# Supplementary material for: Comparative Genomics of Completely Sequenced Lactobacillus helveticus Genomes Provides Insights into Strain-Specific Genes and Resolves Metagenomics Data Down to the Strain Level
Source: Front Microbiol. 2018 Jan 30;9:63. doi: 10.3389/fmicb.2018.00063 (PMC5797582; doi:10.3389/fmicb.2018.00063)
Supplement: Supplementary Data Sheet 2 — Result files of pan-core genome analysis. For descriptions, see Supplementary Table 10. [file DataSheet2.ZIP]

Archive with 3,003 entries (2,997 files):
- HMMs_coreGenome/
- HMMs_coreGenome/clw/
- HMMs_coreGenome/clw/BCM45_RS02940.clw
- HMMs_coreGenome/clw/LBHH_RS07625.clw
- HMMs_coreGenome/clw/LBHH_RS08180.clw
- HMMs_coreGenome/clw/R0052_RS08210.clw
- HMMs_coreGenome/clw/LBH_RS02275.clw
- HMMs_coreGenome/clw/R0052_RS08595.clw
- HMMs_coreGenome/clw/ALV80_RS08930.clw
- HMMs_coreGenome/clw/R0052_RS09155.clw
- HMMs_coreGenome/clw/Lh22155_09585.clw
- HMMs_coreGenome/clw/LBHH_RS09420.clw
- HMMs_coreGenome/clw/ALV80_RS09700.clw
- HMMs_coreGenome/clw/Lh22155_10460.clw
- HMMs_coreGenome/clw/Lh22155_04440.clw
- HMMs_coreGenome/clw/BCM45_RS07170.clw
- HMMs_coreGenome/clw/LBH_RS00450.clw
- HMMs_coreGenome/clw/BCM45_RS06690.clw
- HMMs_coreGenome/clw/Lh8105_00655.clw
- HMMs_coreGenome/clw/TU99_RS00740.clw
- HMMs_coreGenome/clw/Lh8627_08630.clw
- HMMs_coreGenome/clw/Lh22155_00970.clw
- HMMs_coreGenome/clw/TU99_RS10285.clw
- HMMs_coreGenome/clw/LHE_RS22375.clw
- HMMs_coreGenome/clw/BCM45_RS06175.clw
- HMMs_coreGenome/clw/Lh8627_08255.clw
- HMMs_coreGenome/clw/TU99_RS01405.clw
- HMMs_coreGenome/clw/TU99_RS01675.clw
- HMMs_coreGenome/clw/LBHH_RS01880.clw
- HMMs_coreGenome/clw/LHE_RS21320.clw
- HMMs_coreGenome/clw/Lh8627_07270.clw
- HMMs_coreGenome/clw/ALV80_RS02110.clw
- HMMs_coreGenome/clw/Lh8627_06925.clw
- HMMs_coreGenome/clw/R0052_RS02840.clw
- HMMs_coreGenome/clw/ALV80_RS02915.clw
- HMMs_coreGenome/clw/ALV80_RS03885.clw
- HMMs_coreGenome/clw/LBH_RS06425.clw
- HMMs_coreGenome/clw/R0052_RS03905.clw
- HMMs_coreGenome/clw/Lh8105_04130.clw
- HMMs_coreGenome/clw/Lh8627_09535.clw
- HMMs_coreGenome/clw/HUO_RS04930.clw
- HMMs_coreGenome/clw/Lh8105_04175.clw
- HMMs_coreGenome/clw/Lh8105_04220.clw
- HMMs_coreGenome/clw/LHV_RS07040.clw
- HMMs_coreGenome/clw/HUO_RS05060.clw
- HMMs_coreGenome/clw/LBH_RS05945.clw
- HMMs_coreGenome/clw/Lh22155_04640.clw
- HMMs_coreGenome/clw/LHE_RS18395.clw
- HMMs_coreGenome/clw/LBHH_RS04725.clw
- HMMs_coreGenome/clw/LBH_RS05120.clw
- HMMs_coreGenome/clw/LHE_RS20760.clw
- HMMs_coreGenome/clw/LHE_RS17385.clw
- HMMs_coreGenome/clw/Lh22155_05880.clw
- HMMs_coreGenome/clw/R0052_RS05840.clw
- HMMs_coreGenome/clw/TU99_RS05510.clw
- HMMs_coreGenome/clw/LBHH_RS06205.clw
- HMMs_coreGenome/clw/LHE_RS17005.clw
- HMMs_coreGenome/clw/ALV80_RS06395.clw
- HMMs_coreGenome/clw/LHE_RS16250.clw
- HMMs_coreGenome/clw/LBHH_RS06975.clw
- HMMs_coreGenome/clw/LHE_RS15920.clw
- HMMs_coreGenome/clw/LHV_RS04075.clw
- HMMs_coreGenome/clw/HUO_RS08140.clw
- HMMs_coreGenome/clw/LBHH_RS07410.clw
- HMMs_coreGenome/clw/LBHH_RS07440.clw
- HMMs_coreGenome/clw/TU99_RS03390.clw
- HMMs_coreGenome/clw/BCM45_RS09995.clw
- HMMs_coreGenome/clw/TU99_RS03260.clw
- HMMs_coreGenome/clw/LHE_RS14920.clw
- HMMs_coreGenome/clw/LBH_RS05135.clw
- HMMs_coreGenome/clw/TU99_RS02950.clw
- HMMs_coreGenome/clw/LBH_RS08120.clw
- HMMs_coreGenome/clw/HUO_RS10015.clw
- HMMs_coreGenome/clw/ALV80_RS09640.clw
- HMMs_coreGenome/clw/BCM45_RS08360.clw
- HMMs_coreGenome/clw/LBH_RS08585.clw
- HMMs_coreGenome/clw/LHE_RS13260.clw
- HMMs_coreGenome/clw/infA.clw
- HMMs_coreGenome/clw/LBH_RS02925.clw
- HMMs_coreGenome/clw/LBH_RS04535.clw
- HMMs_coreGenome/clw/LHE_RS15335.clw
- HMMs_coreGenome/clw/R0052_RS07205.clw
- HMMs_coreGenome/clw/Lh22155_10890.clw
- HMMs_coreGenome/clw/ALV80_RS04740.clw
- HMMs_coreGenome/clw/Lh8105_04435.clw
- HMMs_coreGenome/clw/LHV_RS10020.clw
- HMMs_coreGenome/clw/Lh8105_01525.clw
- HMMs_coreGenome/clw/HUO_RS07650.clw
- HMMs_coreGenome/clw/Lh8627_07840.clw
- HMMs_coreGenome/clw/Lh8627_03020.clw
- HMMs_coreGenome/clw/Lh8105_01575.clw
- HMMs_coreGenome/clw/ALV80_RS06865.clw
- HMMs_coreGenome/clw/LHV_RS01480.clw
- HMMs_coreGenome/clw/HUO_RS05175.clw
- HMMs_coreGenome/clw/ALV80_RS07005.clw
- HMMs_coreGenome/clw/rnpA.clw
- HMMs_coreGenome/clw/LHV_RS01630.clw
- HMMs_coreGenome/clw/Lh22155_01495.clw
- HMMs_coreGenome/clw/LBHH_RS01800.clw
- HMMs_coreGenome/clw/LHE_RS19160.clw
- HMMs_coreGenome/clw/LBH_RS07730.clw
- HMMs_coreGenome/clw/LBH_RS01310.clw
- HMMs_coreGenome/clw/LHV_RS07890.clw
- HMMs_coreGenome/clw/ALV80_RS01535.clw
- HMMs_coreGenome/clw/rpsP.clw
- HMMs_coreGenome/clw/LHE_RS17200.clw
- HMMs_coreGenome/clw/R0052_RS05985.clw
- HMMs_coreGenome/clw/rpsN.clw
- HMMs_coreGenome/clw/R0052_RS09530.clw
- HMMs_coreGenome/clw/BCM45_RS00060.clw
- HMMs_coreGenome/clw/Lh8105_01465.clw
- HMMs_coreGenome/clw/LBH_RS04800.clw
- HMMs_coreGenome/clw/valS.clw
- HMMs_coreGenome/clw/LHE_RS22640.clw
- HMMs_coreGenome/clw/LHE_RS12325.clw
- HMMs_coreGenome/clw/TU99_RS09390.clw
- HMMs_coreGenome/clw/R0052_RS00620.clw
- HMMs_coreGenome/clw/TU99_RS00540.clw
- HMMs_coreGenome/clw/LBHH_RS06190.clw
- HMMs_coreGenome/clw/TU99_RS07130.clw
- HMMs_coreGenome/clw/BCM45_RS09435.clw
- HMMs_coreGenome/clw/Lh8105_08825.clw
- HMMs_coreGenome/clw/TU99_RS01150.clw
- HMMs_coreGenome/clw/LHV_RS10350.clw
- HMMs_coreGenome/clw/TU99_RS00755.clw
- HMMs_coreGenome/clw/LBHH_RS03360.clw
- HMMs_coreGenome/clw/TU99_RS03850.clw
- HMMs_coreGenome/clw/TU99_RS04090.clw
- HMMs_coreGenome/clw/ALV80_RS07040.clw
- HMMs_coreGenome/clw/HUO_RS01815.clw
- HMMs_coreGenome/clw/BCM45_RS01705.clw
- HMMs_coreGenome/clw/engA.clw
- HMMs_coreGenome/clw/HUO_RS08725.clw
- HMMs_coreGenome/clw/TU99_RS03265.clw
- HMMs_coreGenome/clw/BCM45_RS06920.clw
- HMMs_coreGenome/clw/Lh8627_00030.clw
- HMMs_coreGenome/clw/Lh22155_03030.clw
- HMMs_coreGenome/clw/LHV_RS08140.clw
- HMMs_coreGenome/clw/R0052_RS06815.clw
- HMMs_coreGenome/clw/BCM45_RS02500.clw
- HMMs_coreGenome/clw/LBH_RS01015.clw
- HMMs_coreGenome/clw/Lh8105_01835.clw
- HMMs_coreGenome/clw/ALV80_RS04500.clw
- HMMs_coreGenome/clw/R0052_RS06420.clw
- HMMs_coreGenome/clw/era.clw
- HMMs_coreGenome/clw/LBH_RS07285.clw
- HMMs_coreGenome/clw/LBHH_RS01485.clw
- HMMs_coreGenome/clw/R0052_RS06000.clw
- HMMs_coreGenome/clw/LBH_RS01415.clw
- HMMs_coreGenome/clw/LHV_RS04085.clw
- HMMs_coreGenome/clw/Lh22155_02030.clw
- HMMs_coreGenome/clw/LHV_RS03500.clw
- HMMs_coreGenome/clw/HUO_RS04065.clw
- HMMs_coreGenome/clw/Lh8627_08265.clw
- HMMs_coreGenome/clw/BCM45_RS05855.clw
- HMMs_coreGenome/clw/HUO_RS02855.clw
- HMMs_coreGenome/clw/LBH_RS01155.clw
- HMMs_coreGenome/clw/R0052_RS10715.clw
- HMMs_coreGenome/clw/LBHH_RS06290.clw
- HMMs_coreGenome/clw/LBHH_RS09815.clw
- HMMs_coreGenome/clw/LBH_RS07065.clw
- HMMs_coreGenome/clw/HUO_RS08645.clw
- HMMs_coreGenome/clw/LHE_RS21145.clw
- HMMs_coreGenome/clw/Lh22155_03420.clw
- HMMs_coreGenome/clw/ileS.clw
- HMMs_coreGenome/clw/TU99_RS03905.clw
- HMMs_coreGenome/clw/Lh8105_04425.clw
- HMMs_coreGenome/clw/LBHH_RS01610.clw
- HMMs_coreGenome/clw/R0052_RS07405.clw
- HMMs_coreGenome/clw/LHV_RS00820.clw
- HMMs_coreGenome/clw/pgi.clw
- HMMs_coreGenome/clw/LHV_RS08750.clw
- HMMs_coreGenome/clw/LHE_RS22275.clw
- HMMs_coreGenome/clw/LHV_RS00565.clw
- HMMs_coreGenome/clw/HUO_RS08895.clw
- HMMs_coreGenome/clw/LBHH_RS04715.clw
- HMMs_coreGenome/clw/Lh8105_04995.clw
- HMMs_coreGenome/clw/LBH_RS04550.clw
- HMMs_coreGenome/clw/TU99_RS00330.clw
- HMMs_coreGenome/clw/Lh8627_01765.clw
- HMMs_coreGenome/clw/TU99_RS03160.clw
- HMMs_coreGenome/clw/BCM45_RS06220.clw
- HMMs_coreGenome/clw/LBHH_RS03370.clw
- HMMs_coreGenome/clw/LBH_RS06145.clw
- HMMs_coreGenome/clw/ALV80_RS10800.clw
- HMMs_coreGenome/clw/Lh8627_03035.clw
- HMMs_coreGenome/clw/LHE_RS18340.clw
- HMMs_coreGenome/clw/Lh22155_00640.clw
- HMMs_coreGenome/clw/BCM45_RS02525.clw
- HMMs_coreGenome/clw/Lh22155_01380.clw
- HMMs_coreGenome/clw/glyQ.clw
- HMMs_coreGenome/clw/LBHH_RS04495.clw
- HMMs_coreGenome/clw/LBH_RS00940.clw
- HMMs_coreGenome/clw/LBH_RS04195.clw
- HMMs_coreGenome/clw/LBH_RS01295.clw
- HMMs_coreGenome/clw/Lh8627_02095.clw
- HMMs_coreGenome/clw/HUO_RS05045.clw
- HMMs_coreGenome/clw/Lh8627_07815.clw
- HMMs_coreGenome/clw/LBHH_RS08045.clw
- HMMs_coreGenome/clw/Lh8627_08595.clw
- HMMs_coreGenome/clw/BCM45_RS02615.clw
- HMMs_coreGenome/clw/TU99_RS07340.clw
- HMMs_coreGenome/clw/Lh8627_03375.clw
- HMMs_coreGenome/clw/BCM45_RS06575.clw
- HMMs_coreGenome/clw/ALV80_RS09885.clw
- HMMs_coreGenome/clw/TU99_RS08385.clw
- HMMs_coreGenome/clw/ALV80_RS01760.clw
- HMMs_coreGenome/clw/LHE_RS15970.clw
- HMMs_coreGenome/clw/rplS.clw
- HMMs_coreGenome/clw/LHV_RS08060.clw
- HMMs_coreGenome/clw/LHV_RS08565.clw
- HMMs_coreGenome/clw/TU99_RS03510.clw
- HMMs_coreGenome/clw/R0052_RS00675.clw
- HMMs_coreGenome/clw/LHV_RS08155.clw
- HMMs_coreGenome/clw/ALV80_RS06180.clw
- HMMs_coreGenome/clw/TU99_RS01300.clw
- HMMs_coreGenome/clw/LHV_RS01605.clw
- HMMs_coreGenome/clw/aspS.clw
- HMMs_coreGenome/clw/R0052_RS09855.clw
- HMMs_coreGenome/clw/R0052_RS07350.clw
- HMMs_coreGenome/clw/LBHH_RS01615.clw
- HMMs_coreGenome/clw/LHV_RS03295.clw
- HMMs_coreGenome/clw/Lh22155_08970.clw
- HMMs_coreGenome/clw/Lh22155_06015.clw
- HMMs_coreGenome/clw/Lh8105_06690.clw
- HMMs_coreGenome/clw/LBHH_RS09755.clw
- HMMs_coreGenome/clw/BCM45_RS08085.clw
- HMMs_coreGenome/clw/group_2782.clw
- HMMs_coreGenome/clw/Lh8105_04565.clw
- HMMs_coreGenome/clw/obgE.clw
- HMMs_coreGenome/clw/Lh8627_07135.clw
- HMMs_coreGenome/clw/R0052_RS07340.clw
- HMMs_coreGenome/clw/LHV_RS02250.clw
- HMMs_coreGenome/clw/LHV_RS04495.clw
- HMMs_coreGenome/clw/ALV80_RS02985.clw
- HMMs_coreGenome/clw/LBH_RS07160.clw
- HMMs_coreGenome/clw/HUO_RS08900.clw
- HMMs_coreGenome/clw/LBHH_RS09790.clw
- HMMs_coreGenome/clw/LHV_RS01865.clw
- HMMs_coreGenome/clw/BCM45_RS05180.clw
- HMMs_coreGenome/clw/LHE_RS21550.clw
- HMMs_coreGenome/clw/Lh8105_09955.clw
- HMMs_coreGenome/clw/TU99_RS06380.clw
- HMMs_coreGenome/clw/polC.clw
- HMMs_coreGenome/clw/TU99_RS06475.clw
- HMMs_coreGenome/clw/R0052_RS04715.clw
- HMMs_coreGenome/clw/murD.clw
- HMMs_coreGenome/clw/LBHH_RS01020.clw
- HMMs_coreGenome/clw/LHE_RS18370.clw
- HMMs_coreGenome/clw/HUO_RS01825.clw
- HMMs_coreGenome/clw/BCM45_RS07290.clw
- HMMs_coreGenome/clw/BCM45_RS03230.clw
- HMMs_coreGenome/clw/LHE_RS15195.clw
- HMMs_coreGenome/clw/TU99_RS02125.clw
- HMMs_coreGenome/clw/R0052_RS06650.clw
- HMMs_coreGenome/clw/Lh22155_07245.clw
- HMMs_coreGenome/clw/Lh22155_06925.clw
- HMMs_coreGenome/clw/asnC.clw
- HMMs_coreGenome/clw/recU.clw
- HMMs_coreGenome/clw/BCM45_RS07135.clw
- HMMs_coreGenome/clw/LBHH_RS02705.clw
- HMMs_coreGenome/clw/ALV80_RS04600.clw
- HMMs_coreGenome/clw/LHE_RS17925.clw
- HMMs_coreGenome/clw/Lh22155_04450.clw
- HMMs_coreGenome/clw/HUO_RS06175.clw
- HMMs_coreGenome/clw/LBH_RS05505.clw
- HMMs_coreGenome/clw/R0052_RS07535.clw
- HMMs_coreGenome/clw/Lh8627_05505.clw
- HMMs_coreGenome/clw/TU99_RS01490.clw
- HMMs_coreGenome/clw/R0052_RS06065.clw
- HMMs_coreGenome/clw/TU99_RS04065.clw
- HMMs_coreGenome/clw/LHE_RS21610.clw
- HMMs_coreGenome/clw/Lh8627_00890.clw
- HMMs_coreGenome/clw/ALV80_RS07100.clw
- HMMs_coreGenome/clw/Lh22155_03010.clw
- HMMs_coreGenome/clw/LBHH_RS02470.clw
- HMMs_coreGenome/clw/BCM45_RS05735.clw
- HMMs_coreGenome/clw/LHV_RS03460.clw
- HMMs_coreGenome/clw/HUO_RS09315.clw
- HMMs_coreGenome/clw/Lh8105_04970.clw
- HMMs_coreGenome/clw/LHE_RS15210.clw
- HMMs_coreGenome/clw/R0052_RS04520.clw
- HMMs_coreGenome/clw/ALV80_RS07655.clw
- HMMs_coreGenome/clw/LBHH_RS04890.clw
- HMMs_coreGenome/clw/Lh22155_08600.clw
- HMMs_coreGenome/clw/nrdR.clw
- HMMs_coreGenome/clw/HUO_RS08465.clw
- HMMs_coreGenome/clw/Lh8627_09615.clw
- HMMs_coreGenome/clw/LHE_RS12920.clw
- HMMs_coreGenome/clw/Lh8105_06035.clw
- HMMs_coreGenome/clw/LBH_RS04240.clw
- HMMs_coreGenome/clw/LHV_RS03910.clw
- HMMs_coreGenome/clw/HUO_RS02445.clw
- HMMs_coreGenome/clw/HUO_RS08175.clw
- HMMs_coreGenome/clw/TU99_RS10240.clw
- HMMs_coreGenome/clw/LHV_RS05175.clw
- HMMs_coreGenome/clw/TU99_RS08715.clw
- HMMs_coreGenome/clw/TU99_RS03380.clw
- HMMs_coreGenome/clw/Lh8627_03455.clw
- HMMs_coreGenome/clw/TU99_RS05395.clw
[truncated: 2,703 more entries]
