# Supplementary material for: Comparative Genomics of Completely Sequenced Lactobacillus helveticus Genomes Provides Insights into Strain-Specific Genes and Resolves Metagenomics Data Down to the Strain Level
Source: Front Microbiol. 2018 Jan 30;9:63. doi: 10.3389/fmicb.2018.00063 (PMC5797582; doi:10.3389/fmicb.2018.00063)
Supplement: Supplementary Data Sheet 2 — Result files of pan-core genome analysis. For descriptions, see Supplementary Table 10. [file DataSheet2.ZIP › HMMs_coreGenome/clw/BCM45_RS02940.clw]

MUSCLE (3.8) multiple sequence alignment


HUO_RS02975        --------------------------------MLKGIKLRLYPNRTQ-----QNQLEQ--
Lh22155_07660      --------------------------------MLKGIKLRLYPNKIQ-----QNQLEQMF
Lh8105_07960       --------------------------------MLKGIKLRLYPNKIQ-----QNQLEQMF
Lh22155_08285      --------------------------------MLKEIKLRLYPNKIQ-----QNQLEQMF
Lh8105_08540       --------------------------------MLKEIKLRLYPNKIQ-----QNQLEQMF
BCM45_RS09785      --------------------------------MLKGIKLRLYLNRTQ-----QNQLEQMF
BCM45_RS03135      --------------------------------MLKEIKLRLYPNRTQ-----QNQLEQMF
Lh8627_07650       --------------------------------MLKGIKLRLYPNRTQ-----QNQLEQIF
LHE_RS21415        --------------------------------MLKGIKLRLYPNRTQ-----QNQLEQIF
BCM45_RS08835      --------------------------------MLKGIKLRLYPNKVQ-----QGQLEQMF
LBHH_RS09970       MNPAFFLLFFCLFPFFLKHMFDTILKRKEGTNVLKGIKLRLYPNKIQ-----QNQLEQMF
Lh8105_09805       ------------------------------------MNLRNHSSLHKLFYSLQNQLEQMF
ALV80_RS00945      --------------------------------MLKGIKLRLYPNKIQ-----QNQLEQMF
Lh8627_02885       --------------------------------MLKGIKLRLYPNRTQ-----QNQLEQMF
BCM45_RS01805      ------------------------------------MKLRLYPNRTQ-----QNQLEQMF
TU99_RS02555       ------------------------------------MKLRLYPNRTQ-----QNQLEQMF
Lh22155_09955      --------------------------------MLKGIKLRLYPNRTQ-----QNQLEQMF
LHV_RS03675        --------------------------------MLKGIKLRLYPNKIQ-----QNQLEQMF
HUO_RS09595        ------------------------------------MKLRIYPNRTQ-----QNQLEQMF
HUO_RS09420        ------------------------------------MKLRLYPNRTQ-----QNQLEQIF
LHE_RS22650        ---------MLVPPFFLKHMFDIILKRKEGTNVLKGIKLRLYPNKIQ-----QGQLEQMF
Lh8627_10180       ---------MLVPPFFLKHMFDIILKRKEGTNVLKGIKLRLYPNKIQ-----QGQLEQMF
ALV80_RS03910      --------------------------------MLKGIKLRLYPNKIQ-----QGQLEQMF
LHE_RS16715        --------------------------------MLKGIKLRLYPNRTQ-----QNQLEQMF
Lh8627_03505       --------------------------------MLKGIKLRLYPNRTQ-----QNQLEQMF
TU99_RS09805       --------------------------------MLKGIKLRLYPNRTQ-----QNQLEQMF
ALV80_RS09130      ---------MLVPPFFLKHMFDMILKRKEGTNVLKGIKLRLYPNRTQ-----QNQLEQMF
R0052_RS08110      --------------------------------MLKGIKLRLYPNRTQ-----QNQLEQMF
LBH_RS00245        --------------------------------MLKGIKLRLYPNRTQ-----QNQLEQMF
TU99_RS01175       --------------------------------MLKGIKLRLYPNRTQ-----QNQLEQMF
TU99_RS10615       --------------------------------MLKGIKLRLYPNRTQ-----QNQLEQMF
LHV_RS02605        --------------------------------MLKGIKLRLYPNRTQ-----QNQLEQMF
LHV_RS03165        --------------------------------MLKEIKLRLYPNRTQ-----QNQLEQMF
BCM45_RS05565      --------------------------------MLKGIKLRLYPNRTQ-----QNQLEQMF
BCM45_RS06030      --------------------------------MLKGIKLRLYPNRTQ-----QNQLEQMF
LHV_RS06600        --------------------------------MLKGIKLRLFPNRIQ-----QNQLEQMF
Lh8105_00600       --------------------------------MLKGIKLRLYPNKIQ-----QGQLEQMF
LBH_RS02335        --------------------------------MLKGIKLRLYPNRTQ-----QNQLEQMF
R0052_RS09285      --------------------------------MLKGIKLRLYPNKIQ-----QNQLEQMF
LHV_RS10140        --------------------------------MLKGIKLRLYPNKIQ-----QNQLEQMF
Lh22155_10550      --------------------------------MLKGIKLRLYPNKIQ-----QNQLEQMF
LBH_RS08090        -------------------MFDIILKRKERTNVLKGIKLRLYPNRTQ-----QNQLEQMF
ALV80_RS09725      --------------------------------MLKGIKLRLYPNKIQ-----QNQLEQMF
LHE_RS21675        --------------------------------MLKGIKLRLYPNRIQ-----QNQLEQMF
LHE_RS21645        --------------------------------MLKGIKVRLYPNRTQ-----QNQLEQMF
BCM45_RS00295      --------------------------------MLKEIKLRLYPNRTQ-----QNQLEQMF
Lh22155_07335      --------------------------------MLKGIKLRLYPNRTQ-----QNQLEQMF
LBH_RS01535        -------------------MFDIILKRKEGTNVLKGIKLRLYPNRTQ-----QNQLEQMF
Lh8105_09830       --------------------------------MLKGIKLRIYPNRTQ-----QNQLEQMF
LBHH_RS07380       -------------------MFDIILKRKEGTNVLKGIKLRLYPNRTQ-----QNQLEQMF
LBHH_RS01725       MNPAFFSFFCLFPPFFLKHMFDIILKRKEGTNVLKGIKLRLYPNRTQ-----QNQLEQMF
LBHH_RS09010       MNPAFFSFFCLFPPFFLKHMFDIILKRKEGTNVLKGIKLRLYPNKIQ-----QNQLEQMF
LBHH_RS09390       --------------------------------MLKGIKLRLYPNKIQ-----QGQLEQMF
LHV_RS01255        --------------------------------MLKGIKLRLYPNKIQ-----QGQLEQMF
Lh22155_01360      --------------------------------MLKGIKLRLYPNKIQ-----QGQLEQMF
Lh8105_01225       --------------------------------MLKGIKLRLYPNKIQ-----QGQLEQMF
BCM45_RS06050      --------------------------------MLKGIKLRLYPNRTQ-----QNQLEQMF
BCM45_RS08610      -------------------MFDIISKRKEGTNVLKGIKLRLYPNRTQ-----QNQLEQMF
LBH_RS02540        --------------------------------MLKGIKLRLYPNRTQ-----QNQLEQMF
LBH_RS03365        --------------------------------MLKGIKLRLYPNRTQ-----QNQLEQMF
ALV80_RS10110      --------------------------------MLKGIKLRLYPNRTQ-----QNQLEQMF
LBHH_RS10550       --------------------------------MLKGIKLRLYPNRTQ-----QNQLEQMF
ALV80_RS07445      --------------------------------MLKGIKLRLYPNRTQ-----QNQLEQMF
Lh22155_04690      --------------------------------MLKGIKLRLYPNRTQ-----QNQLEQMF
LBHH_RS00495       --------------------------------MLKGIKLRLYPNRTQ-----QNQLEQMF
ALV80_RS05790      --------------------------------MLKGIKLRLYPNRTQ-----QNQLEQMF
LBHH_RS09900       --------------------------------MLKGIKLRLYPNRTQ-----QNQLEQMF
LHE_RS13465        --------------------------------MLKGIKLRLYPNRTQ-----QNQLEQMF
Lh8627_00390       --------------------------------MLKGIKLRLYPNRTQ-----QNQLEQMF
LBHH_RS10605       --------------------------------MLKGIKLRLYPNRTQ-----QNQLEQMF
LBHH_RS10040       --------------------------------MLKGIKLRLYPNRTQ-----QNQLEQMF
LBHH_RS10700       --------------------------------MLKGIKLRLYPNRTQ-----QNQLEQMF
LHE_RS22230        --------------------------------MLKGIKLRLYPNRTQ-----QNQLEQMF
Lh8627_08205       --------------------------------MLKGIKLRLYPNRTQ-----QNQLEQMF
Lh8627_08105       --------------------------------MLKGIKLRLYPNRTQ-----QNQLEQMF
LHE_RS22130        --------------------------------MLKGIKLRLYPNRTQ-----QNQLEQMF
Lh8627_07675       --------------------------------MLKGIKLRLYPNRTQ-----QNQLEQMF
LHE_RS13540        --------------------------------MLKGIKLRLYPNRTQ-----QNQLEQMF
Lh8627_09120       --------------------------------MLKGIKLRLYPNRTQ-----QNQLEQMF
Lh22155_08210      --------------------------------MLKGIKLRLYPNRTQ-----QNQLEQMF
Lh8105_07740       --------------------------------MLKGIKLRLYPNRTQ-----QNQLEQMF
HUO_RS03910        --------------------------------MLKGIKLRLYPNRTQ-----QNQLEQMF
LBH_RS08665        --------------------------------MLKGIKLRLYPNRTQ-----QNQLEQMF
ALV80_RS08585      --------------------------------MLKGIKLRLYPNRTQ-----QNQLEQMF
LBHH_RS08465       --------------------------------MLKGIKLRLYPNRTQ-----QNQLEQMF
LBHH_RS09080       --------------------------------MLKGIKLRLYPNRTQ-----QNQLEQMF
LBHH_RS05850       --------------------------------MLKGIKLRLYPNRTQ-----QNQLEQMF
LBH_RS08430        ------------------------------------MKLRLYPNRTQ-----QNQLEQMF
ALV80_RS00515      --------------------------------MLKGIKLRLYPNRTQ-----QNQLEQMF
LHE_RS14280        --------------------------------MLKGIKLRLYPNRTQ-----QNQLEQMF
Lh8627_01225       --------------------------------MLKGIKLRLYPNRTQ-----QNQLEQMF
LHE_RS12795        --------------------------------MLKGIKLRLYPNRTQ-----QNQLEQMF
HUO_RS02735        --------------------------------MLKGIKLRLYPNRTQ-----QNQLEQMF
HUO_RS09220        --------------------------------MLKGIKLRLYPNRTQ-----QNQLEQMF
HUO_RS03185        --------------------------------MLKGIKLRLYPNRTQ-----QNQLEQMF
LHE_RS14455        --------------------------------MLKGIKLRLYPNRTQ-----QNQLEQMF
LHE_RS15670        --------------------------------MLKGIKLRLYPNRTQ-----QNQLEQMF
Lh8627_01400       --------------------------------MLKGIKLRLYPNRTQ-----QNQLEQMF
TU99_RS01625       --------------------------------MLKGIKLRLYPNRTQ-----QNQLEQIF
HUO_RS00610        --------------------------------MLKGIKLRLYPNRTQ-----QNQLEQMF
ALV80_RS10015      --------------------------------MLKGIKLRLYPNRTQ-----QNQLEQMF
HUO_RS09550        --------------------------------MLKGIKLRPYPNRTQ-----QNQLEQMF
HUO_RS02230        --------------------------------MLKGIKLRPYPNRTQ-----QNQLEQMF
R0052_RS09315      --------------------------------MLKGIKLRLYPNRTQ-----QNQLEQMF
Lh8105_08915       --------------------------------MLKGIKLRLYPNRTQ-----QNQLEQMF
Lh22155_00370      --------------------------------MLKGIKLRLYPNRTQ-----QNQLEQMF
LBH_RS01115        --------------------------------MLKGIKLRLYPNRTQ-----QNQLEQMF
HUO_RS02205        --------------------------------MLKGIKLRLYPNRTQ-----QNQLEQMF
LHE_RS11715        --------------------------------MLKGIKLRLYPNRTQ-----QNQLEQMF
Lh8627_00280       --------------------------------MLKGIKLRLYPNRTQ-----QNQLEQMF
LHE_RS18995        --------------------------------MLKGIKLRLYPNRTQ-----QNQLEQMF
Lh8105_04515       --------------------------------MLKGIKLRLYPNRTQ-----QNQLEQMF
Lh8627_05210       --------------------------------MLKGIKLRLYPNRTQ-----QNQLEQMF
LHV_RS04255        --------------------------------MLKGIKLRLYPNRTQ-----QNQLEQIF
Lh8105_07010       --------------------------------MLKGIKLRLYPNRTQ-----QNQLEQIF
LHV_RS03985        --------------------------------MLKEIKLRLYPNRTQ-----QNQLEQIF
LHV_RS03895        --------------------------------MLKGIKLRLYPNRTQ-----QNQLEQMF
Lh8105_10180       --------------------------------MLKGIKLRLYPNRTQ-----QNQLEQMF
Lh22155_07430      --------------------------------MLKGIKLRLYPNRTQ-----QNQLEQMF
TU99_RS09710       --------------------------------MLKGIKLRLYPNRTQ-----QNQLEQMF
TU99_RS10705       --------------------------------MLKGIKLRLYPNRTQ-----QNQLEQMF
LHV_RS01360        --------------------------------MLKGIKLRLYPNRTQ-----QNQLEQMF
Lh8105_01315       --------------------------------MLKGIKLRLYPNRTQ-----QNQLEQMF
Lh22155_01435      --------------------------------MLKGIKLRLYPNRTQ-----QNQLEQMF
BCM45_RS09175      --------------------------------MLKGIKLRLYPNRTQ-----QNQLEQMF
LBHH_RS09100       --------------------------------MLKGIKLRLYPNRTQ-----QNQLEQMF
ALV80_RS10605      ---------MLVPPFFLKHMFDIILKRKEGTNVLKGIKLRLYPNKIQ-----QGQLEQMF
TU99_RS03870       --------------------------------MLKGIKLRLYPNRTQ-----QNQLEQMF
LHE_RS14995        --------------------------------MLKGIKLRLYPNRTQ-----QNQLEQMF
Lh8105_08665       --------------------------------MLKGIKLRLYPNRTQ-----QNQLEQMF
Lh22155_09610      --------------------------------MLKGIKLRLYPNRTQ-----QNQLEQMF
Lh22155_05760      ------------------------------------MKLRLYPNRTQ-----QNQLEQMF
Lh8105_05725       ------------------------------------MKLRLYPNRTQ-----QNQLEQMF
TU99_RS04225       ------------------------------------MKLRLYLNRTQ-----QNQLEQMF
HUO_RS00740        --------------------------------MLKGIKLRLYPNRTQ-----QNQLEQMF
TU99_RS03045       --------------------------------MLKGIKLKLYPNRTQ-----QNQLEQMF
BCM45_RS02940      --------------------------------MLKGIKLRLYPNRTQ-----QNQLEQMF
BCM45_RS09220      --------------------------------MLKGIKLRLYPNRTQ-----QNQLEQMF
BCM45_RS07505      --------------------------------MLKGIKLRLYPNRTQ-----QNQLEQMF
HUO_RS08220        --------------------------------MLKGIKLRLYPNRTQ-----QNQLEQMF
Lh22155_09575      --------------------------------MLKGIKLRLYPNKIQ-----QGQLEQMF
Lh8105_09770       --------------------------------MLKGIKLRLYPNKIQ-----QGQLEQMF
LBHH_RS09670       --------------------------------MLKGIKLRLYPNRTQ-----QNQLEQMF
LHV_RS05775        --------------------------------MLKGIKLRLYPNRTQ-----QNQLEQMF
ALV80_RS10750      --------------------------------MLKGIKLRLYPNRTQ-----QNQLEQMF
LBHH_RS00970       --------------------------------MLKGIKLRLYPNRTQ-----QNQLEQMF
ALV80_RS00235      --------------------------------MLKGIKLRLYPNRTQ-----QNQLEQMF
ALV80_RS09220      --------------------------------MLKGIKLRLYPNRTQ-----QNQLEQMF
LBH_RS08280        --------------------------------MLKGIKLRLYPNRTQ-----QNQLEQMF
Lh8627_09180       --------------------------------MLKGIKLRLYPNRTQ-----QNQLEQMF
LHE_RS22530        --------------------------------MLKGIKLRLYPNRTQ-----QNQLEQMF
Lh8627_04225       --------------------------------MLKGIKLRLYPNRTQ-----QNQLEQMF
Lh8627_01615       --------------------------------MLKGIKLRLYPNRTQ-----QNQLEQMF
LBH_RS09400        --------------------------------MLKGIKLRLYPNRTQ-----QNQLEQMF
HUO_RS02705        --------------------------------MLKGIKLRLYPNRTQ-----QNQLEQMF
Lh8105_09170       --------------------------------MLKGIKLRLYPNRTQ-----QNQLEQMF
Lh8105_09135       --------------------------------MLKGIKLRLYPNRTQ-----QNQLEQMF
LHE_RS13630        --------------------------------MLKGIKLRLYPNRTQ-----QNQLEQMF
LBHH_RS03815       --------------------------------MLKGIKLRLYPNKIQ-----QGQLEQMF
HUO_RS10205        --------------------------------MLKGIKLRIYPNRTQ-----QNQLEQMF
TU99_RS01085       --------------------------------MLKGIKLRLYPNRTQ-----QNQLEQMF
HUO_RS02115        --------------------------------MLKGIKLRLYPNRTQ-----QNQLEQMF
BCM45_RS06140      --------------------------------MLKGIKLRLYPNRTQ-----QNQLEQMF
R0052_RS01670      --------------------------------MLKGIKLRLYPNRTQ-----QNQLEQMF
Lh8627_08295       --------------------------------MLKGIKLRLYPNRTQ-----QNQLEQMF
Lh22155_01260      --------------------------------MLKGIKLRLYPNRTQ-----QNQLEQMF
LHE_RS22320        --------------------------------MLKGIKLRLYPNRTQ-----QNQLEQMF
LBHH_RS01150       --------------------------------MLKGIKLRLYPNRTQ-----QNQLEQMF
LBH_RS08635        --------------------------------MLKGIKLRLYPNRTQ-----QNQLEQMF
TU99_RS01600       --------------------------------MLKGIKLRLYPNRTQ-----QNQLEQMF
                                                       :::. . .  :     *.****  

HUO_RS02975        -------------------------------------------------KAAAVDVLHAF
Lh22155_07660      GNDRFVWNQMLAMMNERYQNNKDLPFLGKFKLNYLLKPLKKEYPFLKTSDSSSLQVVNEF
Lh8105_07960       GNDRFVWNQMLAMMNERYQNNKDLPFLGKFKLNYLLKPLKKEYPFLKTSDSSSLQVVNEF
Lh22155_08285      GNDRFVWNQMLAMMNERYQNNKDLPFLGKFKLNYLLKPLKKEYPFLKTSDSSSLQVVNEF
Lh8105_08540       GNDRFVWNQMLAMMNERYQNNKDLPFLGKFKLNYLLKPLKKEYPFLKTSDSSSLQVVNEF
BCM45_RS09785      GNDRFVWNQMLAMMNERYQNNKDLPFLGKFKLNYLLKPLKKEYPFLKTSDSSSLQVVNEF
BCM45_RS03135      GNDRFVWNQMLAMMNERYQNNKDLPFLGKFKLNYLLKPLKKEYPFLKTSDSSSLQVVNEF
Lh8627_07650       GNDRFVWNQMLAMMNERYQNNKALPFLGKFKLNYLLKPLKKEYPFLKTSDSSSLQVVNEF
LHE_RS21415        GNDRFVWNQMLAMMNERYQNNKALPFLGKFKLNYLLKPLKKEYPFLKNSDSSSLQVVNEF
BCM45_RS08835      GNDRFVWNQMLAMMNERYQNNKALPFLGRFKLNYLLKPLKKEYPFLKNSDSSSLQVVNEF
LBHH_RS09970       GNDRFVWNQMLAMVNERYQNNKALPFLGKFKLNYLLKPLKKEYPFLKNSDSSSLLVVNEF
Lh8105_09805       GNDRFVWNQMLAMMNERYQNNKALPFLGKFKLKYLLKPLKKEYPFLKNSDSSSLQVVNEF
ALV80_RS00945      GNDRFVWNQMLAMMNERYQNNKALPFLGKFKLNYLLKPLKKEYPFLKTSDSSSLQVVNEF
Lh8627_02885       GNDRFVWNQMLAMMNERYQNNKALPFLSKFKLNYLLKPLKKEYPFLKTSDSSSLQIVNEF
BCM45_RS01805      GNDRFVWNQMLAMMNERYQNNKALPFLGKFKLNYLLKPLKKEYPFLKNSDSSSLQVVNEF
TU99_RS02555       GNDRFVWNQMLAMMNERYQNNKALPFLGKFKLNYLLKPLKKEYPFLKTSDSSSLQVVNEF
Lh22155_09955      GNDRFVWN---AMMNERYQNNRDLPFLGKFKLNYLLKPLKKEYPFLKTSDSSSLQVVNEF
LHV_RS03675        GNDRFVWNQMLAMMNERYQNNKDLPFLGKFKLNYLLKPLKKEYPFLKNSDSSSLQVVNEF
HUO_RS09595        GNDRFVWNQMLAMMNERYQNNKALPFLGKFKLNYLIKPLKKEYPFLKNSDSSSLQVVNEF
HUO_RS09420        GNDRFVWNQMLAMMNERYQNNKALPFLGKFKLNYLLKPLKKEYPFLKNSDSSSLQVVNEF
LHE_RS22650        GNDRFVWNQMLAMMNERYQNNKALPFLGKFKLNYLLKPLKKEYPFLKNSDSSSLQVVNEF
Lh8627_10180       GNDRFVWNQMLAMMNERYQNNKALPFLGKFKLNYLLKPLKKEYPFLKNSDSSSLQVVNEF
ALV80_RS03910      GNDRFVWNQMLAMVNERYQNNKALPFLGKFKLNYLLKPLKKEYPFLKNSDSSSLLVVNEF
LHE_RS16715        GNDRFVWNQMLAMMNERYQNNKALPFLGKFKLNYLLKPLKKEYPFLKNSDSSSLQVVNEF
Lh8627_03505       GNDRFVWNQMLAMMNERYQNNKALPFLGKFKLNYLLKPLKKEYPFLKNSDSSSLQVVNEF
TU99_RS09805       GNDRFVWNQMLAMMNERYQNNKALPFLGKFKLNYLLKPLKKEYPFLKNSDSSSLQVVNEF
ALV80_RS09130      GNDRFVWNQMLAMMNERYQNNKALPFLGKFKLNYLLKPLKKEYPFLKNSDSSSLQVVNEF
R0052_RS08110      GNDRFVWNQMLAMMNERYQNNKDLPFLGKFKLNYLLKPLKKEYPFLKNSDSSSLQVVNEF
LBH_RS00245        GNDRFVWNQMLAMMNERYQNNKALPFLGKFKLNYLLKPLKKEYPFLKTSDSSSLQVVNEF
TU99_RS01175       GNDRFVWNQMLAMMNERYQNNKALPFLGKFKLNYLLKPLKKEYPFLKTSDSSSLQVVNEF
TU99_RS10615       GNDRFVWNQMLAMMNERYQNNKALPFLGKFKLNYLLKPLKKEYPFLKTSDSSSLQVVNEF
LHV_RS02605        GNDRFVWN---AMMNERYQNNRDLPFLGKFKLNYLLKPLKKEYPFLKTSDSSSLQVVNEF
LHV_RS03165        GNDRFVWNQMLAMMNERYQNNKALPFLGKFKLNYLLKPLKKEYLFLKNSDSSSLQVVNEF
BCM45_RS05565      GNDRFVWNQMLAMMNERYQNNKALPFLGKFKLNYLLKPLKKEYPFLKNSDSSSLQVVNEF
BCM45_RS06030      GNDRFVWNQMLAMMNERYQNNKALPFLGKFKLNYLLKPLKKEYPFLKNSDSSSLQVVNEF
LHV_RS06600        GNDRFVWNQMLAMMNERYQNNKALPFLGKFKLNYLLKPLKKEYPFLKNSDSSSLQVVNEF
Lh8105_00600       GNDRFVWNQMLAMMNERYQNNKALPFLGKFKLNYLLKPLKKEYPFLKNSDSSSLQVVNEF
LBH_RS02335        GNDRFVWNQMLAMMNERYQNNKALPFLGKFKLNYLLKPLKKEYPFLKTSDSSSLQVVNEF
R0052_RS09285      GNDRFVWNQMLAMMNERYQNNKALPFLGKFKLNYLLKPLKKEYPFLKTSDSSSLQVVNEF
LHV_RS10140        GNDRFVWNQMLAMMNERYQNNKALPFLGKFKLNYLLKPLKKEYPFLKTSDSSSLQVVNEF
Lh22155_10550      GNDRFVWNQMLAMMNERYQNNKALPFLGKFKLNYLLKPLKKEYPFLKNSDSSSLQVVNEF
LBH_RS08090        GNDRFVWNQMLAMMNERYQNNKALPFLGKFKLNYLLKPLKKEYPFLKNSDSSSLQVVNEF
ALV80_RS09725      GNDRFVWNQMLAMMNERYQNNKDLPFLGKFKLNYLLKPLKKEYPFLKNSDSSSLQVVNEF
LHE_RS21675        GNDRFVWNQMLAMMNERYQNNKALPFLSKFKLNYLLKPLKKEYPFLKTSDSSSLQIVNEF
LHE_RS21645        GNDRFVWNQMLAMMNERYQNNKALPFLGKFKLNYLLKPLKKEYPFLKTSDSSSLQIVNEF
BCM45_RS00295      GNDRFVWNQMLAMMNERYQNNKALPFLGKFKLNYLLKPLKKEYPFLKNSDSSSLQVVNEF
Lh22155_07335      GNDRFVWNQMLAMMNERYQNNKALPFLGKFKLNYLLKPLKKEYPFLKNSDSSSLQVVNEF
LBH_RS01535        GNDRFVWNQMLAMMNERYQNNKDLPFLGKFKLNYLLKPLKKEYPFLKNSDSSSLQVVNEF
Lh8105_09830       GNDRFVWNQMLAMMNERYQNNKALPFLGKFKLNYLLKPLKKEYLFLKNSDSSSLQVVNEF
LBHH_RS07380       GNDRFVWNQMLAMMNERYQNNKALPFLGKFKLNYLLKPLKKEYPFLKNSDSSSLQVVNEF
LBHH_RS01725       GNDRFVWNQMLAMMNERYQNNKALPFLGKFKLNYLLKPLKKEYPFLKNSDSSSLQVVNEF
LBHH_RS09010       GNDRFVWNQMLAMMNERYQNNKALPFLGKFKLNYLLKPLKKEYPFLKNSDSSSLQVVNEF
LBHH_RS09390       GNDRFVWNQMLAMMNERYQNNKALPFLGKFKLNYLLKPLKKEYPFLKNSDSSSLQVVNEF
LHV_RS01255        GNDRFVWNQMLAMMNERYQNNKALPFLGKFKLNYLLKPLKKEYPFLKNSDSSSLQVVNEF
Lh22155_01360      GNDRFVWNQMLAMMNERYQNNKALPFLGKFKLNYLLKPLKKEYPFLKNSDSSSLQVVNEF
Lh8105_01225       GNDRFVWNQMLAMMNERYQNNKALPFLGKFKLNYLLKPLKKEYPFLKNSDSSSLQVVNEF
BCM45_RS06050      GNDRFVWNQMLAMMNERYQNNKALPFLGKFKLNYLLKPLKKEYPFLKNSDSSSLQVVNEF
BCM45_RS08610      GNDRFVWNQMLAMMNERYQNNKALPFLGKFKLNYLLKPLKKEYPFLKNSDSSSLQVVNEF
LBH_RS02540        GNDRFVWNQMLAMMNERYQNNKALPFLGKFKLNYLLKPLKKEYPFLKTSDSSSLQVVNEF
LBH_RS03365        GNDRFVWNQMLAMMNERYQNNKALPFLGKFKLNYLLKPLKKEYPFLKTSDSSSLQVVNEF
ALV80_RS10110      GNDRFVWNQMLAMMNERYQNNKALPFLGKFKLNYLLKPLKKEYPFLKNSDSSSLQVVNEF
LBHH_RS10550       GNDRFVWNQMLAMMNERYQNNKALPFLGKFKLNYLLKPLKKEYPFLKNSDSSSLQVVNEF
ALV80_RS07445      GNDRFVWNQMLAMMNERYQNNKALPFLGKFKLNYLLKPLKKEYPFLKNSDSSSLQVVNEF
Lh22155_04690      GNDRFVWNQMLAMMNERYQNNKALPFLGKFKLNYLLKPLKKEYPFLKNSDSSSLQVVNEF
LBHH_RS00495       GNDRFVWNQMLAMMNERYQNNKDLPFLGKFKLNYLLKPLKKEYPFLKNSDSSSLQVVNEF
ALV80_RS05790      GNDRFVWNQMLAMMNERYQNNKALPFLGKFKLNYLLKPLKKEYPFLKNSDSSSLQVVNEF
LBHH_RS09900       GNDRFVWNQMLAMMNERYQNNKALPFLGKFKLNYLLKPLKKEYPFLKNSDSSSLQVVNEF
LHE_RS13465        GNDRFVWNQMLAMMNERYQNNKALPFLGKFKLNYLLKPLKKEYPFLKNSDSSSLQVVNEF
Lh8627_00390       GNDRFVWNQMLAMMNERYQNNKALPFLGKFKLNYLLKPLKKEYPFLKNSDSSSLQVVNEF
LBHH_RS10605       GNDRFVWNQMLAMMNERYQNNKALPFLGKFKLNYLLKPLKKEYPFLKNSDSSSLQVVNEF
LBHH_RS10040       GNDRFVWNQMLAMMNERYQNNKALPFLGKFKLNYLLKPLKKEYPFLKNSDSSSLQVVNEF
LBHH_RS10700       GNDRFVWNQMLAMMNERYQNNKALPFLGKFKLNYLLKPLKKEYPFLKNSDSSSLQVVNEF
LHE_RS22230        GNDRFVWNQMLAMMNERYQNNKALPFLGKFKLNYLLKPLKKEYPFLKTSDSSSLQVVNEF
Lh8627_08205       GNDRFVWNQMLAMMNERYQNNKALPFLGKFKLNYLLKPLKKEYPFLKTSDSSSLQVVNEF
Lh8627_08105       GNDRFVWNQMLAMMNERYQNNKALPFLGKFKLNYLLKPLKKEYPFLKTSDSSSLQVVNEF
LHE_RS22130        GNDRFVWNQMPAMMNERYQNNKALPFLGKFKLNYLLKPLKKEYPFLKTSDSSSLQVVNEF
Lh8627_07675       GNDRFVWNQMLAMMNERYQNNKALPFLGKFKLNYLLKPLKKEYPFLKTSDSSSLQVVNEF
LHE_RS13540        GNDRFVWNQMLAMMNERYQNNKALPFLGKFKLNYLLKPLKKEYPFLKNSDSSSLQVVNEF
Lh8627_09120       GNDRFVWNQMLAMMNERYQNNKALPFLGKFKLNYLLKPLKKEYPFLKNSDSSSLQVVNEF
Lh22155_08210      GNDRFVWNQMLAMMNERYQNNKALPFLGKFKLNYLLKPLKKEYPFLKNSDSSSLQVVNEF
Lh8105_07740       GNDRFVWNQMLAMMNERYQNNKALPFLGKFKLNYLLKPLKKEYPFLKNSDSSSLQVVNEF
HUO_RS03910        GNDRFVWNQMLAMMNERYQNNKDLPFLGKFKLNYLLKPLKKEYPFLKNSDSSSLQVVNEF
LBH_RS08665        GNDRFVWNQMLAMMNERYQNNKDLPFLGKFKLNYLLKPLKKEYPFLKKSDSSSLQVVNEF
ALV80_RS08585      GNDRFVWNQMLAMMNERYQNNKALPFLGKFKLNYLLKPLKKEYPFLKNSDSSSLQVVNEF
LBHH_RS08465       GNDRFVWNQMLAMMNERYQNNKALPFLGKFKLNYLLKPLKKEYPFLKNSDSSSLQVVNEF
LBHH_RS09080       GNNRFVWNQMLAMMNERYQNNKALPFLGKFKLNYLLKPLKKEYPFLKNSDSSSLQVVNEF
LBHH_RS05850       GNDRFVWNQMLAMMNERYQNNKALPFLGKFKLNYLLKPLKKEYPFLKTSDSSSLQVVNEF
LBH_RS08430        GNDRFVWNQMLAMMNERYQNNKALPFLGKFKLNYLLKPLKKEYPFLKNSDSSSLQVVNEF
ALV80_RS00515      GNDRFVWNQMLAMMNERYQNNKALPFLGKFKLNYLLKPLKKEYPFLKNSDSSSLQVVNEF
LHE_RS14280        GNDRFVWNQMLAMMNERYQNNKALPFLGKFKLNYLLKPLKKEYPFLKNSDSSSLQVVNEF
Lh8627_01225       GNDRFVWNQMLAMMNERYQNNKALPFLGKFKLNYLLKPLKKEYPFLKNSDSSSLQVVNEF
LHE_RS12795        GNDRFVWNQMLAMMNERYQNNKALPFLGKFKLNYLLKPLKKEYPFLKNSDSSSLQVVNEF
HUO_RS02735        GNDRFVWNQMLAMMNERYQNNKALPFLGKFKLNYLLKPLKKEYPFLKNSDSSSLQVVNEF
HUO_RS09220        GNDRFVWNQMLAMMNERYQNNKALPFLGKFKLNYLLKPLKKEYPFLKNSDSSSLQVVNEF
HUO_RS03185        GNDRFVWNQMLAMMNERYQNNKALPFLGKFKLNYLLKPLKKEYPFLKTSDSSSLQVVNEF
LHE_RS14455        GNDRFVWNQMLAMMNERYQNNKALPFLGKFKLNYLLKPLKKEYPFLKNSDSSSLQVVNEF
LHE_RS15670        GNDRFVWNQMLAMMNERYQNNKALPFLGKFKLNYLLKPLKKEYPFLKNSDSSSLQVVNEF
Lh8627_01400       GNDRFVWNQMLAMMNERYQNNKALPFLGKFKLNYLLKPLKKEYPFLKNSDSSSLQVVNEF
TU99_RS01625       GNDRFVWNQMPAMMNERYQNNKALPFLGKFKLNYLLKPLKKEYPFLKNSDSSSLQVVNEF
HUO_RS00610        GNDRFVWNQMLAMMNERYQNNKALPFLGKFKLNYLLKPLKKEYPFLKNSDSSSLQVVNEF
ALV80_RS10015      GNDRFVWNQMLAMMNEHYQNNKALPFLGKFKLNYLLKPLKKEYPFLKNSDSSSLQVVNEF
HUO_RS09550        GNDRFVWNQMLAMMNERYQNNKALPFLGKFKLNYLLKPLKKEYPFLKNSDSSSLQVVNEF
HUO_RS02230        GNDRFVWNQMLAMMNERYQNNKALPFLGKFKLNYLLKPLKKEYPFLKNSDSSSLQVVNEF
R0052_RS09315      GNDRFVWNQMLAMMNERYQNNKDLPFLGKFKLNYLLKPLKKEYPFLKNSDSSSLQVVNEF
Lh8105_08915       GNDRFVWNQMLAMMNERYQNNKALPFLGKFKLNYLLKPLKKEYPFLKNSDSSSLQVVNEF
Lh22155_00370      GNDRFVWNQMLAMMNERYQNNKALPFLGKFKLNYLLKPLKKEYPFLKNSDSSSLQVVNEF
LBH_RS01115        GNDRFVWNQMLAMMNERYQNNKALPFLGKFKLNYLLKPLKKEYPFLKTSDSSSLQVVNEF
HUO_RS02205        GNDRFVWNQMLAMMNERYQNNKALPFLGKFKLNYLLKPLKKEYPFLKNSDSSSLQVVNEF
LHE_RS11715        GNDRFVWNQMLAMMNERYQNNKALPFLGKFKLNYLLKPLKKEYPFLKNSDSSSLQVVNEF
Lh8627_00280       GNDRFVWNQMLAMMNERYQNNKALPFLGKFKLNYLLKPLKKEYPFLKNSDSSSLQVVNEF
LHE_RS18995        GNDRFVWNQMLAMMNERYQNNKALPFLGKFKLNYLLKPLKKEYPFLKTSDSSSLQVVNEF
Lh8105_04515       GNDRFVWNQMLAMMNERYQNNKALPFLGKFKLNYLLKPLKKEYPFLKTSDSSSLQVVNEF
Lh8627_05210       GNDRFVWNQMLAMMNERYQNNKALPFLGKFKLNYLLKPLKKEYPFLKTSDSSSLQVVNEF
LHV_RS04255        GNDRFVWNQMLAMMNERYQNNKDLPFLGKFKLNYLLKPLKKEYPFLKTSDSSSLQVVNEF
Lh8105_07010       GNDRFVWNQMLAMMNERYQNNKDLPFLGKFKLNYLLKPLKKEYPFLKTSDSSSLQVVNEF
LHV_RS03985        GNDRFVWNQMLAMMNERYQNNKDLPFLGKFKLNYLLKPLKKEYPFLKTSDSSSLQVVNEF
LHV_RS03895        GNDRFVWNQMLAMMNERYQNNKDLPFLGKFKLNYLLKPLKKEYPFLKTSDSSSLQVVNEF
Lh8105_10180       GNDRFVWNQMLAMMNERYQNNKALPFLGKFKLNYLLKPLKKEYPFLKNSDSSSLQVVNEF
Lh22155_07430      GNDRFVWNQMLAMMNERYQNNKALPFLGKFKLNYLLKPLKKEYPFLKNSDSSSLQVVNEF
TU99_RS09710       GNDRFVWNQMLAMMNERYQNNKALPFLGKFKLNYLLKPLKKEYPFLKTSDSSSLQVVNEF
TU99_RS10705       GNDRFVWNQMLAMMNERYQNNKALPFLGKFKLNYLLKPLKKEYPFLKTSDSSSLQVVNEF
LHV_RS01360        GNDRFVWNQMLAMMNERYQNNKALPFLGKFKLNYLLKPLKKEYPFLKTSDSSSLQVVNEF
Lh8105_01315       GNDRFVWNQMLAMMNERYQNNKALPFLGKFKLNYLLKPLKKEYPFLKTSDSSSLQVVNEF
Lh22155_01435      GNDRFVWNQMLAMMNERYQNNKALPFLGKFKLNYLLKPLKKEYPFLKTSDSSSLQVVNEF
BCM45_RS09175      GNDRFVWNQMLAMMNERYQNNKALPFLGKFKLNYLLKPLKKEYPFLKNSDSSSLQVVNEF
LBHH_RS09100       GNDRFVWNQMLAMMNERYQNNKDLPFLGKFKLNYLLKPLKKEYPFLKNSDSSSLQVVNEF
ALV80_RS10605      GNDRFVWNQMLAMMNERYQNNKALPFLGKFKLNYLLKPLKKEYPFLKNSDSSSLQVVNEF
TU99_RS03870       GNDRFVWNQMLAMMNERYQNNKDLPFLGKFKLNYLLKPLKKEYPFLKNSDSSSLQVVNEF
LHE_RS14995        GNDRFVWNQMLAMMNERYQNNKDLPFLGKFKLNYLLKPLKKEYPFLKNSDSSSLQVVNEF
Lh8105_08665       GNDRFVWNQMLAMMNERYQNNKDLPFLGKFKLNYLLKPLKKEYPFLKNSDSSSLQVVNEF
Lh22155_09610      GNDRFVWNQMLAMMNERYQNNKALPFLGKFKLNYLLKPLKKEYPFLKTSNSSSLQVVNEF
Lh22155_05760      GSDRFVWNQMLAMMNECYQNNKALPFLGKFKLNYLLKPLKKEYPFLKTSDSSSLQVVNEF
Lh8105_05725       GSDRFVWNQMLAMMNECYQNNKALPFLGKFKLNYLLKPLKKEYPFLKTSDSSSLQVVNEF
TU99_RS04225       GNDRFVWNQMLAMMNERYQNNKALPFLSKFKLNYLLKPLKKEYPFLKNSDSSSLQVVNEF
HUO_RS00740        GNDRFVWNQMLAMMNERYQNNKALPFLGKFKLNYLLKPLKKEYPFLKTSNSSSLQVVNEF
TU99_RS03045       GNDRFVWNQMLAMMNERYQNNKDLPFLGKFKLNYLLKPLKKEYPFLKNSDSSSLQVVNEF
BCM45_RS02940      GNDRFVWNQMLAMMNERYQNNKALPFLGKFKLNYLLKPLKKEYPFLKTSDSSSLQVVNEF
BCM45_RS09220      GNDRFVWNQMLAMMNERYQNNKALPFLGKFKLNYLLKPLKKEYPFLKTSDSSSLQVVNEF
BCM45_RS07505      GNDRFVWNQMLAMMNERYQNNKDLPFLGKFKLNYLLKPLKKEYPFLKNSDSSSLQVVNEF
HUO_RS08220        GNDRFVWNQMLAMMNERYQNNKDLPFLGKFKLNYLLKPLKKEYPFLKTSDSSSLQVVNEF
Lh22155_09575      GNDRFVWNQMLAMMNERYQNNKALPFLGKFKLNYLLKPLKKEYPFLKTSDSSSLQVVNEF
Lh8105_09770       GNDRFVWNQMLAMMNERYQNNKALPCLGKFKLNYLLKPLKKEYPFLKNSDSSSLQVVNEF
LBHH_RS09670       GNDRFVWNQMLAMMNERYQNNKALPFLGKFKLNYLLKPLKKEYPFLKNSDSSSLQVVNEF
LHV_RS05775        GNDRFVWNQMLAMMNERYQNNKALPFLGKFKLNYLLKPLKKEYPFLKNSDSSSLQVVNEF
ALV80_RS10750      GNDRFVWNQMLAMMNERYQNNKALPFLGKFKLNYLLKPLKKEYPFLKNSDSSSLQVVNEF
LBHH_RS00970       GNDRFVWNQMLAMMNERYQNNKALPFLGKFKLNYLLKPLKKEYPFLKNSDSSSLQVVNEF
ALV80_RS00235      GNDRFVWNQMLAMMNERYQNNKALPFLGKFKLNYLLKPLKKEYPFLKNSDSSSLQVVNEF
ALV80_RS09220      GNDRFVWNQMLAMMNERYQNNKALPFLGKFKLNYLLKPLKKEYPFLKNSDSSSLQVVNEF
LBH_RS08280        GNDRFVWNQMLAMMNERYQNNKALPFLSKFKLNYLLKPLKKEYPFLKNSDSSSLQVVNEF
Lh8627_09180       GNDRFVWNQMLAMMNERYQNNKALPFLGKFKLNYLLKPLKKEYPFLKNSDSSSLQVVNEF
LHE_RS22530        GNDRFVWNQMLAMMNERYQNNKALPFLGKFKLNYLLKPLKKEYPFLKNSDSSSLQVVNEF
Lh8627_04225       GNDRFVWNQMLAMMNERYQNNKALPFLGKFKLNYLLKPLKKEYPFLKNSDSSSLQVVNEF
Lh8627_01615       GNDRFVWNQMLAMMNERYQNNKALPFLGKFKLNYLLKPLKKEYPFLKNSDSSSLQVVNEF
LBH_RS09400        GNDRFVWNQMLAMMNERYQNNKALPFLGKFKLNYLLKMLKKEYPFLKNSDSSSLQVVNEF
HUO_RS02705        GNDRFVWNQMLAMMNERYQNNKALPFLGKFKLNYLLKPLKKEYPFLKNSDSSSLQVVNEF
Lh8105_09170       GNDRFVWNQMLAMMNERYQNNKALPFLGKFKLNYLLKPLKKEYPFLKNSDSSSLQVVNEF
Lh8105_09135       GNDRFVWNQMLAMMNERYQNNKALPFLGKFKLNYLLKPLKKEYPFLKNSDSSSLQVVNEF
LHE_RS13630        GNDRFVWNQMLAMMNERYQNNKALPFLGKFKLNYLLKPLKKEYPFLKNSDSSSLQVVNEF
LBHH_RS03815       GNDRFVWNQMLAMVNERYQNNKALPFLGKFKLNYLLKPLKKEYPFLKNSDSSSLQVVNEF
HUO_RS10205        GNDRFVWNQMRAMMNERYQNNKALPFLGKFKLNYLLKPLKKEYPFLKNSDSSSLQVVNEF
TU99_RS01085       GNDRF-------------------------------------------------------
HUO_RS02115        GNDRF-------------------------------------------------------
BCM45_RS06140      GNDRF-------------------------------------------------------
R0052_RS01670      GNDRF-------------------------------------------------------
Lh8627_08295       GNDRF-------------------------------------------------------
Lh22155_01260      GNDRF-------------------------------------------------------
LHE_RS22320        GNDRF-------------------------------------------------------
LBHH_RS01150       GNDRF-------------------------------------------------------
LBH_RS08635        GNDRFVWNQMLAMMNECYQNNKALP-------------------FLKNSDSSSLQVVNEF
TU99_RS01600       GNDRFVWNQMLAMMNECYQNNKALPFLGKFKLNYLLKPLKKEYPFLKNSDSSSLQVVNEF
                                                                               

HUO_RS02975        YAK-WD------------KSYNHVIRNLKD------------------------------
Lh22155_07660      LTQSWKNFFQDKTGQIG-KPRFHSRKYLKKSYTGKSIIKTAGKRYLKIPKLGYVKTSKNG
Lh8105_07960       LTQSWKNFFQDKTGQIG-KPRFHSRKYLKKSYTGKSIIKTAGKRYLKIPKLGYVKTSKNG
Lh22155_08285      LTQSWKNFFQDKTGQIG-KPRFHSRKYLKKSYTGKSIIKTAGKRYLKIPKLGYVKTSKNG
Lh8105_08540       LTQSWKNFFQDKTGQIG-KPRFHSRKYLKKSYTGKSIIKTAGKRYLKIPKLGYVKTSKNG
BCM45_RS09785      LTQSWKNFFQDKTGQVG-KPRFHSRKYLKKSYTGKSTIRITGKRYLKIPKLGYVKTSKNG
BCM45_RS03135      LTQSWKNFFQDKTGQVG-KPRFHSRKYLKKSYTGKSTIRITGKRYLKIPKLGYVKTSKNG
Lh8627_07650       LTQSWKNFFQDKSGQSG-KPRFHSRKYLKKSYTGKSTIRITGKRYLKIPKLGYVKTSKTG
LHE_RS21415        LTQSWKNFFQDKSGQIG-KPRFHSRKYLKKSYTGKSTIRITGKRYLKIPKLGYVKTSKTG
BCM45_RS08835      LTQSWKNFFQDKTGQIG-KPRFHSRKYLKKSYTGKSIIKTAGKRYLKIPKLGYVKTSKTG
LBHH_RS09970       LTQSWKNFFQDKTGQIG-KPRFHSRKYLKKSYTGKSIIKTAGKRYLKIPKLGYVKTSKTG
Lh8105_09805       LTQSWKNFFQDKTGQIG-KPRFHSRKYLKKSYTGKSIIKTAGKRYLKIPKLGYVKTSKTG
ALV80_RS00945      LTQSWKNFFQDKTGQIG-KPRFHSRKYLKKSYTGKSTIRITGKRYLKIPKLGYVKTSKTG
Lh8627_02885       LTQSWKNFFQDKTGQIG-KPRFHSRKYLKKSYTGKSIIKTAGKRYLKIPKLGYVKTSKTG
BCM45_RS01805      LTQSWKNFFQDKTGQVG-KPRFHSRKYLKKSYTGKSIIKTAGKRYLKIPKLGYVKTSKTG
TU99_RS02555       LTQSWKNFFQDKTGQIG-KPRFHSRKYLKKSYTGKSIIKTAGKRYLKIPKLGYVKTSKTG
Lh22155_09955      LTQSWKNFFQDKTGQIG-KPRFHSRKYLKKSYTGKSIIRITGKRYLKIPKLGYVKTSKTG
LHV_RS03675        LTQSWKNFFQDKTGQVG-KPRFHSRKYLKKSYTGKSTIRITGKRYLKIPKLGYVKTSKNG
HUO_RS09595        LTQSWKNFFQDKSGQIG-KPRFHSRKYLKKSYTGKSIIKTAGKRYLKIPKLGYVKTSKTG
HUO_RS09420        LTQSWKNFFQDKSGQIG-KPRFHSRKYLKKSYTGKSIIKTAGKRYLKIPKLGYVKTSKTG
LHE_RS22650        LTQSWKNFFQDKSGQIG-KPRFHSRKYLKKSYTGKSIIKTAGKRYLKIPKLGYVKTSKTG
Lh8627_10180       LTQSWKNFFQDKSGQIG-KPRFHSRKYLKKSYTGKSIIKTAGKRYLKIPKLGYVKTSKTG
ALV80_RS03910      LTQSWKNFFQDKTGQIG-KPRFHSRKYLKKSYTGKSIIKTAGKRYLKIPKLGYVKTSKTG
LHE_RS16715        LTQSWKNFFQDKTGQIG-KPRFHSRKYLKKSYTGKSTIRITGKRYLKIPKLGYVR-----
Lh8627_03505       LTQSWKNFFQDKTGQIG-KPRFHSRKYLKKSYTGKSTIRITGKRYLKIPKLGYVR-----
TU99_RS09805       LTQSWKNFFQDKSGQIG-KPRFHSRKYLKKSYTGKSTIRITGKRYLKIPKLGYVR-----
ALV80_RS09130      LTQSWKNFFQDKTGQIG-KPRFHSRKYLKKSYTGKSTIRITGKRYLKIPKLGYVKTSKTG
R0052_RS08110      LTQSWKNFFQDKTGQIG-KPRFHSRKYLKKSYTGKSIIKTAGKRYLKIPKLGYIKTSKIG
LBH_RS00245        LTQSWKNFFQDKTGQMG-KPRFHSRKYLKKSYTGKSIIRITGKRYLKIPKLGYVKTSKTG
TU99_RS01175       LTQSWKNFFQDKSSQIG-KPRFHSRKYLKKSYTGKSIIRITGKRYLKIPKLGYVKTSKTG
TU99_RS10615       LTQSWKNFFQDKSSQIG-KPRFHSRKYLKKSYTGKSIIRITGKRYLKIPKLGYVKTSKTG
LHV_RS02605        LTQSWKNFFQDKTGQIG-KPRFHSRKYLKKSYTGKSIIKTAGKRYLKIPKLGYVKTSKTG
LHV_RS03165        LTQSWKNFFQDKSGQIG-KPRFHSCKYLKKSYTGKSIIKTTGKRYLKIPKLGYIKTSKIG
BCM45_RS05565      LTQSWKNFFQDKSGQIG-KPRFHSCKYLKKSYTGKSIIKTTGKRYLKIPKLGYIKTSKIG
BCM45_RS06030      LTQSWKNFFQDKSGQIG-KPRFHSCKYLKKSYTGKSIIKTTGKRYLKIPKLGYIKTSKIG
LHV_RS06600        LTQSWKNFFQDKTGQIG-KPRFHSRKYLKKSYTGKSIIKTAGKRYLKIPKLGYVKTSKTG
Lh8105_00600       LTQSWKNFFQDKSGQIG-KPRFHSRKYLKKSYTGKSIIKTAGKRYLKIPKLGYVKTSKTG
LBH_RS02335        LTQSWKNFFQDKTGQVG-KPRFHSRKYLKKSYTGKSIIKTAGKRYLKIPKLGYVKTSKTG
R0052_RS09285      LTQSWKNFFQDKTGQVG-KPRFHSRKYLKKSYTGKSIIKTAGKRYLKIPKLGYV-----G
LHV_RS10140        LTQSWKNFFQDKTGQVG-KPRFHSRKYLKKSYTGKSTIRITGKRYLKIPKLGYVKTSKTG
Lh22155_10550      LTQSWKNFFQDKTGQVG-KPRFHSRKYLKKSYTGKSTIRITGKRYLKIPKLGYVKTSKTG
LBH_RS08090        LTQSWKNFFQDKSGQVG-KPRFHSRKYLKKSYTGKSIIKTAGKRYLKIPKLGYVKTSKTG
ALV80_RS09725      LTQSWKNFFQDKTGQIG-KPRFHSRKYLKKSYTGKSIIKTAGKRYLKIPKLGYVKTSKTG
LHE_RS21675        LTQSWKNFFQDKTGQVGNKPRFHSRKYLKKSYTGKSTIRITGKRYLKIPKLGYVKTSKTG
LHE_RS21645        LTQSWKNFFQDKTGQVG-KPRFHSRKYLKKSYTGKSTIRITGKRYLKIPKLGYVKTSKTG
BCM45_RS00295      LTQSWKNFFQDKSGQIG-KPRFHSRKYLKKSYTGKSIIKTAGKGYLKIPKLGYVKTSKTG
Lh22155_07335      LTQSWKNFFQDKSGQIG-KPRFHSRKYLKKSYTGKSIIKTAGKGYLKIPKLGYVKTSKTG
LBH_RS01535        LTQSWKNFFQDKSGQIG-KPRFHSRKYLKKSYTGKSIIKTAGKRYLKIPKLGYVKTSKTG
Lh8105_09830       LTQSWKNFFQDKTGQIG-KPRFHSRKYLKKSYTGKSTIRITGKRYLKIPKLGYVKTSKTG
LBHH_RS07380       LTQSWKNFFQDKTGQVG-KPRFHSRKYLKKSYTGKSIIKTAGKRYFKIPKLGYVKTSKTG
LBHH_RS01725       LTQSWKNFFQDKTGQIG-KPRFHSRKYLKKSYTGKSTIRITGKRYLKIPKLGYVKTSKTG
LBHH_RS09010       LTQSWKNFFQDKTGQIG-KPRFHSRKYLKKSYTGKSIIKTAGKRYLKIPKLGYVKTSKTG
LBHH_RS09390       LTQSWKNFFQDKTGQVG-KPRFHSRKYLKKSYTGKSIIKTAGKRYLKIPKLGYVKTSKTG
LHV_RS01255        LTQSWKNFFQDKSGQIG-KPRFHSRKYLKKSYTGKSIIKTAGKRYLKIPKLGYVKTSKTG
Lh22155_01360      LTQSWKNFFQDKSGQIG-KPRFHSRKYLKKSYTGKSIIKTAGKRYLKIPKLGYVKTSKTG
Lh8105_01225       LTQSWKNFFQDKSGQIG-KPRFHSRKYLKKSYTGKSIIKTAGKRYLKIPKLGYVKTSKTG
BCM45_RS06050      LTQSWKNFFQDKSGQIG-KPRFHSRKYLKKSYTGKSIIKTAGKRYLKIPKLGYVKTSKTG
BCM45_RS08610      LTQSWKNFFQDKSGQIG-KPRFHSRKYLKKSYTGKSIIKTAGKRYLKIPKLGYVKTSKTG
LBH_RS02540        LTQSWKNFFQDKTGQVG-KPRFHSRKYLKKSYTGKSIIKTAGKRYLKIPKLGYVKTSKTG
LBH_RS03365        LTQSWKNFFQDKTGQIG-KPRFHSRKYLKKSYTGKSIIKTAGKRYLKIPKLGYVKTSKTG
ALV80_RS10110      LTQSWKNFFQDKTGQIG-KPRFHSRKYLKKSYTGKSTIRITGKRYLKIPKLGYVKTSKTG
LBHH_RS10550       LTQSWKNFFQDKTGQIG-KPRFHSRKYLKKSYTGKSTIRITGKRYLKIPKLGYVKTSKTG
ALV80_RS07445      LTQSWKNFFQDQTGQIG-KPRFHSRKYLKKSYTGKSIIKTAGKRYLKIPKLGYVKTSKTG
Lh22155_04690      LTQSWKNFFQDKTGQIG-KPRFHSRKYLKKSYTGKSIIKTAGKRYLKIPKLGYVKTSKTG
LBHH_RS00495       LTQSWKNFFQDKTGQIG-KPRFHSRKYLKKSYTGKSIIKTAGKRYLKIPKLGYVKTSKTG
ALV80_RS05790      LTQSWKNFFQDKTGQIG-KPRFHSRKYLKKSYTGKSIIKPAGKRYLKIPKLGYVKTSKTG
LBHH_RS09900       LTQSWKNFFQDKTGQIG-KPRFHSRKYLKKSYTGKSIIKTAGKRYLKIPKLGYVKTSKTG
LHE_RS13465        LTQSWKNFFQDKTGQIG-KPRFHSRKYLKKSYTGKSIIKTAGKRYLKIPKLGYVKTSKTG
Lh8627_00390       LTQSWKNFFQDKTGQIG-KPRFHSRKYLKKSYTGKSIIKTAGKRYLKIPKLGYVKTSKTG
LBHH_RS10605       LTQSWKNFFQDKTGQIG-KPRFHSRKYLKKSYTGKSIIKTAGKRYLKIPKLGYVKTSKTG
LBHH_RS10040       LTQSWKNFFQDKTGQIG-KPRFHSRKYLKKSYTGKSIIKTAGKRYLKIPKLGYVKTSKTG
LBHH_RS10700       LTQSWKNFFQDKTGQIG-KPRFHSRKYLKKSYTGKSIIKTAGKRYLKIPKLGYVKTSKTG
LHE_RS22230        LTQSWKNFFQDKSGQIG-KPRFHSRKYLKKSYTGKSIIKTAGKRYLKIPKLGYVKTSKNG
Lh8627_08205       LTQSWKNFFQDKSGQIG-KPRFHSRKYLKKSYTGKSIIKTAGKRYLKIPKLGYVKTSKNG
Lh8627_08105       LTQSWKNFFQDKSGQIG-KPRFHSRKYLKKSYTGKSIIKTAGKRYLKIPKLGYVKTSKTG
LHE_RS22130        LTQSWKNFFQDKSGQIG-KPRFHSRKYLKKSYTGKSIIKTAGKRYLKIPKLGYVKTSKTG
Lh8627_07675       LTQSWKNFFQDKSGQIG-KPRFHSRKYLKKSYTGKSIIKTAGKRYLKIPKLGYVKTSKTG
LHE_RS13540        LTQSWKNFFQDKSGQIG-KPRFHSRKYLKKSYTGKSIIKTAGKRYLKIPKLGYVKTSKTG
Lh8627_09120       LTQSWKNFFQDKSGQIG-KPRFHSRKYLKKSYTGKSIIKTAGKRYLKIPKLGYVKTSKTG
Lh22155_08210      LTQSWKNFFQDKSGQIG-KPRFHSRKYLKKSYTGKSIIKTAGKRYLKIPKLGYVKTSKTG
Lh8105_07740       LTQSWKNFFQDKSGQIG-KPRFHSRKYLKKSYTGKSIIKTAGKRYLKIPKLGYVKTSKTG
HUO_RS03910        LTQSWKNFFQDKSGQIG-KPRFHSRKYLKKSYTGKSIIKTAGKRSLKIPKLGYVKTSKTG
LBH_RS08665        LTQSWKNFFQDKSGQIG-KPRFHSRKYLKKSYTGKSIIKTAGKRYLKIPKLGYVKTSKTG
ALV80_RS08585      LTQSWKNFFQDKTGQIG-KPRFHSRKYLKKSYTGKSTIRITGKRYLKIPKLGYVKTSKTG
LBHH_RS08465       LTQSWKNFFQDKTGQIG-KPRFHSRKYLKKSYTGKSIIKTAGKRYLKIPKLGYVKTSKTG
LBHH_RS09080       LTQSWKNFFQDKTGQIG-KPRFHSRKYLKKSYTGKSIIKTAGKRYLKIPKLGYVKTSKTG
LBHH_RS05850       LTQSWKNFFQDKTGQVG-KPRFHSRKYLKKSYTGKSIIKTAGKRYLKIPKLGYVKTSKTG
LBH_RS08430        LTQSWKNFFQDKTGQVG-KPRFHSRKYLKKSYTGKSIIKTAGKRYLKIPKLGYVKTSKTG
ALV80_RS00515      LTQSWKNFFQDKTGQVG-KPRFHSRKYLKKSYTGKSIIKTAGKRYLKIPKLGYVKTSKTG
LHE_RS14280        LTQSWKNFFQDKSGQIG-KPRFHSRKYLKKSYTGKSIIKTAGKRYLKIPKLGYVKTSKTG
Lh8627_01225       LTQSWKNFFQDKSGQIG-KPRFHSRKYLKKSYTGKSIIKTAGKRYLKIPKLGYVKTSKTG
LHE_RS12795        LTQSWKNFFQDKSGQIG-KPRFHSRKYLKKSYTGKSIIKTAGKRYLKIPKLGYVKTSKTG
HUO_RS02735        LTQSWKNFFQDKSGQIG-KPRFHSRKYLKKSYTGKSIIKTAGKRYLKIPKLGYVKTSKTG
HUO_RS09220        LTQSWKNFFQDKSGQIG-KPRFHSRKYLKKSYTGKSIIKTAGKRYLKIPKLGYVKTSKTG
HUO_RS03185        LTQSWKNFFQDKSGQIG-KPRFHSRKYLKKSYTGKSIIKTAGKRYLKISKLGYVKTSKNG
LHE_RS14455        LTQSWKNFFQDKSGQIG-KPRFHSRKYLKKSYTGKSIIKTAGKRYLKIPKLGYVKTSKTG
LHE_RS15670        LTQSWKNFFQDKSGQIG-KPRFHSRKYLKKSYTGKSIIKTAGKRYLKIPKLGYVKTSKTG
Lh8627_01400       LTQSWKNFFQDKSGQIG-KPRFHSRKYLKKSYTGKSIIKTAGKRYLKIPKLGYVKTSKTG
TU99_RS01625       LTQSWKNFFQDKTGQIG-KPRFHSRKYLKKSYTGKSIIKTAGKRYLKIPKLGYVKTSKTG
HUO_RS00610        LTQSWKNFFQDKTGQIG-KPRFHSRKYLKKSYTGKSIIKTAGKRYLKIPKLGYVKTSKTG
ALV80_RS10015      LTQSWKNFFQDKSGQIG-KPRFHSRKYLKKSYTGKSFIKTAGKRYLKIPKLGYVKTSKTG
HUO_RS09550        LTQSWKNFFQDKSGQIG-KPRFHSRKYLKKSYTGKSIIKTAGKRYLKIPKLGYVKTSKTG
HUO_RS02230        LTQSWKNFFQDKSGQIG-KPRFHSRKYLKKSYTGKSFIKTAGKRYLKIPKLGYVKTSKTG
R0052_RS09315      LTQSWKNFFQDKTGQIG-KPRFHSRKYLKKSYTGKSIIKTAGKRYLKITKLGYVKTSKNG
Lh8105_08915       LTQSWKNFFQDKTGQIG-KPRFHSRKYLKKSYTGKSIIKTAGKRYMKIPKLGYVKTCKTG
Lh22155_00370      LTQSWKNFFQDKTGQIG-KPRFHSRKYLKKSYTGKSIIKTAGKRYMKIPKLGYVKTSKTG
LBH_RS01115        LTQSWKNFFQDKSGQIG-KPRFHSRKYLKKSYTGKSTIKTAGKRYLKIPKLGYVKTSKTG
HUO_RS02205        LTQSWKNFFQDKTGQIG-KPRFHSRKYLKKSYTGKSIIKTAGKRYLKIPKLGYVKTSKTG
LHE_RS11715        LTQSWKNFFQDKTGQIG-KPRFHSRKYLKKSYTGKSIIKTAGKRYMKIPKLGYVKTSKTG
Lh8627_00280       LTQSWKNFFQDKTGQIG-KPRFHSRKYLKKSYTGKSIIKTAGKRYMKIPKLGYVKTSKTG
LHE_RS18995        LTQSWKNFFQDKSGQIG-KPRFHSRKYLKKSYTGKSIIKTAGKRYLKIPKLGYVKTSKTG
Lh8105_04515       LTQSWKNFFQDKSGQIG-KPRFHSRKYLKKSYTGKSIIKTAGKRYLKIPKLGYVKTSKTG
Lh8627_05210       LTQSWKNFFQDKSGQIG-KPRFHSRKYLKKSYTGKSIIKTAGKRYLKIPKLGYVKTSKTG
LHV_RS04255        LTQSWKNFFQDKSGQIG-KPRFHSRKYLKKSYTGKSIIKTAGKRYLKIPKLGYVKTSKTG
Lh8105_07010       LTQSWKNFFQDKSGQIG-KPRFHSRKYLKKSYTGKSIIKTAGKRYLKIPKLGYVKTSKTG
LHV_RS03985        LTQSWKNFFQDKSGQIG-KPRFHSRKYLKKSYTGKSIIKTAGKRYLKIPKLGYVKTSKTG
LHV_RS03895        LTQSWKNFFQDKSGQIG-KPRFHSRKYLKKSYTGKSIIKTAGKRYLKIPKLGYVKTSKTG
Lh8105_10180       LTQSWKNFFQDKTGQIG-KPRFHSRKYLKKSYTGKSIIKTAGKRYLKIPKLGYVKTSKTG
Lh22155_07430      LTQSWKNFFQDKTGQIG-KPRFHSRKYLKKSYTGKSIIKTAGKRYLKIPKLGYVKTSKTG
TU99_RS09710       LTQSWKNFFQDKSGQIG-KPRFHSRKYLKKSYTGKSIIKTAGKRYLKIPKLGYVKTSKNG
TU99_RS10705       LTQSWKNFFQDKSGQIG-KPRFHSRKYLKKSYTGKSIIKTAGKRYLKIPKLGYVKTSKNG
LHV_RS01360        LTQSWKNFFQDKTGQIG-KPRFHSRKYLKKSYTGKSIIKTAGKRYLKIPKLGYVKTSKTG
Lh8105_01315       LTQSWKNFFQDKTGQIG-KPRFHSRKYLKKSYTGKSIIKTAGKRYLKIPKLGYVKTSKTG
Lh22155_01435      LTQSWKNFFQDKTGQIG-KPRFHSRKYLKKSYTGKSIIKTAGKRYLKIPKLGYVKTSKTG
BCM45_RS09175      LTQSWKNFFQDKTGQIG-KPRFHSRKYLKKSYTGKSIIKTAGKRYLKIPKLGYVKTSKTG
LBHH_RS09100       LTQSWKNFFQDKTGQIG-KP----------------IIKTAGKRYLKIPKLGYVKTSKNG
ALV80_RS10605      LTQSWKNFFQDKTGQIG-KPRFHSRKYLKKSYTGKSIIKTAGKRYLKIPKLGYVKTSKTG
TU99_RS03870       LTQSWKNFFQDKTGQIG-KPRFHSRKYLKKSYTGKSIIKTAGKRYLKIPKLGYVKTSKTG
LHE_RS14995        LTQSWKNFFQDKTGQIG-KPRFHSRKYLKKSYTGKSIIKTAGKRYLKIPKLGYVKTSKTG
Lh8105_08665       LTQSWKNFFQDKTGQIG-KPRFHSRKYLKKSYTGKSIIKTAGKRYLKIPKLGYVKTSKTG
Lh22155_09610      LTQSWKNFFQDKTGQVG-KPRFHSRKYLKKSYTGKSIIKTAGKRYLKIPKLGYVKTSKTG
Lh22155_05760      LTQSWKNFFQDKSGQIG-KPRFHSRKYLKKSYTGKSIIKTAGKRYLKIPKLGYVKTSKTG
Lh8105_05725       LTQSWKNFFQDKSGQIG-KPRFHSRKYLKKSYTGKSIIKTAGKRYLKIPKLGYVKTSKTG
TU99_RS04225       LTQSWKNFFQDKSGQIG-KPRFHSRKYLKKSYTGKSIIKTAGKRYLKIPKLGYVKTSKTG
HUO_RS00740        LTQSWKNFFQDKTGQVG-KPRFHSRKYLKKSYTGKSIIKTAGKRYLKIPKLGYVKTSKTG
TU99_RS03045       LTQSWKNFFQDKTGQIG-KPRFHSRKYLKKSYTGKSIIKTAGKRYLKIPKLGYVKTSKTG
BCM45_RS02940      LTQSWKNFFQDKSGQIG-KPRFHSRKYLKKSYTGKSIIKTAGKRYLKIPKLGYVKTSKNG
BCM45_RS09220      LTQSWKNFFQDKSGQIG-KPRFHSRKYLKKSYTGKSIIKTAGKRYLKIPKLGYVKTSKNG
BCM45_RS07505      LTQSWKNFFQDKTGQIG-KPRFHSRKYLKKSYTGKSIIKTAGKRYLKIPKLGYVKTSKTG
HUO_RS08220        LTQSWKNFFQDKSGQID-KPRFHSRKYLKKSYTGKSIIKTAGKRYLKIPKLGYVKTSKTG
Lh22155_09575      LTQSWKNFFQDKSGQSG-KPRFHSRKYLKKSYTGKSIIKTAGKRYLKIPKLGYVKTSKTG
Lh8105_09770       LTQSWKNFFQDKTGQIG-KPRFHSRKYLKKSYTGKSIIKTAGKRYLKIPKLGYVKTSKTG
LBHH_RS09670       LTQSWKNFFQDKTGQIG-KPRFHSRKYLKKSYTGKSIIKTAGKRYLKIPKLGYVKTSKTG
LHV_RS05775        LTQSWKNFFQDKTGQIG-KPRFHSRKYLKKSYTGKSIIKTAGKRYLKIPKLGYVKTSKTG
ALV80_RS10750      LTQSWKNFFQDKTGQVG-KPRFHSRKYLKKSYTGKSIIKTAGKRYLKIPKLGYVKTSKTG
LBHH_RS00970       LTQSWKNFFQDKTGQIG-KPRFHSRKYLKKSYTGKSTIRITGKRYLKIPKLGYVKTSKTG
ALV80_RS00235      LTQSWKNFFQDKTGQIG-KPRFHSRKYLKKSYTGKSIIKTAGKRYLKIPKLGYVKTSKTG
ALV80_RS09220      LTQSWKNFFQDKTGQIG-KPRFHSRKYLKKSYTGKSIIKTAGKRYLKIPKLGYVKTSKTG
LBH_RS08280        LTQSWKNFFQDKSGQVG-KPRFHSRKYLKKSYTGKSIIKTAGKRYLKIPKLGYVKTSKTG
Lh8627_09180       LTQSWKNFFQDKSGQIG-KPRFHSRKYLKKSYTGKSIIKTAGKRYLKIPKLGYVKTSKTG
LHE_RS22530        LTQSWKNFFQDKSGQIG-KPRFHSRKYLKKSYTGKSIIKTAGKRYLKIPKLGYVKTSKTG
Lh8627_04225       LTQSWKNFFQDKSGQIG-KPRFHSRKYLKKSYTGKSIIKTAGKRYLKIPKLGYVKTSKTG
Lh8627_01615       LTQSWKNFFQDKSGQIG-KPRFHSRKYLKKSYTGKSIIKTAGKRYLKIPKLGYVKTSKTG
LBH_RS09400        LTQSWKNFFQDKTGQVG-KPRFHSRKYLKKSYTGKSIIKTAGKRYLKIPKLGYVKTSKTG
HUO_RS02705        LTQSWKNFFQDKSGQIG-KPRFHSRKYLKKSYTGKSIIKTAGKRYLKIPKLGYVKTSKTG
Lh8105_09170       LTQSWKNFFQDKTGQIG-KPSFHSRKYLKKSYTGKSIIKTAGKRYLKIPKLGYVKTSKTG
Lh8105_09135       LTQSWKNFFQDKTGQIG-KPSFHSRKYLKKSYTGKSIIKTAGKRYLKIPKLGYVKTSKTG
LHE_RS13630        LTQSWKNFFQDKSGQIG-KPRFHSRKYLKKSYTGKSIIKTAGKRYLKIPKLGYVKTSKTG
LBHH_RS03815       LTQSWKNFFQDKTGQVG-KPRFHSRKYLKKSYTGKSIIKTAGKRYLKIPKLGYVKTSKTG
HUO_RS10205        LTQSWKNFFQDKTGQIG-KPRFHSRKYLKKSYTGQSIIKTAGKRYLKIPKLGYVKTSKNG
TU99_RS01085       ----------------------HSRKYLKKSYTGKSIIKTAGKRYLKIPKLGYVKTSKTG
HUO_RS02115        ----------------------HSRKYLKKSYTGQSIIKTAGKRYLKIPKLGYVKTSKNG
BCM45_RS06140      ----------------------HSRKYLKKSYTGKSIIKTAGKRYLKIPKLGYVKTSKTG
R0052_RS01670      ----------------------HSRKYLKKSYTGKSIVKTAGKRYLKIPKLGYVKTSKTG
Lh8627_08295       ----------------------HSRKYLKKSYTGKSIIKTAGKRYLKIPKLGYVKTSKTG
Lh22155_01260      ----------------------HSRKYLKKSYTGKSIIKTAGKRYLKIPKLGYVKTSKTG
LHE_RS22320        ----------------------HSRKYLKKSYTGKSIIKTAGKRYLKIPKLGYVKTSKTG
LBHH_RS01150       ----------------------HSRKYLKKSYTGKSIIKTAGKRYLKIPKLGYVKTSKTG
LBH_RS08635        LTQS--------------------------------------------------------
TU99_RS01600       LTQSWKNFFQDKTGQIG-KPRFHSRKYLKKSYT------------------GYVKTSKTG
                                                                               

HUO_RS02975        -------------IEP--------------------------------DLLVFYN---YP
Lh22155_07660      VLQNTKIKRYTVVLEPTGKYYLSLQAEIPEPEKYSLTDKQVGIDVGVADLAILSNGLKYP
Lh8105_07960       VLQNTKIKRYTVVLEPTGKYYLSLQAEIPEPEKYSLTDKQVGIDVGVADLAILSNGLKYP
Lh22155_08285      VLQNTKIKRYTVVLEPTGKYYLSLQAEIPEPEKYSLTDKQVGIDVGVADLAILSNGLKYP
Lh8105_08540       VLQNTKIKRYTVVLEPTGKYYLSLQAEIPEPEKYSLTDKQVGIDVGVADLAILSNGLKYP
BCM45_RS09785      VLQNTKIKRYTVVLEPTGKYYLSLQAEIPEPEKYSLTDKQVGIDVGVADLAILSNGLKYP
BCM45_RS03135      VLQNTKIKRYTVVLEPTGKYYLSLQAEIPEPEKYSLTDKQVGIDVGVADLAILSNGLKYP
Lh8627_07650       VL----------------------------------------------------------
LHE_RS21415        VL----------------------------------------------------------
BCM45_RS08835      VWQNTKIKRCTVLLEPTGKYYLSLQVEISEPERYSLTGKQVGIDVGVADLAILSNGLKYP
LBHH_RS09970       VLQNTKVKRYTVVLEPTGKYYLSLQAEIPEPEEYSLTDKQVGIDVGVADLAILSNGLKYP
Lh8105_09805       VLQNTKIKRYTVVLEPTGKYYLSLQVEISEPEKYSLTGKRVGIDVGVADLAILSNGLKYP
ALV80_RS00945      VWQNTKIKRCTILLEPTGKYYLSLQAEIPEPEKYSLTDKQVGIDVGVADLAILSNGLKYP
Lh8627_02885       VLQNTKVKRYTVVLEPTGKYYLSLQAEIPEPEKYSLTDKQVGIDVGVADLAILSNGLKYP
BCM45_RS01805      VLQNTKVKRYTVVLEPTGKYYLSLQAEISEPEKYSLTGKQVGIDFGVADLAILSNELKYP
TU99_RS02555       VLQNTKVKRYTVVLEPTGKYYLSLQAEISEPEKYSLTGKQVGINFGVADLAILSNELKYP
Lh22155_09955      VLQNTKVKRYTVMLEPTGKYYLSLQAEISEPEKYSLTGKQVGIDVGVADLAILSNGLKYP
LHV_RS03675        VLQNTKIKRYTVVLEPTGKYYLSLQVEISEPEKYSLTGKQVGIDVGVADLAILSNGLKYP
HUO_RS09595        VLQNTKIKRYTVLLEPTGKYYLSLQVEISEPEKYSLTGKRVGIDVGVADLAILSNGLKYP
HUO_RS09420        VLQNTKVKRYTVVLEPTGKYYLSLQAEIPEPEKYSLTSKQVGIDVGVADLAILSNGLKYP
LHE_RS22650        VLQNTKVKRYTVVLEPTGKYYLSLQAEIPEPEKYSLTDKQVGIDVGVADLAILSNGLKYP
Lh8627_10180       VLQNTKVKRYTVVLEPTGKYYLSLQAEIPEPEKYSLTDKQVGIDVGVADLAILSNGLKYP
ALV80_RS03910      VLQNTKIKRYTVLLEPTGKYYLSLQVEISEPEKYSLTGKRVGIDVGVADLEILSNGLKYP
LHE_RS16715        ------------------KYYLSLQVEISEPEKYSLTGKQVGIDVGVADLAILSNGLKYP
Lh8627_03505       ------------------KYYLSLQVEISEPEKYSLTGKQVGIDVGVADLAILSNGLKYP
TU99_RS09805       ------------------KYYLSLQVEISEPEKYSLTGKQVGIDVGVADLAILSNGLKYP
ALV80_RS09130      VLQNTKVKRYTVVLGPTGKYYLSLQAEIPEPEKYSLTDKQVGIDVGVADLAILSNGLKYP
R0052_RS08110      VLQDVKIKRYTVVLEPTGKYYLSLQVEISEPEKYSLTGKQVGIDVGVADLAILSNGLKYP
LBH_RS00245        VLQNTKIKRYTVLLEPTGKYYLSLQVEISEPEKYSLTGKRVGIDVGVADLAILSNELKYP
TU99_RS01175       VLQNTKIN------EPTGKYYLSLQVEISEPEKYSLTGKRVGIDVGVADFAILSNGLKYP
TU99_RS10615       VLQNTKIN------EPTGKYYLSLQVEISEPEKYSLTGKRVGIDVGVADFAILSNGLKYP
LHV_RS02605        VLQNTKVKRYTVVLEPTGKYYLSLQAEIPEPEKYSLTDKQVGIDVGVADLAILSNGLKYP
LHV_RS03165        VLQNTKIKRYTVLLEPTGKYYLSLQVEISEPEKYSLTDKQVGIDVGVADLAILSNGLKYP
BCM45_RS05565      VLQNTKIKRYTVLLEPTGKYYLSLQVEISEPEKYSLTGKRVGIDVGVADLAILSNGLKYP
BCM45_RS06030      VLQNTKIKRYTVLLEPTGKYYLSLQVEISEPEKYSLTGKRVGIDVGVADLAILSNGLKYP
LHV_RS06600        VLQNTKIKRYTVVLEPTGKYYLSLQVEISEPEKYSLTGKQVGIDVGVADLAILSNRLKYP
Lh8105_00600       VLQNTKIKRYTVLLEPTGKYYLSLQVEISEPEKYSLTGKRVGIDVGVADLAILSNRLKYP
LBH_RS02335        VLQDVKIKRYTVLLEPTGKYYLSLQVEISEPEKYSLTGKRVGIDVGVADLAILSNGLKYP
R0052_RS09285      VLQDVKIKRYTVLLEPTGKYYLSLQVEISEPEKYSLTGKQVGIDVGVADLAILSNGLKYP
LHV_RS10140        VLQNTKVKRYTVVLEPTGKYYLSLQVEISEPEKYSLTGKRVGIDVGVADLAILSNGLKYP
Lh22155_10550      VLQDVKIKRYTVLLEPTGKYYLSLQVEISEPEKYSLTDKQVGIDVGVADLAILSNGLKYP
LBH_RS08090        VLQNTKIKRYTVLLEPTGKYYLSLQVEIPEPEKYSLTGKRVRIDVGVADLAILANGLKYP
ALV80_RS09725      VLQNTKVKRYTVVLGPMGKYYLSLQAEIPEPEKYSLTDKQVGIDVGVADLAILSNGLKYP
LHE_RS21675        VLQDVKIKRYTVLLEPTGKYYLSLQVEISEPEKYSLTGKRVGIDVGVADLAILSNGLKYP
LHE_RS21645        VLQDVKIKRYTVLLEPTGKYYLSLQVEISEPEKYSLTGKRVGIDVGVADLAILSNGLKYP
BCM45_RS00295      VLQNTKIKRYTVLLEPTGKYYLSLQAEISEPEKYSLTGKQVGIDVGVADLAILSNGLKYP
Lh22155_07335      VLQNTKIKRYTVLLEPTGKYYLSLQAEISEPEKYSLTGKQVGIDVGVADLAILSNGLKYP
LBH_RS01535        VLQNTKIKRYTVLLEPTGKYYLSLQAEIPEPEKYSLTGKRVRIDVGVADLAILANGLKYP
Lh8105_09830       VLQNTKIKRYTVLLEPTGKYYLSLQVEISEPEKYSLTGKQVGIDVGVADLAILSNGLKYP
LBHH_RS07380       VLQNTKIKRYTVLLEPTGKYYLSLQVEISEPEKYSLTGKRVGIDVGVADLAILSNGLKYP
LBHH_RS01725       VLQNTKIKRYTVLLEPTGKYYLSLQVEISEPEKYSLTGKRVGIDVGVADLAILSNGLKYP
LBHH_RS09010       VLQNTKIKRYTVLLEPTGKYYLSLQVEIPEPEKYSLTGKRVGIDVGVADLAILSNGLKYP
LBHH_RS09390       VLQNTKIKRYTVLLEPTGKYYLSLQVEISEPEKYSLTGKQVGIDVGVADLAILSNGLKYP
LHV_RS01255        VLQNTKVKRYTVLLEPTGKYYLSLQVEISEPEKYSLTGKRVGIDVGVADLAILSNGLKYP
Lh22155_01360      VLQNTKVKRYTVLLEPTGKYYLSLQVEISEPEKYSLTGKRVGIDVGVADLAILSNGLKYP
Lh8105_01225       VLQNTKVKRYTVLLEPTGKYYLSLQVEISEPEKYSLTGKRVGIDVGVADLAILSNGLKYP
BCM45_RS06050      VLQNTKIKRYTVLLEPTGKYYLSLQVEISEPEKYSLTGKRVGIDVGAADLAILSNGLKYP
BCM45_RS08610      VLQNTKIKRYTVLLEPTGKYYLSLQVEISEPEKYSLTGKRVGIDVGAADLAILSNGLKYP
LBH_RS02540        VLQNTKIKRYTVLLEPTGKYYLSLQVEISEPEKYSLTGKRVGIDVGVADLAILSNGLKYP
LBH_RS03365        VLQNTKIKRYTVLLEPTGKYYLSLQVEIPEPEKYSLTDKRVGIDVGVADLAILSNGLKYP
ALV80_RS10110      VLQNTKIKRYTVLLEPTGKYYLSLQVEISEPEKYSLTGKRVGIDVGVADLAILSNGLKYP
LBHH_RS10550       VLQNTKIKRYTVLLEPTGKYYLSLQVEISEPEKYSLTGKRVGIDVGVADLAILSNGLKYP
ALV80_RS07445      VLQNTKIKRYTVLLEPTGKYYLSLQVEISEPEKYSLTGKRVGIDVGVADLAILSNGLKYP
Lh22155_04690      VLQNTKIKRYTVVLEPTGKYYLSLQVEISEPEKYSLTGKQVGIDVGVADLAILSNGLKYP
LBHH_RS00495       VLQNTKIKRYTVLLEPTGKYYWSLQAEISEPEKYSLTGKRVGIDVGVADLAILSNGLKYP
ALV80_RS05790      VLQNTKIKRYTVLLEPTGKYYLSLQAEISEPEKYSLTGKRVGIDVGVADLAILSNGLKYP
LBHH_RS09900       VLQNTKIKRYTVLLEPTGKYYLSLQVEISEPEKYSLTGKRVGIDVGVADLAILSNGLKYP
LHE_RS13465        VLQNTKIKRYTVLLEPTGKYYLSLQVEISEPEKYSLTGKRVGIDVGVADLAILSNGLKYP
Lh8627_00390       VLQNTKIKRYTVLLEPTGKYYLSLQVEISEPEKYSLTGKRVGIDVGVADLAILSNGLKYP
LBHH_RS10605       VLQNTKIKRYTVLLEPTGKYYLSLQVEISEPEKYSLTGKRVGIDVGVADLAILSNGLKYP
LBHH_RS10040       VLQNTKIKRYTVLLEPTGKYYLSLQVEISEPEKYSLTGKRVGIDVGVADLAILSNGLKYP
LBHH_RS10700       VLQNTKIKRYTVLLEPTGKYYLSLQVEISEPEKYSLTGKRVGIDVGVADLAILSNGLKYP
LHE_RS22230        VLQNTKVKRYTVLLEPTGKYYLSLQAEISEPEKYSLTGKRVGIDVGVADLAILSNGLKYP
Lh8627_08205       VLQNTKVKRYTVLLEPTGKYYLSLQAEISEPEKYSLTGKRVGIDVGVADLAILSNGLKYP
Lh8627_08105       VLQNTKVKRYTVVLEPTGKYYLSLQAEISEPEKYSLTGKRVGIDVGVADLAILSNGLKYP
LHE_RS22130        VLQNTKVKRYTVVLEPTGKYYLSLQAEIPEPEKYSLTDKQVGIDVGVADLAILSNGLKYP
Lh8627_07675       VLQNTKVKRYTVVLEPTGKYYLSLQVEISEPEKYSLTDKQVGIDVGVADLAILSNGLKYP
LHE_RS13540        VLQNTKVKRYTVVLEPTGKYYLSLQVEISEPEKYSLTDKQVGIDVGVADLAILSNGLKYP
Lh8627_09120       VLQNTKVKRYTVVLEPTGKYYLSLQVEISEPEKYSLTDKQVGIDVGVADLAILSNGLKYP
Lh22155_08210      VLQNTKVKRYTVVLEPTGKYYLSLQAEIPEPEKYSLTDKQVGIDVGVADFAILSNELKYP
Lh8105_07740       VLQNTKVKRYTVVLEPTGKYYLSLQAEIPEPEKYSLTDKQVGIDVGVADFAILSNELKYP
HUO_RS03910        VLQNTKIKRYTVLLEPTGKYYLSLQVEISEPEKYSLTDKQVGIDVGVADLAILSNGLKYP
LBH_RS08665        VLQNTKIKRYTVLLEPTGKYYLSLQVEISEPEKYSLTDKQVGIDVGVADLAILSNGLKYP
ALV80_RS08585      VLQNTKVKRYTVVLGPTGKYYLSLQAEIPEPEKYSLTDKQVGIDVGVADLAILSNGLKYP
LBHH_RS08465       VLQNTKVKRYTVVLGPTGKYYLSLQAEIPEPEKYSLTDKQVGIDVGVADLAILSNGLKYP
LBHH_RS09080       VLQNTKVKRYTVVLGPTGKYYLSLQAEIPEPEKYSLTDKQVGIDVGVADLAILSNGLKYP
LBHH_RS05850       VLQNTKIKRYTVLLEPTGKYYLSLQAEISEPEKYSLTGKQVGIDVGVADLAILSNGLKYP
LBH_RS08430        VLQNTKIKRYTVLLEPTGKYYLSLQAEIPEPEKYSLTGKQVGIDVGVADLAILSNGLKYP
ALV80_RS00515      VLQNTKIKRYTVLLEPTGKYYLSLQAEIPEPEKYSLTGKQVGIDVGVADLAILSNGLKYP
LHE_RS14280        VLQNTKIKRYTVLLEPTGKYYLSLQAEIPEPEKYSLTDKQVGIDVGVADLAILSNGLKYP
Lh8627_01225       VLQNTKIKRYTVLLEPTGKYYLSLQAEIPEPEKYSLTDKQVGIDVGVADLAILSNGLKYP
LHE_RS12795        VLQNTKIKRYTVLLEPTGKYYLSLQAEIPEPEKYSLTDKRVGIDVGVADLAILSNGLKYP
HUO_RS02735        VLQNTKIKRYTVLLEPTGKYYLSLQAEIPEPEKYSLTDKQVGIDVGVADLAILSNGLKYP
HUO_RS09220        VLQNTKVKRYTVVLEPTGKYYLSLQAEIPEPEKYSLTDKQVGIDVGVADLAILANGLKYP
HUO_RS03185        VLQNTKVKRYTVVLEPTGKYYLSLQAEISEPEKYSLTSKQVGIDVGVADFAILSNGLKYP
LHE_RS14455        VLQNTKVKRYTVVLEPTGKYYLSLQAEIPEPEKYSLTDKQVGIDVGVADFAILSNGLKYP
LHE_RS15670        VLQNTKVKRYTVVLEPTGKYYLSLQAEIPEPEKYSLTDKQVGIDVGVADFAILSNGLKYP
Lh8627_01400       VLQNTKVKRYTVVLEPTGKYYLSLQAEIPEPEKYSLTDKQVGIDVGVADFAILSNGLKYP
TU99_RS01625       VLQNTKIKRYTVLLEPTGKYYLPLQVEISEPEKYSLTGKRVGIDVGVADLAILSNELKYP
HUO_RS00610        VLQNTKIKRYTVLLEPTGKYYLSLQVEISEPEKYSLTGKQVGIDVGVADLAILSNGLKYP
ALV80_RS10015      VLQNTKIKRYTVLLEPTGKYYLSLQVEISEPEKYSLTGKQVGIDVGVADLAILSNGLKYP
HUO_RS09550        VLQNTKIKRYTVLLEPTGKYYLSLQVEISEPEKYSLTGKQVGIDVGVADLAILSNGLKYP
HUO_RS02230        VLQNTKIKRYTVLLEPTGKYYLSLQVEISEPEKYSLTGKQVGIDVGVADLAILSNGLKYP
R0052_RS09315      VLQNTKIKRYTVLLEPTGKYYLSLQVEISEPEKYSLTGKRVGIDVGVADLAILSNGLKYP
Lh8105_08915       VLQNTKIKRYTVLLEPTGKYYLSLQVEISEPEKYSLTGKRVGIDVGVADLAILSNGLKYP
Lh22155_00370      VLQNTKIKRYTVLLEPTGKYYLSLQVEISEPEKYSLTGKRVGIDVGVADLAILSNGLKYP
LBH_RS01115        VLQNTKIKRYTVLLEPTGKYYLSLQVEISEPEKYSLTGKRVGIDVGVADLAILSNGLKYP
HUO_RS02205        VLQNTKIKRYTVLLEPTGKYYLSLQVEISEPEKYSLTGKRVGIDVGVADLAILSNGLKYP
LHE_RS11715        VLQDVKIKRYTVLLEPTGKYYLSLQVEISEPEKYSLTGKRVGIDVGVADLAILSNGLKYP
Lh8627_00280       VLQDVKIKRYTVLLEPTGKYYLSLQVEISEPEKYSLTGKRVGIDVGVADLAILSNGLKYP
LHE_RS18995        VLQNTKIKRYTVLLEPTGKYYLSLQVEISEPEKYSLTGKRVGIDVGVADLAILSNELKYP
Lh8105_04515       VLQNTKIKRYTVLLEPTGKYYLSLQVEISEPEKYSLTGKRVGIDVGVADLAILSNELKYP
Lh8627_05210       VLQNTKIKRYTVLLEPTRKYYLSLQVEISEPEKYSLTGKRVGIDVGVADLAILSNELKYP
LHV_RS04255        VLQNTKIKRYTVLLEPTGKYYLSLQAEISEPEKYSLTGKQVGIDVGVADLAILSNELKYP
Lh8105_07010       VLQNTKIKRYTVLLEPTGKYYLSLQAEISEPEKYSLTGKQVGIDVGVADLAILSNELKYP
LHV_RS03985        VLQNTKIKRYTVLLEPTGKYYLSLQAEISEPEKYSLTGKQVGIDVGVADLAILSNELKYP
LHV_RS03895        VLQNTKIKRYTVLLEPTGKYYLSLQAEISEPEKYSLTGKQVGIDVGVADLAILSNELKYP
Lh8105_10180       VLQNTKIKRYTVLLEPTGKYYLSLQVEISEPEKYSLTGKQVGIDVGVADLAILSNGLKYP
Lh22155_07430      VLQNTKIKRYTVLLETTGKYYLSLQVEISEPEKYSLTGKRVGIDVGVADLAILSNGLKYP
TU99_RS09710       VLQNTKIKRYTVLLEPTGKYYLSLQVEISEPEKYSLTGKRVGIDVGVADLAILSNGLKYP
TU99_RS10705       VLQNTKIKRYTVLLEPTGKYYLSLQVEISEPEKYSLTGKRVGIDVGVADLAILSNGLKYP
LHV_RS01360        VLQNTKIKRYTVLLEPTRKYYLSLQVEISEPEKYSLTGKRVGIDVGVADLAILSNGLKYP
Lh8105_01315       VLQNTKIKRYTVLLEPTRKYYLSLQVEISEPEKYSLTGKRVGIDVGVADLAILSNGLKYP
Lh22155_01435      VLQNTKIKRYTVLLEPTRKYYLSLQVEISEPEKYSLTGKRVGIDVGVADLAILSNGLKYP
BCM45_RS09175      VLQNTKIKRYTVLLEPTRKYYLSLQVEISEPEKYSLTGKRVGIDVGVADLAILSNGLKYP
LBHH_RS09100       VLQNTKVKRYTVVLEPTSKYYLSLQAEIPEPEKYSLTDKQVGIDVGVADLAILSNGLKYP
ALV80_RS10605      VLQNTKVKRYTVVLEPTSKYYLSLQAEIPEPEKYSLTDKQVGIDVGVADLAILSNGLKYP
TU99_RS03870       VLQNTKIKRYTVLLEPTGKYYLSLQVEISEPEKYSLTGKRVGIDVGVADFAILSNGLKYP
LHE_RS14995        VLQNTKVKRYTVVLEPTGKYYLSLQVEISEPEKYSLTGKRVGIDVGAADLAILSNGLKYP
Lh8105_08665       VLQNTKVKRYTVVLEPTGKYYLSLQVEISEPEKYSLTGKRVGIDVGAADLAILSNGLKYP
Lh22155_09610      VLQNTKIKRYTVLLEPTGKYYLSLQAEIPEPEKYSLTGKRVGIDVGVADLAILSNGLKYP
Lh22155_05760      VLQNTKIKRYTVLLETTGKYYLSLQAEISEPEKYSLTGKQVGIDVGIADLAILSNGLKYP
Lh8105_05725       VLQNTKIKRYTVLLEPTGKYYLSLQAEISEPEKYSLTGKQVGIDVGIADLAILSNGLKYP
TU99_RS04225       VLQNTKIKRYTVLLEPTGKYYLSLQVEISEPEKYSLTGKQVGIDVGVADLAILSNGLKYP
HUO_RS00740        VLQNTKIKRYTVLLEPTGKYYLSLQAEIPEPEKYSLTDKQVGIDVGVADLAILSNGLKYP
TU99_RS03045       VLQNTKIKRYTVLLEPTGKYYLSLQVEISEPEKYSLTGKRVGIDVGVADLAILSNGLKYP
BCM45_RS02940      VLQNTKVKRYTVVLEPTGKYYLSLQAEISEPEKYSLTGKRVGIDVGVADLAILSNGLKYP
BCM45_RS09220      VLQNTKVKRYTVVLEPTGKYYLSLQAEISEPEKYSLTGKRVGIDVGVADLAILSNGLKYP
BCM45_RS07505      VLQNTKIKRYTVLLESTGKYYLSLQVEISEPEKYSLTGKRVGIDVGVADLAILSNGLKYP
HUO_RS08220        VLQNTKIKRYTVVLEPTGKYYLSLQVEISEPEKYSLTGKQVGIDVGVADLAILSNGLKYP
Lh22155_09575      VLQNTKIKRYTVLLEPTGKYYLSLQVEISEPEKYSLTGKQVGIDVGVADLAILSNGLKYP
Lh8105_09770       VLQNTKIKRYTVLLEPTGKYYLSLQVEISEPEKYSLTGKQVGIDVGVADLAILSNGLKYP
LBHH_RS09670       VLQNTKVKRYTVVLEPTGKYYLSLQVEISEPEKYSLTGKRVGIDVGVADLAILSNGLKYP
LHV_RS05775        VLQNTKIKRYTVVLEPTGKYYLSLQVEISEPEKYSLTGKQVGIDVGIADLAILSNGLKYP
ALV80_RS10750      VLQNTKIKRYTVLLEPTGKYYLSLQAEIPEPEKYSLTGKRVGIDVGVADLAILSNGLKYP
LBHH_RS00970       VLQNTKIKRYTVLLEPTGKYYLSLQVEISEPEKYSLTGKQVGIDVGVADLAILSNGLKYP
ALV80_RS00235      VLQNTKIKRYTVLLEPTGKYYLSLQVEISEPEKYSLTGKRVGIDVGVADLAILSNGLKYP
ALV80_RS09220      VLQNTKIKRCTVLLEPTGKYYLSLQVEISEPEKYSLTDKQVGIDVGVADLAILSNGLKYP
LBH_RS08280        VLQNTKIKRYTVLLEPTGKYYLSLQVEISEPEKYSLTGKQVGIDVGVADLAILSNELKYP
Lh8627_09180       VLQNTKIKRYTVLLEPTGKYYLSLQAEIPEPEKYSLTDKQVGIDVGVADLAILSNGLKYP
LHE_RS22530        VLQNTKVKRYTVVLEPTGKYYLSLQVEISEPEKYSLTGKQVGIDVGVADLAILSNGLKYP
Lh8627_04225       VLQNTKVKRYTVVLEPTGKYYLSLQAEIPEPEKYSLTDKQVGIDVGVADLAILSNGLKYP
Lh8627_01615       VLQNTKIKRYTVVLEPTGKYYLSLQAEISEPEKYSLTSKQVGIDVGVADLAILSNGLKYP
LBH_RS09400        VLQNTKIKRYTVLLEPTGKYYLSLQAEIPEPEKYSLTGKQVGIDVGVADLAILSNGLKYP
HUO_RS02705        VLQNTKIKRYTVLLEPTGKYYLSLQVEISEPEKYSLTGKQVGIDVGVADFAILSNELKYP
Lh8105_09170       VWQNTKIKRYTVLLEPTGKYYLSLQVEISEPEKYSLTGKQVGIDVGVADLAILSNGLKYP
Lh8105_09135       VWQNTKIKRCTVLLEPTGKYYLSLQVEISEPEKYSLTGKQVGIDVGVADLAILSNGLKYP
LHE_RS13630        VLQNTKVKRYTVVLEPTGKYYLSLQVEISEPEKYSLTGKQVGIDVGVADLAILSNGLKYP
LBHH_RS03815       VLQNTKIKRYTVLLEPTGKYYLSLQAEIPEPEKYSLTGKQVGIDVGVADLAILSNGLKYP
HUO_RS10205        VLQNTKIKRYTVLLESTGKYYLSLQVEISEPEKYSLTGKQVGIDVGVADLAILSNGLKYP
TU99_RS01085       VLQNTKIKRYTVLLEPTGKYYLSLQVEISEPEKYSLTGKRVGIDVGVADLAILSNGLKYP
HUO_RS02115        VLQNTKIKRYTVLLESTGKYYLSLQVEISEPEKYSLTGKQVGIDVGVADLAILSNGLKYP
BCM45_RS06140      VLQNTKIKRYTVLLEPTGKYYLSLQVEISEPEKYSLTGKQVGIDVGVADLAILSNGLKYP
R0052_RS01670      VLQNTKVKRYMVVLEPTGKYYLSLQAEIPEPEKYSLTDKQVGIDVGAADLAILSNGLKYP
Lh8627_08295       VLQNTKIKRYTVLLEPTGKYYLSLQVEISEPEKYSLTGKRVGIDVGVADLAILSNGLKYP
Lh22155_01260      VLQNTKIKRYTVLLEPTGKYYLSLQVEISEPEKYSLTGKRVGIDVGVADLAILSNGLKYP
LHE_RS22320        VLQNTKIKRYTVLLEPTGKYYLSLQVEISEPEKYSLTGKRVGIDVGVADLAILSNGLKYP
LBHH_RS01150       VLQNTKIKRYTVLLEPTGKYYLSLQAEIPEPEKYSLTGKQVGIDVGVADLAILSNGLKYP
LBH_RS08635        ------------------------------------------------------------
TU99_RS01600       VLQNTKIKRYTVVLEPTGKYYLSLQVEIPEPEKYSLTDKQVGIDVGIADLTILSNGLKYP
                                                                               

HUO_RS02975        ------------------------------KQIRASIYSTNMIESFNNVIKRKAKPKAEF
Lh22155_07660      SFDSSYFEKKAKVWQRKYARRRHLVKLLVLQDRNKRVLCPRSLESFTN-WQKAQKSKAKC
Lh8105_07960       SFDSSYFEKKAKVWQRKYARRRHLVKLLVLQDRNKRVLCPRSLESFTN-WQKAQKSKAKC
Lh22155_08285      SFDSSYFEKKAKVWQRKYARRRHLVKLLVLQDRNKRVLCPRSLESFTN-WQKAQKSKAKC
Lh8105_08540       SFDSSYFEKKAKVWQRKYARRRHLVKLLVLQDRNKRVLCPRSLESFTN-WQKAQKSKAKC
BCM45_RS09785      SFDSSYFEKKAKIWQKKYARRRHLVKLLVLQDRNKRVLCPRSLESFTN-WQKAQKSKAKY
BCM45_RS03135      SFDSSYFEKKAKVWQRKYARRRHLVKLLVLQDRNKKVLCPRSLESFTN-WQKAQKSKAKC
Lh8627_07650       --------------QKKYSRHRHLVKLLVLQNKNKRVLCPRSLESFTN-WQKAQKSKAKC
LHE_RS21415        --------------QKKYSRHRHLVKLLVLQNKNKRVLCPRSLESFTN-WQKAQKSKAKY
BCM45_RS08835      SFNSSYFEKKAKVWQRKYARRRHLAKLLVLQNKNKRVLCPRSLESFAN-WQKAQKSKARY
LBHH_RS09970       SFDSSYFEKKAKIWQKKYSRRRHLVKLLVLQNKNKKVLCPRSLESFAN-WQKAQKSKAKY
Lh8105_09805       SFNSSYFEKKAKVWQRKYARRRYLAKLLVLQDRNKKVLCPRSLESFTN-WQKAQKSKAKC
ALV80_RS00945      SFDSSYFEKKAKVWQRKYARRRHLAKLLVLQDRNKKVLCPRSLESFTN-WQKAQKSKAKC
Lh8627_02885       SFDSSYFEKKAKIWQKKYSRRRHLVKLLVLQDRNKKVLCPRSLESFTN-WQKAQKSKAKY
BCM45_RS01805      SFDSSYFEKKAKIWQKKYSRRRHLAKLLVLQDRNKKVLCPRSLESFTN-WQKAQKSKAKY
TU99_RS02555       SFDSSYFEKKAKIWQKKYSRRRHLAKLLVLQDRNKKVLCPRSLESFTN-WQKAQKSKAKY
Lh22155_09955      SFNSSYFEKKAKIWQKKYSRRRHLVKLLVLQNKNKRVLCPRSLESFAN-WQKAQKSKAKY
LHV_RS03675        SFDSSYFEKKAKIWQKKYSRRRHLVKLLVLQNKNKRVLCPRSLESFTN-WQKAQKSKAKC
HUO_RS09595        SFNSSYFEKKAKIWQKKYSRRRHLAKLLVLQDRNKKVACPRSLESFAN-WQKAQKSKAKC
HUO_RS09420        SFNSSYFEKKAKIWQKKYSRRRHLAKLLVLQDRNKKVACPRSLESFAN-WQKAQKSKAKC
LHE_RS22650        SFNSSYFEKKAKIWQKKYSRRRHLVKLLVLQNKNKRVLCPRSLESFTN-WQKAQKSKAKY
Lh8627_10180       SFNSSYFEKKAKIWQKKYSRRRHLVKLLVLQNKNKRVLCPRSLESFTN-WQKAQKSKAKY
ALV80_RS03910      SFDSSYFEKKAKVWQRKYSRRRHLVKLLVLQDRNKRVLCPRSLESFAN-WQKAQKSKARY
LHE_RS16715        SFDSYYFEKKAKVCQRKYARRRHLAKLLVLQDRNKKVLCPRSLESFTN-WQKAQKSKAKY
Lh8627_03505       SFDSYYFEKKAKVCQRKYARRRHLAKLLVLQDRNKKVLCPRSLESFTN-WQKAQKSKAKY
TU99_RS09805       SFDSYYFEKKAKVCQRKYARRRHLAKLLVLQDRNKKVLCPRSLESFTN-WQKAQKSKAKY
ALV80_RS09130      SFDSSYFEKKAKIWQKKYSRRRHLVKLLVLQNKNKRVLCPRSLESFAN-WQKAQKSKAKY
R0052_RS08110      SFDSSYFEKKAKVWQRKCARRRHLAKLLVLQDRNKKVLCPRSLESFTN-WQKAQKSIARY
LBH_RS00245        SFDSSYFEKKAKVWQRKYARRRHLAKLLVLQDRNKRVLCPRSLESFTN-WQKAQKSKAKY
TU99_RS01175       SFNSSYFEKKAKVWQRKYARRRHLAKLLVLQDRNKRVLCPRSLESFTN-WQKAQKSKAKY
TU99_RS10615       SFNSSYFEKKAKVWQRKYARRRHLAKLLVLQDRNKRVLCPRSLESFTN-WQKAQKSKAKY
LHV_RS02605        SFNSSYFEKKAKIWQKKYSRRRHLVKLLVLQNKNKRVLCPRSLESFAN-WQKAQKSKAKC
LHV_RS03165        SFDSSYFEKKAKVWQRKYARRRHLVKLLVLQDRNKRVLCPRSLESFTN-WQKAQKSKAKC
BCM45_RS05565      SFNSSYFEKKAKIWQRKYARRRHLAKLLVLQDRNKKVLCPRSLESFTN-WQKAQKSKAKY
BCM45_RS06030      SFNSSYFEKKAKIWQRKYARRRHLAKLLVLQDRNKKVLCPRSLESFTN-WQKAQKSKAKY
LHV_RS06600        SFNSSYFEKKAKIWQRKYARRRHLAKLLVLQDRNKKVLCPRSLESFAN-WQKAQKSKAKY
Lh8105_00600       SFNSSYFEKKAKIWQRKYARRRHLAKLLVLQDRNKKVLCPRSLESFTN-WQKAQKSKAKY
LBH_RS02335        NFNSSYFEKKAKVWQRKYARRRHLAKLLVLQDRNKKVLCPRSLESFTN-WQKAQKSKAKC
R0052_RS09285      SFDSSYFEKKAKVWQRKYARRRHLAKLLVLQDRNKKVLCPRSLESFTN-WQKAQKSKAKC
LHV_RS10140        SFDSSYFEKKAKVWQRKYARRRHLAKLLVLQDRNKKVLCPRSLESFTN-WQKAQKSKAKC
Lh22155_10550      SFDSSYFEKKAKVWQRKYARRRHLAKLLVLQDRNKKVLCPRSLESFTN-WQKAQKSKAKC
LBH_RS08090        SFNSSYFEKKAKVWQRKYARRRHLAKLLVLQDRNKKVLCPRSLESFTN-WQKAQKSKAKY
ALV80_RS09725      SFDSSYFEKKAKVWQRKYARRRHLAKLLVLQDRNKKVLCPRSLESFAN-WQKAQKSKAKY
LHE_RS21675        SFNSSYFEKKAKIWQKKYSRRRHLVKLLVLQDRNKKVLCPRSLESFTN-WQKVQKSKAKY
LHE_RS21645        SFNSSYFEKKAKIWQKKYSRRRHLVKLLVLQDRNKKVLCPRSLESFTN-WQKAQKSKAKY
BCM45_RS00295      SFDSSYFEKKAKIWQKKYSRRRHLVKLLVLQNKNKRVLCPRSLESFTN-WQKAQKSKAKC
Lh22155_07335      SFDSSYFEKKAKIWQKKYSRRRHLVKLLVLQNKNKRVLCPRSLESFTN-WQKAQKSKAKC
LBH_RS01535        SFNSSYFEKKAKVWQRKYARRRHLAKLLVLQDRNKKVLCPRSLESFTN-WQKAQKSKAKY
Lh8105_09830       SFNSSYFEKKAKIWQKKYSRRRHLVKLLVLQDRNKRVLCPRSLESFTN-WQKAQKSKAKC
LBHH_RS07380       SFNSSYFEKKAKIWQKKYSRRRHLAKLLVLQDRNKKVLCPRSLESFAN-WQKAQKSKAKY
LBHH_RS01725       SFNSSYFEKKAKIWQKKYSRRRHLVKLLVLQNKNKRVLCPRSLESFAN-WQKAQKSKAKY
LBHH_RS09010       SFDSSYFEKKAKIWQKKYSRRRHLVKLLVLQNKNKRVLCPRSLESFAN-WQKAQKSKAKY
LBHH_RS09390       SFDSSYFEKKAKIWQKKYSRRRHLAKLLVLQDRNKRVLCPRSLESFAN-WQKAQKSKAKY
LHV_RS01255        SFNSSYFEKKAKIWQKKYSRRRHLVKLLVLQNKNKRVLCPRSLESLTN-WQKAQKSKAKY
Lh22155_01360      SFNSSYFEKKAKIWQKKYSRRRHLVKLLVLQNKNKRVLCPRSLESLTN-WQKAQKSKAKY
Lh8105_01225       SFNSSYFEKKAKIWQKKYSRRRHLVKLLVLQNKNKRVLCPRSLESLTN-WQKAQKSKAKY
BCM45_RS06050      SFNSSYFEKKAKIWQKKYSRRRHLVKLLVLQNKNKKVLCPRSLESFTN-WQKAQKSKAKY
BCM45_RS08610      SFNSSYFEKKAKIWQKKYSRRRHLVKLLVLQNKNKKVLCPRSLESFTN-WQKAQKSKAKY
LBH_RS02540        SFNSYYFEKKAKIWQKKYSRRRHLVKLLVLQNKNKRVLCPRSLESFTN-WQKAQKSKAKC
LBH_RS03365        SFNSSYFEKKAKIWQKKYSRRRHLVKLLVLQNKNKRVLCPRSLESFTN-WQKAQKSKAKY
ALV80_RS10110      SFDSSYFEKKAKIWQKKYSRRIHLVKLLVLQNKNKRVLCPRSLESFAN-WQKAQKSKAKC
LBHH_RS10550       SFDSSYFEKKAKIWQKKYSRRRHLAKLLVLQNKNKRVLCPRSLESFAN-WQKAQKSKAKC
ALV80_RS07445      SFDSSYFEKKAKIWQKKYSRRRHLVKLLVLQNKNKRVLCPRSLESFAN-WQKAQKSKAKY
Lh22155_04690      SFDSSYFEKKAKIWQKKYSRRRHLVKLLVLQNKNKRVLCPRSLESFTN-WQKAQKSKAKC
LBHH_RS00495       SFDSSYFEKKAKIWQKKYSRRRHLVKLLVLQNKNKRVLCPRSLESFTN-WQKAQKSKAKY
ALV80_RS05790      SFDSSYFEKKAKIWQKKYSRRRHLVKLLVLQNKNKRVLCPRSLESFAN-WQKAQKSKAKY
LBHH_RS09900       SFNSSYFEKKAKIWQKKYSRRRHLVKLLVLQNKNKRVLCPRSLESFTN-WQKAQKSKAKC
LHE_RS13465        SFNSSYFEKKAKIWQKKYSRRRHLVKLLVLQNKNKRVLCPRSLESFTN-WQKAQKSKAKY
Lh8627_00390       SFNSSYFEKKAKIWQKKYSRRRHLVKLLVLQNKNKRVLCPRSLESFTN-WQKAQKSKAKY
LBHH_RS10605       SFDSSYFEKKAKIWQKKYSRRRHLVKLLVLQNKNKRVLCPRSLESFAN-WQKAQKSKAKC
LBHH_RS10040       SFNSSYFEKKAKIWQKKYSRRRHLVKLLVLQNKNKRVLCPRSLESFTN-WQKAQKSKAKC
LBHH_RS10700       SFDSSYFEKKAKIWQKKYSRRRHLVKLLVLQNKNKRVLCPRSLESFAN-WQKAQKSKAKC
LHE_RS22230        SFDSSYFEKKAKVWQRKYARRRHLVKLLVLQNKNKRVLCPRSLESFTN-WQKAQKSKAKC
Lh8627_08205       SFDSSYFEKKAKVWQRKYARRRHLVKLLVLQNKNKRVLCPRSLESFTN-WQKAQKSKAKC
Lh8627_08105       SFDSSYFEKKAKVWQRKYARRRHLVKLLVLQNKNKRVLCPRSLESFTN-WQKAQKSKAKC
LHE_RS22130        SFDSSYFEKKAKVWQRKYARRRHLVKLLVLQNKNKRVLCPRSLESFTN-WQKAQKSKAKC
Lh8627_07675       SFDSSYFEKKAKVWQRKYARRRHLVKLLVLQNKNKRVLCPRSLESFTN-WQKAQKSKAKC
LHE_RS13540        SFDSSYFEKKAKVWQRKYARRRHLVKLLVLQNKNKRVLCPRSLESFTN-WQKAQKSKAKC
Lh8627_09120       SFDSSYFEKKAKVWQRKYARRRHLVKLLVLQNKNKRVLCPRSLESFTN-WQKAQKSKAKC
Lh22155_08210      SFNSSYFEKKAKIWQKKYSRRRHLAKLLVLQDRNKSVLCPRSLESFTN-WQKAQKSKAKC
Lh8105_07740       SFNSSYFEKKAKIWQKKYSRRRHLAKLLVLQDRNKSVLCPRSLESFTN-WQKTQKSKAKC
HUO_RS03910        SFDSSYFEKKAKVWQKKYSRRRHLVKLLVLQDRNKKVLCPRSLESFTN-WQKAQKSKAKY
LBH_RS08665        SFDSSYFEKKAKTWQKKYSRRRHLVKLLVLQNKNKRVLCPRSLESFTN-WQKAQKSKAKY
ALV80_RS08585      SFDSSYFEKKAKVWQRKYARRRHLAKLLVLQDRNKKVLCPRSLESFAN-WQKAQKSKAKY
LBHH_RS08465       SFDSSYFEKKAKVWQRKYARRRHLAKLLVLQDRNKKVLCPRSLESFTN-WQKAQKSKAKY
LBHH_RS09080       SFDSSYFEKKAKVWQRKYARRRHLAKLLVLQDRNKKVLCPRSLESFAN-WQKAQKSKAKY
LBHH_RS05850       SFNSSYFEKKAKVWQRKYARRRHLAKLLVLQDRNKKVLCPRSLESFAN-WQKAQKSKAKY
LBH_RS08430        SFNSSYFEKKAKVWQRKYARRRHLAKLLVLQDRNKKVPCPRSLESFAN-WQKAQKSKAKC
ALV80_RS00515      SFNSSYFEKKAKVWQRKYARRRHLAKLLVLQDRNKKVLCPRSLESFAN-WQKAQKSKAKY
LHE_RS14280        SFNSSYFEKKAKIWQKKYSRRRHLVKLLVLQDRNKRVLCPRSLESFTN-WQKAQKSKAKY
Lh8627_01225       SFNSSYFEKKAKIWQKKYSRRRHLVKLLVLQDRNKRVLCPRSLESFTN-WQKAQKSKAKY
LHE_RS12795        SFNSSYFEKKAKVWQRKYARRRNLAKLLVLQDRNKKVLCPRSLESFTN-WQKAQKSKAKC
HUO_RS02735        SFNSSYFEKKAKVWQRKYARRRHLAKLLVLQDRNKKVLCPRSLESFTN-WQKAQKSKAKY
HUO_RS09220        SFNSSYFEKKAKVWQRKYARRRHLAKLLVLQDRNKKVLCPRSLESFTN-WQKAQKSKAKC
HUO_RS03185        SFDNSYFEKKAKVWQRKYARRRHLAKLLVLQDRNKKVLCPRSLESFTN-WQKAQKSKAKC
LHE_RS14455        SFDNSYFEKKAKVWQRKYARRRHLAKLLVLQDRNKKVLCPRSLESFTN-WQKAQKSKAKC
LHE_RS15670        SFDNSYFEKKAKVWQRKYARRRHLAKLLVLQDRNKKVLCPRSLESFTN-WQKAQKSKAKC
Lh8627_01400       SFDNSYFEKKAKVWQRKYARRRHLAKLLVLQDRNKKVLCPRSLESFTN-WQKAQKSKAKC
TU99_RS01625       SFDSSYFEKKAKVWQRKYARRRHLAKLLVLQDRNKKVLCPRSLESFTN-WQKAQKSKAKY
HUO_RS00610        SFDSSYFEKKAKVWQRKYARRRHLAKLLVLQDRNKKVLCPRSLESFTN-WQKAQKSKAKY
ALV80_RS10015      SFDSSYFEKKAKVWQRKYARRRHLAKLLVLQDRNKKVLCPRSLESFTN-WQKAQKSKAKY
HUO_RS09550        SFDSSYFEKKAKVWQRKYARRRHLAKLLVLQDRNKKVLCPRSLESFTN-WQKAQKSKAKY
HUO_RS02230        SFDSSYFEKKAKVWQRKYARRRHLAKLLVLQDRNKKVLCPRSLESFTN-WQKAQKSKAKY
R0052_RS09315      SFNSSYFEKKAKIWQKKYSRRRHLAKLLVLQDRNKKVLCPRSLESFTN-WQKAQKSKAKY
Lh8105_08915       SFDSSYFEKKAKIWQKKYSRRRHLAKLLVLQDRNKKVLCPRSLESFTN-WQKAQKSKAKY
Lh22155_00370      SFDSSYFEKKAKIWQKKYSRRRHLAKLLVLQDRNKKVLCPRSLESFTN-WQKAQKSKAKY
LBH_RS01115        SFNSSYFEKKAKIWQKKYSRRRHLVKLLVLQDRNKKVLCPRSLESFTN-WQKAQKSKAKY
HUO_RS02205        SFNSSYFEKKAKIWQKKYSRRRHLAKLLVLQDRNKKVLCPRSLESFTN-WQKAQKSKAKY
LHE_RS11715        SFDSSYFEKKAKIWQKKYSRRRHLAKLLVLQDRNKKVLCPRSLESFTN-WQKAQKSKAKY
Lh8627_00280       SFDSSYFEKKAKIWQKKYSRRRHLAKLLVLQDRNKKVLCPRSLESFTN-WQKAQKSKAKC
LHE_RS18995        SFDSSYFEKKAKVWQRKYARRRHLAKLLVLQDRNKKVLCPRSLESFTN-WQKAQKSKTKC
Lh8105_04515       SFDSSYFEKKAKVWQRKYARRRHLAKLLVLQDRNKKVLCPRSLESFTN-WQKAQKSKTKC
Lh8627_05210       SFDSSYFEKKAKVWQRKYARRRHLAKLLVLQDRNKKVLCPRSLESFTN-WQKAQKSKTKC
LHV_RS04255        SFDSSYFEKKAKIWQKKYSRRRHLVKLLVLQDRNKRVLCPRSLESFTN-WQKAQKSKAKC
Lh8105_07010       SFDSSYFEKKAKIWQKKYSRRRHLVKLLVLQDRNKRVLCPRSLESFTN-WQKAQKSKAKC
LHV_RS03985        SFDSSYFEKKAKIWQKKYSRRRHLVKLLVLQDRNKRVLCPRSLESFTN-WQKAQKSKAKC
LHV_RS03895        SFNSSYFEKKAKIWQKKYSRRRHLVKLLVLQDRNKRVLCPRSLESFTN-WQKAQKSKAKY
Lh8105_10180       SFNSSYFEKKAKIWQKKYSRRRHLAKLLVLQDRNKRVLCPRSLESFTN-WQKAQKSKAKY
Lh22155_07430      SFNSSYFEKKAKIWQKKYSRRRHLVKLLVLQDRNKRVLCPRSLESFTN-WQKAQKSKAKY
TU99_RS09710       SFDSSYFEKKAKVWQRKYARRRHLAKLLVLQDRNKKVLCPRSLESFAN-WQKAQKSKAKY
TU99_RS10705       SFDSSYFEKKAKVWQRKYARRRHLAKLLVLQDRNKKVLCPRSLESFAN-WQKAQKSKAKY
LHV_RS01360        SFNSSYFEKKAKIWQRKYARRRHLAKLLVLQDRNKKVLCPRSLESFTN-WQKAQKSKAKY
Lh8105_01315       SFNSSYFEKKAKIWQRKYARRRHLAKLLVLQDRNKKVLCPRSLESFTN-WQKAQKSKAKY
Lh22155_01435      SFNSSYFEKKAKIWQRKYARRRHLAKLLVLQDRNKKVLCPRSLESFTN-WQKAQKSKAKY
BCM45_RS09175      SFNSSYFEKKAKIWQRKYARRRHLAKLLVLQDRNKKVLCPRSLESFTN-WQKAQKSKAKY
LBHH_RS09100       SFNSSYFEKKAKIWQRKYARRRHLAKLLVLQDRNKRVLCPRSLESFAN-WQKAQKSKAKY
ALV80_RS10605      SFNSSYFEKKAKVWQRKYARRRHLAKLLVLQDRNKKVLCPRSLESFAN-WQKAQKSKAKC
TU99_RS03870       SFNSSYFEKKAKVWQRKYARRRHLVKLLVLQDRNKRVLCPRSLESFTN-WQKAQKSKAKC
LHE_RS14995        SFNSSYFEKKAKVWQRKYARRRHLAKLLVLQDRNKKVPCPRSLESFTN-WQKAQKSKAKC
Lh8105_08665       SFNSSYFEKKAKVWQRKYARRRHLAKLLVLQDRNKKVPCPRSLESFTN-WQKAQKSKAKC
Lh22155_09610      SFNSSYFEKKAKIWQKKYSRRRHLVKLLVLQDRNKRVLCPRSLESFTN-WQKAQKSKAKY
Lh22155_05760      SFNSSYFEKKAKIWQKKYSRRRHLVKLLVLQDRNKRVLCPRSLESFTN-WQKAQKSKAKY
Lh8105_05725       SFNSSYFEKKAKIWQKKYSRRRHLVKLLVLQDRNKRVLCPRSLESFTN-WQKAQKSKAKY
TU99_RS04225       SFDSSYFEKKAKVWQRKYARRRHLAKLLVLQDRNKKVPCPRSLESFAN-WQKAQKSKAKC
HUO_RS00740        SFNSSYFEKKAKVWQRKYARRRHLAKLLVLQDRNKKVLCPRSLESFAN-WQKAQKSKAKC
TU99_RS03045       SFDSSYFEKKAKVWQRKYARRRHLAKLLVLQDRNKKVLCPRSLESFAN-WQKAQKSKAKY
BCM45_RS02940      SFNSSYFEKKAKIWQKKYSRRRHLAKLLVLQDRNKKVLCPRSLESFTN-WQKAQKSKAKY
BCM45_RS09220      SFNSSYFEKKAKIWQKKYSRRRHLAKLLVLQDRNKKVLCPRSLESFTN-WQKAQKSKAKY
BCM45_RS07505      SFDSSYFEKKAQVWQKKYARRRHLAKLLVLQDRNKKVLCPRSLESFAN-WQKAQKSKAKC
HUO_RS08220        SFNSSYFEKKAKVWQRKYSRRRHLAKLLVLQDRNKKVLCPRSLESFTN-WQKAQKSKAKY
Lh22155_09575      SFDSSYFEKKAKVWQRKYARRRHLAKLLVLQDRNKKVLCPRSLESFAN-WQKAQKSKAKC
Lh8105_09770       SFDSSYFEKKAKVWQRKYARRRHLAKLLVLQDRNKKVLCPRSLESFAN-WQKAQKSKAKC
LBHH_RS09670       SFDSSYFEKKAKIWQKKYSRRRHLAKLLVLQDRNKKVLCPRSLESFTN-WQKAQKSKARY
LHV_RS05775        SFNSSYFEKKAKIWQKKYSRRRHLVKLLVLQDRNKRVLCPRSLESFTN-WQKAQKSKAKY
ALV80_RS10750      SFDSSYFEKKAKVWQRKYARRRHLAKLLVLQNKNKRVLCPRSLESFAN-WQKAQKSKAKY
LBHH_RS00970       SFNSSYFEKKAKIWQKKYSRRRHLVKLLVLQDRNKKVLCPRSLESFAN-WQKAQKSKAKY
ALV80_RS00235      SFNSSYFEKKAKIWQKKYSRRRHLAKLLVLQDRNKSVLCPRILESFTN-WQKAQKSKAKY
ALV80_RS09220      SFNSSYFEKKAKVWQRKYARRRHLAKLLVLQDRNKKVLCPRSLESFAN-WQKAQKSKAKY
LBH_RS08280        SFDSSYFEKKAKVWQRKYARRRHLAKLLVLQDRNKKVPCPRSLESFAN-WQKAQKSKAKY
Lh8627_09180       SFNSSYFEKKAKVWQRKYARRRHLAKLLVLQDRNKKVLCPRSLESFTN-WQKAQKSKAKY
LHE_RS22530        SFDSSYFEKKAKVWQRKYARRRHLAKLLVLQDRNKKVLCPRSLESFAN-WQKAQKSKAKC
Lh8627_04225       SFNSSYFEKKAKVWQKKYARRRHLVKLLVLQNKNKRVLCPRSLESFTN-WQKAQKSKAKC
Lh8627_01615       SFNSSYFEKKAKVWQRKYARRRHLAKLLVLQDRNKKVPCPRSLESFAN-WQKAQKSKAKC
LBH_RS09400        SFNSSYFEKKAKVWQRKYARRRHLAKLLVLQDRNKKVPCPRSLESFAN-WQKAQKSKAKC
HUO_RS02705        SFDSSYFEKKAKVWQRKYARRRHLAKLLVLQNKNKRVLCPRSLESFTN-WQKAQKSKAKY
Lh8105_09170       SFDSSYFEKKAKVWQRKYARRRHLAKLLVLQDRNKKVLCPRSLESFAN-WQKAQKSKAKC
Lh8105_09135       SFNSSYFEKKAKVWQRKYARRRHLAKLLVLQDRNKKVLCPRSLESFTN-WQKAQKSKARY
LHE_RS13630        SFDSSYFEKKAKVWQRKYARRRHLAKLLVLQDRNKKVLCPRSLESFAN-WQKAQKSKAKC
LBHH_RS03815       SFDSSYFEKKAKVWQRKYARRRHLAKLLVLQDRNKKVLCPRSLESFAN-WQKAQKSKAKC
HUO_RS10205        SFNSSYFEKKAKIWQKKYSRRRHLVKLLVLQDRNKRVLCPRSLESFTN-WQKAQKSKAKY
TU99_RS01085       SFNSSYFEKKAKIWQKKYSRRRHLAKLLVLQDRNKKVLCPRSLESFTN-WQKAQKSKAKY
HUO_RS02115        SFNSSYFEKKAKIWQKKYSRRRHLVKLLVLQDRNKRVLCPRSLESFTN-WQKAQKSKAKY
BCM45_RS06140      SFNSSYFEKKAKIWQKKYSRRRHLAKLLVLQDRNKKVLCPRSLESFTN-WQKAQKSKAKY
R0052_RS01670      SFDSSYFEKKAKVWQRKYARRRHLAKLLVLQDRNKKVLCPRSLESFTN-WQKAQKSKARY
Lh8627_08295       SFDSSYFEKKAKVWQRKYARRRHLAKLLVLQDRNKKVLCPRSLESFAN-WQKAQKSKAKC
Lh22155_01260      SFDSSYFEKKAKVWQRKYARRRHLAKLLVLQDRNKKVLCPRSLESFAN-WQKAQKSKAKC
LHE_RS22320        SFDSSYFEKKAKVWQRKYARRRHLAKLLVLQDRNKKVLCPRSLESFAN-WQKAQKSKAKC
LBHH_RS01150       SFDSSYFEKKAKVWQRKYARRRHLAKLLVLQDRNKKVLCPRSLESFTN-WQKAQKSKAKC
LBH_RS08635        ------------------------------------------------------------
TU99_RS01600       SFNSSYFEKKAKIWQKKYSRRRYLAKLLVLQNKNKRVLCPRSLESFTN-WQKAQKSKAKC
                                                                               

HUO_RS02975        PTE---------QSLDTF-------IGI---------------------------QVMSY
Lh22155_07660      QAKAANQCRDYLHKLTTHLVKQYDVIAIEDLKTKNLQKNHHLAKSIANASWRMFRQMLEY
Lh8105_07960       QAKAANQCRDYLHKLTTHLVKQYDVIAIEDLKTKNLQKNHHLAKSIANASWRMFRQMLEY
Lh22155_08285      QAKAANQCRDYLHKLTTHLVKQYDVIAIEDLKTKNLQKNHHLAKSIANASWRMFRQMLEY
Lh8105_08540       QAKAANQCRDYLHKLTTHLVKQYDVIAIEDLKTKNLQKNHHLAKSIANASWRMFRQMLEY
BCM45_RS09785      QAKAANQRRDYLHKLTTHLVKQYDVIAIEDLKTKNLQKNHHLAKSIANASWRMFRQMLEY
BCM45_RS03135      QAKAANQCRDYLHKLTTHLVKQYDVIAIEDLKTKNLQKNHHLAKSIANASWRMFRQMLEY
Lh8627_07650       QAKAANQRRDYLHKLTTHLVKQYDVIAIEDLKTKNLQKNHHLAKSIANASWRMFRQMLEY
LHE_RS21415        QAKAANQCRDYLHKLTTHLVKQYNVIAIEDLKTKNLQKNHHLVKSIANASWRMFRQMLEY
BCM45_RS08835      QAKAANQRRDYLHKLTTHLVKQYNVIAIEDLKTKNLQKNHHLAKSIANASWRMFRQMLEY
LBHH_RS09970       QAKAANQRRDYLHKLTTHLVKQYDVIAIEDLKTKNLQKNHHLAKSIANASWRIFRQMLEY
Lh8105_09805       QAKAANQRRDYLHKLTTHLVKQYDVIAIEDLKTKNLQKNHHLAKSIANASWRMFRQMLEY
ALV80_RS00945      QAKVANQRRDYLHKLTTHLVKQYDVIVIEDLKTKNLQKNHHLAKSIANASWRIFRQMLEY
Lh8627_02885       QAKAANQRRDYLHKLTTHLVKQYDVIAIEDLKTKNLQKNHHLAKSIANASWRMFRQMLEY
BCM45_RS01805      QAKAANQRRDYLHKLTTHLVKQYDVIAIEDLKTKNLQKNHHFAKSIANASWQMFRQMLEY
TU99_RS02555       QAKAANQRRDYLHKLTTHLVKQYDVIAIEDLKTKNLQKNHHLAKSIANASWRIFRQMLEY
Lh22155_09955      QAKAANQRRDYLHKLTTHLVKQYDVIAIEDLKIKNLQKNHHLAKSIVNASWRIFRQMLEY
LHV_RS03675        QAKAANQRRDYLHKLTTHLVKQYDVIIIEDLKTKNLQKNHHLAKSIANASWRMFRQMLEY
HUO_RS09595        QAKAANQRRDYLHKLTTHLVKQYDVIAIEDLKTKNLQKNHHLAKSIANASWRMFRQMLEY
HUO_RS09420        QAKAANQRRDYLHKLTTHLVKQYDVIAIEDLKTKNLQKNHHLAKSIANASWRMFRQMLEY
LHE_RS22650        QAKAANQRRDYLHKLTTHLVKQYDVIAIEDLKTKNLQKNHHLAKSIANASWRMFRQMLEY
Lh8627_10180       QAKAANQRRDYLHKLTTHLVKQYDVIAIEDLKTKNLQKNHHLAKSIANASWRMFRQMLEY
ALV80_RS03910      QAKAANQRRDYLHKLTTHLVKQYDVIAIEDLKTKNLQKNHHLAKSIANASWRMFRQMLEY
LHE_RS16715        QAKAANQRRDYLHKLTTHLVKQYDVIAIEDLKTKNLQKNHHLAKSIANASWRMFRQMLEY
Lh8627_03505       QAKAANQRRDYLHKLTTHLVKQYDVIAIEDLKTKNLQKNHHLAKSIANASWRMFRQMLEY
TU99_RS09805       QAKAANQRRDYLHKLTTHLVKQYDVIAIEDLKTKNLQKNHHLAKSIANASWRMFRQMLEY
ALV80_RS09130      QAKAANQRRDYLHKLTTHLVKQYDVIAIEDLKTKNLQKNYHLAKSIANASWRIFRQMLEY
R0052_RS08110      QAKIANQRRDYLHKLTTYLVKQYDVIAIEDLKTKNLQKNHHLAKSIANASWRMFRQMLEY
LBH_RS00245        QAKAANQRRDYLHKLTTHLVKQYDVIAIEDLKTKNLQKNHHLAKSIANASWRIFRQMLEY
TU99_RS01175       QAKAANQRRDYLHKLTTHLVKQYDVIVIEDLKTKNLQKNHHLAKSIANASWRMFRQMLEY
TU99_RS10615       QAKAANQRRDYLHKLTTHLVKQYDVIAIEDLKTKNLQKNHHLAKSIANASWRMFRQMLEY
LHV_RS02605        QAKAANQRRDYLHKLTTHLVKQYDVIAIEDLKTKNLQKNHHLAKSIANASWRMFRQMLEY
LHV_RS03165        QAKAANQCRDYLHKLTTHLVKQYDVIAIEDLKTKNLQKNHHLAKSIANASWRMFRQMLEY
BCM45_RS05565      QAKAANQRRDYLHKLTTHLVKQYDVIAIEDLKTKNLQKNHHLAKSIANASWRMFRQMLEY
BCM45_RS06030      QAKAANQRRDYLHKLTTHLVKQYDVIAIEDLKTKNLQKNHHLAKSIANASWRMFRQMLEY
LHV_RS06600        QAKAANQRRDYLHKLTTHLVKQYDVIAIEDLKTKNLQKNHHLAKSIANASWRIFRQMLEY
Lh8105_00600       QAKAANQRRDYLHKLTTHLVKQYDVIAIEDLKTKNLQKNHHLAKSIANASWRIFRQMLEY
LBH_RS02335        QAKAANQRRDYLHKLTTHLVKQYDVIAIEDLKTKNLQKNHHLAKSIANASWRMFRQMLEY
R0052_RS09285      QAKVANQRRDYLHKLTTHLVKQYDVIIIEDLKTKNLQKNHHLAKSIANASWRIFRQMLEY
LHV_RS10140        QAKVANQRRDYLHKLTTHLVKQYDVIVIEDLKTKNLQKNHHLAKSIANASWRIFRQMLEY
Lh22155_10550      QAKVANQRRDYLHKLTTHLVKQYDVIVIEDLKTKNLQKNHHLAKSIANASWRIFRQMLEY
LBH_RS08090        QAKAANQRRDYLHKLTTHLVKQYDVIAIEDLKTKNLQKNHHLAKSIANASWRMFRQMLEY
ALV80_RS09725      QAKAANQRRDYLHKLTTHLVKQYDVIAIEDLKTKNLQKNHHLAKSIANASWRMFRQMLEY
LHE_RS21675        QAKAANQRRDYLHKLTTHLVKQYDVIAIEDLKTKNLQKNHHLAKSIANASWRMFRQMLEY
LHE_RS21645        QAKAANQRRDYLHKLTTHLVKQYDVIAIEDLKTKNLQKNHHLAKSIANASWRMFRQMLEY
BCM45_RS00295      QAKAANQRRDYLHKLTTHLVKQYDVIIIEDLKTKNLQKNHHLAKSIANASWRIFRQMLEY
Lh22155_07335      QAKAANQRRDYLHKLTTHLVKQYDVIIIEDLKTKNLQKNHHLAKSIANASWRIFRQMLEY
LBH_RS01535        QAKAANQRRDYLHKLTTHLVKQYDVIAIEDLKTKNLQKNHHLAKSIANASWRMFRQMLEY
Lh8105_09830       QAKAANQRRDYLHKLTTHLVKQYDVIAIEDLKNKNLQKNHHLAKSIANASWRMFRQMLEY
LBHH_RS07380       QAKAANQRRDYLHKLTTHLVKQYDVIAIEDLKTKNLQKNHHLAKSIANASWRIFRQMLEY
LBHH_RS01725       QAKAANQRRDYLHKLTTHLVKQYDVIAIEDLKTKNLQKNHHLAKSIANASWRMFRQMLEY
LBHH_RS09010       QAKAANQRRDYLHKLTTHLVKQYDVIAIEDLKTKNLQKNHHLAKSIANASWRMFRQMLEY
LBHH_RS09390       QAKAANQRRDYLHKLTTHLVKQYDVIAIEDLKTKNLQKNHHLAKSIANASWRMFRQMLEY
LHV_RS01255        QAKAANQRRDYLHKLTTHLVKQYDVIAIEDLKTKNLQKNHHLAKSIANASWRMFRQMLEY
Lh22155_01360      QAKAANQRRDYLHKLTTHLVKQYDVIAIEDLKTKNLQKNHHLAKSIANASWRMFRQMLEY
Lh8105_01225       QAKAANQRRDYLHKLTTHLVKQYDVIAIEDLKTKNLQKNHHLAKSIANASWRMFRQMLEY
BCM45_RS06050      QAKAANQRRDYLHKLTTHLVKQYDVIAIEDLKTKNLQKNHHLAKSIANASWRMFRQMLEY
BCM45_RS08610      QAKAANQRRDYLHKLTTHLVKQYDVIAIEDLKTKNLQKNHHLAKSIANASWRMFRQMLEY
LBH_RS02540        QAKAANQRRDYLHKLTTHLVKQYDVIAIEDLKTKNLQKNHHLAKSIANASWRMFRQMLEY
LBH_RS03365        QAKAANQRRDYLHKLTTHLVKQYDVIAIEDLKNKNLQKNHHLAKSIANASWRMFRQMLEY
ALV80_RS10110      QAKAANQRRDYLHKLTTHLVKQYDVIAIEDLKTKNLQKNHHLAKSIANASWRMFRQMLEY
LBHH_RS10550       QAKAANQRRDYLHKLTTHLVKQYDVIAIEDLKTKNLQKNHHLAKSIANASWRMFRQMLEY
ALV80_RS07445      QAKAANQRRDYLHKLTTHLVKQYDVIAIEDLKTKNLQKNHHLAKSIANASWRIFRQMLEY
Lh22155_04690      QAKAANQRRDYLHKLTTHLVKQYDVIIIEDLKTKNLQKNHHLAKSIANASWRMFRQMLEY
LBHH_RS00495       QAKAANQRRDYLHKLTTHLVKQYDVIAIEDLKTKNLQKNHHLAKSIANASWRMFRQMLEY
ALV80_RS05790      QAKAANQRRDYLHKLTTHLVKQYDVIAIEDLKTKNLQKNHHLAKSIANASWRMFRQMLEY
LBHH_RS09900       QAKAANQRRDYLHKLTTHLVKQYDVIIIEDLKTKNLQKNHHLAKSIANASWRIFRQMLEY
LHE_RS13465        QAKAANQRRDYLHKLTTHLVKQYDVIAIEDLKTKNLQKNHHLAKSIANASWRIFRQMLEY
Lh8627_00390       QAKAANQRRDYLHKLTTHLVKQYDVIAIEDLKTKNLQKNHHLAKSIANASWRIFRQMLEY
LBHH_RS10605       QAKAANQRRDYLHKLTTHLVKQYDVIAIEDLKTKNLQKNHHLAKSIANASWRMFRQMLEY
LBHH_RS10040       QAKAANQRRDYLHKLTTHLVKQYDVIAIEDLKTKNLQKNHHLAKSIANASWRMFRQMLEY
LBHH_RS10700       QAKAANQRRDYLHKLTTHLVKQYDVIAIEDLKTKNLQKNHHLAKSIANASWRMFRQMLEY
LHE_RS22230        QAKAANQRRDYLHKLTTHLVKQYDVIAIEDLKTKNLQKNHHLAKSIANASWRIFRQMLEY
Lh8627_08205       QAKAANQRRDYLHKLTTHLVKQYDVIAIEDLKTKNLQKNHHLAKSIANASWRIFRQMLEY
Lh8627_08105       QAKAANQRRDYLHKLTTHLVKQYDVIAIEDLKTKNLQKNHHLAKSIANASWRIFRQMLEY
LHE_RS22130        QAKAANQRRDYLHKLTTHLVKQYDVIAIEDLKTKNLQKNHHLAKSIANASWRMFRQMLEY
Lh8627_07675       QAKAANQRRDYLHKLTTHLVKQYDVIAIEDLKTKNLQKNHHLAKSIANASWRMFRQMLEY
LHE_RS13540        QAKAANQRRDYLHKLTTHLVKQYDVIAIEDLKTKNLQKNHHLAKSIANASWRIFRQMLEY
Lh8627_09120       QAKAANQRRDYLHKLTTHLVKQYDVIAIEDLKTKNLQKNHHLAKSIANASWRIFRQMLEY
Lh22155_08210      QAKAANQRRDYLHKLTTHLVKQYDVIAIEDLKTKNLQKNHHLAKSIANASWRMFRQMLEY
Lh8105_07740       QAKAANQRRDYLHKLTTHLVKQYDVIAIEDLKTKNLQKNHHLAKSIANASWRMFRQMLEY
HUO_RS03910        QAKAANQRRDYLHKLTTHLVKQYDVIAIEDLKTKNLQKNHHLAKSIANASWRMFRQMLEY
LBH_RS08665        QAKAANQRRDYLHKLTTHLVKQYDVIAIEDLKTKNLQKNHHLAKSIANASWRMFRQMLEY
ALV80_RS08585      QAKAANQRRDYLHKLTTHLVKQYDVIIIEDLKTKNLQKNHHLAKSIANASWRIFRQMLEY
LBHH_RS08465       QAKAANQRRDYLHKLTTHLVKQYDVIIIEDLKTKNFQKNHHLAKSIANASWRMFRQMLEY
LBHH_RS09080       QAKAANQRRDYLHKLTTHLVKQYDVIIIEDLKTKNLQKNHHLAKSIANASWRIFRQMLEY
LBHH_RS05850       QAKAANQRRDYLHKLTTHLVKQYDVIAIEDLKTKNLQKNHHLAKSIANASWRMFRQMLEY
LBH_RS08430        QAKAANQRRDYLHKLTTHLVKQYDVIAIEDLKTKNLQKNHHLAKSIANASWRMFRQMLEY
ALV80_RS00515      QAKAANQRRDYLHKLTTHLVKQYDVIIIEDLKTKNLQKNHHLAKSIANASWRMFRQMLEY
LHE_RS14280        QAKVANQRRDYLHKLTTHLVKQYDVIAIEDLKTKNFQKNHHLAKSIANASWRIFRQMLEY
Lh8627_01225       QAKVANQRRDYLHKLTTHLVKQYDVIAIEDLKTKNFQKNHHLAKSIANASWRIFRQMLEY
LHE_RS12795        QAKAANQRRDYLHKLTTHLVKQYDVIAIEDLKTKNLQKNHHLAKSIANASWRMFRQMLEY
HUO_RS02735        QAKAANQRRDYLHKLTTHLVKQYDVIAIEDLKTKNLQKNHHLAKSIANASWRIFRQMLEY
HUO_RS09220        QAKAANQRRDYLHKLTTHLVKQYDVIAIEDLKTKNLQKNHHLAKSIANASWRMFRQMLEY
HUO_RS03185        QAKAANQRRDYLHKLTTHLVKQYDVIAIEDLKTKNLQKNHHLAKSIANASWRMFRQMLEY
LHE_RS14455        QAKAANQRRDYLHKLTTNLVKQYDVIAIEDLKTKNLQKNHHLAKSIANASWRMFRQMLEY
LHE_RS15670        QAKAANQRRDYLHKLTTNLVKQYDVIAIEDLKTKNLQKNHHLAKSIANASWRMFRQMLEY
Lh8627_01400       QAKAANQRRDYLHKLTTNLVKQYDVIAIEDLKTKNLQKNHHLAKSIANASWRMFRQMLEY
TU99_RS01625       QAKVANQRRDYLHKLTTHLVKQYDVIVIEDLKTKNLQKNHHLAKSIANASWRMFRQMLEY
HUO_RS00610        QAKAANQRRDYLHKLTTHLVKQYDVIIIEDLKTKNLQKNHHLAKSIANASWRMFRQMLEY
ALV80_RS10015      QAKAANQRRDYLHKLTTHLVKQYDVIVIEDLKTKNLQKNHHLAKSIANASWRMFRQMLEY
HUO_RS09550        QAKAANQRRDYLHKLTTHLVKQYDVIVIEDLKTKNLQKNHHLAKSIANASWRMFRQMLEY
HUO_RS02230        QAKAANQRRDYLHKLTTHLVKQYDVIVIEDLKTKNLQKNHHLAKSIANASWRMFRQMLEY
R0052_RS09315      QAKAANQRRDYLHKLTTHLVKQYDVIAIEDLKTKNLQKNHHLAKSIANASWRMFRQMLEY
Lh8105_08915       QAKAANQRRDYLHKLTTHLVKQYDVIAIEDLKTKNLQKNHHLAKSIANASWRIFRQMLEY
Lh22155_00370      QAKAANQRRDYLHKLTTHLVKQYDVIAIEDLKTKNLQKNHHLAKSIANASWRIFRQMLEY
LBH_RS01115        QAKAANQRRDYLHKLTTHLVKQYDVIAIEDLKTKNLQKNHHLAKSIANASWRMFRQMLEY
HUO_RS02205        QAKAANQRRDYLHKLTTHLVKQYDVIAIEDLKTKNLQKNHHLAKSIANASWRMFRQMLEY
LHE_RS11715        QAKAANQRRDYLHKLTTHLVKQYDVIAIEDLKTKNLQKNHHLAKSIANASWRMFRQMLEY
Lh8627_00280       QAKAANQRRDYLHKLTTHLVKQYDVIAIEDLKTKNLQKNHHLAKSIANASWRMFRQMLEY
LHE_RS18995        QAKAANQRRDYLHKLTTHLVKQYDVIAIEDLKTKNIQKNHHLAKSIANASWRMFRQMLEY
Lh8105_04515       QAKAANQRRDYLHKLTTHLVKQYDVIAIEDLKTKNIQKNHHLAKSIANASWRMFRQMLEY
Lh8627_05210       QAKAANQRRDYLHKLTTHLVKQYDVIAIEDLKTKNIQKNHHLAKSIANASWRMFRQMLEY
LHV_RS04255        QAKAANQRRDYLHKLTTHLVKQYDVIAIEDLKTKNLQKNHHLAKSIANASWRMFRQMLEY
Lh8105_07010       QAKAANQRRDYLHKLTTHLVKQYDVIAIEDLKTKNLQKNHHLAKSIANASWRMFRQMLEY
LHV_RS03985        QAKAANQRRDYLHKLTTHLVKQYDVIAIEDLKTKNLQKNHHLAKSIANASWRMFRQMLEY
LHV_RS03895        QAKAANQRRDYLHKLTTHLVKQYDVIAIEDLKTKNLQKNHHLAKSIANASWRMFRQMLEY
Lh8105_10180       QAKAANQRRDYLHKLTTHLVKQNDVIAIEDLKTKNLQKNHHLAKSIANASWRMFRQMLEY
Lh22155_07430      QAKAANQRRDYLHKLTTHLVKQYDVIAIEDLKTKNLQKNHHLAKSIANASWRMFRQMLEY
TU99_RS09710       QAKAANQRRDYLHKLTTHLVKQYDVIAIEDLKTKNLQKNHHLAKSIANASWRMFRQMLEY
TU99_RS10705       QAKAANQRRDYLHKLTTHLVKQYDVIAIEDLKTKNLQKNHHLAKSIANASWRMFRQMLEY
LHV_RS01360        QAKAANQRRDYLHKLTTHLVKQYDVIAIEDLKTKNLQKNHHLAKSIANASWRMFRQMLEY
Lh8105_01315       QAKAANQRRDYLHKLTTHLVKQYDVIAIEDLKTKNLQKNHHLAKSIANASWRMFRQMLEY
Lh22155_01435      QAKAANQRRDYLHKLTTHLVKQYDVIAIEDLKTKNLQKNHHLAKSIANASWRIFRQMLEY
BCM45_RS09175      QAKAANQRRDYLHKLTTHLVKQYDVIAIEDLKTKNLQKNHHLAKSIANASWRMFRQMLEY
LBHH_RS09100       QAKAANQRRDYLHKLTTHLVKQYDVIAIEDLKTKNLQKNHHLAKSIANASWRMFRQMLEY
ALV80_RS10605      QAKAANQRRDYLHKLTTHLVKQYDVIAIEDLKTKNLQKNHHLAKSIANASWRMFRQMLEY
TU99_RS03870       QAKAANQRRDYLHKLTTHLVKQYDVIAIEDLKTKNLQKNHHLAKSIANASWRMFRQMLEY
LHE_RS14995        QAKAANQRRDYLHKLTTHLVKQYDVIAIEDLKTKNLQKNHHLAKSIANASWRMFRQMLEY
Lh8105_08665       QAKAANQRRDYLHKLTTHLVKQYDVIAIEDLKTKNLQKNHHLAKSIANASWRMFRQMLEY
Lh22155_09610      QAKAANQRRDYLHKLTTHLVKQYDVIAIEDLKTKNLQKNHHLAKSIANASWRMFRQMLEY
Lh22155_05760      QAKAANQRRDYLHKLTTHLVKQYDVIAIEDLKTKNLQKNHHLAKSIANASWRMFRQMLEY
Lh8105_05725       QAKAANQRRDYLHKLTTHLVKQYDVIAIEDLKTKNLQKNHHLAKSIANASWRMFRQMLEY
TU99_RS04225       QAKAANQRRDYLHKLTTHLVKQYDVIAIEDLKTKNLQKNHHLAKSIANASWRMFRQMLEY
HUO_RS00740        QAKAANQRRDYLHKLTTHLVKQYDVIAIEDLKTKNLQKNHHLAKSIANASWRIFRQMLEY
TU99_RS03045       QAKAANQRRDYLHKLTTHLVKQYDVIAIEDLKTKNLQKNHHLAKSIANASWRMFRQMLEY
BCM45_RS02940      QAKAANQRRDYLHKLTTHLVKQYDVIAIEDLKTKNLQKNHHLAKSIANASWRMFRQMLEY
BCM45_RS09220      QAKAANQRRDYLHKLTTHLVKQYDVIAIEDLKTKNLQKNHHLAKSIANASWRMFRQMLEY
BCM45_RS07505      QAKAANQRRDYLHKLTTHLVKQYDVIAIEDLKTKNLQKNHHLAKSIANASWRIFRQMLEY
HUO_RS08220        QAKAANQRRDYLHKLTTHLVKQYDVIAIEDLKTKNLQKNHHLAKSIANASWRIFRQMLEY
Lh22155_09575      QAKAANQRRDYLHKLTTHLVKQYDVIAIEDLKTKNLQKNHHLAKSIANASWRMFRQMLEY
Lh8105_09770       QAKAANQRRDYLHKLTTHLVKQYDVIAIEDLKTKNLQKNHHLAKSIANASWRMFRQMLEY
LBHH_RS09670       QAKAANQRRNYLHKLTTHLVKQYDVIAIEDLKTKNLQKNHHLAKSIANASWRMFRQMLEY
LHV_RS05775        QAKAANQRRDYLHKLTTHLVKQYDVIAIEDLKTKNLQKNHHLAKSIANASWRMFRQMLEY
ALV80_RS10750      QAKAANQRRDYLHKLTTHLVKQYDVIAIEDLKTKNLQKNHHLAKSIANASWRMFRQMLEY
LBHH_RS00970       QAKAANQRRDYLHKLTTHLVKQYDVIAIEDLKTKNLQKNHHLAKSIANASWRMFRQMLEY
ALV80_RS00235      QAKAANQRRDYLHKLTTHLVKQYDVIAIEDLKTKNLQKNHHLAKSIANASWRMFRQMLEY
ALV80_RS09220      QAKAANQRRDYLHKLTTHLVKQYDVIAIEDLKTKNLQKNHHLAKSIANASWRMFRQMLEY
LBH_RS08280        QAKAANQRRDYLHKLTTHLVKQYDVIAIEDLKTKNLQKNHHLAKSIANASWRMFRQMLEY
Lh8627_09180       QAKAANQRRDYLHKLTTHLVKQYDVIAIEDLKTKNLQKNHHLAKSIANASWRMFRQMLEY
LHE_RS22530        QAKAANQRRDYLHKLTTHLVKQYDVIAIEDLKTKNLQKNHHLAKSIANASWRMFRQMLEY
Lh8627_04225       QAKAANQRRDYLHKLTTHLVKQYDVIAIEDLKNKNLQKNHHLAKSIANASWRMFRQMLEY
Lh8627_01615       QAKAANQRRDYLHKLTTHLVKQYDVIAIEDLKTKNLQKNHHLAKSIANASWRIFRQMLEY
LBH_RS09400        QAKAANQRRDYLHKLTTHLVKQYDVIAIEDLKTKNLQKNHHLAKSIANASWRMFRQMLEY
HUO_RS02705        QAKAANQRRDYLHKLTTHLVKQYDVIAIEDLKTKNLQKNHHLAKSIANASWRMFRQMLEY
Lh8105_09170       QAKAANQRRDYLHKLTTHLVKQYDVIAIEDLKTKNLQKNHHLAKSIANASWRMFRQMLEY
Lh8105_09135       QAKAANQRRDYLHKLTTHLVKQYDVIAIEDLKTKNLQKNHNLAKSIANASWRMFRQMLEY
LHE_RS13630        QAKAANQRRDYLHKLTTHLVKQYDVIAIEDLKTKNLQKNHHLAKSIANASWRMFRQMLEY
LBHH_RS03815       QAKAANQRRDYLHKLTTHLVKQYDVIIIEDLKTKNLQKNHHLAKSIANASWRIFRQMLEY
HUO_RS10205        QAKAANQCRDYLHKLTTHLVKQYDVIAIEDLKTKNLQKNHHLAKSIANASWRMFRQMLEY
TU99_RS01085       QAKAANQRRDYLHKLTTHLVKQYDVIAIEDLKTKNLQKNHHLAKSIANASWRIFRQMLEY
HUO_RS02115        QAKAANQCRDYLHKLTTHLVKQYDVIAIEDLKTKNLQKNHHLAKSIANASWRMFRQMLEY
BCM45_RS06140      QAKAANKRRDYLHKLTTHLVKQYDVIAIEDLKTKNLQKNHHLAKSIANASWRMFRQMLEY
R0052_RS01670      QAKIANQRRDYLHKLTTHLVKQYDVIAIEDLKTKNLQKNHHLAKSIANASWRMFRQMLEY
Lh8627_08295       QAKAANQRRDYLHKLTTHLVKQYDVIAIEDLKTKNLQKNHHLAKSIANASWRMFRQMLEY
Lh22155_01260      QAKAANQRRDYLHKLTTHLVKQYDVIAIEDLKTKNLQKNHHLAKSIANASWRMFRQMLEY
LHE_RS22320        QAKAANQRRDYLHKLTTHLVKQYDVIAIEDLKTKNLQKNHHLAKSIANASWRMFRQMLEY
LBHH_RS01150       QAKAANQRRDYLHKLTTHLVKQYDVIIIEDLKTKNLQKNHHLAKSIANASWRIFRQMLEY
LBH_RS08635        ------------------------------------------------------------
TU99_RS01600       QVKAANQRRDYLHKLTTHLVKQYDVIAIEDLKTKNLQKNHHLAKSIANASWRMFRQMLEY
                                                                               

HUO_RS02975        NDRYFNR--------------------------------------------------IHK
Lh22155_07660      KCEWYGKKLIAVDPKNTSRICSKCGYNSGTKPLEIREWTCSKCQTKHDRDINAAVNILHK
Lh8105_07960       KCEWYGKKLIAVDPKNTSRICSKCGYNSGTKPLEIREWTCSKCQTKHDRDINAAVNILHK
Lh22155_08285      KCEWYGKKLIAVDPKNTSRICSKCGYNSGTKPLEIREWTCSKCQTKHDRDINAAVNILHK
Lh8105_08540       KCEWYGKKLIAVDPKNTSRICSKCGYNSGTKPLEIREWTCSKCQTKHDRDINAAVNILHK
BCM45_RS09785      KCEWYGKKLIAVDPKNTSRICSKCGYNSGAKPLEIREWTCSKCQTKHDRDINAAVNILHK
BCM45_RS03135      KCEWYGKKLIAVDPKNTSRICSKCGYNSGAKPLEIREWICPKCQTKHDRDINAAVNILHK
Lh8627_07650       KCEWYGKKLIAVDPKNTSRICSKCGYNSGAKPLEIREWTCSKCQTKHDRDINAAVNILHK
LHE_RS21415        KCEWYGKKLIAVDPKNTSRICSKCGYNSGAKPLEIREWTCSKCQTKHDRDINAAVNILHK
BCM45_RS08835      KCEWYGKKLIAVDPKNTSRICSKCGYNSGAKPLEIREWTCSKCQTKHDRDINAAVNILHK
LBHH_RS09970       KCEWYGKKLIAVDPKNTSRICSKCGYNSGAKPLEIREWTCSKCQTKHDRDINAAVNILHK
Lh8105_09805       KCEWYGKKLIAVDPKNTSRICSKCGYNSGAKPLEIREWTCSKCQTKHDRDINAAVNILHK
ALV80_RS00945      KCEWYGKKLIAVDPKNTSRICSKCGYNSGAKPLEIREWICPKCQTKHDRDINAAVNILHK
Lh8627_02885       KCEWYGKKLIAVDPKNTSRICSKCGYNSGAKPLEIREWTCSRCQTKHDRDINAAVNILHK
BCM45_RS01805      KCEWYGKKLIAVDPKNTSRICSKCGYNSGAKPLEIREWTCSKCQTKHDRDINAAINILHK
TU99_RS02555       KCEWYGKKLIAVDPKNTSRICSKCGYNSGAKPLEIREWTCSKCQTKHDRDINAAVNILHK
Lh22155_09955      KCEWHGKKLIAVDPKNTSRICSKCGYNSGAKPLEIREWTCSKCQTKHDRDINAAVNILHK
LHV_RS03675        KCEWYGKKLIAVDPKNTSRICSKCGYNSGAKPLEIREWICPKCQTKHDRDINAAVNILHK
HUO_RS09595        KCEWYGKKLIAVDPKNTSRICSKCGYNSGAKPLEIREWTCSKYQTKHDRDINAAINILHK
HUO_RS09420        KCEWYGKKLIAVDPKNTSRICSKCGYNSGAKPLEIREWTCSKYQTKHDRDINAAINILHK
LHE_RS22650        KCEWYGKKLIAVDPKNTSRICSKCGYNSGAKPLEIREWTCSKCQTKHDRDINAAVNILHK
Lh8627_10180       KCEWYGKKLIAVDPKNTSRICSKCGYNSGAKPLEIREWTCSKCQTKHDRDINAAVNILHK
ALV80_RS03910      KCEWYGKKLIAVDPKNTSRICSKCGYNSGAKPLEIREWTCSKCQTKHDRDINAAVNILHK
LHE_RS16715        KCEWYGKKLIAVDPKNTSRICSKCGYNSGAKPLEIREWTCSKCQTKHDRDINAAVNILHK
Lh8627_03505       KCEWYGKKLIAVDPKNTSRICSKCGYNSGAKPLEIREWTCSKCQTKHDRDINAAVNILHK
TU99_RS09805       KCKWYGKKLIAVDPKNTSRICSKCGYNSGAKPLEIREWTCSKCQTKHDRDINAAVNILHK
ALV80_RS09130      KCEWYGKKLIAVDPKNTSRICSKCGYNSGAKPLEIREWTCSKCQTKHDRDINAAVNILHK
R0052_RS08110      KCEWYGKKLIAVDPKNTSRICSKCGYNSGAKPLEIREWTCSKCQTKHDRDINAAVNILHK
LBH_RS00245        KCEWYGKKLIAVDPKNTSRICSKCGYNSGAKPLEIREWTCSKCQTKHDRDINAAVNILHK
TU99_RS01175       KCEWYGKKLIAVDPKNTSRICSKCGYNSGAKPLEIREWTCSKCQTKHDRDINAAVNILHK
TU99_RS10615       KCEWYGKKLIAVDPKNTSRICSKCGYNSGAKPLEIREWICPKCQTKHDRDINAAVNILHK
LHV_RS02605        KCEWYGKKLIAVDPKNTSRICSKCGYNSGAKPLEIREWICPKCQTKHDRDINAAVNILHK
LHV_RS03165        KCEWYGKKLIAVDPKNTSRICSKCGYNSGAKPLEIREWTCSKCQTKHDRDINAAVNILHK
BCM45_RS05565      KCEWYGKKLIAVDPKNTSRICSKCGYNSGAKPLEIREWTCSKCQTKHDRDINAAVNILHK
BCM45_RS06030      KCEWYGKKLIAVDPKNTSRICSKCGYNSGAKPLEIREWTCSKCQTKHDRDINAAVNILHK
LHV_RS06600        KCEWYGKKLIAVDPKNTSRICSKCGYNSGAKPLEIREWTCSKCQTKHDRDINAAVNILHK
Lh8105_00600       KCEWYGKKLIAVDPKNTSRICSKCGYNSGAKPLEIREWTCSKCQTKHDRDINAAVNILHK
LBH_RS02335        KCEWYGKKLIAVDPKNTSRICSKCGYNSGAKPLEIREWTCSKCQTKHDRDINAAVNILHK
R0052_RS09285      KCEWYGKKLIAVDPKNTSRICSKCGYNSGAKPLEIREWTCSKCQTKHDRDINAAVNILHK
LHV_RS10140        KCEWYGKKLIAVDPKNTSRICSKCGYNSGAKPLEIREWTCSKCQTKHDRDINAAVNILHK
Lh22155_10550      KCEWYGKKLIAVDPKNTSRICSKCGYNSGAKPLEIREWTCSKCQTKHDRDINAAVNILHK
LBH_RS08090        KCEWYGKKLIAVDPKNTSRICSKCGYNSGAKPLEIREWTCSKCQTKHDRDINAAVNILHK
ALV80_RS09725      KCEWYGKKLIAVDPKNTSRICSKCGYNSGAKPLEIREWICPKCQTKHDRDINAAVNILHK
LHE_RS21675        KCEWYGKKLIAVDPKNTSRICSKCGYNSGAKPLEIREWTCSKCQTKHDRDINAAINILHK
LHE_RS21645        KCEWYGKKLIAVDPKNTSRICSKCGYNSGAKPLEIREWTCSRCQTKHDRDINAAINILHK
BCM45_RS00295      KCEWYGKKLIAVDPKNTSRICSKCGYNSGAKPLEIREWICPKCQTKHDRDINAAVNILHK
Lh22155_07335      KCEWYGKKLIAVDPKNTSRICSKCGYNSGAKPLEIREWICPKCQTKHDRDINAAVNILHK
LBH_RS01535        KCEWYGKKLIAVDPKNTSRICSKCGYNSGAKSLEIREWICPKCQTKHDRDINAAFNILHK
Lh8105_09830       KCEWYGKKLIAVDPKNTSRICSKCGYNSGAKPLEIREWICPKCQTKHDRDINAAVNILHK
LBHH_RS07380       KCEWYGKKLIAVDPKNTSRICSKCGYNSGAKPLEIREWTCSKCQTKHDRDINAAVNILHK
LBHH_RS01725       KCEWYGKKLIAVDPKNTSRICSKCGYNSGAKPLEIREWTCSKCQTKHDRDINAAVNILHK
LBHH_RS09010       KCEWYGKKLIAVDPKNTSRICSKCGYNSGAKPLEIREWTCSKCQTKHDRDINAAVNILHK
LBHH_RS09390       KCEWYGKKLIAVDPKNTSRICSKCGYNSGAKPLEIREWTCSKCQTKHDRDINAAVNILHK
LHV_RS01255        KCEWYGKKLIAVDPKNTSRICSKCGYNSGAKPLEIREWICPKCQTKHDRDINAAVNILHK
Lh22155_01360      KCEWYGKKLIAVDPKNTSRICSKCGYNSGAKPLEIREWICPKCQTKHDRDINAAVNILHK
Lh8105_01225       KCEWYGKKLIAVDPKNTSRICSKCGYNSGAKPLEIREWICPKCQTKHDRDINAAVNILHK
BCM45_RS06050      KCEWYCKKLIAVDPKNTSRICSKCDYNSGAKPLEIREWTCSKCQTKHDRDINAAVNILHK
BCM45_RS08610      KCEWYCKKLIAVDPKNTSRICSKCDYNSGAKPLEIREWTCSKCQTKHDRDINAAVNILHK
LBH_RS02540        KCEWYGKKLIAVDPKNTSRICSKCGYNSGAKPLEIREWTCSKCQTKHDRDINAAINILHK
LBH_RS03365        KCEWYSKKLIAVDPKNTSRICSKCGYNSGAKSLEIREWTCSKCQTKHDRDINAAVNILHK
ALV80_RS10110      KCEWYGKKLIAVDPKNTSRICSKCGYNSGAKPLEIREWTCSKCQTKHDRDINAAVNILHK
LBHH_RS10550       KCEWYGKKLIAVDPKNTSRICSKCGYNSGAKPLEIREWTCSKCQTKHDRDINAAVNILHK
ALV80_RS07445      KCEWYGKKLIAVDPKNTSRICSKCGYNSGAKPLEIREWICPKCQTKHDRDINAAVNILHK
Lh22155_04690      KCEWYGKKLIAVDPKNTSRICSKCGYNSGAKPLEIREWTCSKCQTKHDRDINAAINILHK
LBHH_RS00495       KCEWYGKKLIAVDPKNTSRICSKCGYNSGAKPLEIREWTCSKCQTKHDRDINAAVNILHK
ALV80_RS05790      KCEWYGKKLIAVDPKNTSRICSKCGYNSGAKPLEIREWTCSKCQTKHDRDINAAVNILHK
LBHH_RS09900       KCEWYGKKLIAVDPKNTSRICSKCGYNSGAKPLEIREWTCSKCQTKHDRDINAAVNILHK
LHE_RS13465        KCEWYGKKLIAVDPKNTSRICSKCGYNSGAKPLEIREWTCSKCQTKHDRDINAAVNILHK
Lh8627_00390       KCEWYGKKLIAVDPKNTSRICSKCGYNSGAKPLEIREWTCSKCQTKHDRDINAAVNILHK
LBHH_RS10605       KCEWYGKKLIAVDPKNTSRICSKCGYNSGAKPLEIREWTCSKCQTKHDRDINAAVNILHK
LBHH_RS10040       KCEWYGKKLIAVDPKNTSRICSKCGYNSGAKPLEIREWTCSKCQTKHDRDINAAVNILHK
LBHH_RS10700       KCEWYGKKLIAVDPKNTSRICSKCGYNSGAKPLEIREWTCSKCQTKHDRDINAAVNILHK
LHE_RS22230        KCEWYGKKLIAVDPKKTSRICSKCGYNSGTKPLEIREWTCSKCQTKHDRDINAAVNILHK
Lh8627_08205       KCEWYGKKLIAVDPKKTSRICSKCGYNSGTKPLEIREWTCSKCQTKHDRDINAAVNILHK
Lh8627_08105       KCEWYGKKLIAVDPKNTSRICSKCGYNSGAKPLEIREWTCSKCQTKHDRDINAAINILHK
LHE_RS22130        KCEWYGKKLIAVDPKNTSRICSKCGYNSGAKPLEIREWTCSKCQTKHDRDINAAINILHK
Lh8627_07675       KCEWYGKKLIAVDPKNTSRICSKCGYNSGAKPLEIREWTCSKCQTKHDRDINAAVNILHK
LHE_RS13540        KCEWYGKKLIAVDPKKTSRICSKCGYNSGTKPLEIREWTCSKCQTKHDRDINAAVNILHK
Lh8627_09120       KCEWYGKKLIAVDPKNTSRICSKCGYNSGTKPLEIREWTCSKCQTKHDRDINAAVNILHK
Lh22155_08210      KCEWYGKKLIAVDPKNTSRICSKCGYNSSAKPLEIREWTCSKCQTKHDRDINAAVNILHK
Lh8105_07740       KCEWYGKKLIAVDPKNTSRICSKCGYNSSAKPLEIREWTCSKCQTKHDRDINAAVNILHK
HUO_RS03910        KCEWYGKKLIAVDPKNTSRICSKCGYNSGAKPLEIREWTCSKCQTKHDRDINAAVNILHK
LBH_RS08665        KCEWYGKKLIAVDPKNTSRICSKCGYNSGAKSLEIREWTCSKCQTKHDRDINAAVNILHK
ALV80_RS08585      KCEWYGKKLIAVDPKNTSRICSKCGYNSGAKPLEIREWTCSKCQTKHDRDINAAVNILHK
LBHH_RS08465       KCEWYGKKLIAVDPKNTSRICSKCGYNSGAKPLEIREWTCSKCQTKHDRDINAAVNILHK
LBHH_RS09080       KCEWYGKKLIAVDPKNTSRICSKCGYNSGAKPLEIREWTCSKCQTKHDRDINAAVNILHK
LBHH_RS05850       KCEWYGKKLIAVDPKNTSRICSKCGYNSGAKPLEIREWTCSKCQTKHDRDINAAINILHK
LBH_RS08430        KCEWYGKKLIAVDPKNTSRICSKCGYNSGAKPLEIREWICPKCQTKHDRDINAAVNILHK
ALV80_RS00515      KCEWYGKKLIAVDPKNTSRICSKCGYNSGAKPLEIREWICPKCQTKHDRDINAAVNILHK
LHE_RS14280        KCEWYGKKLIAVDPKNTSRICSKCGYNSGAKPLEIREWTCSKCQTKHDRDINAAVNILHK
Lh8627_01225       KCEWYGKKLIAVDPKNTSRICSKCGYNSGAKPLEIREWTCSKCQTKHDRDINAAVNILHK
LHE_RS12795        KCEWYGKKLIAVDPKNTSRICSKCGYNSGAKPLEIREWTCSKCQTKHDRDINAAVNILHK
HUO_RS02735        KCEWYGKKLIAVDPKNTSRICSKCGYNSGAKPLEIREWTCSKCQTKHDRDINAAVNILHK
HUO_RS09220        KCEWYGKKLIAVDPKNTSRICSKCGYNSGAKPLEIREWTCSKCQTKHDRDINAAVNILHK
HUO_RS03185        KCEWYGKKLIAVDPKNTSRICSKCGYNSGAKPLEIREWTCSKCQTKHDRDINAAINILHK
LHE_RS14455        KCEWYGKKLIAVDPKNTSRICSKCGYNSGAKPLEIREWTCSKCQTKHDRDINAAINILHK
LHE_RS15670        KCEWYGKKLIAVDPKNTSRICSKCGYNSGAKPLEIREWTCSKCQTKHDRDINAAINILHK
Lh8627_01400       KCEWYGKKLIAVDPKNTSRICSKCGYNSGAKPLEIREWTCSKCQTKHDRDINAAINILHK
TU99_RS01625       KCEWYGKKLIAVDPKNTSRICSKCGYNSGAKPLEIREWTCSKCQTKHDRDINAAVNILHK
HUO_RS00610        KCEWYGKKLIAVDPKNTSRICSKCGYNSGAKPLEIREWTCSKCQTKHDRDINAAVNILHK
ALV80_RS10015      KCEWYGKKLIAVDPKNTSRICSKCGYNSGAKPLEIREWTCSKCQTKHDRDINAAVNILHK
HUO_RS09550        KCEWYGKKLIAVDPKNTSRICSKCGYNSGAKPLEIREWTCSKCQTKHDRDINAAVNILHK
HUO_RS02230        KCEWYGKKLIAVDPKNTSRICSKCGYNSGAKPLEIREWTCSKCQTKHDRDINAAVNILHK
R0052_RS09315      KCEWYGKKLIAVDPKNTSRICSKCGYNSGAKPLEIREWICSKCQTKHDRDINAAVNILHK
Lh8105_08915       KCEWYGKKLIAVDPKNTSRICSKCGYNSGAKPLEIREWTCPKCQTKHDRDINAAINILHK
Lh22155_00370      KCEWYGKKLIAVDPKNTSRICSKCGYNSGAKPLEIREWTCPKCQTKHDRDINAAINILHK
LBH_RS01115        KCEWYGKKLIAVDPKNTSRICSKCGYNSGAKPLEIREWICPKCQTKHDRDINAAVNILHK
HUO_RS02205        KREWYGKKLIAVDPKNTSRICSKCGYNSGAKPLEIREWICPKCQTKHDRDINAAVNILHK
LHE_RS11715        KCEWYGKKLIAVDPKNTSRICSKCGYNSGAKPLEIREWTCPKCQTKHDRDINAAVNILHK
Lh8627_00280       KCEWYGKKLIAVDPKNTSRICSKCGYNSGAKPLEIREWTCPKCQTKHDRDINAAVNILHK
LHE_RS18995        KCEWYGKKLIAVDPKNTSRICSKCGYNSGAKPLEIREWTCSKCQTKHDRDINAAVNILHK
Lh8105_04515       KCEWYGKKLIAVDPKNTSRICSKCGYNSGAKPLEIREWTCSKCQTKHDRDINAAVNILHK
Lh8627_05210       KCEWYGKKLIAVDPKNTSRICSKCGYNSGAKPLEIREWTCSKCQTKHDRDINAAVNILHK
LHV_RS04255        KCEWYGKKLIAVDPKNTSRICSKCGYNSGAKPLEIREWTCSKCQTKHDRDINAAVNILYK
Lh8105_07010       KCEWYGKKLIAVDPKNTSRICSKCGYNSGAKPLEIREWTCSKCQTKHDRDINAAVNILYK
LHV_RS03985        KCEWYGKKLIAVDPKNTSRICSKCGYNSGAKPLEIREWTCSKCQTKHDRDINAAVNILYK
LHV_RS03895        KCEWYGKKLIAVDPKNTSRICSKCGYNSGAKPLEIREWTCSKCQTKHDRDINAAVNILHK
Lh8105_10180       KCKWYGKKLIAVDPKNTSRICSKCGYNSGAKPLEIREWTCSKCQTKHDRDINAAVNILHK
Lh22155_07430      KCEWYGKKLIAVDPKNTSRICSKCGYNSGAKPLEIREWTCSKCQTKHDRDINAAVNILHK
TU99_RS09710       KCEWYGKKLIAVDPKNTSRICSKCGYNSGAKPLEIREWTCSKCQTKHDRDINAAVNILHK
TU99_RS10705       KCEWYGKKLIAVDPKNTSRICSKCGYNSGAKPLEIREWTCSKCQTKHDRDINAAVNILHK
LHV_RS01360        KCEWYGKKLIAVDPKNTSRICSKCVYNSGAKPLEIREWTCSKCQTKHDRDINAAVNILHK
Lh8105_01315       KCEWYGKKLIAVDPKNTSRICSKCVYNSGAKPLEIREWTCSKCQTKHDRDINAAVNILHK
Lh22155_01435      KCEWYGKKLIAVDPKNTSRICSKCGYNSGAKPLEIREWTCSKCQTKHDRDINAAVNILHK
BCM45_RS09175      KCKWYGKKLIAVDPKNTSRICSKCGYNSGAKPLEIREWTCSKCQTKHDRDINAAINILHK
LBHH_RS09100       KCEWYGKKLIAVDPKNTSRICSKCGYNSGAKPLEIREWTCSKCQTKHDRDINAAVNILHK
ALV80_RS10605      KCEWYGKKLIAVDPKNTSRICSKCGYNSGAKPLEIREWTCSKCQTKHDRDINAAVNILHK
TU99_RS03870       KCEWYGKKLIAVDPKNTSRICSKCGYNSGAKPLEIREWTCSKCQTKHDRDINAAVNILHK
LHE_RS14995        KCEWYGKKLIAVDPKNTSRICSKCGYNSGAKPLEIREWTCSKCQTKHDRDINAAVNILHK
Lh8105_08665       KCEWYGKKLIAVDPKNTSRICSKCGYNSGAKPLEIREWTCSKCQTKHDRDINAAVNILHK
Lh22155_09610      KCEWYGKKLIAVDPKNTSRICSKCGYNSGAKPLEIREWTCSKCQTEHDRDINAAVNILHK
Lh22155_05760      KCEWYGKKLIAVDPKNTSRICSKCGYNSGAKPLEIREWTCSKCQTKHDRDINAAVNILHK
Lh8105_05725       KCEWYGKKLIAVDPKNTSRICSKCGYNSGAKPLEIREWICPKCQTKHDRDINAAVNILHK
TU99_RS04225       KCEWYGKKLIAVDPKNTSRICSKCGYNSGAKPLEIREWTCSKCQTKHDRDINAAVNILHK
HUO_RS00740        KCEWYGKKLIAVDPKNTSRICSKCGYNSGAKPLEIREWTCSKCQTKHDRDINAAVNILHK
TU99_RS03045       KCEWYGKKLIAVDPKNTSRICSKCGYNSGAKPLEIREWICPKCQTKHDRDINAAFNILHK
BCM45_RS02940      KCEWYGKKLIAVDPKNTSRICSKCGYNSGAKPLEIREWTCSKCQTKHDRDINAAVNILHK
BCM45_RS09220      KCEWYGKKLIAVDPKNTSRICSKCGYNSGAKPLEIREWTCSKCQTKHDRDINAAINILHK
BCM45_RS07505      KCEWYGKKLIAVDPKNTSRICSKCGYNSGAKPLEIREWTCSKCQTKHDRDINAAINILHK
HUO_RS08220        KCEWYGKKLIAVDPKNTSRICSKCGYNSGAKPLEIREWTCSKCQTKHDRDINAAVNILHK
Lh22155_09575      KCEWYGKKLIAVDPKNTSRICSKCGYNSGAKPLEIREWTCSKCQTKHDRDINAAVNILHK
Lh8105_09770       KCEWYGKKLIAVDPKNTSRICSKCGYNSGAKPLEIREWTCSKCQTKHDRDINAAVNILHK
LBHH_RS09670       KCEWYGKKLIAVDPKNTSRICSKCGYNSGAKPLEIREWTCSKCQTKHDRDINAAVNILHK
LHV_RS05775        KCEWYGKKLIAVDPKNTSRICSKCGYNSGAKPLEIREWTCSKCQTKHDRDINAAVNILHK
ALV80_RS10750      KCEWYGKKLIAVDPKNTSRICSKCGYNSGAKPLEIREWTCSKCQTKHDRDINAAVNILHK
LBHH_RS00970       KCEWYGKKLIAVDPKNTSRICSKCGYNSGAKPLEIREWTCSKCQTKHDRDINAAVNILHK
ALV80_RS00235      KCEWYGKKLIAVDPKNTSRICSKCGYNSGAKPLEIREWTCSKCQTKHDRDINAAINILHK
ALV80_RS09220      KCEWYGKKLIAVDPKNTSRICSKCGYNSGAKPLEIREWICPKCQTKHDRDINAAVNILHK
LBH_RS08280        KCEWYGKKLIAVDPKNTSRICSKCGYNSGAKPLEIREWICPKCQTKHDRDINAAINILHK
Lh8627_09180       KCEWYGKKLIAVDPKNTSRICSKCGYNSGDKPLEIREWTCSRCQTKHDRDINAAVNILHK
LHE_RS22530        KCEWYGKKLIAVDPKKTSRICSKCGYNSGTKPLEIREWTCSKCQTKHDRDINAAVNILHK
Lh8627_04225       KCEWYGKKLIAVDPKNTSRICSKCGYNSGAKPLEIREWTCSKCQTKHDRDINAAVNILHK
Lh8627_01615       KCEWYGKKLIAVDPKNTSRICSKCGYNSGAKPLEIREWTCSKCQTKHDRDINAAINILHK
LBH_RS09400        KCEWYGKKLIAVDPKNTSRICSKCGYNSGAKPLEIREWICPKCQTKHDRDINAAVNILHK
HUO_RS02705        KCEWYGKKLIAVDPKNTSRICSKCGYNSGAKPLEIREWTCSKCQTKHDRDINAAVNILHK
Lh8105_09170       KCEWYGKKLIAVDPKNTSRICSKCGYNSGAKPLEIREWICPKCQTKHDRDINAAVNILHK
Lh8105_09135       KCEWYGKKLIAVDPKNTSRICSKCGYNSGAKPLEIREWTCSKCQTKHDRDINAAVNILHK
LHE_RS13630        KCEWYGKKLIAVDPKNTSRICSKCGYNSGAKPLEIREWTCSKCQTKHDRDINAAVNILHK
LBHH_RS03815       KCEWYGKKLIAVDPKNTSIICSKCGYNSGAKPLEIREWTCSKCQTKHDRDINAAVNILHK
HUO_RS10205        KCEWYGKKLIAVDPKNTSRICSKCGYNSGAKPLEIREWTCSKCQTKHDRDINAAVNILHK
TU99_RS01085       KCEWYGKKLIAVDPKNTSRICSKCGYNSGAKPLEIREWTCSKCQTKHDRDINAAVNILHK
HUO_RS02115        KCEWYGKKLIAVDPKNTSRICSKCGYNSGAKPLEIREWTCSKCQTKHDRDINAAVNILHK
BCM45_RS06140      KCEWYGKKLIAVDPKNTSRICSKCVYNSGAKPLAIREWTCSKCQTKHDRDINAAVNILHK
R0052_RS01670      KCEWYGKKLIAVDPKNTSRICSKCGYNSGAKPLEIREWICPKCQTKHDRDINAAVNILHK
Lh8627_08295       KCKWYGKKLIAVDPKNTSRICSKCGYNSGAKPLEIREWTCPKCQTKHDRDINAAVNILHK
Lh22155_01260      KCKWYGKKLIAVDPKNTSRICSKCGYNSGAKPLEIREWTCSKCQTKHDRDINAAVNILHK
LHE_RS22320        KCKWYGKKLIAVDPKNTSRICSKCGYNSGAKPLEIREWTCSKCQTKHDRDINAAVNILHK
LBHH_RS01150       KCEWYGKKLIAVDPKNTSIICSKCGYNSGAKPLEIREWTCSKCQTKHDRDINAAVNILHK
LBH_RS08635        ------------------------------------------------------------
TU99_RS01600       KCEWYGKKLIAVDPKNTSRICSKCGYNSGAKPLEIREWTCSKCQTKHDRDINAAVNILHK
                                                                               

HUO_RS02975        G----------------FGQVQDTLESYFD
Lh22155_07660      ATP--------------TGQGLAMVTS---
Lh8105_07960       ATP--------------TGQGLAMVTS---
Lh22155_08285      ATP--------------TGQGLAMVTS---
Lh8105_08540       ATP--------------TGQGLAMVTS---
BCM45_RS09785      GTP--------------TSQGLTMVTS---
BCM45_RS03135      ATP--------------TGQGLTMVTS---
Lh8627_07650       GSTTP------------TGQGLTMVTS---
LHE_RS21415        GSTKL------------TGQGLAMVTS---
BCM45_RS08835      GSTKL------------NGQGLAMATS---
LBHH_RS09970       ATP--------------TGQGLAMVTS---
Lh8105_09805       GSTKL------------NGQGLAMVTS---
ALV80_RS00945      ATP--------------TGQGLAMVTS---
Lh8627_02885       GSTKL------------NGQGLAMVTS---
BCM45_RS01805      GSTKL------------SGQGLAMVTS---
TU99_RS02555       GSTKL------------NGQGLAMVTS---
Lh22155_09955      GSTKL------------NGQGLAMVTS---
LHV_RS03675        ATP--------------TGQGLAMVTS---
HUO_RS09595        GSTKL------------NGQGLAMVTS---
HUO_RS09420        GSTKL------------NG-----------
LHE_RS22650        ATL--------------SGQGLAMVTS---
Lh8627_10180       ATL--------------SGQGLAMVTS---
ALV80_RS03910      GSTKL------------NGQGLAMVINFID
LHE_RS16715        ATP--------------TGQGLTMVTS---
Lh8627_03505       ATP--------------TGQGLTMVTS---
TU99_RS09805       ATP--------------TGQGLTMVTS---
ALV80_RS09130      ATP--------------TGQGLAMVTS---
R0052_RS08110      ATP--------------TGQGLAMVTS---
LBH_RS00245        GSTKL------------NGQGLAMVTS---
TU99_RS01175       GSTKL------------NGQGLAMVTS---
TU99_RS10615       GSTKL------------NGQGLAMVTS---
LHV_RS02605        GSIKL------------NGQGLAMVTS---
LHV_RS03165        GSTKL------------NGQGLAMVTS---
BCM45_RS05565      GSTKL------------NGQGLAMVTS---
BCM45_RS06030      GSTKL------------NGQGLAMVTS---
LHV_RS06600        GSTKL------------NGQGLAMVTS---
Lh8105_00600       GSTKL------------NGQGLAMVTS---
LBH_RS02335        GSTKL------------TGQGLTMVTS---
R0052_RS09285      GSTKL------------NGQGLTMVTS---
LHV_RS10140        GSTKL------------NGQGLAMVTS---
Lh22155_10550      GSTKL------------NGQGLAMVTS---
LBH_RS08090        GSTTP------------IGQGLAMVTS---
ALV80_RS09725      ATP--------------TGQGLAMVTS---
LHE_RS21675        GSTKL------------NGQGLAMVTS---
LHE_RS21645        GSTKL------------NGQGLAMVTS---
BCM45_RS00295      RSTKL------------SGQGLAMVTR---
Lh22155_07335      RSTKL------------SGQGLAMVTR---
LBH_RS01535        GSTKL------------NGQGLAMVTS---
Lh8105_09830       GSTKL------------SGQGLAMITS---
LBHH_RS07380       AKL--------------NGQGLAMVTS---
LBHH_RS01725       ATP--------------TGQGLAMVTS---
LBHH_RS09010       ATP--------------TGQGLAMVTS---
LBHH_RS09390       GSTKL------------SGQGLAMVTS---
LHV_RS01255        GSTKL------------NGQGLAMVTS---
Lh22155_01360      GSTKL------------NGQGLAMVTS---
Lh8105_01225       GSTKL------------NGQGLAMVTS---
BCM45_RS06050      GSTKL------------NGQGLAMVTS---
BCM45_RS08610      ATP--------------TG-----------
LBH_RS02540        GSTKP------------TGQGLTMVTS---
LBH_RS03365        GSTKL------------SGQGLAMVTS---
ALV80_RS10110      GSTKL------------NGQGLAMVTS---
LBHH_RS10550       GSTKL------------NGQGLAMVTS---
ALV80_RS07445      GSTKL------------NGQGLAMVTS---
Lh22155_04690      GSTKL------------SGQGLAMVTS---
LBHH_RS00495       GSTKL------------SGQGLAMVTS---
ALV80_RS05790      GSTKL------------SGQGLAMVTS---
LBHH_RS09900       GSTKL------------NGQGLAMVTS---
LHE_RS13465        GSTKL------------NGQGLAMVTS---
Lh8627_00390       GSTKL------------NGQGLAMVTS---
LBHH_RS10605       GSTKLTSQGLTMVKATPTGQGLTMVTS---
LBHH_RS10040       GSTKL------------SGQGLAMVTS---
LBHH_RS10700       GSTKL------------SGQGLAMVTS---
LHE_RS22230        GSTKL------------NGQGLAMVTS---
Lh8627_08205       GSTKL------------NGQGLAMVTS---
Lh8627_08105       GSTKL------------SGQGLAMVTS---
LHE_RS22130        GSTKL------------SGQGLAMVTS---
Lh8627_07675       GSTKL------------NGQGLAMVTS---
LHE_RS13540        GSTKL------------NGQGLAMVTS---
Lh8627_09120       GSTKL------------NGQGLAMVTS---
Lh22155_08210      GSTKL------------TGQGLAMVTS---
Lh8105_07740       GSTKL------------NGQGLAMVTS---
HUO_RS03910        GSTKL------------NGQGLAMVTS---
LBH_RS08665        GSTKL------------SGQGLAMVTS---
ALV80_RS08585      GSTKL------------NGQGLAMVTS---
LBHH_RS08465       GSTKL------------NGQGLATVTS---
LBHH_RS09080       GSTKL------------NGQGLAMVTS---
LBHH_RS05850       GSTKL------------SGQGLAMVTS---
LBH_RS08430        GSTKL------------NGQGLAMVTS---
ALV80_RS00515      GSTKL------------SGQGLAMVTS---
LHE_RS14280        GSTKL------------NGQGLAMVTS---
Lh8627_01225       GSTKL------------NGQGLAMVTS---
LHE_RS12795        GSTKL------------NGQGLAMVTS---
HUO_RS02735        GSTKL------------NGQGLAMVTS---
HUO_RS09220        GSTKL------------NGQGLAMVTS---
HUO_RS03185        GSTKL------------NGQGLAMVTS---
LHE_RS14455        GSTKL------------NGQGLAMVTS---
LHE_RS15670        GSTKL------------NGQGLAMVTS---
Lh8627_01400       GSTKL------------NGQGLAMVTS---
TU99_RS01625       GSTKL------------NGQGLAMVTS---
HUO_RS00610        GSTKL------------NGQGLAMVTS---
ALV80_RS10015      GSTKL------------NGQGLAMVTS---
HUO_RS09550        GSTKL------------NGQGLAMVTS---
HUO_RS02230        GSTKL------------NGQGLAMVTS---
R0052_RS09315      ESKKL------------SGQGLAMVTS---
Lh8105_08915       GSTKL------------NGQGLAMVTS---
Lh22155_00370      GSTKL------------NGQGLAMVTS---
LBH_RS01115        GSTKL------------NGQGLAMVTS---
HUO_RS02205        GSTKL------------NGQGLAMVTS---
LHE_RS11715        ATP--------------TGQGLAMVTS---
Lh8627_00280       ATP--------------TGQGLAMVTS---
LHE_RS18995        GSTKP------------TGQGLTMVTS---
Lh8105_04515       GSTKP------------TGQGLTMVTS---
Lh8627_05210       GSTKP------------TGQGLTMVTS---
LHV_RS04255        GSTKL------------SGQGLAMVTS---
Lh8105_07010       GSTKL------------SGQGLAMVTS---
LHV_RS03985        GSTKL------------TGQGLAMVTR---
LHV_RS03895        ATP--------------TGQGLAMVTS---
Lh8105_10180       ATP--------------TGQGLAMVTS---
Lh22155_07430      ATP--------------TGQGLAMVTS---
TU99_RS09710       ATP--------------TGQGLTMVTS---
TU99_RS10705       ATP--------------TGQGLTMVTS---
LHV_RS01360        ATP--------------TGQGLTMVTS---
Lh8105_01315       ATP--------------TGQGLTMVTS---
Lh22155_01435      ATP--------------TGQGLTMVTS---
BCM45_RS09175      ATP--------------TGQGLAMVTS---
LBHH_RS09100       ATP--------------TGQGLAMVTS---
ALV80_RS10605      ATP--------------TGQGLAMVTS---
TU99_RS03870       GSTKP------------TGQGLAMVTS---
LHE_RS14995        GSTKL------------NGQGLAMVTS---
Lh8105_08665       GSTKL------------NGQGLAMVTS---
Lh22155_09610      GSTKP------------TGQGLAMVTS---
Lh22155_05760      GSTKL------------TGQGLAMVTS---
Lh8105_05725       GSTKP------------TGQGLTMVTS---
TU99_RS04225       GSTKL------------NGQGLAMVTS---
HUO_RS00740        ATP--------------TGQGLTMVTS---
TU99_RS03045       GSTKL------------NGQGLAMVTS---
BCM45_RS02940      GSTKP------------TGQGLAMVTS---
BCM45_RS09220      GSTKP------------TGQGLAMVTS---
BCM45_RS07505      ATP--------------TGQGLAMVTS---
HUO_RS08220        GSTKL------------TGQGLAMVTS---
Lh22155_09575      ATP--------------TGQGLAMVTS---
Lh8105_09770       ATP--------------TGQGLAMVTS---
LBHH_RS09670       ATP--------------TGQGLAMVTS---
LHV_RS05775        GSTKL------------TGQGLAMVTS---
ALV80_RS10750      GSTKL------------TSQGLAMVTS---
LBHH_RS00970       GSTKL------------NGQGLAMVTS---
ALV80_RS00235      GSTKL------------SGQGLAMVTS---
ALV80_RS09220      GSTKL------------SGQGLAMVTS---
LBH_RS08280        GSTKL------------SGQGLTMVTS---
Lh8627_09180       ATP--------------TGQGLTMVTS---
LHE_RS22530        GSTKL------------NGQGLAMVTS---
Lh8627_04225       GSTKL------------NGQGLAMVTS---
Lh8627_01615       GSTKL------------NGQGLAMVTS---
LBH_RS09400        ATP--------------TGQGLTMVTS---
HUO_RS02705        GSTKP------------TGQGLTMVTS---
Lh8105_09170       GSIKL------------NGQGLAMVTS---
Lh8105_09135       ATP--------------TGQGLAMVTS---
LHE_RS13630        ATP--------------TGQGLAMVTS---
LBHH_RS03815       GSTKL------------NGQGLAMVTS---
HUO_RS10205        GSTKL------------NGQGLAMVTS---
TU99_RS01085       GSTKP------------TGQGLTMVTS---
HUO_RS02115        GSTKL------------NGQGLAMVTS---
BCM45_RS06140      GSTKL------------NGQGLAMVTS---
R0052_RS01670      GSTKL------------SGQGLAMVTS---
Lh8627_08295       ATP--------------TGQGLAMVTS---
Lh22155_01260      ATP--------------TGQGLAMVTS---
LHE_RS22320        ATP--------------TGQGLAMVTS---
LBHH_RS01150       GSTKL------------NGQGLAMVTS---
LBH_RS08635        ------------------------------
TU99_RS01600       GSTKL------------SGQGLAMVTS---
                                                 
