# Supplementary material for: Comparative Genomics of Completely Sequenced Lactobacillus helveticus Genomes Provides Insights into Strain-Specific Genes and Resolves Metagenomics Data Down to the Strain Level
Source: Front Microbiol. 2018 Jan 30;9:63. doi: 10.3389/fmicb.2018.00063 (PMC5797582; doi:10.3389/fmicb.2018.00063)
Supplement: Supplementary Data Sheet 2 — Result files of pan-core genome analysis. For descriptions, see Supplementary Table 10. [file DataSheet2.ZIP › HMMs_coreGenome/clw/LBHH_RS07625.clw]

MUSCLE (3.8) multiple sequence alignment


BCM45_RS10285      MSFLGIVTLVLIALIILSLLFVFFKAFILLLPVALIAIAVIWLIGWFTGRKNKNNMPSSG
LHV_RS03655        MSFLGIVTLVLIALIILSLLFVFFKAFILLLPVALIAIAVIWLIGWFTGRKNKNNMPSSG
Lh22155_07700      MSFLGIVTLVLIALIILSLLFVFFKAFILLLPVALIAIAVIWLIGWFTGRKNKNNMPSSG
Lh8105_07985       MSFLGIVTLVLIALIILSLLFVFFKAFILLLPVALIAIAVIWLIGWFTGRKNKNNMPSSG
ALV80_RS07730      MSFLGIVTLVLIALIILSLLLVFFKAFILLLPVALIAIAVIWLIGWFTGRKNKNNMPSSG
LBHH_RS07625       MSFLGIVTLVLIALIILSLLLVFFKAFILLLPVALIAIAVIWLIGWFTGRKNKNNMPSSG
R0052_RS07500      MSFLGIVTLVLIALIILSLLFVFFKAFILLLPVALIAIAVIWLIGWFTGRKNKNNMPSSG
LHE_RS15415        MSFLGIVTLVLIALIILSLLFVFFKAFILLLPVALIAIAVIWLIGWFTGRKNKNNMPSSG
Lh8627_02220       MSFLGIVTLVLIALIILSLLFVFFKAFILLLPVALIAIAVIWLIGWFTGRKNKNNMPSSG
HUO_RS08635        MSFLGIVTLVLIALIILSLLFVFFKAFILLLPVALIAIAVIWLIGWFTGRKNKNNMPSSG
LBH_RS03130        MSFLGIVTLVLIALIILSLLFVFFKAFILLLPVALIAIAVIWLIGWFTGRKNKNNMLSSG
TU99_RS03540       MSFLGIVTLVLIALIILSLLFVFFKAFILLLPVALIAIAVIWLIGWFTGRKNKNNMPSSG
                   ********************:*********************************** ***

BCM45_RS10285      NYYDWFKNVNSTQSQTRARKKAKNVITKDIDK
LHV_RS03655        NYYDWFKNVNSTQSQTRARKKAKNVITKDIDK
Lh22155_07700      NYYDWFKNVNSTQSQTRARKKAKNVITKDIDK
Lh8105_07985       NYYDWFKNVNSTQSQTRARKKAKNVITKDIDK
ALV80_RS07730      NYYDWFKNVNSTQSQTRARKKAKNVTTKDIDK
LBHH_RS07625       NYYDWFKNVNSTQSQTRARKKAKNVTTKDIDK
R0052_RS07500      NYYDWFKNVNSTQSQTRARKKAKNVTTKDIDK
LHE_RS15415        NYYDWFKNVNSIQSQTRARKKLKM--------
Lh8627_02220       NYYDWFKNVNSIQSQTRARKKLKM--------
HUO_RS08635        NYYDWFKNVNSIQSQTRARKKLKM--------
LBH_RS03130        NYYDWFKNVNSTQLQTRARKKLKM--------
TU99_RS03540       NYYDWFKNVNSTQLQTRARKKLKM--------
                   *********** * ******* *         
