# Supplementary material for: Comparative Genomics of Completely Sequenced Lactobacillus helveticus Genomes Provides Insights into Strain-Specific Genes and Resolves Metagenomics Data Down to the Strain Level
Source: Front Microbiol. 2018 Jan 30;9:63. doi: 10.3389/fmicb.2018.00063 (PMC5797582; doi:10.3389/fmicb.2018.00063)
Supplement: Supplementary Data Sheet 2 — Result files of pan-core genome analysis. For descriptions, see Supplementary Table 10. [file DataSheet2.ZIP › HMMs_coreGenome/clw/LBHH_RS08180.clw]

MUSCLE (3.8) multiple sequence alignment


R0052_RS08040      MFTRSSKRNVKSIILVALIGIIMGVLYTYGFNNVYNLVKLSFLPTGYAPVVDNIFTGLWY
ALV80_RS08295      MFTRSSKWNVKSIILVTLIGIIMGVLYTYGFNNVYNLVKLSFLPTGYAPVVDNIFTGLWY
LBHH_RS08180       MFTRSSKWNVKSIILVTLIGIIMGVLYTYGFNNVYNLVKLSFLPTGYAPVVDNIFTGLWY
Lh22155_08340      MFTRSSKWNVKSIILVTLIGIIMGVLYTYGFNNVYNLVKFIFLPTGYAPVVDNIFTGLWY
Lh8105_08595       MFTRSSKWNVKSIILVTLIGIIMGVLYTYGFNNVYNLVKFIFLPTGYAPVVDNIFTGLWY
BCM45_RS09680      MFTRSSKWNVKSIILVTLIGIIMGVLYTYGFNNVYNLVKFSFLPTGYAPVVDNIFTGLWY
LHV_RS03050        MFTRSSKWNVKSIILVTLIGIIMGVLYTYGFNNVYNLVKFSFLPTGYAPVVDNIFTGLWY
LHE_RS14925        MFTRSSKWNVKSIILVTLIGIIMGVLYTYGFNNVYNLVKLSFLPTGYALVVDNIFTGLWY
Lh8627_01685       MFTRSSKWNVKSIILVTLIGIIMGVLYTYGFNNVYNLVKLSFLPTGYALVVDNIFTGLWY
HUO_RS09150        MFTRSSKWNVKSIILVTLIGIIMGVLYTYGFNNVYNLVKLSFLPTGYALVVDNIFTGLWY
TU99_RS03010       MFTRSSKWNVKSIILVTLIGIIMGVLYTYGFNNVYNLVKLSFLPTGYALVVDNIFTGLWY
LBH_RS02610        MFKRSSKWNVKSIILVTLIGIIMGVLYTYGFNNVYNLVKLSFLPTGYALVVDNIFTGLWY
                   **.****.********:**********************: ******* ***********

R0052_RS08040      MAAPLAMYFVPTPGSGTIGELLAATVEMAIGGQWGALTIFEGLVQGAANEVGFFPKNERY
ALV80_RS08295      MAAPLAMYFVPTPGSGTIGELLAATVEMAIGGQWGALTIFEGLVQGAANEVGFFPKNERY
LBHH_RS08180       MAAPLAMYFVPTPGSGTIGELLAATVEMAIGGQWGALTIFEGLVQGAANEVGFFPKNERY
Lh22155_08340      MAAPLAMYFVPTPGSGTIGELLAATVEMAIGGQWGALTIFEGLVQGAANEVGFFPKNERY
Lh8105_08595       MAAPLAMYFVPTPGSGTIGELLAATVEMAIGGQWGALTIFEGLVQGAANEVGFFPKNERY
BCM45_RS09680      MAAPLAMYFVPTPGSGTIGELLAATVEMAIGGQWGALTIFEGLVQGAANEVGFFPKNERY
LHV_RS03050        MAAPLAMYFVPTPGSGTIGELLAATVEMAIGGQWGALTIFEGLVQGAANEVGFFPKNERY
LHE_RS14925        MAAPLAMYFVPTPGSGTIGELLAATVEMAIGGQWGALTIFEGLVQGAANEVGFFPKNERY
Lh8627_01685       MAAPLAMYFVPTPGSGTIGELLAATVEMAIGGQWGALTIFEGLVQGAANEVGFFPKNERY
HUO_RS09150        MAAPLAMYFVPTPGSGTIGELLAATVEMAIGGQWGALTIFEGLVQGAANEVGFFPKNERY
TU99_RS03010       MAAPLAMYFVPTPGSGTIGELLAATVEMAIGGQWGALTIFEGLVQGAANEVGFFPKNERY
LBH_RS02610        MAAPLAMYFVPTTGSGTIGELLAATVEMAIGGQWGALTIFEGLVQGAANEVGFFPKNERY
                   ************.***********************************************

R0052_RS08040      ERFSWKSVLTGAFFANLGGFIPSYFLFGWSHYSVTLQVAMFITSMISALLFDGVLVKLIT
ALV80_RS08295      ERFSWKSVLTGAFFANLGGFIPSYFLFGWSYYSVTLQVAMFITSMISALLFDGVLVKLIT
LBHH_RS08180       ERFSWKSVLTGAFFANLGGFIPSYFLFGWSYYSVTLQVAMFITSMISALLFDGVLVKLIT
Lh22155_08340      ERFSWKSVLTGAFFANLGGFIPSYFLFGWSHYSVTLQVAMFITSMISALLFDGVLVKLIT
Lh8105_08595       ERFSWKSVLTGAFFANLGGFIPSYFLFGWSHYSVTLQVAMFITSMISALLFDGVLVKLIT
BCM45_RS09680      ERFSWKSVLTGAFFANLGGFIPSYFLFGWSHYSVTLQVAMFITSMISALLFDGVLVKLIT
LHV_RS03050        ERFSWKSVLTGAFFANLGGFIPSYFLFGWSHYSVTLQVAMFITSMISALLFDGVLVKLIT
LHE_RS14925        ERFSWKSVLTGAFFANLGGFIPSYFLFGWSHYSVTLQVAMFITSMISALLFDGVLVKLIT
Lh8627_01685       ERFSWKSVLTGAFFANLGGFIPSYFLFGWSHYSVTLQVAMFITSMISALLFDGVLVKLIT
HUO_RS09150        ERFSWKSVLTGAFFANLGGFIPSYFLFGWSHYSVTLQVAMFITSMISALLFDGVLVKLIT
TU99_RS03010       ERFSWKSVLTGAFFANLGGFIPSYFLFGWSHYSVTLQVAMFITSMISALLFDGVLVKLIT
LBH_RS02610        ERFSWKSVLTGAFFANLGGFIPSYFLFGWSHYSVTLQVAMFITSMISALLFDGVLVKLIT
                   ******************************:*****************************

R0052_RS08040      NLFDKALKPITK
ALV80_RS08295      NLFDNALKPITK
LBHH_RS08180       NLFDKALKPITK
Lh22155_08340      NLFDKALKPITK
Lh8105_08595       NLFDKALKPITK
BCM45_RS09680      NLFDKALKPITK
LHV_RS03050        NLFDKALKPITK
LHE_RS14925        NLFDKALKPITK
Lh8627_01685       NLFDKALKPITK
HUO_RS09150        NLFDKALKPITK
TU99_RS03010       NLFDKALKPITK
LBH_RS02610        NLFDKALKPITK
                   ****:*******
