# Supplementary material for: Comparative Genomics of Completely Sequenced Lactobacillus helveticus Genomes Provides Insights into Strain-Specific Genes and Resolves Metagenomics Data Down to the Strain Level
Source: Front Microbiol. 2018 Jan 30;9:63. doi: 10.3389/fmicb.2018.00063 (PMC5797582; doi:10.3389/fmicb.2018.00063)
Supplement: Supplementary Data Sheet 2 — Result files of pan-core genome analysis. For descriptions, see Supplementary Table 10. [file DataSheet2.ZIP › HMMs_coreGenome/clw/R0052_RS08210.clw]

MUSCLE (3.8) multiple sequence alignment


R0052_RS08210      MFKLHKVFDSRHYRRLSSVQKEELKEARDKVHQAQQKEPERLREHLETFNDAVIAIIITI
LHE_RS14555        MFKLHNVFDSRHYRRLSSVQKEELKEARDKVHQAQQKEPERLREHLETFNDAVIAIIITI
Lh8105_08815       MFKLHNVFDSRHYRRLSSVQKEELKEARDKVHQAQQKEPERLREHLETFNDAVIAIIITI
Lh8627_01500       MFKLHNVFDSRHYRRLSSVQKEELKEARDKVHQAQQKEPERLREHLETFNDAVIAIIITI
LBH_RS02435        MFKLHNVFDSRHYRRLSSVQKEELKEARDKVHQAQQKEPERLGEHLETFNDAVIAIIITI
LHV_RS02860        MFKLHKVFDSRHYRRLSSVQKEELKEARDKVHQAQQKEPKRLREHLETFNDAVIAIIITI
Lh22155_08495      MFKLHKVFDSRHYRRLSSVQKEELKEARDKVHQAQQKEPKRLREHLETFNDAVIAIIITI
ALV80_RS08490      MFKLHKVFDSRHYRRLSSVQKEELKEARDKVHQAQQKEPERLREHLETFNDAVIAIIITI
LBHH_RS08370       MFKLHKVFDSRHYRRLSSVQKEELKEARDKVHQAQQKEPERLREHLETFNDAVIAIIITI
BCM45_RS09440      MFKLHNVFDSRHYRRLSSVQKEELKEARDKVHQAQQKEPERLREHLETFNDAVIAIIITI
HUO_RS09320        MFKLHNVFDSRHYRRLSSVQKEELKEARDKVHQAQQKEPERLREHLETFNDAVIAIIITI
TU99_RS02825       MFKLHNVFDSRHYRRLSSVQKEELKEARDKVHQAQQKEPERLREHLETFNDAVIAIIITI
                   *****:*********************************:** *****************

R0052_RS08210      IVLQIQPAFKASQYLEFLGNIVTFIIAFFIIADFWYELHLAFSYFIFKPDKITAICDFCL
LHE_RS14555        IVLQIQPAFKASQYLEFLGNIVIFIIAFFIIADFWYDLHIAFSYFIFKPDKITAICDFCL
Lh8105_08815       IVLQIQPAFKASQYLEFLGNIVIFIIAFFIIADFWYDLHIAFSYFIFKPDKITAICDFCL
Lh8627_01500       IVLQIQPAFKASQYLEFLGNIVIFIIAFFIIADFWYDLHIAFSYFIFKPDKITAICDFCL
LBH_RS02435        IVLQIQPAFKVSQYLEFLGNIVIFIIAFFIIADFWYDLHIAFSYFIFRPDKITAICDFCL
LHV_RS02860        IVLQIQPAFKASQYLEFLGNIVIFIIAFFIIADFWYELHLAFSYFIFKPDKITAICDFCL
Lh22155_08495      IVLQIQPAFKASQYLEFLGNIVIFIIAFFIIADFWYELHLAFSYFIFKPDKITAICDFCL
ALV80_RS08490      IVLQIQPAFKASQYLEFLGNIVIFIIAFFIIADFWYDLHIAFSYFIFKPDKITAICDFCL
LBHH_RS08370       IVLQIQPAFKASQYLEFLGNIVIFIIAFFIIADFWYDLHIAFSYFIFKPDKITAICDFCL
BCM45_RS09440      IVLQIQPAFKASQYLEFLGNIVIFIIAFFIIADFWYDLHIAFSYFIFKPDKITAICDFCL
HUO_RS09320        IVLQIQPAFKASQYLEFLGNIVIFIIAFFIIADFWYDLHIAFSYFIFKPDKITAICDFCL
TU99_RS02825       IVLQIQPAFKASQYLEFLGNIVIFIIAFFIIADFWYDLHIAFSYFIFKPDKITAICDFCL
                   **********.*********** *************:**:*******.************

R0052_RS08210      LATLSLLPVMTKWIMMHDSAFAVTNFGIVYFIAQILKVFVQYFGAKPLMRSSQVMNIMMV
LHE_RS14555        LATLSLLPVMTKWIMMRDSAFAVTNFGIVYFIAQILKVFVQYFGAKPLMRSSQVMNIMMV
Lh8105_08815       LATLSLLPVMTKWIMMRDSAFAVTNFGIVYFIAQILKVFVQYFGAKPLMRSSQVMNIMMV
Lh8627_01500       LATLSLLPVMTKWIMMRDSAFAVTNFGIVYFIAQILKVFVQYFGAKPLMRSSQVMNIMMV
LBH_RS02435        LATLSLLPVMTKWIMMRDSAFAVTNFGIVYFIAQILKVFVQYFGAKPLMRSSQVMNIMMV
LHV_RS02860        LATLSLLPVMTKWIMMRDSAFAVTNFGIVYFIAQILKVFVQYFGAKPLMRSSQVMNIMMV
Lh22155_08495      LATLSLLPVMTKWIMMRDSAFAVTNFGIVYFIAQILKVFVQYFGAKPLMRSSQVMNIMMV
ALV80_RS08490      LATLSLLPVMTKWIMMRDSAFAVTNFGIVYFIAQILKVFVQYFGAKPLMRSSQVMNIMMV
LBHH_RS08370       LATLSLLPVMTKWIMMRDSAFAVTNFGIVYFIAQILKVFVQYFGAKPLMRSSQVMNIMMV
BCM45_RS09440      LATLSLLPVMTKWIMMRDSAFAVTNFGIVYFIAQILKVFVQYFGAKPLMRSSQVMNIMMV
HUO_RS09320        LATLSLLPVMTKWIMMRDSAFAVTNFGIVYFIAQILKVFVQYFGAKPLMRSSQVMNIMMV
TU99_RS02825       LATLSLLPVMTKWIMMRDSAFAVTNFGIVYFIAQILKVFVQYFGAKPLMRSSQVMNIMMV
                   ****************.*******************************************

R0052_RS08210      KTSVHRIILVFLLTIFLILLSLVVPKVAMVLYILIPFISFFKPNNSRGFR
LHE_RS14555        KTSVHRIILVFLLTLFLILLSLVVPKVAMFLFHLFHF-------------
Lh8105_08815       KTSVHRIILVFLLTLFLILLSLVVPKVAMFLFHLFHF-------------
Lh8627_01500       KTSVHRIILVFLLTLFLILLSLVVPKVAMFLFHLFHF-------------
LBH_RS02435        KTSVHRIILVFLFTLFLILLSLVVPKVAMFLYILIPFISFLMPNNSRGFR
LHV_RS02860        KTSVHRIILVFLLTLFLILLSLVVPKVAMFLYILIPFISFLMPNNSRGFR
Lh22155_08495      KTSVHRIILVFLLTLFLILLSLVVPKVAMFLYILIPFISFLMPNNSRGFR
ALV80_RS08490      KTSVHRIILVFLLTLFLILLSLVVPKVAMFLYILIPFISFLMPNNSRGFR
LBHH_RS08370       KTSVHRIILVFLLTLFLILLSLVVPKVAMFLYILIPFISFLMPNNSRGFR
BCM45_RS09440      KTSVHRIILVFLLTLFLILLSLVVPKVAMFLYILIPFISFLMPNNSRGFR
HUO_RS09320        KTSVHRIILVFLLTLFLILLSLVVPKVAMFLYILIPFISFLMPNNSRGFR
TU99_RS02825       KTSVHRIILVFLLTLFLILLSLVVPKVAMFLYILIPFISFLMPNNSRGFR
                   ************:*:**************.*: *: *             
