# Supplementary material for: Comparative Genomics of Completely Sequenced Lactobacillus helveticus Genomes Provides Insights into Strain-Specific Genes and Resolves Metagenomics Data Down to the Strain Level
Source: Front Microbiol. 2018 Jan 30;9:63. doi: 10.3389/fmicb.2018.00063 (PMC5797582; doi:10.3389/fmicb.2018.00063)
Supplement: Supplementary Data Sheet 2 — Result files of pan-core genome analysis. For descriptions, see Supplementary Table 10. [file DataSheet2.ZIP › HMMs_coreGenome/clw/LBH_RS02275.clw]

MUSCLE (3.8) multiple sequence alignment


R0052_RS08365      MDETPIFKITKLNIAENDRDEYIRKAEKYMHDSIPAEEGTLVIGSAHDDAKGEDNYKIEL
LBH_RS02275        MDETPIFKITKLNIAENDRDEYIRKAEKYMHDSIPTEEGTLVIGSAHDDAKGEDNYKIEL
Lh8105_08975       MDETPIFKITKLNIAENDRDEYIRKAEKYMHDSIPAEEGTLVIGSAHDDAKGEDDYKIEL
LHV_RS02705        MDETPIFKITKLNIAENDRDEYIRKAEKYMHDSIPAEEGTLVIGSVHDDAKGEDNYKIEL
Lh22155_08650      MDETPIFKITKLNIAENDRDEYIRKAEKYMHDSIPAEEGTLVIGSAHDDAKGEDNYKIEL
BCM45_RS09285      MDETPIFKITKLNIAENDRDEYIRKAEKYMHDSIPAEEGTLVIGSAHDDAKGEDNYKIEL
TU99_RS02615       MDETPIFKITKLNIAENDRDEYIRKAEKYMHDSIPAEEGTLVIGSAHDDAKGEDNYKIEL
ALV80_RS08645      MDETPIFKITKLNIAENDRDEYIRKAEKYMHDSIPAEEGTLVIGSAHDDAKGEDNYKIEL
LHE_RS14395        MDETPIFKITKLNIAENDRDEYIRKAEKYMHDSIPAEEGTLVIGSAHDDAKGEDNYKIEL
Lh8627_01340       MDETPIFKITKLNIAENDRDEYIRKAEKYMHDSIPAEEGTLVIGSAHDDAKGEDNYKIEL
LBHH_RS08525       MDETPIFKITKLNIAENDRDEYIRKAEKYMHDSIPAEEGTLVIGSAHDDAKGEDNYKIEL
HUO_RS09480        MDETPIFKITKLNIAENDRDEYIRKAEKYMHDSIPAEEGTLVIGSAHDDAKGEDNYKIEL
                   ***********************************:*********.********:*****

R0052_RS08365      FRNKEAEDVHIASMSAVDFEETVDSISTDKKIINLKPEVITTHAQKALNSYADNFVMRLV
LBH_RS02275        FRNKEAEDVHIASMSAVDFEETVDSISTDKKIINLKPEVITTHAQKALNSYADNFVMRLV
Lh8105_08975       FRNKEAEDAHIASMSAVDSEETVDSISTDKKIINLKPEVITTHAQKALNSYADNFVMRLV
LHV_RS02705        FRNKEAEDAHIASMSAVDSEETVDSISTDKKIINLKPEVITTHAQKALNSYADNFVMRLV
Lh22155_08650      FRNKEAEDAHIASMSAVDSEETVDSISTDKKIINLKPEVITTHAQKALNSYADNFVMRLV
BCM45_RS09285      FRNKEAEDAHIASMSAVDSEETVDSISTDKKIINLKPEVITTHAQKALNSYADNFVMRLV
TU99_RS02615       FRNKEAEDAHIASMSAVDFEETVDSISTDKKIINLKPEVITTHAQKALNSYADNFVMRLV
ALV80_RS08645      FRNKEAEDAHIASMSAVDFEETVDSISTDKKIINLKPEVITTHAQKALNSYADNFVMRLV
LHE_RS14395        FRNKEAEDAHIASMSAVDFEETVDSISTDKKIINLKPEVITTHAQKALNSYADNFVMRLV
Lh8627_01340       FRNKEAEDAHIASMSAVDFEETVDSISTDKKIINLKPEVITTHAQKALNSYADNFVMRLV
LBHH_RS08525       FRNKEAEDAHIASMSAVDFEETVDSISTDKKIINLKPEVITTHAQKALNSYADNFVMRLV
HUO_RS09480        FRNKEAEDAHIASMSAVDFEETVDSISTDKKIINLKPEVITTHAQKALNSYADNFVMRLV
                   ********.********* *****************************************

R0052_RS08365      TVEVKEKDAEKFSHSVKKEMTTSIASEPGMEIMMSGTNKDDPNEWYFVEVYANKEAYDSH
LBH_RS02275        TVEVKEKDAEKFSHSVKKEMTTSIASEPGMKIMMSGTNKDNPNEWYFVEVYANDEAYDSH
Lh8105_08975       TVEVKEKDAEKFSHSVKKEMTTSIASEPGMEIMMSGTNKDNPNEWYFVEVYANDEAFDSH
LHV_RS02705        TVEVKEKDAEKFSHSVKKEMTTSIASEPGMEIMMSGTNKDNPNEWYFVEVYANDEAFDSH
Lh22155_08650      TVEVKEKDAEKFSHSVKKEMTTSIASEPGMEIMMSGTNKDNPNEWYFVEVYANDEAFDSH
BCM45_RS09285      TVEVKEKDAEKFSHSVKKEMTTSIASEPGMEIMMSGTNKDNPNEWYFVEVYANDEAYDSH
TU99_RS02615       TVEVKEKDAEKFSHSVKKEMTTSIASEPGMEIMMSGTNKDNPNEWYFVEVYANDEAYDSH
ALV80_RS08645      TVEVKEKDAEKFSHSVKKEMTTSIASEPGMEIMMSGTNKDNPKEWYFVEVYANDEAYDSH
LHE_RS14395        TVEVKEKDAEKFSHSVKKEMTTSIASEPGMEIMMSGTNKDNPNEWYFVEVYANDEAYDSH
Lh8627_01340       TVEVKEKDAEKFSHSVKKEMTTSIASEPGMEIMMSGTNKDNPNEWYFVEVYANDEAYDSH
LBHH_RS08525       TVEVKEKDAEKFSHSVKKEMTTSIASEPGMEIMMSGTNKDNPNEWYFVEVYANDEAYDSH
HUO_RS09480        TVEVKEKDAEKFSHSVKKEMTTSIASEPGMEIMMSGTNKDNPNEWYFVEVYANDEAYDSH
                   ******************************:*********:*:**********.**:***

R0052_RS08365      VQTPHYKEYIEETDGMVIRRDVKNLVRDALATQGAIVLD
LBH_RS02275        VQTPHYKEYIEETDGMVIRRDVKTLVRDVLATQGAIVLD
Lh8105_08975       VQTPHYKEYIEETDGMVIRRDVKTLVRDVLATQGAIVLD
LHV_RS02705        VQTPHYKEYIEETDGMVIRRDVKTLVRDVLATQGAIVLD
Lh22155_08650      VQTPHYKEYIEETDGMVIRRDVKTLVRDVLATQGAIVLD
BCM45_RS09285      VQTPHYKEYIEETDGMVIRRDVKTLVRDVLSTQGAIVLD
TU99_RS02615       VQTPHYKEYIEETDGMVIRRDVKTLVRDVLSTQGAIVLD
ALV80_RS08645      VQTPHYKEYIEETDGMVIRRDVKTLVRDVLATQGAIVLD
LHE_RS14395        VQTPHYKEYIEETDGMVIRRDVKTLVRDVLATQGAIVLD
Lh8627_01340       VQTPHYKEYIEETDGMVIRRDVKTLVRDVLATQGAIVLD
LBHH_RS08525       VQTPHYKEYIEETDGMVIRRDVKTLVRDVLATQGAIVLD
HUO_RS09480        VQTPHYKEYIEETDGMVIRRDVKTLVRDVLATQGAIVLD
                   ***********************.****.*:********
