# Supplementary material for: Comparative Genomics of Completely Sequenced Lactobacillus helveticus Genomes Provides Insights into Strain-Specific Genes and Resolves Metagenomics Data Down to the Strain Level
Source: Front Microbiol. 2018 Jan 30;9:63. doi: 10.3389/fmicb.2018.00063 (PMC5797582; doi:10.3389/fmicb.2018.00063)
Supplement: Supplementary Data Sheet 2 — Result files of pan-core genome analysis. For descriptions, see Supplementary Table 10. [file DataSheet2.ZIP › HMMs_coreGenome/clw/R0052_RS08595.clw]

MUSCLE (3.8) multiple sequence alignment


ALV80_RS08900      MLESKSIYLRRFEEKDAEQLLKWGKNARYHNLAAFENYQNIDEARRGVQQYMARPESYII
LBHH_RS08790       MLESKSIYLRRFEEKDAEQLLKWGKNARYHNLAAFENYQNIDEARRGVQQYMARPESYII
R0052_RS08595      MLESKRIYLRRFEEKDAEQLLKWGKNARYHNLAAFENYQNIDEARRGVQQYMARPESYII
LHV_RS08570        MLESKRIYLRRFEEKDAEQLLKWGKNARYRNLAAFENYQNIDEARRGVQQYMARPESYII
Lh22155_08900      MLESKRIYLRRFEEKDAEQLLKWGKNARYRNLAAFENYQNIDEARRGVQQYMARPESYII
Lh8105_09340       MLESKRIYLRRFEEKDAEQLLKWGKNARYRNLAAFENYQNIDEARRGVQQYMARPESYII
BCM45_RS09015      MLESKRIYLRRFEEKDAEQLLKWGKNARYNNLAAFENYQNIDEARRGVQQYMARPESYII
LBH_RS07915        MLESKRIYLRRFEEKDAEQLLKWGKNARYNNLAAFENYQNIDEARRGVQQYMARPESYII
TU99_RS09270       MLESKRIYLRRFEEKDAEQLLKWGKNARYNNLAAFENYQNIDEARRGVQQYMARPESYII
LHE_RS14145        MLESKRIYLRRFEEKDAEQLLKWGKNARYNNLAAFENYQNIDEARRGVQQYMARPESYII
Lh8627_01085       MLESKRIYLRRFEEKDAEQLLKWGKNARYNNLAAFENYQNIDEARRGVQQYMARPESYII
HUO_RS09740        MLESKRIYLRRFEEKDAEQLLKWGKNARYNNLAAFENYQNIDEARRGVQQYMARPESYII
                   ***** ***********************.******************************

ALV80_RS08900      CLRQNDQIIGLIELYERGLDEQSGLLKTKEVGFLLDQAFEGHGYMTEALRLILNYAFKKK
LBHH_RS08790       CLRQNDQIIGLIELYERGLDEQSGLLKTKEVGFLLDQAFEGHGYMTEALRLILNYAFKKK
R0052_RS08595      CLRQNDQTIGLIELYERGLDEQSGLLKTKEVGFLLDQVFEGHGYMTEALRLILNYAFKKK
LHV_RS08570        CLRQNDQTIGLIELYERGLDEKSGLLKTKEVGFLLDQAFEGHGYMTEALRLILNYAFKKK
Lh22155_08900      CLRQNDQTIGLIELYERGLDEKSGLLKTKEVGFLLDQAFEGHGYMTEALRLILNYAFKKK
Lh8105_09340       CLRQNDQTIGLIELYERGLDEKSGLLKTKEVGFLLDQAFEGHGYMTEALRLILNYAFKKK
BCM45_RS09015      CLRQNDQTIGLIELYERGLDEQSGLLKTKEVGFLLDQAFEGHGYMTEALRLILNYAFKKK
LBH_RS07915        CLRQNDQTIGLIELYERGLDEQSGLLKTKEVGFLLDQAFEGHGYMTEALRLILNYAFKKK
TU99_RS09270       CLRQNDQTIGLIELYERGLDEQSGLLKTKEVGFLLDQAFEGHGYMTEALRLILNYAFKKK
LHE_RS14145        CLRQNDQTIGLIELYERGLDEQSGLLKTKEVGFLLDQAFEGNGYMTEALRLILNYAFKKK
Lh8627_01085       CLRQNDQTIGLIELYERGLDEQSGLLKTKEVGFLLDQAFEGNGYMTEALRLILNYAFKKK
HUO_RS09740        CLRQNDQTIGLIELYERGLDEQSGLLKTKEVGFLLDQAFEGNGYMTEALRLILNYAFKKK
                   ******* *************:***************.***:******************

ALV80_RS08900      RQKEIWAGTFVNNEKSQKLLEKLGFQYVYTVDYSQISTLFSYQEKYYLLKQAEWLKIDAN
LBHH_RS08790       RQKEIWAGTFVNNEKSQKLLEKLGFQYVYTVDYSQISTLFSYQEKYYLLKQAEWLKIDAN
R0052_RS08595      RQKEIWAGTFVNNEKSQKLLKKLGFQYVYTVDYSQISTLFSYQEKYYLLKQAEWLKIDAN
LHV_RS08570        RQKEIWAGTFVNNEKSQKLLEKLGFQYVYTVDYSQISTLFSYQEKYYLLKQAEWLKIDAN
Lh22155_08900      RQKEIWAGTFVNNEKSQKLLEKLGFQYVYTVDYSQISTLFSYQEKYYLLKQAEWLKIDAN
Lh8105_09340       RQKEIWAGTFVNNEKSQKLLEKLGFQYVYTVDYSQISTLFSYQEKYYLLKQAEWLKIDAN
BCM45_RS09015      RQKEIWAGTFVNNEKSQKLLEKLSFQYVYTVDYSQISTLFSYQEKYYLLKQAEWLKIDAN
LBH_RS07915        RQKEIWAGTFVNNEKSQKLLEKLGFQYVYTVDYSQISTLFSYQEKYYLLKQAEWLKIDAN
TU99_RS09270       RQKEIWAGTFVNNEKSQKLLEKLGFQYVYTVDYSQISTLFSYQEKYYLLKQAEWLKIDAN
LHE_RS14145        CQKEIWAGTFVNNEKSQKLLEKLGFQYVYTVDYSQISTLFSYQEKYYLLKQAEWLKIDAN
Lh8627_01085       CQKEIWAGTFVNNEKSQKLLEKLGFQYVYTVDYSQISTLFSYQEKYYLLKQAEWLKIDAN
HUO_RS09740        RQKEIWAGTFVNNEKSQKLLEKLGFQYVYTVDYSQISTLFSYQEKYYLLKQAEWLKIDAN
                    *******************:**.************************************

ALV80_RS08900      MKS
LBHH_RS08790       MKS
R0052_RS08595      MKS
LHV_RS08570        MKS
Lh22155_08900      MKS
Lh8105_09340       MKS
BCM45_RS09015      MKS
LBH_RS07915        MKS
TU99_RS09270       MKS
LHE_RS14145        MKS
Lh8627_01085       MKS
HUO_RS09740        MKS
                   ***
