# Supplementary material for: Comparative Genomics of Completely Sequenced Lactobacillus helveticus Genomes Provides Insights into Strain-Specific Genes and Resolves Metagenomics Data Down to the Strain Level
Source: Front Microbiol. 2018 Jan 30;9:63. doi: 10.3389/fmicb.2018.00063 (PMC5797582; doi:10.3389/fmicb.2018.00063)
Supplement: Supplementary Data Sheet 2 — Result files of pan-core genome analysis. For descriptions, see Supplementary Table 10. [file DataSheet2.ZIP › HMMs_coreGenome/clw/ALV80_RS08930.clw]

MUSCLE (3.8) multiple sequence alignment


Lh8105_09370       MTTCPNCGQAINEKDDICSNCGFNLKKYRDNFFTDQHIKTKYESDNEGQQIISRAAYRAE
R0052_RS08625      MTTCPNCGQAINEKDDICPNCGFNLKKYRDNFFTDQHIKTKYESDNEGQQIISRAAYRAE
ALV80_RS08930      MTTCPNCGQAINEKDDICPNCGFNLKKNRDNFFTDQHIKTKYESDNEGQQIISRAAYRAE
LBHH_RS08820       MTTCPNCGQAINEKDDICPNCGFNLKKYRDNFFTDQHIKTKYESDNEGQQIISRAAYRAE
TU99_RS09300       MTTCPNCGQAINEKDDICPNCGFNLKKYRDNFFTDQHIKTKYESDNEGQQIISRAAYRAE
LBH_RS07945        MTTCPNCGQAINEKDDICPNCGFNLKKYRDNFFTDQHIKTKYESDNEGQQIISRAAYRAE
LHE_RS14115        MTTCPNCGQAINEKDDICPNCGFNLKKYRDNFFTDQHIKTKYESDNEGQQIISRAAYRAE
Lh8627_01050       MTTCPNCGQAINEKDDICPNCGFNLKKYRDNFFTDQHIKTKYESDNEGQQIISRAAYRAE
BCM45_RS08985      MTTCPNCGQAINEKDDICSNCGFNLKKYRDNFFTDQHIKTKYESDNEGQQIISRAAYRAE
LHV_RS08600        MTTCPNCGQAINEKDDICSNCGFNLKKYRDNFFTDQHIKTKYESDNEGQQIISRAAYRAE
Lh22155_08930      MTTCPNCGQAINEKDDICSNCGFNLKKYRDNFFTDQHIKTKYESDNEGQQIISRAAYRAE
HUO_RS09770        MTTCPNCGQAINEKDDICSNCGFNLKKYRDNFFTDQHIKTKYESDNEGQQIISRAAYRAE
                   ******************.******** ********************************

Lh8105_09370       FYPEKQNSTVQRMIAWVRKNATLVFLLGVFLLILMSFSRAAGWISFLALMIWLYIVCDQQ
R0052_RS08625      FYPEKQNSTVQRMIAWIRKNATLVFLLGVFLLILMSFSRAAGWISFLVLMIWLYIVCDRQ
ALV80_RS08930      FYPEKQNSTVQRMIAWVKKNATLVFLLGVFLLILMSFSRAAGWISFLVLMIWLYIVCDRQ
LBHH_RS08820       FYPEKQNSTVQRMIAWVRKNATLVFLLGVFLLILMSFSRAAGWISFLVLMIWLYIVCDRQ
TU99_RS09300       FYPEKQNSTVQRMIAWVRKNATLVFLLGVFLLILMSFSRAAGWISFLALMIWLYIVCDQQ
LBH_RS07945        FYPEKQNSTVQRMIAWVRKNATLVFLLGVFLLILMSFSRAAGWISFFVLMIWLYIVCDQQ
LHE_RS14115        FYPEKQNSTVQRMIAWVRKNATLVFLLGVFLLILMSFSRAAGWISFLALMIWLYIVCDQQ
Lh8627_01050       FYPEKQNSTVQRMIAWVRKNATLVFLLGVFLLILMSFSRAAGWISFLALMIWLYIVCDQQ
BCM45_RS08985      FYPEKQNSTVQRMIAWVRKNATLVFLLGVFLLILMSFSRAAGWISFLVLMIWLYIVCDQQ
LHV_RS08600        FYPEKQNSTVQRMIAWVRKNATLVFLLGVFLLILMSFSRAAGWISFLVLMIWLYIVCDQQ
Lh22155_08930      FYPEKQNSTVQRMIAWVRKNATLVFLLGVFLLILMSFSRAAGWISFLVLMIWLYIVCDQQ
HUO_RS09770        FYPEKQNSTVQRMIAWVRKNATLVFLLGVFLLILMSFSRAAGWISFLVLMIWLYIVCDQQ
                   ****************:.****************************:.**********.*

Lh8105_09370       KKIEQYTVDKRLTQKINQMGSKIFNRVDEREDGIKKRNADFEQSHPRVEKQMREIKKQRQ
R0052_RS08625      KKIEQYTVDKRLTQKINQMGSKIFNRVDEREDKIKKRNADFEQSHPRVEKQVREIKKQRQ
ALV80_RS08930      KKIKQYTVDKRLTQKINQMGSKIFNRVDEREDKIKKRNADFEQSHPRVEKQVREIKKQRQ
LBHH_RS08820       KKIKQYTVDKRLTQKINQMGSKIFNRVDEREDKIKKRNADFEQSHPRVEKQVREIKKQRQ
TU99_RS09300       KKIEQYTVDKRLTQKINQMGSKIFNRVNEREDRIKKRNADFEQSHTRVEKQVREIKKQRQ
LBH_RS07945        KKIEQYTVDKRLTQKINQMGSKIFNRVDEREDRIKKRNADFEQSHPRVEKQVREIKKQRQ
LHE_RS14115        KKIEQYTVDKRLTQKINQMGSKIFNRVDECEDRIKKRNADFEQSHPRVEKQVREIKKQRQ
Lh8627_01050       KKIEQYTVDKRLTQKINQMGSKIFNRVDECEDRIKKRNADFEQSHPRVEKQVREIKKQRQ
BCM45_RS08985      KKIEQYTVDKRLTQKINQMGSKIFNRVDEREDRIKKRNADFEQSHPRVEKQVREIKKQRQ
LHV_RS08600        KKIEQYTVDKRLTQKINQMGSKIFNRVDEREDRIKKRNADFEQSHPRVEKQVREIKKQRQ
Lh22155_08930      KKIEQYTVDKRLTQKINQMGSKIFNRVDEREDRIKKRNADFEQSHPRVEKQVREIKKQRQ
HUO_RS09770        KKIEQYTVDKRLTQKINQMGSKIFNRVDEREDRIKKRNADFEQSHPRVEKQVREIKKQRQ
                   ***:***********************:* ** ************.*****:********

Lh8105_09370       SRFNYVQLSVILTALISLIVLFTDSGAAVSAVSYTQRMSISNMIFSLAGRLLSSGATSVY
R0052_RS08625      SRFNYVQLSVILTALISLIVLFTDSGAAVSAVSYTQRMSISNVIFSLAVRLLASGATSVY
ALV80_RS08930      SRFNYVQLSVILTALISLIVLFTDSGAAVSAVSYTQRMSISNVIFSLAGRLLSSGATSVY
LBHH_RS08820       SRFNYVQLSVILTALISLIVLFTDSGAAVSAVSYTQRMSISNVIFSLAGRLLSSGATSVY
TU99_RS09300       SRFNYVQLSVILTALISLIVLFTDSGAAVSAVSYTQRMSISNVIFSLAGRLLSSGATSVY
LBH_RS07945        SRFNYVQLSVILTALISLIVLFTDSGAAVSAVSYTQRMSISNVTFSLAGRLLSSGATSVY
LHE_RS14115        SRFNYVQLSVILTALISLIVLFTDSGAAVSAVSYTQRMSISNVIFSLAGRLLSSGATSVY
Lh8627_01050       SRFNYVQLSVILTALISLIVLFTDSGAAVSAVSYTQRMSISNVIFSLAGRLLSSGATSVY
BCM45_RS08985      SRFNYVQLSVILTALISLIVLFTDSGAAVSAVSYTQRMSISNVIFSLAGRLLSSGATSVY
LHV_RS08600        SRFNYVQLSVILTALISLIVLFTDSGAAVSAVSYTQRMSISNVIFSLAGRLLSSGATSVY
Lh22155_08930      SRFNYVQLSVILTALISLIVLFTDSGAAVSAVSYTQRMSISNVIFSLAGRLLSSGATSVY
HUO_RS09770        SRFNYVQLSVILTALISLIVLFTDSGAAVSAVSYTQRMSISNVIFSLAGRLLSSGATSVY
                   ******************************************: **** ***:*******

Lh8105_09370       SIVLYLVWLFLFLFPIFIIYNILKNTRSSQALAFVLSLIETIFLIYLIYKLSSSSRAATG
R0052_RS08625      SIVLYLVWLFLFLFPIFIIYNILKNTRSSQVLAFVLSLIETIFLIYLIYKLSSSSRVATG
ALV80_RS08930      SIVLYLVWLFLFLFPIFIIYNILKNTRSSQVLAFVLSLIETIFLIYLIYKLSSSSRAATG
LBHH_RS08820       SIVLYLVWLFLFLFPIFIIYNILKNTRSSQVLAFVLSLIETIFLIYLIYKLSSSSRAATG
TU99_RS09300       SIVLYLVWLFLFLFPIFIIYNILKNTRSSQALAFVLSLIETIFLIYLIYKLSSSSRAATG
LBH_RS07945        SIVLYLVWLFLFLFPIFIIYNILKNTRSSQALAFVLSLIETIFLIYLIYKLSSSSRAATG
LHE_RS14115        SIVLYLVWLFLFLFPIFIIYNILKNTRSSQVLAFVLSLIETIFLIYLIYKLSSSSRAATG
Lh8627_01050       SIVLYLVWLFLFLFPIFIIYNILKNTRSSQVLAFVLSLIETIFLIYLIYKLSSSSRAATG
BCM45_RS08985      SIVLYLVWLFLFLFPIFIIYNILKNTRSSQVLAFVLSLIETIFLIYLIYKLSSSSRAATG
LHV_RS08600        SIVLYLVWLFLFLFPIFIIYNILKNTRSSQVLAFVLSLIETIFLIYLIYKLSSSSRAATG
Lh22155_08930      SIVLYLVWLFLFLFPIFIIYNILKNTRSSQVLAFVLSLIETIFLIYLIYKLSSSSRAATG
HUO_RS09770        SIVLYLVWLFLFLFPIFIIYNILKNTRSSQVLAFVLSLIETIFLIYLIYKLSSSSRAATG
                   ******************************.*************************.***

Lh8105_09370       VMSQLISQLIIYAVSLGASAYFLILSSALTTVLSGYNLFKKKEN
R0052_RS08625      VMSQLTSQLITYAVSLGASAYFLILSSALTTVLSGYNLFKKKEN
ALV80_RS08930      VMSQLTSQLIIYAVSLGASAYFLILSSVLTTVLSGYNLFKKKEN
LBHH_RS08820       VMSQLTSQLIIYAVSLGASAYFLILSSVLTTVLSGYNLFKKKEN
TU99_RS09300       VMSQLTSQLIIYAVSLGASAYFLILSSALTTVLSGYNLFKKKEN
LBH_RS07945        VMSQLTSQLIIYAVSLGASAYFLILSSALTTVLSGYNLFKKKEN
LHE_RS14115        VMSQLTSQLITYAVSLGASAYFLILSSALTTVLSGYNLFKKKEN
Lh8627_01050       VMSQLTSQLITYAVSLGASAYFLILSSALTTVLSGYNLFKKKEN
BCM45_RS08985      VMSQLTSQLITYAVSLGASAYFLILSSALTTVLSGYNLFKKKEN
LHV_RS08600        VMSQLTSQLITYAVSLGASAYFLILSSALTTVLSGYNLFKKKEN
Lh22155_08930      VMSQLTSQLITYAVSLGASAYFLILSSALTTVLSGYNLFKKKEN
HUO_RS09770        VMSQLTSQLITYAVSLGASAYFLILSSALTTVLSGYNLFKKKEN
                   ***** **** ****************.****************
