# Supplementary material for: Comparative Genomics of Completely Sequenced Lactobacillus helveticus Genomes Provides Insights into Strain-Specific Genes and Resolves Metagenomics Data Down to the Strain Level
Source: Front Microbiol. 2018 Jan 30;9:63. doi: 10.3389/fmicb.2018.00063 (PMC5797582; doi:10.3389/fmicb.2018.00063)
Supplement: Supplementary Data Sheet 2 — Result files of pan-core genome analysis. For descriptions, see Supplementary Table 10. [file DataSheet2.ZIP › HMMs_coreGenome/clw/R0052_RS09155.clw]

MUSCLE (3.8) multiple sequence alignment


Lh8105_09695       MVLVDIHCHILPGVDDGVKDWQTSIKLAREAVADGVTHAVCTPHMLNGKYINHKKDVIRL
LBH_RS08240        MVLVDIHCHILPGVDDGAKDWQTSIKLAREAVADGVTHAVCTPHMLNGKYINHKKDVIRL
HUO_RS10100        MVLVDIHCHILPGVDDGAKNWQTSIKLAREAVADGVTHAVCTPHMLNGKYINHKKDVICL
LBHH_RS09320       MVLVDIHCHILPGVDDGAKNWQTSIKLAREAVADGVTHAVCTPHMLNGKYINHKKDVIRL
Lh22155_09350      MVLVDIHCHILPGVDDGAKDWQTSIKLAREAVADGVTHAVCTPHMLNGKYINHKKDVIRL
ALV80_RS09585      MVLVDIHCHILPGVDDGAKDWQTSIKLAREAVADGVTHAVCTPHMLNGKYINHKKDVIRL
R0052_RS09155      MVLVDIHCHILPGVDDGAKDWQTSIKLAREAVADGVTHAVCTPHMLNGKYINHKKDVIRL
Lh8627_09255       MVLVDIHCHILSGVDDGAKDWQTSIKLAREAVADGVTHAVCTPHMLNGKYINHKKDVIRL
LHV_RS08910        MVLVDIHCHILPGVDDGAKDWQTSIKLAREAVADGVTHAVCTPHMLNGKYINHKKDVIRL
BCM45_RS08710      MVLVDIHCHILPGVDDGAKDWQTSIKLAREAVADGVTHAVCTPHMLNGKYINHKKDVIRL
LHE_RS13695        MVLVDIHCHILPGVDDGAKDWQTSIKLAREAVADGVTHAVCTPHMLNGKYINHKKDVIRL
TU99_RS09615       MVLVDIHCHILPGVDDGAKDWQTSIKLAREAVADGVTHAVCTPHMLNGKYINHKKDVIRL
                   ***********.*****.*:************************************** *

Lh8105_09695       TENFQDMLDDAKIPLTVFPGQEVRISGDLPKALDDDDILFLDEDGQYMLLEFPSDDVPAY
LBH_RS08240        TENFQDMLDDAKIPLTVFPGQEVRISGDLPKALDDDDILFLDEDGQYMLLEFPSDDVPAY
HUO_RS10100        TENFQDMLDDAKIPLTVFPGQEVRISGDLPKALDDDDILFLDEDGQYMLLEFPNDDVPAY
LBHH_RS09320       TENFQDMLDDAKIPLTVFPGQEVRISGDLPKALDDDDILFLDEDGQYMLLEFPNDDVPAY
Lh22155_09350      TENFQDMLDDAKIPLTVFPGQEVRISGDLPKALDDDDILFLDEDGQYMLLEFPNDDVPAY
ALV80_RS09585      TENFQDMLDDAKIPLTVFPGQEVRISGDLPKALDDADILFLDEDGQYMLLEFPNDDVPAY
R0052_RS09155      TENFQDMLDDAKIPLTVFPGQEVRISGDLPKALDDDDILFLDEDGQYMLLEFPSDDVPAY
Lh8627_09255       TENFQDMLDDAKIPLTVFPGQEVRISGDLPKALDDDDILFLDEDGQYMLLEFPSDDVPAY
LHV_RS08910        TENFQDMLDDAKIPLTVFPGQEVRISGDLPKALDDDDILFLDEDGQYMLLEFPSDDVPAY
BCM45_RS08710      TENFQDMLDDAKIPLTVFPGQEVRISGDLPKALDDNDILFLDEDGQYMLLEFPSDDVPAY
LHE_RS13695        TENFQDMLDDAKIPLTVFPGQEVRISGDLPKALDDDDILFLDEDGQYMLLEFPSDDVPAY
TU99_RS09615       TENFQDMLDDAKIPLTVFPGQEVRISGDLPKALDDDDILFLDEDGQYMLLEFSSDDVPAY
                   *********************************** ****************..******

Lh8105_09695       TRDMVFELMQREITPIVVHPERNKKILEEPTILQGLIEQGCLVQITASSYMGTFGKKIEE
LBH_RS08240        TRDMVFELMQRGITPIVVHPERNKKILEEPTILQELIEQGCLVQITASSYMGTFGKKIEE
HUO_RS10100        TRDMVFELMQRGITPIVVHPERNKKILEEPTILQELIEQGCLVQITASSYMGTFGKKIEE
LBHH_RS09320       TRDMVFELMQRGITPIVVHPERNKKILEEPTILQGLIEQGCLVQITASSYMGTFGKKIEE
Lh22155_09350      TRDMVFELMQRGITPIVVHPERNKKILEEPTVLQKLIEQGCLVQITASSYMGTFGKKIEE
ALV80_RS09585      TRDMVFELMQRGITPIVVHPERNKKILEEPTILQELIEQGCLVQITASSYMGTFGKKIEE
R0052_RS09155      TRDMVFELMQRGITPIVVHPERNKKILEEPTILQELIEQGCLVQITASSYMGTFGKKIEE
Lh8627_09255       TRDMVFELMQREITPIVVHPERNKKILEEPTILQELIEQGCLVQITASSYMGTFGKKIEE
LHV_RS08910        TRDMVFELMQREITPIVVHPERNKKILEEPTILQELIEQGCLVQITASSYMGTFGKKIEE
BCM45_RS08710      TRDMVFELMQRGITPIVVHPERNKKILEEPTILQELIEQGCLVQITASSYMGTFGKKIEE
LHE_RS13695        TRDMVFELMQREITPIVVHPERNKKILEEPTILQKLIEQGCLVQITASSYMGTFGKKIEE
TU99_RS09615       TRDMVFELMQREITPIVVHPERNKKILEEPTILQELIEQGCLVQITASSYMGTFGKKIEE
                   *********** *******************:** *************************

Lh8105_09695       MARKFIEAGQCACFSSDAHDLPKRQYQYSEALKKLSKEFGSDLAQQYQNNARAFVNGDNV
LBH_RS08240        MARKFIEAGQCACFSSDAHDLPKRQYQYSEALKKLGKEFGSDLAQQYQDNARAFVNGDNM
HUO_RS10100        MARKFIEAGQCACFSSDAHDLPKRQYQYSEALKKLSKEFGSDLAQQYQDNARAFVNGDNV
LBHH_RS09320       MSRKFIEAGQCACFSSDAHDLPKRQYQYSEALKKLSKEFGSDLAQQYQDNARAFVNGDNV
Lh22155_09350      MARKFIEAGQCACFASDAHDLPKRQYQYSEALKKLSKEFGSDLAQQYQDNARAFVNGDNV
ALV80_RS09585      MSRKFIEAGQCACFASDAHDLPKRQYQYSEALKKLSKEFGSDLAQQYQDNARAFVNGDNV
R0052_RS09155      MSRKFIETGQCACFASDAHDLPKRQYQYSEALKKLSKEFGSDLAQQYQDNARAFVNGDNV
Lh8627_09255       MSRKFIEAGQCACFASDAHDLPKRQYQYSEALKKLSKEFGSDLAQQYQDNARAFVNGDNV
LHV_RS08910        MSRKFIEADQCACFSSDAHNLPKRQYQYSEALKKLSKEFGSDLAQQYQDNARAFVNGDNV
BCM45_RS08710      MARKFIEAGQCACFSSDAHDLPKRQYQYSEALKKLSKEFGSDLAQQYQDNARAFVNGDNV
LHE_RS13695        MARKFIEAGQCACFSSDAHDLPKRQYQYSEALKKLSKEFGSDLAQQYQDNARAFVNGDNV
TU99_RS09615       MARKFIEAGQCACFASDAHDLPKRQYQYSEALKKLSKEFGSDLAQQYQDNARAFVNGDNV
                   *:*****:.*****:****:***************.************:**********:

Lh8105_09695       QLDWQPLGKKKKFGSLSNPVDRE
LBH_RS08240        QLDWRPLSKKKKFWLF-------
HUO_RS10100        QLDWQPLGKKKKFWLF-------
LBHH_RS09320       QLDWQPLGKKKKFWLF-------
Lh22155_09350      QLDWQPLGKKKKFWLF-------
ALV80_RS09585      QLDWQPLGKKKKFWLF-------
R0052_RS09155      QLDWQPLGKKKKFWLF-------
Lh8627_09255       QLDWRPLGKKKKFWLF-------
LHV_RS08910        QLDWQPLGKKKKFWLF-------
BCM45_RS08710      QLDWQPLGKKKKFWLF-------
LHE_RS13695        QLDWQPLGKKKKFWLF-------
TU99_RS09615       QLDWQPLGKKKKFWLF-------
                   ****.**.*****  :       
