# Supplementary material for: Comparative Genomics of Completely Sequenced Lactobacillus helveticus Genomes Provides Insights into Strain-Specific Genes and Resolves Metagenomics Data Down to the Strain Level
Source: Front Microbiol. 2018 Jan 30;9:63. doi: 10.3389/fmicb.2018.00063 (PMC5797582; doi:10.3389/fmicb.2018.00063)
Supplement: Supplementary Data Sheet 2 — Result files of pan-core genome analysis. For descriptions, see Supplementary Table 10. [file DataSheet2.ZIP › HMMs_coreGenome/clw/Lh22155_09585.clw]

MUSCLE (3.8) multiple sequence alignment


LHV_RS08975        MNFKRTLVKYTAALSLFFTGISAINVPATVHADEVSTSTVNSDNSMSDIETSTPAATTIK
LBH_RS08290        MNFKRTLVKYTAALSIFFTGISAINVPATVHADDVSTSTVNTDNSMSDIETSTPAATTVK
TU99_RS09670       MNFKRTLVKYTAALSIFFTGISAINVPATVHADDVSTSTVNTDNSMSDIETSTPAATTVK
BCM45_RS08635      MNFKRTLVKYTATLSIFFTGISAINVPATVHADDVSTSTVNTDNSMSDIETSTPAATTVK
Lh22155_09585      MNFKRTLVKYTAALSIFFTGISAINVPATVHADDVSTSTVNTDNSISDIETSTPAATTVK
HUO_RS10165        MNFKRTLVKYTAALSIFFTGISAINVPATVHADDVSTSTVNTDNSISDIETSTPAATTVK
Lh8627_09205       MNFKRTLVKYTAALSIFFTGISAINVPATVHADDVSTSTVNTDNSISDIETSTPAATTVK
R0052_RS09295      MNFKRTLFKYTAALSIFFTGISAINVPATVHADEVSTSTVNTDNSMSDIETSTPAATTVK
LHE_RS13620        MNFKRTLVKYTAALSIFFTGISAINVPATVHADEVSTSTVNNDNSMSDIETSTPAATTVK
Lh8105_09780       MNFKRTLVKYTAALSIFFTGISAINVPATVHADEVSTSTVNNDNSMSDIETSTPAATTVK
ALV80_RS09635      MNFKRTLVKYTAALSIFFTGISAINVPATVHADEVSTSTVNNDNSMSDIETSTPAATTVK
LBHH_RS09370       MNFKRTLVKYTAALSIFFTGISAINVPATVHADEVSTSTVNNDNSMSDIETSTPAATTVR
                   *******.****:**:*****************:*******.***:************:.

LHV_RS08975        KTSAVTKKRNAIVNLAKKQIGKPYVYGASGPSAFDCSGLILYVYKNAANKTLPRTTYGQI
LBH_RS08290        KTSDVTEKRNAIVKLAKDQIGKPYVYGASGPSAFDCSGLILYVYKNAANKTLPRTTYGQI
TU99_RS09670       KTSDVTEKRNAIVKLAKDQIGKPYVYGASGPSAFDCSGLILYVYKNAANKTLPRTTYGQI
BCM45_RS08635      KTSAVTEKRNAIVKLAKDQIGKPYVYGASGPSAFDCSGLISYVYKNAANKTLPRTTYGQI
Lh22155_09585      KTSAVTEKRNAIVKLAKDQIGKPYVYGASGPSAFDCSGLISYVYKNAANKTLPRTTYGQI
HUO_RS10165        KTSAVTEKRNAIVKLAKDQIGKPYVYGASGPSAFDCSGLISYVYKNAANKTLPRTTYGQI
Lh8627_09205       KTSAVTEKRNAIVKLAKDQIGKPYVYGASGPSAFDCSGLISYVYKNAANKTLPRTTYGQI
R0052_RS09295      KTSAVTKKRNAIVKLAKKEIGKPYVYGASGPSAFDCSGLISYVYKNAANKTLPRTTYGQI
LHE_RS13620        KTSAVTKKRNAIVKLAKDQIGKPYVYGASGPSAFDCSGLISYVYKNAANKTLPRTTYGQI
Lh8105_09780       KTSAVTKKRNAIVKLAKDQIGKPYVYGASGPSAFDCSGLISYVYKNAANKTLPRTTYGQI
ALV80_RS09635      KTSAVTKKRNAIVKLAKDQIGKPYVYGASGPSAFDCSGLISYVYKNAANKTLPRTTYGQI
LBHH_RS09370       KTSAVTKKRNAIVKLAKDQIGKPYVYGASGPSAFDCSGLISYVYKNAANKTLPRTTYGQI
                   *** **:******:***.:********************* *******************

LHV_RS08975        TLGKTVSVSTKKLKKGDLLFWGNYHAGIYIGDGKFVHAPAPGQNVKTQTLASFFPSSAKR
LBH_RS08290        TIGKTVSVSTKNLKKGDLLFWGNYHAGIYIGGGKFVHAPAPGQNVKIQTLASFFPSSAKR
TU99_RS09670       TIGKTVSVSTKNLKKGDLLFWGNYHAGIYIGGGKFVHAPAPGQNVKIQTLASFFPSSAKR
BCM45_RS08635      TIGKTVSVSTKNLKKGDLLFWGNYHAGIYIGGGKFVHAPAPGQNVKIQTLASFFPSSAKR
Lh22155_09585      TIGKTVSVSTKNLKKGDLLFWGNYHAGIYIGGGKFVHAPAPGQNVKIQTLASFFPSSAKR
HUO_RS10165        TIGKTVSVSTKNLKKGDLLFWGNYHAGIYIGGGKFVHAPAPGQNVKIQTLASFFPSSAKR
Lh8627_09205       TIGKTVSVSTKNLKKGDLLFWGNYHAGIYIGGGKFVHAPAPGQNVKIQTLASFFPSSAKR
R0052_RS09295      TLGKTVSVSTKKLKKGDLLFWGNYHVGIYIGSGKFVHAPAPGQNVKTQTLASFFPSSAKR
LHE_RS13620        TLGKTVSVSTKKLKKGDLLFWGNYHVGIYIGSGKFVHAPAPGQNVKTQTLASFFPSSAKR
Lh8105_09780       TLGKTVSVSTKKLKKGDLLFWGNYHVGIYIGSGKFVHAPAPGQNVKTQTLASFFPSSAKR
ALV80_RS09635      TIGKTVSVSTKKLKKGDLLFWGNYHAGIYIGGGKFVHAPAPGQNVKTQTLASFFPSSAKR
LBHH_RS09370       TIGKTVSVSTKKLKKGDLLFWGNYHAGIYIGGGKFVHAPAPGQNVKTQTLASFFPSSAKR
                   *:*********:*************.*****.************** *************

LHV_RS08975        VID
LBH_RS08290        IID
TU99_RS09670       IID
BCM45_RS08635      IID
Lh22155_09585      IID
HUO_RS10165        IID
Lh8627_09205       VID
R0052_RS09295      VID
LHE_RS13620        VID
Lh8105_09780       VID
ALV80_RS09635      VID
LBHH_RS09370       VID
                   :**
