# Supplementary material for: Comparative Genomics of Completely Sequenced Lactobacillus helveticus Genomes Provides Insights into Strain-Specific Genes and Resolves Metagenomics Data Down to the Strain Level
Source: Front Microbiol. 2018 Jan 30;9:63. doi: 10.3389/fmicb.2018.00063 (PMC5797582; doi:10.3389/fmicb.2018.00063)
Supplement: Supplementary Data Sheet 2 — Result files of pan-core genome analysis. For descriptions, see Supplementary Table 10. [file DataSheet2.ZIP › HMMs_coreGenome/clw/LBHH_RS09420.clw]

MUSCLE (3.8) multiple sequence alignment


LHV_RS09025        MPFWLEIVINIAFSYIASVGFAIILNVPHRALNSSGISGAVGWMAYWFCFHLGMGRMVSN
Lh8105_09840       MPFWLEIVINIAFSYIASVGFAIILNVPHRALNSSGISGAVGWMAYWFCFHLGMGRMVSN
HUO_RS10210        MPFWLEIVINIAFSYIASVGFAIILNVPHRALNSSGISGAVGWMAYWFCFHLGMGRMVSN
R0052_RS09345      MPFWLEIVINVAFSYIASVGFAITINVPHRALNSLGISGAVGWMAYWFCFHLGMGRMVSN
ALV80_RS09680      MPFWLEIVINVAFSYIASVGFAITINVPHRALNSLGISGAVGWMAYWFCFHLGMGRMVSN
LBHH_RS09420       MPFWLEIVINVAFSYIASVGFAITINVPHRALNSLGISGAVGWMAYWFCFHLGMGRMVSN
LHE_RS13570        MPFWLEIVINVAFSYIASVAFAIMINVPHRALNSLGISGAVGWMAYWFCFHLGMGRMVSN
BCM45_RS08585      MPFWLEIVINVAFSYIASVAFAIMINVPHRALNSLGISGAVGWMAYWFCFHLGMGRMVSN
Lh22155_09635      MPFWLEIVINVAFSYIASVAFAIMINVPHRALNSLGISGAVGWMAYWFCFHLGMGRMVSN
Lh8627_09150       MPFWLEIVINVAFSYIASVAFAIMINVPHRALNSLGISGAVGWMAYWFCFHLGMGRMVSN
TU99_RS09715       MPFWLEIVINVAFSYIASVAFAIMINVPHRALNSLGISGAVGWMAYWFCFHLGMGRMVSN
LBH_RS08340        MPFWLEIVINVAFSYIASVAFAIMINVPHRALNSLGISGAVGWMAYWFCFHLGMGRMVSN
                   **********:********.*** :********* *************************

LHV_RS09025        LIGAFLIGILGLFFARRKKCPATVFNIPALVPLVPGMPAYQAVRALVDANYTLGQELILR
Lh8105_09840       LIGAFLIGILGLFFARRKKCPATVFNIPALVPLVPGMPAYQAVRALVDANYTLGQELILR
HUO_RS10210        LIGAFLIGILGQFFARRKKCPATVFNIPALVPLVPGMPAYQAVRALVDANYTLGQELILR
R0052_RS09345      LIGAFLIGILGLFFARRKKCPATVFNIPALVPLVPGMPAYQAVRALVADNYTLGQELILR
ALV80_RS09680      LTGAFLIGILGLFFARRKKCPATVFNIPALVPLVPGMPAYQAVRALVAGNYTLGQELILR
LBHH_RS09420       LTGAFLIGILGLFFARRKKCPATVFNIPALVPLVPGMPAYQAVRALVAGNYTLGQELILR
LHE_RS13570        LTGAFLIGILGQFFARRKKCPATVFNIPALVPLVPGMPAYQAVRALVAGNYTLGQELILR
BCM45_RS08585      LTGAFLIGILGQFFARRKKCPATVFNIPALVPLVPGMPAYQAVRALVAGNYTLGQELILR
Lh22155_09635      LTGAFLIGILGQFFARRKKCPATVFNIPALVPLVPGMPAYQAVRALVAGNYTLGQELILR
Lh8627_09150       LTGAFLIGILGQFFARRKKCPATVFNIPALVPLVPGMPAYQAVRALVAGNYTLGQELILR
TU99_RS09715       LTGAFLIGILGQFFARRKKCPATVFNIPALVPLVPGMPAYQAVRALVAGNYTLGQELILR
LBH_RS08340        LTGAFLIGILGQFFARRKKCPATVFNIPALVPLVPGMPAYQAVRALVAGNYTLGQELILR
                   * ********* ***********************************  ***********

LHV_RS09025        VAIVTAAIGLGFLFSTMCIEAFYRIKYRHLKKIMLYMKRKR
Lh8105_09840       VAIVTAAIGLGFLFSTMCIEAFYRIKYRHLKKIMLYMKRKR
HUO_RS10210        VAIVTAAIGLGFLFSTMCIEAFYRIKYLHLKKIMLYMKRKR
R0052_RS09345      VAIVTVAIGLGFLFSTMCIEAFYRIKYRHLKKIMLYMKRKR
ALV80_RS09680      VAIVTAAIGLGFLFSTMCIEAFYRIKYLHLKKIMLYMKRKR
LBHH_RS09420       VAIVTAAIGLGFLFSTMCIEAFYRIKYLHLKKIMLYMKRKR
LHE_RS13570        VAIVTAAIGLGFLFSTMCIEAFYRIKYLHLKKIMLYMKRKR
BCM45_RS08585      VAIVTAAIGLGFLFSTMCIEAFYRIKYLHLKKIMLYMKRKR
Lh22155_09635      VAIVTAAIGLGFLFSTMCIEAFYRIKYLHLKKIMLYMKRKR
Lh8627_09150       VAIVTAAIGLGFLFSTMCIEAFYRIKYLHLKKIMLYMKRKR
TU99_RS09715       VAIVTAAIGLGFLFSTMCIEAFYRIKYLHLKKIMLYMKRKR
LBH_RS08340        VAIVTAAIGLGFLFSTMCIEAFYRIKYRHLKKIMLYMKRKR
                   *****.********************* *************
