# Supplementary material for: Comparative Genomics of Completely Sequenced Lactobacillus helveticus Genomes Provides Insights into Strain-Specific Genes and Resolves Metagenomics Data Down to the Strain Level
Source: Front Microbiol. 2018 Jan 30;9:63. doi: 10.3389/fmicb.2018.00063 (PMC5797582; doi:10.3389/fmicb.2018.00063)
Supplement: Supplementary Data Sheet 2 — Result files of pan-core genome analysis. For descriptions, see Supplementary Table 10. [file DataSheet2.ZIP › HMMs_coreGenome/clw/ALV80_RS09700.clw]

MUSCLE (3.8) multiple sequence alignment


R0052_RS09365      MKKNVHYYFSLIHFQIDDLGIHLVLPQTWQAIDLYQAIAHDRESMGKWLPWAYNMQSSAD
ALV80_RS09700      MKKNVHYYFSLIHFKIDDLGIHLVLPQTWQAIDLYQAIAHDRESMGKWLPWAYNMKSSAD
LBHH_RS09440       MKKNVHYYFSLIHFQIDDLGIHLVLPQTWQAIDLYQAIAHDRESMGKWLPWAYNMKSSAD
LHE_RS13550        -MKNVHYYFSLIHFQIDDLGIHLVLPQTWQAIDLYRAIAHDRESMGKWLPWAYNMKSSAD
Lh8627_09130       -MKNVHYYFSLIHFQIDDLGIHLVLPQTWQAIDLYRAIAHDRESMGKWLPWAYNMKSSAD
HUO_RS10230        -MKNVHYYFSLIHFQIDDLGIHLVLPQTWQAIDLYRAIAHDRESMGKWLPWAYNMKSSAD
Lh22155_09655      -----------MHFQIDDLGIHLVLPQTWQAIDLYQAIAHDRESMGKWLPWTYNMKSSAD
BCM45_RS08565      -----------MHFQIDDLGIHLVLPQTWQAIDLYQAIAHDRESMGKWLPWAYNMKSSAD
LHV_RS09045        -----------MHFQIDDLGIHLVLPQTWQAIDLYQAIAHDRESMGKWLPWAYNMKSSAD
Lh8105_09860       -----------MHFQIDDLGIHLVLPQTWQAIDLYQAIAHDRESMGKWLPWAYNMKSSAD
LBH_RS08360        -----------MHFQIDDLGIHLVLPQTWQAIDLYQAIAHDRESMGKWLPWAYNIKSSAD
TU99_RS09735       -----------MHFQIDDLGIHLVLPQTWQAIDLYQAIAHDRESMGKWLPWAYNIKSSAD
                              :**:********************.***************:**::****

R0052_RS09365      EAKFIKTIQADMVKERMIVLTILVNGEPCGMIDLHNLITNQKGEIGYWLSSKYQGRGIMT
ALV80_RS09700      EAKFIKTIQADMVKERMIVLTILVNGEPCGMIDLHNLITNQKGEIGYWLSSKYQGRGIMT
LBHH_RS09440       EAKFIKTIQADMVKERMIVLTILVNGEPCGMIDLHNLITNQKGEIGYWLSSKYQGRGIMT
LHE_RS13550        EAKFIKTIQADMVKERMIVLTILVNGEPCGMIDLHNLITNQKGEIGYWLSSKYQGRSIVT
Lh8627_09130       EAKFIKTIQADMVKERMIVLTILVNGEPCGMIDLHNLITNQKGEIGYWLSSKYQGRSIVT
HUO_RS10230        EAKFIKTIQADMVKERMIVLTILVNGEPCGMIDLHNLITNQKGEIGYWLSSKYQGRSIVT
Lh22155_09655      EAKFIKTIQADMVKERMIVLTILVNGEPCGMIDLHNLITNQKGEIGYWLSSKYQGRGIVT
BCM45_RS08565      EAKFIKTIQADMVKERMIVLTILVNGEPCGMIDLHNLITNQKGEIGYWLSSKYQGRGIVT
LHV_RS09045        EAKFIKTIQADMVKERMIVLTILVNGEPCGMIDLHNLITNQKGEIGYWLSSKYQGRGIVT
Lh8105_09860       EAKFIKTIQADMVKERMIVLTILVNGEPCGMIDLHNLITNQKGEIGYWLSSKYQGRGIVT
LBH_RS08360        EAKFIKTIQADMVKERMIVLTILVNGEPCGMIDLHNLITNQKGEIGYWLSSKYQGRGIVT
TU99_RS09735       EAKFIKTIQADMVKERMIVLTILVNGEPCGMIDLHNLITNQKGEIGYWLSSKYQGRGIVT
                   ********************************************************.*:*

R0052_RS09365      KSVLEVCKYAFSELNLKYVDLIVAVENGKSERVAKNADFKLMGIKQHLIHHHTMAGKIFR
ALV80_RS09700      KSVLEVCKYAFSELNLKYVDLIVAVENGKSERVAKNADFKLMGIKQHLIHHHTMAAKIFR
LBHH_RS09440       KSVLEVCKYAFSELNLKYVDLIVAVENGKSERVAKNADFKLMGIKQHLIHHHTMATKIFR
LHE_RS13550        KSVLEVCKYAFSELNLKYVDLIVAVENCKSERVAKNADFKLMGIKQHLIHHHTMAGKIFR
Lh8627_09130       KSVLEVCKYAFSELNLKYVDLIVAVENCKSERVAKNADFKLMGIKQHLIHHHTMAGKIFR
HUO_RS10230        KSVLEVCKYAFSELNLKYVDLIVAVENGKSERVAKNADFKLMGIKQHLIHHHTMAGKIFR
Lh22155_09655      KSVLEVCKYAFSELNLKYVDLIVAVENGKSERVAQNADFKLMGIKQHLIHHHTMAGKIFR
BCM45_RS08565      KSVLEVCKYAFSELNLKYVDLIVAVENGKSERVAKNADFKLMGIKQHLIHHHTMAGKIFR
LHV_RS09045        KSVLEVCKYAFSELNLKYVDLIVAVENGKSERVAKNADFKLMGIKQHLIHHHTMAGKIFR
Lh8105_09860       KSVLEVCKYAFSELNLKYVDLIVAVENGKSERVAKNADFKLMGIKQHLIHHHTMAGKIFR
LBH_RS08360        KSVLEVCKYAFSELNLKYVDLIVAVENGKSERVAKNADFKLMGIKQHLIHHHTMAGKIFR
TU99_RS09735       KSVLEVCKYAFSELNLKYVDLIVAVENGKSERVAKNADFKLMGIKQHLIHHHTMAGKIFR
                   *************************** ******:******************** ****

R0052_RS09365      KINSN
ALV80_RS09700      KINPN
LBHH_RS09440       KINPN
LHE_RS13550        KINPN
Lh8627_09130       KINPN
HUO_RS10230        KINPN
Lh22155_09655      KINPN
BCM45_RS08565      KINPN
LHV_RS09045        KINPN
Lh8105_09860       KINPN
LBH_RS08360        KINPN
TU99_RS09735       KINPN
                   ***.*
