# Supplementary material for: Comparative Genomics of Completely Sequenced Lactobacillus helveticus Genomes Provides Insights into Strain-Specific Genes and Resolves Metagenomics Data Down to the Strain Level
Source: Front Microbiol. 2018 Jan 30;9:63. doi: 10.3389/fmicb.2018.00063 (PMC5797582; doi:10.3389/fmicb.2018.00063)
Supplement: Supplementary Data Sheet 2 — Result files of pan-core genome analysis. For descriptions, see Supplementary Table 10. [file DataSheet2.ZIP › HMMs_coreGenome/clw/Lh22155_10460.clw]

MUSCLE (3.8) multiple sequence alignment


R0052_RS10290      MLGFSVYLGHDLTAENYNYLLMMRNSGFMCVFTQLGVSDTENDIVLKRLANLVNWCQKLD
LHV_RS10055        ------------------------------------------------------------
Lh8105_10660       -----------MTAENYNYLLMMRNSGFMCVFTQLGVPDTENDIVLKRLANLVNWCQKLD
ALV80_RS10460      MLGFSVYLGHDLAAENYNYLLMMRNSGFMCVFTQLGVPDTENDIVLKRLANLVNWCQKLD
Lh22155_10460      MLGFSVYLGHDLTAENYNYLLMMRNSGFMCVFTQLGVPDTENDIVLKRLANLVNWCQKLD
BCM45_RS07705      MLGFSVYLGHDLTAENYNYLLMMRNSGFMCVFTQLGVPDTENDIVLKRLANLVNWCQKLD
TU99_RS10465       MLGFSVYLGHDLTAENYNYLLMMRNSGFMCVFTQLGVPDTENDIVLKRLANLVNWCQKLD
LBHH_RS10405       MLGFSVYLGHDLTAENYNYLLMMRNSGFMCVFTQLGVPDTENDIVLKRLANLVNWCQKLD
LBH_RS09100        MLGFSVYLGHDLTAENYNYLLMMRNSGFMCVFTQLGVPDTENDIVLKRLANLVNWCQKLD
HUO_RS00395        MLGFSVYLGHDLTAENYNYLLMMRNSGFMCVFTQLGVPDTENDIVLKRLANLVNWCQKLD
Lh8627_09895       MLGFSVYLGHDLTAENYNYLLMMRNSGFMCVFTQLGVPDTENDIVLKRLANLVNWCQKLD
LHE_RS12595        MLGFSVYLGHDLTAENYNYLLMMRNSGFMCVFTQLGVPDTENDIVLKRLANLVNWCQKLD
LHV_RS10070        MLGFSVYLGHDLTAENYNYLLMMRNSGFMCVFTQLGVPDTENDIVLKRLANLVNWCQKLD
                                                                               

R0052_RS10290      LKIVADVSEEVLHKLNINGVDQIKSLNLTGLRVDDGFAMETIAKLSKEMPIVLNASTITQ
LHV_RS10055        ---MADVSEEVLHKLNINGVDQIKSLNLTGLRVDDGFAMETIAKLSKEMPIVLNASTITQ
Lh8105_10660       LKIVADVSEEVLHKLNINGVDQIKSLNLTGLRVDDGFAMETIAKLSKEMPIVLNASTITQ
ALV80_RS10460      LKIVADVSEEVLHKLNINGVDQIKSLNLTGLRVDDGFAMETIAKLSKEMPIVLNASTITQ
Lh22155_10460      LKIVADVSEEVLHKLNINGVDQIKSLNLTGLRVDDGFAMETIAKLSKEMPIVLNASTITQ
BCM45_RS07705      LKIVADVSEEVLHKLNINGVDQIKSLNLTGLRVDDGFAMETIAKLSKEMPIVLNASTITQ
TU99_RS10465       LKIVADVSEEVLHKLNINGVDQIKSLNLTGLRVDDGFAMETITKLSKEMPIVLNASTITQ
LBHH_RS10405       LKIVADVSEEVLHKLNINGVDQIKSLNLTGLRVDDGFAMETIAKLSKEMPIVLNASTITQ
LBH_RS09100        LKIVADVSEEVLHKLNINGVDQIKSLNLTGLRVDDGFAMETITKLSKEMPIVLNASTITQ
HUO_RS00395        LKIVADVSEEVLHKLNINGVDQIKSLNLTGLRVDDGFAMETITKLSKEMPIVLNASTITQ
Lh8627_09895       LKIVADVSEEVLHKLNINGVDQIKSLNLTGLRVDDGFAMETITKLSKEMPIVLNASTITQ
LHE_RS12595        LKIVADVSEEVLHKLNINGVDQIKSLNLTGLRVDDGFAMETITKLSKEMPIVLNASTITQ
LHV_RS10070        ------------------------------------------------------------
                                                                               

R0052_RS10290      DDIDNLKYGNANFDNLTAGHNFYPRPETGLDAHWMQEKNKWLHSYNLKTAAFISGNGKLR
LHV_RS10055        DDIDNLKYSNANFDNLTAGHNFYPRPETGLDAHWMQEKNKWLHSYNLKTAAFISGNGKLR
Lh8105_10660       DDIDNLKYSNANFDNLTAGHNFYPRPETGLDAHWMQEKNKWLHSYNLKTAAFISGNGKLR
ALV80_RS10460      DDIDNLKYSNANFDNLTAGHNFYPRPETGLDAHWMQEKNKWLHSYNLKTAAFISGNGKLR
Lh22155_10460      DDIDNLKYSNANFDNLTAGHNFYPRPETGLDAHWMQEKNKWLHSYNLKTVAFISGNGKLR
BCM45_RS07705      DDIDNLKYSNANFDNLTAGHNFYPRPETGLDAHWMQEKNKWLHSYNLKTVAFISGNGKLR
TU99_RS10465       DDIDNLKYSNANFDNLTAGHNFYPRPETGLDTHWMQEKNKWLHSYNLKTAAFISGNGKLR
LBHH_RS10405       DDIDNLKYSNANFDNLTAGHNFYPRPETGLDAHWMQEKNKWLHSYNLKTAAFISGNGKLR
LBH_RS09100        DDIDNLKYSNANFDNLTAGHNFYPRPETGLDAHWMQEKNKWLHSYNLKTASFISGNGKLR
HUO_RS00395        DDIDNLKYSNANFDNLTAGHNFYPRPETGLDAHWMQEKNKWLHSYNLKTAAFISGNGKLR
Lh8627_09895       DDIDNLKYSNANFDNLTAGHNFYPRPETGLDAHWMQEKNKWLHSYNLKTAAFISGNGKLR
LHE_RS12595        DDIDNLKYSNANFDNLTAGHNFYPRPETGLDAHWMQEKNKWLHSYNLKTAAFISGNGKLR
LHV_RS10070        ------------------------------------------------------------
                                                                               

R0052_RS10290      GPIFAGLPTLEKQRNENPLAAILELQKLDCDDIFVGDPQLTKDTIESITNYQKEKAITLH
LHV_RS10055        GPIFAGLPTLEKQRNENPLAAILELQKLDCDDIFVGDPQLTKDTIESITNYQKEKAITLH
Lh8105_10660       GPIFAGLPTLEKQRNENPLAAILELQKLDCDDIFVGDPQLTKDTIESITNYQKEKAITLH
ALV80_RS10460      GPIFAGLPTLEKQRNENPLAAILELQKLDCDDIFVGDPQLTKDTIESITNYQKEKAITLH
Lh22155_10460      GPIFAGLPTLEKQRNENPLAAILELQKLDCDDIFVGDPQLTKDTIESITNYQKEKAITLH
BCM45_RS07705      GPIFAGLPTLEKQRNENPLAAILELQKLDCDDIFVGDPQLTKDTIESITNYQKEKAITLH
TU99_RS10465       GPIFAGLPTLEKQRNENPLAAILELQKLDCDDIFVGDPQLTKDTIESITNYQKEKAITVH
LBHH_RS10405       GPIFAGLPTLEKQRNENPLAAILELQKLDCDDIFVGDPQLTKDTIESITNYQKEKAITLH
LBH_RS09100        GPIFAGLPTLEKQRNENPLAAILELQKLDCDDIFVGDPQLTKDTIESITNYQKEKAITLH
HUO_RS00395        GPIFAGLPTLEKQRNENPLAAILELQKLDCDDIFVGDPQLTKDTIESITNYQKEKAITLH
Lh8627_09895       GPIFAGLPTLEKQRNENPLAAILELQKLDCDDIFVGDPQLTKDTIESITNYQKEKAITLH
LHE_RS12595        GPIFAGLPTLEKQRNENPLAAILELQKLDCDDIFVGDPQLTKDTIESITNYQKEKAITLH
LHV_RS10070        ------------------------------------------------------------
                                                                               

R0052_RS10290      LDTEIPELFENDWHNRPDVARDVVRLKESREKQLLSTEPQDNIYARPKGSVTVDNDLYQR
LHV_RS10055        LDTEIPELFENDWHNRPDVARDVVRLKESREKQLLSTEPQDNIYARPKGSVTVDNDLYQR
Lh8105_10660       LDTEIPELFENDWHNRPDVARDVVRLKESREKQLLSTEPQDNIYARPKGSVTVDNDLYQR
ALV80_RS10460      LDTEIPELFENDWHNRPDVARDVVRLKESREKQLLSTEPQDNIYARPKGSVTVDNDLYQR
Lh22155_10460      LDTEIPELFENDWHNRPDVARDVVRLKESREKQLLSTEPQDNIYARPKGSVTVDNDLYQR
BCM45_RS07705      LDTEIPELFENDWHNRPDVARDVVRLKESREKQLLSTEPQDNIYARPKGSVTVDNDLYQR
TU99_RS10465       LDTEIPELFENDWHNRPDVARDVVRLKESREKQLLSTEPQDNIYARPKGSVTVDNDLYQR
LBHH_RS10405       LDTEIPELFENDWHNRPDVARDVVRLKESREKQLLSTEPQDNIYARPKGSVTVDNDLYQR
LBH_RS09100        LDTEIPELFENDWHNRPDVARDVVRLKESRKKQLLSTEPQDNIYARPKGSVTVDNDLYQW
HUO_RS00395        LDTEIPELFENDWHNRPDVARDVVRLKESREKQLFSTEPQDNIYARPKGSVTVDNDLYQR
Lh8627_09895       LDTEIPELFENDWHNRPDVARDVVRLKESREKQLFSTEPQDNIYARPKGSVTVDNDLYQR
LHE_RS12595        LDTEIPELFENDWHNRPDVARDVVRLKESREKQLFSTEPQDNIYARPKGSVTVDNDLYQR
LHV_RS10070        ------------------------------------------------------------
                                                                               

R0052_RS10290      YKGEIEITKCDLPRNEKVNVLAQVKDYDLPLLDYIGSNTRVIFRKANANSI
LHV_RS10055        YKGEIEITKCDLPRNEKVNVLAQVKDYDLPLLDYIGSNTRVIFRKANANSI
Lh8105_10660       YKGEIEITKCDLPRNEKVNVLAQVKDYDLPLLDYIGSNTRVIFRKANANSI
ALV80_RS10460      YKGEIEITKCDLPRNEKVNVLAQVKDYDLPLLDYIGSNTRVIFRKANANSI
Lh22155_10460      YKGEIEITKCDLPRNEKVNVLAQVKDYDLPLLDYIGSNTRVIFRKANANSI
BCM45_RS07705      YKGEIEITKCDLPRNEKVNVLAQVKDYDLPLLDYIGSNTRVIFRKANANSI
TU99_RS10465       YKGEIEITKCDLPRNEKVNVLAQVKDYDLPLLDYIGSNTRVIFRKANANSI
LBHH_RS10405       YKGEIEITKCDLPRNEKVNVLAQVKDYDLPLLDYIGSNTRVIFRKANANSI
LBH_RS09100        YKGEIEITKCDLPRNEKVNVLAQVKDYDLPLLDYIGSNTRVIFRKANANSI
HUO_RS00395        YKGEIEITKCDLPRNEKVNVLAQVKDYDLPLLDYIGSNTRVIFRKANANSI
Lh8627_09895       YKGEIEITKCDLPRNEKVNVLAQVKDYDLPLLDYIGSNTRVIFRKANANSI
LHE_RS12595        YKGEIEITKCDLPRNEKVNVLAQVKDYDLPLLDYIGSNTRVIFRKANANSI
LHV_RS10070        ---------------------------------------------------
                                                                      
