# Supplementary material for: Comparative Genomics of Completely Sequenced Lactobacillus helveticus Genomes Provides Insights into Strain-Specific Genes and Resolves Metagenomics Data Down to the Strain Level
Source: Front Microbiol. 2018 Jan 30;9:63. doi: 10.3389/fmicb.2018.00063 (PMC5797582; doi:10.3389/fmicb.2018.00063)
Supplement: Supplementary Data Sheet 2 — Result files of pan-core genome analysis. For descriptions, see Supplementary Table 10. [file DataSheet2.ZIP › HMMs_coreGenome/clw/Lh22155_04440.clw]

MUSCLE (3.8) multiple sequence alignment


LHE_RS20415        ------------------------------------------------------------
Lh8627_05285       ------------------------------------------------------------
LHE_RS19075        ------------------------------------------------------------
LHV_RS06860        ------------------------------------------------------------
Lh22155_04440      ------------------------------------------------------------
Lh8105_04430       ------------------------------------------------------------
LBH_RS06025        ------------------------------------------------------------
TU99_RS07270       ------------------------------------------------------------
HUO_RS05225        ------------------------------------------------------------
ALV80_RS00130      ------------------------------------------------------------
R0052_RS00090      ------------------------------------------------------------
LBHH_RS00120       ------------------------------------------------------------
ALV80_RS00135      ------------------------------------------------------------
ALV80_RS04380      MTNSNSSISRHYHQLNSEQRGQIQALLDSGMTSCSAIAREVGCHKSTISRQIRRGSVLQR
LBHH_RS04285       MTNSNSSISRHYHQLNSEQRGQIQALLDSGMTSCSAIAREVGCHKSTISRQIRRGSVLQR
BCM45_RS03215      MTNSNSSISRHYHQLNSEQRGQIQALLDSGITSCSAIAREVGCHKSTISREIRRGSVLQR
                                                                               

LHE_RS20415        ----MLYEHYYADTAQIYHDKRRKNCYKRDPLKHYAVFLRMLSKRFKAKFDATSIDEFVG
Lh8627_05285       ------------------------------------------------------------
LHE_RS19075        ------------------------------------------------------------
LHV_RS06860        ------------------------------------------------------------
Lh22155_04440      ------------------------------------------------------------
Lh8105_04430       ------------------------------------------------------------
LBH_RS06025        ------------------------------------------------------------
TU99_RS07270       ------------------------------------------------------------
HUO_RS05225        ----MLYEHYYADTAQIYHDKRCKNCYKRDPLKHYAVFLRMLSKRFKAKFDATSIDEFVG
ALV80_RS00130      ------------------------------------------------------------
R0052_RS00090      ------------------------------------------------------------
LBHH_RS00120       ------------------------------------------------------------
ALV80_RS00135      ------------------------------------------------------------
ALV80_RS04380      DHNYLLYEHYYADTAQIYHDKRRKNCYKRDPLKHYAVFLRMLSKRFKAKFDVTSIDEFVG
LBHH_RS04285       DHNYLLYEHYYADTAQIYHDKRRKNCYKRDPLKHYAVFLRMLSKRFKAKFDVTSIDEFVG
BCM45_RS03215      DHNYLLYEHYYADTAQIYHDKRRKNCYKRDPLKHYAVFLRMLSKRFKAKFDATSIDEFVG
                                                                               

LHE_RS20415        EFKQTMPGYSCPSTPTVYRYIDRGLLDISNIDLPMKLKRRRNKRHHSHGGHALHKKNLGN
Lh8627_05285       ------------------------------------------------------------
LHE_RS19075        ------------------------------------------------------------
LHV_RS06860        ------------------------------------------------------------
Lh22155_04440      ------------------------------------------------------------
Lh8105_04430       ------------------------------------------------------------
LBH_RS06025        ------------------------------------------------------------
TU99_RS07270       ------------------------------------------------------------
HUO_RS05225        EFKQTMPGYSCPSTPTVYRYIDRGLLDISNIDLPMKLKIRRNKRHHSHGGHALHKKNLGN
ALV80_RS00130      ------------------------------------------------------------
R0052_RS00090      ------------------------------------------------------------
LBHH_RS00120       ------------------------------------------------------------
ALV80_RS00135      ------------------------------------------------------------
ALV80_RS04380      EFKQTMPGYPCPSTPTVYRYIDRGLLDISNIDLPMKLKRRRNKRHHSHGGHALHKKNLGN
LBHH_RS04285       EFKQTMPGYPCPSTPTVYRYIDRGLLDISNIDLPMKLKRRRNKRHHSHGGHALHKKNLGN
BCM45_RS03215      EFKQTMPGYPCPSTPTVYRYIDRGLLDISNIDLPMKLKRRRNKRHHSHGGHALHKKNLGN
                                                                               

LHE_RS20415        SIEQRPKEAEDRATPLHWEGDLVKGVRRKNQPALMTLTERTTRFEVVIKMPDYRASTCQR
Lh8627_05285       ---------------------MVKSVRRKNQPALMTLTERTTGFEVVIKIPDYRASTCQR
LHE_RS19075        ---------------------MVKSVRRKNQPALMTLTERTTRFEVVIKILDYRASTCQR
LHV_RS06860        ---------------------MVKSVRRKNQPALMTLTERTTRFEVVIKILDYRASTCQR
Lh22155_04440      ---------------------MVKSVRRKNQPALMTLTERTTRFEVVIKILDYRASTCQR
Lh8105_04430       ---------------------MVKSVRRKNQPALMTLTERTTRFEVVIKILDYRASTCQR
LBH_RS06025        ---------------------MVKSVRRKNQPALMTLTERTTRFEVVIKIPDYRASTCQR
TU99_RS07270       ---------------------MVKSVRRKNQPALMTLTERTTRFEVVIKIPDYRASTCQR
HUO_RS05225        SIEQRPKEVEDRATPLHWEGDLVKSVRRKNQPALMTLTERTTRFEVVIKIPDYRASTCQR
ALV80_RS00130      ---------------------M---------------DEFAGEFKQT--MPGYPCPSTPT
R0052_RS00090      ---------------------MVKSVRRKNQPALMTLTERTTRFEVVIKIPDYRASTCQR
LBHH_RS00120       ---------------------MVKGVRRKNQPALMTLTERTTRFEVVIKIPDYRASTCQR
ALV80_RS00135      ---------------------MVKGVRRKNQPALMTLTERTTRFEVVIKIPDYRASTCPR
ALV80_RS04380      SIEQRPKEVEDRATPLHWEGDLVKGVRRKNQPALMTLTERTTRFEVVIKIPDYRASTCPR
LBHH_RS04285       SIEQRPKEVEDRATPLHWEGDLVKGVRRKNQPALMTLTERTTRFEVVIKIPDYRASTCPR
BCM45_RS03215      SIEQRPKEVEDRATPLHWEGDLVKGVRRKNQPALMTLTERTTRFEVVIKIPDYRASTCQR
                                        :                * :  *: .  : .* ..:   

LHE_RS20415        LLQKEIDQHPAWFKTITFDNGSEFADMAKIKNCQICFAHPYSPWERGTNENCNGLLRQFF
Lh8627_05285       LLQKEIDQHPDWFKTITFDNGSEFADMAKIKNCQIYFAHPYSPWERGTNENCNGLLRQFF
LHE_RS19075        LLRKEIDQHPDWFKTITFDNSSEFADMAKIKNCQIYFAHPYSLWERGTNENCSGLLRQFF
LHV_RS06860        LLRKEIDQHPDWFKTITFDNSSEFADMAKIKNCQIYFAHPYSLWERGTNENCSGLLRQFF
Lh22155_04440      LLRKEIDQHPDWFKTITFDNSSEFADMAKIKNCQIYFAHPYSLWERGTNENCSGLLRQFF
Lh8105_04430       LLRKEIDQHPDWFKTITFDNSSEFADMAKIKNCQIYFAHPYSLWERGTNENCSGLLRQFF
LBH_RS06025        LLQKEIDQHPDWFKTITFDNSSEFADMAKIKNCQIYFAHPYSPWERGTNENCSGLLRQFF
TU99_RS07270       LLQKEIDQHPDWFKTITFDNSSEFADMAKIKNCQIYFAHPYSPWERGTNENCSGLLRQFF
HUO_RS05225        LLQKEIDQHPDWFKTITFDNSSEFADMAKIKNCQIYFAHPYSPWERGTNKNCSGLLRQFF
ALV80_RS00130      VYRY-IDR-----------------GLLDISNIDL-------------------------
R0052_RS00090      LLQKEIDQHPDWFKTITFDNGSEFADMTKIKNCQICFAHPYSPWERGTNENCSGLLRQFF
LBHH_RS00120       LLQKEIDQHPDWFKTITFDNGSEFADMTKIKNCQICFAHPYSPWERGTNENCSGLLRQFF
ALV80_RS00135      LLQKEIDQHPDWFKTITFDNGSEFADMTKIKNCQICFAHPYSPWERGTNENCSGLLRQFF
ALV80_RS04380      LLQKEIDQHPDWFKTITFDNGSEFADMTKIKNCQIYFAHPYSPWERGTNENCNGLLRQFF
LBHH_RS04285       LLQKEIDQHPDWFKTITFDNGSEFADMTKIKNCQIYFAHPYSPWERGTNENCNGLLRQFF
BCM45_RS03215      LLQKEIDQHPDWFKTITFDNGSEFADMTKIKNCQIYFAHPYSPWERGTNENCSGLLRQFF
                   : .  **.                 .: .*.* ::                         

LHE_RS20415        PKGKSMKDKTAAYVQQAANAINYKHRRIHQYHTAEELFKQYISS----
Lh8627_05285       PKGKSMKDKTAAYVQQAANAINHKHRRIHQYHTAEELFKQYISS----
LHE_RS19075        PKGKSMKDKTAAYVQQATNAINHKHRRIHQYHTAEELFKQYISS----
LHV_RS06860        PKGKSMKDKTAAYVQQATNAINHKHRRIHQYHTAEELFKQYISS----
Lh22155_04440      PKGKSMKDKTAAYVQQATNAINHKHRRIHQYHTAEELFKQYISS----
Lh8105_04430       PKGKSMKDKTAAYVQQATNAINHKHRRIHQYHTAEELFKQYISS----
LBH_RS06025        PKGKSMKDKTAAYVQQATNAINHKHRRIHQYHTAEELFKQYISS----
TU99_RS07270       PKGKSMKDKTAAYVQQATNAINHKHRRIHQYHTAEELFKQYISS----
HUO_RS05225        PKGKSMKDKTAAYVQQATNAINHKHRRIHQYHTAEELFKQYISS----
ALV80_RS00130      ----PMK-------------LKRRRNKRHHSHGGHALHKKNLGNSIEQ
R0052_RS00090      PKGKSVKDKTAAYVQQATNAINHKHRRIHQYHPAEELFKQYISS----
LBHH_RS00120       PKGKSMEDKTAAYVQQATNAINHKHRRIHQYHTAEELFKQYISS----
ALV80_RS00135      PKGKSMKDKTAAYVQQATNAINHKHRRIHQYHTAEELFKQYISS----
ALV80_RS04380      PKGKSMKDKTAAYVQQATNAINHKHRRILQYHTAEELFKQYISS----
LBHH_RS04285       PKGKSMKDKTAAYVQQATNAINHKHRRILQYHTAEELFKQYISS----
BCM45_RS03215      PKGKSMKDKTAAYVQQATNAINHKHRRIHQYHTAEELFKQYISS----
                       .::             :: ....  : * .  *.*: :..    
