# Supplementary material for: Comparative Genomics of Completely Sequenced Lactobacillus helveticus Genomes Provides Insights into Strain-Specific Genes and Resolves Metagenomics Data Down to the Strain Level
Source: Front Microbiol. 2018 Jan 30;9:63. doi: 10.3389/fmicb.2018.00063 (PMC5797582; doi:10.3389/fmicb.2018.00063)
Supplement: Supplementary Data Sheet 2 — Result files of pan-core genome analysis. For descriptions, see Supplementary Table 10. [file DataSheet2.ZIP › HMMs_coreGenome/clw/BCM45_RS07170.clw]

MUSCLE (3.8) multiple sequence alignment


ALV80_RS00105      MKIKKVLVGAFAVLAALSLSACSGNKKSSSSSNKPKELNVEFVPSTQANKMEAKAKPLGT
LBHH_RS00100       MKIKKVLVGAFAVLAALSLSACSGNKKSSSSSNKPKELNVEFVPSTQANKMEAKAKPLGT
R0052_RS00070      MKIKKVLVGAFAVLAALSLSACSGNKKSSSSSNKPKELNVEFVPSTQANKMEAKAKPLGT
LHE_RS11490        MKIKKVLVGAFAVLAALSLSACSGNKKSSSSTNEPKELNVEFVPSTQANKTEAEAKPLGT
BCM45_RS07170      MKIKKVLVGAFAVLAALSLSACSGNKKSSSSTNEPKELNVEFVPSTQANKMEAKAKPLGT
LHV_RS00095        MKIKKVLVGAFAVLAALSLSACSGNKKSSSSTNEPKELNVEFVPSTQANKMEAKAKPLGM
Lh22155_00125      MKIKKVLVGAFAVLAALSLSACSGNKKSSSSTNEPKELNVEFVPSTQANKMEAKAKPLGM
Lh8105_00100       MKIKKVLVGAFAVLAALSLSACSGNKKSSSSTNEPKELNVEFVPSTQANKMEAKAKPLGM
HUO_RS00980        MKIKKVLVGAFAVLAALSLSACSGNKKSSSSTNEPKELNVEFVPSTQANKMEAKAKPLGM
Lh8627_00110       MKIKKVLVGAFAVLAALSLSACSGNKKSSSSTNEPKELNVEFVPSTQANKMEAKAKPLGM
TU99_RS00125       MKIKKFLVGAFAVLAALSLSACSGNKKSSSSTNEPKELNVEFVPSTQANKMEAKAKPLGT
LBH_RS00085        MKIKKFLVGAFAVLAALSLSACSGNKKSSSSTNEPKELNVEFVPSTQANKMEAKAKPLGT
TU99_RS00105       MKIKKFLVGAFAVLAALSLSACSGNKKSSSSTNEPKELNVEFVPSTQANKMEAKAKPLGT
                   *****.*************************:*:**************** **:***** 

ALV80_RS00105      LLQKQLHIPVHVTVSTDYSGLVEAMSSKKVDVGFMPPYSYMLAHKRGIADVLLQAERYGY
LBHH_RS00100       LLQKQLHIPVHVTVSTDYSGLVEAMSSKKVDVGFMPPYSYMLAHKRGIADVLLQAERYGY
R0052_RS00070      LLQKQLHIPVHVTVSTDYSGLVEAMSSKKVDVGFMPPYSYILAHKRGIADVLLQAERYGY
LHE_RS11490        LLQKQLHIPVHVTVSTDYSGLVEAMSSKKVDVGFMPPYSYMLAHKRGIADVLLQAERYGY
BCM45_RS07170      LLQKQLHIPVHVTVSTDFSGLVEAMSSKKVDVGFMPPYSYMLAHKRGIADVLLQAERYGY
LHV_RS00095        LLQKQLHIPVHVTVSTDFSGLVEAMSSKKVDVGFMPPYSYMLAHKRGIADVLLQAERYGY
Lh22155_00125      LLQKQLHIPVHVTVSTDFSGLVEAMSSKKVDVGFMPPYSYMLAHKRGIADVLLQAERYGY
Lh8105_00100       LLQKQLHIPVHVTVSTDFSGLVEAMSSKKVDVGFMPPYSYMLAHKRGIADVLLQAERYGY
HUO_RS00980        LLQKQLHIPVHVTVSTDFSGLVEAMSSKKVDVGFMPPYSYMLAHKRGIADVLLQAERYGY
Lh8627_00110       LLQKQLHIPVHVTVSTDFSGLVEAMSSKKVDVGFMPPYSYMLAHKRGIADVLLQAERYGY
TU99_RS00125       LLQKQLHIPVHVTVSTDFSGLVEAMSSKKVDVGFMPPYSYMLAHKRGIADVLLQAERYGY
LBH_RS00085        LLQKQLHIPVHVTVSTDFSGLVEAMSSKKVDVGFMPPYSYMLAHKRGIADVLLQAERYGY
TU99_RS00105       LLQKQLHIPVHVTVSTDFSGLVEAMSSKKVDVGFMPPYSYMLAHKRGIADVLLQAERYGY
                   *****************:**********************:*******************

ALV80_RS00105      DEPSGKMNHKLMHKYRGMIVVKKGSKIKSWKDLKGKKIAIGDPSASSGYVYPIAELYKKG
LBHH_RS00100       DEPSGKMNHKLMHKYRGMIVVKKGSKIKSWKDLKGKKIAIGDPSASSGYVYPIAELYKKG
R0052_RS00070      DEPSGKMNHKLMHKYRGMIVVKKGSKIKSWKDLKGKKIAIGDPSSSSGYVYPIAELYKKG
LHE_RS11490        DEPSGKMNHKLMHKYRGMIVVKKGSKIKSWKDLKGKKIAIGDPSSSSGYVYPIAELYKKG
BCM45_RS07170      DEPSGKMNHKLMHKYRGMIVVKKGSKIKSWKDLKGKKIAIGDPSSSSGYVYPIAELYKKG
LHV_RS00095        DEPSGKMNHKLMHKYRGMIVVKKGSKIKSWKDLKGKKIAIGDPSSSSGYVYPIAELYKKG
Lh22155_00125      DEPSGKMNHKLMHKYRGMIVVKKGSKIKSWKDLKGKKIAIGDPSSSSGYVYPIAELYKKG
Lh8105_00100       DEPSGKMNHKLMHKYRGMIVVKKGSKIKSWKDLKGKKIAIGDPSSSSGYVYPIAELYKKG
HUO_RS00980        DEPSGKMNHKLMHKYRGMIVVKKGSKIKSWKDLKGKKIAIGDPSSSSGYVYPIAELYKKG
Lh8627_00110       DEPSGKMNHKLMHKYRGMIVVKKGSKIKSWKDLKGKKIAIGDPSSSSGYVYPIAELYKKG
TU99_RS00125       DEPSGKMNHKLMHKYRGMIVVKKGSKIKSWKDLKGKKIAIGDPTSSSGYVYPIAELYKKG
LBH_RS00085        DEPSGKMNHKLMHKYRGMIVVKKGSKIKSWKDLKGKKIAIGDPSSSSGYVYPIAELYKKG
TU99_RS00105       DEPSGKMNHKLMHKYRGMIVVKKGSKIKSWKDLKGKKIAIGDPTSSSGYVYPIAELYKKG
                   *******************************************::***************

ALV80_RS00105      LNVTKDSKLVNIKGDDQEVISVLNGDVDAAFVFSDARNIAAKDDKRAMTDVVPIYFTQWI
LBHH_RS00100       LNVTKDSKLVNIKGDDQEVISVLNGDVDAAFVFSDARNIAAKDDKRAMTDVVPIYFTQWI
R0052_RS00070      LNVTKDSKLVNIKGDDQEVISVLNGDVDAAFVFSDARNIAAKDDKRAMTDVVPIYFTQWI
LHE_RS11490        LNVTKDSKLVNITSDDQRVISVLNGDVDAAFVFSDARDIAAKDDKRAMTDVVPIYFTQWI
BCM45_RS07170      LNVTKESKLVNITSDDQKVISVLNGDVDAAFVFSDARNIAAKDDKRAMTDVVPIYFTQWI
LHV_RS00095        LNVTKESKLVNITSDDQKVISVLNGDVDAAFVFSDARNIAAKDDKRAMTDVVPIYFTQWI
Lh22155_00125      LNVTKESKLVNITSDDQKVISVLNGDVDAAFVFSDARNIAAKDDKRAMTDVVPIYFTQWI
Lh8105_00100       LNVTKESKLVNITSDDQKVISVLNGDVDAAFVFSDARNIAAKDDKRAMTDVVPIYFTQWI
HUO_RS00980        LNVTKESKLVNITSDDQKVISVLNGDVDAAFVFSDARNIAAKDDKRAMTDVVPIYFTQWI
Lh8627_00110       LNVTKESKLVNITSDDQKVISVLNGDVDAAFVFSDARDIAAKDDKRAMTDVVPIYFTQWI
TU99_RS00125       LNVTKDSKLVNITSDDQRVISVLNGDVDAAFVFSDARDIAAKDDKRAMTDVVPIYFTQWI
LBH_RS00085        LNVTKDSKLVNITSDDQRVISVLNGDVDAAFVFSDARNIAAKDDKRAMTDVVPIYFTQWI
TU99_RS00105       LNVTKDSKLVNITSDDQRVISVLNGDVDAAFVFSDARDIAAKDDKRAMTDVVPIYFTQWI
                   *****:******..*** *******************:**********************

ALV80_RS00105      PNDTIAVRKDMPKKFRVKLAKAFKNIAKSKKGKQIIESIYNHYGYVDAKDSDFDGLRNYQ
LBHH_RS00100       PNDTIAVRKDMPKKFRVKLAKAFKNIAKSKKGKQIIESIYNHYGYVDAKDSDFDGLRNYQ
R0052_RS00070      PNDTIAVRKDMPKKFRVKLAKAFKNIAKSKKGKQIIESIYNHYGYVDAKDSDFDGLRNYQ
LHE_RS11490        PNDTISVRKDMPKKFRVKLAKAFKNIAKSKKGKQIIESIYSHYGYVDAKDSDFDGLRNYQ
BCM45_RS07170      PNDTISVRKDMPKKFRVKLAKAFKNIAKSKKGKQIIESIYSHYGYVDAKDSDFDGLRNYQ
LHV_RS00095        PNDTISVRKDMPKKFRVKLAKAFKNIAKSKKGKQIIESIYSHYGYVDAKDSDFDGLRNYQ
Lh22155_00125      PNDTISVRKDMPKKFRVKLAKAFKNIAKSKKGKQIIESIYSHYGYVDAKDSDFDGLRNYQ
Lh8105_00100       PNDTISVRKDMPKKFRVKLAKAFKNIAKSKKGKQIIESIYSHYGYVDAKDSDFDGLRNYQ
HUO_RS00980        PNDTISVRKDMPKKFRVKLAKAFKNIAKSKKGKQIIESIYSHYGYVDAKDSDFDGLRNYQ
Lh8627_00110       PNDTISVRKDMPKKFRVKLAKAFKNIAKSKKGKQIIESIYSHYGYVDAKDSDFDGLRNYQ
TU99_RS00125       PNDTISVRKDMPKKFRVKLAKAFKNIAKSKKGKQIIESIYSHYGYVDAKDSDFDGLRNYQ
LBH_RS00085        PNDTISVRKDMPKKFRVKLAKAFKNIAKSKKGKQIIESIYSHYGYVDAKDSDFDVLRNYQ
TU99_RS00105       PNDTISVRKDMPKKFRVKLAKAFKNIAKSKKGKQIIESIYSHYGYVDAKDSDFDVLRNYQ
                   *****:**********************************.************* *****

ALV80_RS00105      KIVNEATGK
LBHH_RS00100       KIVNEATGK
R0052_RS00070      KIVNEATGK
LHE_RS11490        KIVNEATGK
BCM45_RS07170      KIVNEATGK
LHV_RS00095        KIVNEATGK
Lh22155_00125      KIVNEATGK
Lh8105_00100       KIVNEATGK
HUO_RS00980        KIVNEATGK
Lh8627_00110       KIVNEATGK
TU99_RS00125       KIVNEATDK
LBH_RS00085        KIVNEATGK
TU99_RS00105       KIVNEATGK
                   *******.*
