# Supplementary material for: Comparative Genomics of Completely Sequenced Lactobacillus helveticus Genomes Provides Insights into Strain-Specific Genes and Resolves Metagenomics Data Down to the Strain Level
Source: Front Microbiol. 2018 Jan 30;9:63. doi: 10.3389/fmicb.2018.00063 (PMC5797582; doi:10.3389/fmicb.2018.00063)
Supplement: Supplementary Data Sheet 2 — Result files of pan-core genome analysis. For descriptions, see Supplementary Table 10. [file DataSheet2.ZIP › HMMs_coreGenome/clw/LBH_RS00450.clw]

MUSCLE (3.8) multiple sequence alignment


R0052_RS00525      MNPSLKFILAFIISLEIPLKASLTTNLIVIAFALVYLMVTRIKIKELILLIAVPFIAAFT
ALV80_RS00615      MNPSLKFTLAFIISLEISLKASLTTNLIVIAFALVYLMVTRIKIKELILLIAVPFIAAFT
LBHH_RS00590       MNSSLKFILAFIISLEISLKASLTTNLIVIAFALIYLLVTRIKIKELILLIAVPFIASFT
TU99_RS00510       MNSSLKFILAFIISLEISLKASLTTNLIVIAFALIYLLVTRIKIKELILLIAVPFIASFT
LBH_RS00450        MNSSLKFILAFIISLEISLKASLTTNLIVIAFALIYLLVTRIKIKELILLIAVPFIASFT
LHE_RS11985        MNSSLKFILAFIISLEISLKASLTTNLIVIAFALIYLLVTRIKIKELILLIAVPFIASFT
Lh8627_08905       MNSSLKFILAFIISLEISLKASLTTNLIVIAFALIYLLVTRIKIKELILLIAVPFIASFT
HUO_RS01485        MNSSLKFILAFIISLEISLKASLTTNLIVIAFALIYLLVTRIKIKELILLIAVPFIASFT
BCM45_RS06725      MNSSLKFILAFIISLEISLKASLTTNLIVIAFALIYLLVTRIKIKELILLIAVPFIASFT
LHV_RS00535        MNSSLKFILAFIISLEISLKASLTTNLIVIAFALIYLLVTRIKIKELILLIAVPFIASFT
Lh22155_00630      MNSSLKFILAFIISLEISLKASLTTNLIVIAFALIYLLVTRIKIKELILLIAVPFIASFT
Lh8105_00540       MNSSLKFILAFIISLEISLKASLTTNLIVIAFALIYLLVTRIKIKELILLIAVPFIASFT
                   **.**** *********.****************:**:*******************:**

R0052_RS00525      IFATLFWFSPTPDAYYAWNLSSRVYVYTLTIACVTRNTTATDFARSLEQNLHLPSKFAYG
ALV80_RS00615      IFATLFWFSPTPDAYYAWNLSSRVYVYTLTIACVTRNTTATDFARSLEQNLHLPSKFAYG
LBHH_RS00590       IFATLFWFSPTPDAYYAWNLSSRVYVYTLTIACVTRNTTATDFARSLEQNLHLPSKFAYG
TU99_RS00510       IFATLFWFSPTPDAYYAWNLSTRVYVYTLTIACVTRDTTATDFARSLEQNLHLPSKFAYG
LBH_RS00450        IFATLFWFSPTPDAYYAWNLSTRVYVYTLTIACVTRNTTATDFARSLEQNLHLPSKFAYG
LHE_RS11985        IFASLFWFSPTPDAYYAWNLSTRVYVYTLTIACVTRNTTATDFARSLEQNLHLPSKFAYG
Lh8627_08905       IFASLFWFSPTPDAYYAWNLSTRVYVYTLTIACVTRNTTATDFARSLEQNLHLPSKFAYG
HUO_RS01485        IFASLFWFSPTPDAYYAWNLSTRVYVYTLTIACVTRNTTATDFARSLEQNLHLPSKFAYG
BCM45_RS06725      IFATLFWFSPTPDAYYAWNLSTRVYVYTLTIACVTRNTTATDFARSLEQNLHLPSKFAYG
LHV_RS00535        IFATLFWFSPTPDAYYAWNLSTRVYVYTLTIACVTRNTTATDFARSLEQNLHLPSKFAYG
Lh22155_00630      IFATLFWFSPTPDAYYAWNLSTRVYVYTLTIACVTRNTTATDFARSLEQNLHLPSKFAYG
Lh8105_00540       IFATLFWFSPTPDAYYAWNLSTRVYVYTLTIACVTRNTTATDFARSLEQNLHLPSKFAYG
                   ***:*****************:**************:***********************

R0052_RS00525      VLAAINIIPQMKIAVKQIRTAAMMRGMYLSFWSPVLYFKAILVALNSADNLAQGMESHGY
ALV80_RS00615      VLAAINIIPQMKIAVKQIRTAAMMRGMYLSFWSPVLYFKAILVALNSADNLAQGMESHGY
LBHH_RS00590       VLAAINIIPQMKIAVKQIRTAAMMRGMYLSFWSPVLYFKAILVALNSADNLAQGMESHGY
TU99_RS00510       VLAAINIIPRMKTAVKQIRTSAMMRGMYLSFWSPVLYFKAILVALNSADNLAQGMESHGY
LBH_RS00450        VLAAINIIPRMKTAVKQIRTSAMMRGMYLSFWSPMLYFKAILVALNSADNLAQGMESHGY
LHE_RS11985        VLAAINIIPRMKTAVKQIRTSAMMRGMYLSFWSPVLYFKAILVALNSADNLAQGMESHGY
Lh8627_08905       VLAAINIIPRMKTAVKQIRTSAMMRGMYLSFWSPVLYFKAILVALNSADNLAQGMESHGY
HUO_RS01485        VLAAINIIPRMKTAVKQIRTSAMMRGMYLSFWSPVLYFKAILVALNSADNLAQGMESHGY
BCM45_RS06725      VLAAINIIPRMKTAVKQIRTSAMMRGMYLSFWSPVLYFKAILVALNSADNLAQGMESHGY
LHV_RS00535        VLAAINIIPRMKTAVKQIRTSAMMRGMYLSFWSPVLYFKAILVALNSADNLAQGMESHGY
Lh22155_00630      VLAAINIIPRMKTAVKQIRTSAMMRGMYLSFWSPVLYFKAILVALNSADNLAQGMESHGY
Lh8105_00540       VLAAINIIPRMKTAVKQIRTSAMMRGMYLSFWSPVLYFKAILVALNSADNLAQGMESHGY
                   *********.** *******:*************:*************************

R0052_RS00525      VEGQKRATIVAIPLTKKDWLIFFTLLILVNISLFIFK
ALV80_RS00615      VEGQKRATIVAIPLTKKDWLIFFTLLILVNISLFIFK
LBHH_RS00590       VEGQKRATIVAIPLTKKDWLIFFTLLILVNISLFIFK
TU99_RS00510       VEGQKRATIVAILLTKKDWLIFFTLLILVNISLLIFK
LBH_RS00450        VEGQKRATIVAIPLTKKDWLIFFTLLILVNISLFIFK
LHE_RS11985        VEGQKRATIVAIPLTKKDWLIFFTLLILVNISLFIFK
Lh8627_08905       VEGQKRATIVAIPLTKKDWLIFFTLLILVNISLFIFK
HUO_RS01485        VEGQKRATIVAIPLTKKDWLIFFTLLILVNISLFIFK
BCM45_RS06725      VEGQKRATIVAIPLTKKDWLIFFTLLILVNISLFIFK
LHV_RS00535        VEGQKRATIVAIPLTKKDWLIFFTLLILVNISLFIFK
Lh22155_00630      VEGQKRATIVAIPLTKKDWLIFFTLLILVNISLFIFK
Lh8105_00540       VEGQKRATIVAIPLTKKDWLIFFTLLILVNISLFIFK
                   ************ ********************:***
