# Supplementary material for: Comparative Genomics of Completely Sequenced Lactobacillus helveticus Genomes Provides Insights into Strain-Specific Genes and Resolves Metagenomics Data Down to the Strain Level
Source: Front Microbiol. 2018 Jan 30;9:63. doi: 10.3389/fmicb.2018.00063 (PMC5797582; doi:10.3389/fmicb.2018.00063)
Supplement: Supplementary Data Sheet 2 — Result files of pan-core genome analysis. For descriptions, see Supplementary Table 10. [file DataSheet2.ZIP › HMMs_coreGenome/clw/BCM45_RS06690.clw]

MUSCLE (3.8) multiple sequence alignment


TU99_RS00550       --------------------------------------------MLTIIQIYAYLHVLDI
BCM45_RS06690      MTVLKNIAKDRILQITVLITVISLFFARPRFADINFHTLWSVAAMLTIIQIYAYLHVLDI
LHV_RS00570        MTVLKNIAKDRILQITVLITVISLFFARPRFADINFHTLWSVAAMLTIIQIYAYLHVLDI
Lh22155_00665      MTVLKNIAKDRILQITVLITVISLFFARPRFADINFHTLWSVAAMLTIIQIYAYLHVLDI
Lh8105_00580       MTVLKNIAKDRILQITVLITVISLFFARPRFADINFHTLWSVAAMLTIIQIYAYLHVLDI
LBH_RS00485        MTVLKNIAKDRILQITILITVISLFFARPRFADINFHTLWSVAAMLTIIQIYAYLHVLDI
HUO_RS01520        MTVLKNIAKDRILQITVLITVISLFFARPRFADINFHTLWPVAAMLTIIQIYAYLHVLDI
LHE_RS12025        MTVLKNIAKDRILQITVLITVISLFFARPRFADINFHTLWSVAAMLTIIQIYAYLHVLDI
Lh8627_08865       MTVLKNIAKDRILQITVLITVISLFFARPRFADINFHTLWSVAAMLTIIQIYAYLHVLDI
R0052_RS00550      MTVLKNIAKDRILQITVLITVISLFFARPRFADINFHTLWSVAAMLTIIQIYAYLHVLDV
ALV80_RS00650      MTVLKNIAKDRILQITVIITIVSLFFARPRFADINFHTLWSVAAMLTIIQIYAYLHVLDV
LBHH_RS00625       MTVLKNIAKDRILQITVIITIVSLFFARPRFADINFHTLWSVAAMLTIIQIYAYLHVLDV
                                                               ***************:

TU99_RS00550       LAYKLTSIADNTRKLNMLFTALAVIAGMFLGNDITALTLIPLYLNIAKRYKLPQILPVTL
BCM45_RS06690      LAYKLTSIADNTRKLNMLFTALAVIAGMFLGNDITALTLIPLYLNIAKRYKLPQILPVTL
LHV_RS00570        LAYKLTSIADNTRKLNMLFTALAVIAGMFLGNDITALTLIPLYLNIAKRYKLPQILPVTL
Lh22155_00665      LAYKLTSIADNTRKLNMLFTALAVIAGMFLGNDITALTLIPLYLNIAKRYKLPQILPVTL
Lh8105_00580       LAYKLTSIADNTRKLNMLFTALAVIAGMFLGNDITALTLIPLYLNIAKRYKLPQILPVTL
LBH_RS00485        LAYKLTSIADNTRKLNMLFTALAVIAGMFLGNDITALTLIPLYLNIAKRYKLPQILPVTL
HUO_RS01520        LAYKLTSIADNTRKLNMLFTALAVIAGMFLGNDITALTLIPLYLNIAKRYKLPQILPVTL
LHE_RS12025        LAYKLTSIADNTRKLNMLFTALAVIAGMFLGNDITALTLIPLYLNIAKRYKLPQILPVTL
Lh8627_08865       LAYKLTSIADNTRKLNMLFTALAVIAGMFLGNDITALTLIPLYLNIAKRYKLPQILPVTL
R0052_RS00550      LAYKLTSIADNTRKLNMLFTALAVIAGMFLGNDITALTLIPLYLNIAKRYKLPQILPVTL
ALV80_RS00650      LAYKLTSIADNTRKLNMLFTALAVIAGMFLGNDITALTLIPLYLNIAKRYKLPQILPVTL
LBHH_RS00625       LAYKLTSIADNTRKLNMLFTALAVIAGMFLGNDITALTLIPLYLNIAKRYKLPQILPVTL
                   ************************************************************

TU99_RS00550       IGMGANIGAAFTPWGNPHNIFLVSRYNVSPLKFFEWSAPYLILSLIIMLLVFLFIPKNEI
BCM45_RS06690      IGMGANIGAAFTPWGNPHNIFLVSRYNVSPLKFFEWSAPYLILSLIIMLLVFLFIPKNEI
LHV_RS00570        IGMGANIGAAFTPWGNPHNIFLVSRYNVSPLKFFEWSAPYLILSLIIMLLVFLFIPKNEI
Lh22155_00665      IGMGANIGAAFTPWGNPHNIFLVSRYNVSPLKFFEWSAPYLILSLIIMLLVFLFIPKNEI
Lh8105_00580       IGMGANIGAAFTPWGNPHNIFLVSRYNVSPLKFFEWSAPYLILSLIIMLLVFLFIPKNEI
LBH_RS00485        IGMGANIGAAFTPWGNPHNIFLVSRYNVSPLKFFEWSAPYLILSLIIMLLVFLFIPKNEI
HUO_RS01520        IGMGANIGAAFTPWGNPHNIFLVSRYNVSPLKFFEWSAPYLILSLIIMLLVFLFIPKNEI
LHE_RS12025        IGMGANIGAAFTPWGNPHNIFLVSRYNVSPLKFFEWSAPYLILSLIIMLLVFLFIPKNEI
Lh8627_08865       IGMGANIGAAFTPWGNPHNIFLVSRYNVSPLKFFEWSAPYLILSLIIMLLVFLFIPKNEI
R0052_RS00550      IGMGANIGAAFTPWGNPHNIFLVSRYNVSPLKFFEWSVPYLILSLIIMLLVFLFIPKKEI
ALV80_RS00650      IGMGANIGAAFTPWGNPHNIFLVSRYNVSPLKFFEWSVPYLILSLIIMLLVFLFIPKKEI
LBHH_RS00625       IGMGANIGAAFTPWGNPHNIFLVSRYNVSPLKFFEWSVPYLILSLIIMLLVFLFIPKKEI
                   *************************************.*******************:**

TU99_RS00550       PTQKTEPIRISWPPTIITTVVFIFFFFGVFRAIDIIWPLIVAIVLALAINPRIMLKIDYA
BCM45_RS06690      PTQKTEPIRISWPPTIITTVVFIFFFFGVFRAIDIIWPLIVAIVLALAINPRIMLKIDYA
LHV_RS00570        PTQKTEPIRISWPPTIITTVVFIFFFFGVFRAIDIIWPLIVAIVLALAINPRIMLKIDYA
Lh22155_00665      PTQKTEPIRISWPPTIITTVVFIFFFFGVFRAIDIIWPLIVAIVLALAINPRIMLKIDYA
Lh8105_00580       PTQKTEPIRISWPPTIITTVVFIFFFFGVFRAIDIIWPLIVAIVLALAINPRIMLKIDYA
LBH_RS00485        PTQKTEPIRISWPPTIITTVVFIFFFFGVFRAIDIIWPLIVAIVLALAINPRIMLKIDYA
HUO_RS01520        PTQKTEPIRISCPPTIITTVVFIFFFFGVFRAIDIIWPLIVAIVLALAINPRIMLKIDYA
LHE_RS12025        PTQKTEPIRISCPPTIITIVVFIFFFFGVFRAIDIIWPLIVAIVLALAINPRIMLKIDYA
Lh8627_08865       PTQKTEPIRISCPPTIITTVVFIFFFFGVFRAIDIIWPLIVAIVLALAINPRIMLKIDYA
R0052_RS00550      PTQKTEPIRISWRPTIITTVVFIFFFFGVFRAIDIIWPLIVAIVLALAINPRIMLKIDYA
ALV80_RS00650      PTQKTEPIRISWRPTIITTVVFIFFFFGVFRAIDIIWSLIVAIVLALAINPRIMLKIDYA
LBHH_RS00625       PTQKTEPIRISWRPTIITTVVFIFFFFGVFRAIDIIWPLIVAIVLALAINPRIMLKIDYA
                   ***********  ***** ******************.**********************

TU99_RS00550       LLLTFTGFFIFISDIQQIPAIVNLIHDMVYSEISTYFASTISSQVMSNVPSTILVGKFTN
BCM45_RS06690      LLLTFTGFFIFISDIQQIPAIVNLIHDMVYSEISTYFASTISSQVMSNVPSTILVGKFTN
LHV_RS00570        LLLTFTGFFIFISDIQQIPAIVNLIHDMVYSEISTYFASTISSQVMSNVPSTILVGKFTN
Lh22155_00665      LLLTFTGFFIFISDIQQIPAIVNLIHDMVYSEISTYFASTISSQVMSNVPSTILVGKFTN
Lh8105_00580       LLLTFTGFFIFISDIQQIPAIVNLIHDMVYSEISTYFASTISSQVMSNVPSTILVGKFTN
LBH_RS00485        LLLTFTGFFIFISDIQQIPAIVNLIHDMVYSEISTYFASTISSQVMSNVPSTILVGKFTN
HUO_RS01520        LLLTFTGFFIFISDIQQIPAIVNLIHDMVYSEISTYFASTISSQVMSNVPSTILVGKFTN
LHE_RS12025        LLLTFTGFFIFISDIQQIPAIVNLIHDMVYSEISTYFASTISSQVMSNVPSTILVGKFTN
Lh8627_08865       LLLTFTGFFIFISDIQQIPAIVNLIHDMVYSEISTYFASTISSQVMSNVPSTILVGKFTN
R0052_RS00550      LLLTFTGFFIFISDIQQIPAIVNLIHDMVYSEISTYFASTISSQVMSNVPSTILVGKFTN
ALV80_RS00650      LLLTFTGFFIFISDIQQIPAIVNLIHDMVYSEISTYFASTISSQVMSNVPSTILVGKFTN
LBHH_RS00625       LLLTFTGFFIFISDIQQIPAIVNLIHDMVYSEISTYFASTISSQVMSNVPSTILVGKFTN
                   ************************************************************

TU99_RS00550       YAQALFLGSNIGGFGSAIGSMANMLVLKSFNQHGSVSKKKFFIQWTIMQFAGLIILTIVG
BCM45_RS06690      YAQALFLGSNIGGFGSAIGSMANMLVLKSFNQHGSVSKKKFFIQWTIMQFAGLIILTIVG
LHV_RS00570        YAQALFLGSNIGGFGSAIGSMANMLVLKSFNQHGSVSKKKFFIQWTIMQFAGLIILTIVG
Lh22155_00665      YAQALFLGSNIGGFGSAIGSMANMLVLKSFNQHGSVSKKKFFIQWTIMQFAGLIILTIVG
Lh8105_00580       YAQALFLGSNIGGFGSAIGSMANMLVLKSFNQHGSVSKKKFFIQWTIMQFAGLIILTIVG
LBH_RS00485        YAQALFLGSNIGGFGSAIGSMANMLVLKSFNQHGSVSKKKFFIQWTIMQFAGLIILTIVG
HUO_RS01520        YAQALFLGSNIGGFGSAIGSMANMLVLKSFNQHGSVSKKKFFIQWTIMQFAGLIILTIVG
LHE_RS12025        YAQALFLGSNIGGFGSAIGSMANMLVLKSFNQHGSVSKKKFFIQWTIMQFAGLIILTIVG
Lh8627_08865       YAQALFLGSNIGGFGSAIGSMANMLVLKSFNQHGSVSKKKFFIQWTIMQFAGLIILTIVG
R0052_RS00550      YAQALFLGSNIGGFGSAIGSMANMLVLKTFNQHGSVSKKKFFIQWTIMQFAGLIILTIVG
ALV80_RS00650      YAQALFLGSNIGGFGSAIGSMANMLVLKTFNQHGSVSKKKFFIQWTIMQFAGLIILTIVG
LBHH_RS00625       YAQALFLGSNIGGFGSAIGSMANMLVLKTFNQHGSVSKKKFFIQWTIMQFAGLIILTIVG
                   ****************************:*******************************

TU99_RS00550       LGLLIFRI
BCM45_RS06690      LGLLIFRI
LHV_RS00570        LGLLIFRI
Lh22155_00665      LGLLIFRI
Lh8105_00580       LGLLIFRI
LBH_RS00485        LGLLIFRI
HUO_RS01520        LGLLIFRI
LHE_RS12025        LGLLIFRI
Lh8627_08865       LGLLIFRI
R0052_RS00550      LGLLIFRI
ALV80_RS00650      LGLLIFRI
LBHH_RS00625       LGLLIFRI
                   ********
