# Supplementary material for: Comparative Genomics of Completely Sequenced Lactobacillus helveticus Genomes Provides Insights into Strain-Specific Genes and Resolves Metagenomics Data Down to the Strain Level
Source: Front Microbiol. 2018 Jan 30;9:63. doi: 10.3389/fmicb.2018.00063 (PMC5797582; doi:10.3389/fmicb.2018.00063)
Supplement: Supplementary Data Sheet 2 — Result files of pan-core genome analysis. For descriptions, see Supplementary Table 10. [file DataSheet2.ZIP › HMMs_coreGenome/clw/Lh8105_00655.clw]

MUSCLE (3.8) multiple sequence alignment


R0052_RS00615      MSEIKLVRIYDHEQPAGYRMLVDRMWPRGMSKIKAALDEWDKQIGPTNELRKWFNHEDEK
LBH_RS00550        MSEIKLVRIYDHEQPVGYRMLVDRMWPRGMSKIKAALDEWDKQFGPTNELRKWFNHEDEK
LHE_RS12095        MSEIKLVRIYDHEQPVGYRMLVDRMWPRGMSKIKAALDEWDKQIGPTNELRKWFNHEDEK
BCM45_RS06620      MSEIKLVRIYDHEQPVGYRMLVDRMWPRGMSKIKAALDEWDKQIGPTNELRKWFNHEDEK
LHV_RS00625        MSEIKLVRIYDHEQPVGYRMLVDRMWPRGMSKIKAALDEWDKQIGPTNELRKWFNHEDEK
Lh22155_00730      MSEIKLVRIYDHEQPVGYRMLVDRMWPRGMSKIKAALDEWDKQIGPTNELRKWFNHEDEK
Lh8627_08790       MSEIKLVRIYDHEQPVGYRMLVDRMWPRGMSKIKAALDEWDKQIGPTNELRKWFNHEDEK
HUO_RS01610        MSEIKLVRIYDHEQPVGYRMLVDRMWPRGMSKIKAALDEWDKQIGPTNELRKWFNHEDEK
TU99_RS00615       MSEIKLVRIYDHEQPVGYRMLVDRMWPRGMSKIKAALDEWDKQIGPTNELRKWFNHEDEK
ALV80_RS00690      MSEIKLVRIYDHEQPTGYRMLVDRMWPRGMSKIKAALDEWDKQIGPTNELRKWFNHEDEK
LBHH_RS00665       MSEIKLVRIYDHEQPTGYRMLVDRMWPRGMSKIKAALDEWDKQIGPTNELRKWFNHEDEK
Lh8105_00655       -------------------MLVDRMWPRGMSKIKAALDEWDKQIGPTNELRKWFNHEDEK
                                      ************************:****************

R0052_RS00615      FPEFKAKYIEELDKNEFTSEFIETVKKQLIKNDVLFLYGAKNRKHNQAVVLKEYVQERLK
LBH_RS00550        FPEFKAKYIEELDKNEFTSEFIETVKKQLIKNDVLFSYGAKNRKHNQAVVLKEYVQEKLK
LHE_RS12095        FPEFKAKYIEELDKNEFTSEFIETVKKQLIKNDVLFLYGAKNRKHNQAVVLKEYVQEKLK
BCM45_RS06620      FPEFKAKYIEELDKNEFTSEFIETVKKQLIKNDVLFLYGAKNRKHNQAVVLKEYVQEKLK
LHV_RS00625        FPEFKAKYIEELDKNEFTSEFIETVKKQLIKNDVLFLYGAKNRKHNQAVVLKEYVQEKLK
Lh22155_00730      FPEFKAKYIEELDKNEFTSEFIETVKKQLIKNDVLFLYGAKNRKHNQAVVLKEYVQEKLK
Lh8627_08790       FPEFKAKYIEELDKNEFTSEFIETVKKQLIKNDVLFLYGAKNRKHNQAVVLKEYVQEKLK
HUO_RS01610        FPEFKAKYIEELDKNEFTSEFIETVKKQLIKNDVLFLYGAKNRKHNQAVVLKEYVQEKLK
TU99_RS00615       FPEFKAKYIEELDKNEFTSEFIETVKKQLIKNDVLFLYGAKNRKHNQAVVLKEYVQEKLK
ALV80_RS00690      FPEFKAKYIEELDKNEFTSEFIETVKKQLIKNDVLFLYGAKNRKHNQAVVLKEYVQEKLK
LBHH_RS00665       FPEFKAKYIEELDKNEFTSEFIETVKKQLIKNDVLFLYGAKNRKHNQAVVLKEYVQEKLK
Lh8105_00655       FPEFKAKYIEELDKNEFTSEFIETVKKQLIKNDVLFLYGAKNRKHNQAVVLKEYVQEKLK
                   ************************************ ********************.**
