# Supplementary material for: Comparative Genomics of Completely Sequenced Lactobacillus helveticus Genomes Provides Insights into Strain-Specific Genes and Resolves Metagenomics Data Down to the Strain Level
Source: Front Microbiol. 2018 Jan 30;9:63. doi: 10.3389/fmicb.2018.00063 (PMC5797582; doi:10.3389/fmicb.2018.00063)
Supplement: Supplementary Data Sheet 2 — Result files of pan-core genome analysis. For descriptions, see Supplementary Table 10. [file DataSheet2.ZIP › HMMs_coreGenome/clw/TU99_RS00740.clw]

MUSCLE (3.8) multiple sequence alignment


Lh8627_08675       MKVENLTITNFNKREFKIHTYVLDQNPELVEQKRPLAIVVPGGSFNHLSKREGEPVALAF
LBH_RS00665        MKVENLTITNFNKREFKIHTYVLDQNPELVEQKRPLAIVVPGGSFNHLSKREGEPVALAF
TU99_RS00740       MKVENLTITNFNKREFKIHTYVLDQNPELVEQKRPLAIVVPGGSFNHLSKREGEPVALAF
LHE_RS12220        MKVENLTITNFNKREFKIHTYVLDQNPELVEQKRPLAIVVPGGSFNHLSKREGEPVALAF
HUO_RS01735        MKVENLTITNFNKREFKIHTYVLDQNPELVEQKRPLAIVVPGGSFNHLSKREGEPVALAF
ALV80_RS00805      MKVENLTITNFNKREFKIHTYVLDQNPELVEQKRPLAIVVPGGSFNHLSKREGEPVVLAF
LBHH_RS00780       MKVENLTITNFNKREFKIHTYVLDQNPELVEQKRPLAIVVPGGSFNHLSKREGEPVVLAF
R0052_RS00740      MKVENLTITNFNKREFKIHTYVLDQNPELVEQKRPLAIVVPGGSFNHLSKREGEPVALAF
BCM45_RS06505      MKVENLTITNFNKREFKIHTYVLDQNPELVEQKRPLAIVVPGGSFNHL------------
LHV_RS00740        MKVENLTITNFNKREFKIHTYVLDQNPELVEQKRPLAIVVPGGSFNHL------------
Lh22155_00845      MKVENLTITNFNKREFKIHTYVLDQNPELVEQKRPLAIVVPGGSFNHL------------
Lh8105_00775       MKVENLTITNFNKREFKIHTYVLDQNPELVEQKRPLAIVVPGGSFNHL------------
                   ************************************************            

Lh8627_08675       NNQGFNSVVMEYNLVQAPGKIYPDAGLDVLTTVKYFRDHADEYHLDPNRILTVGFSAGGH
LBH_RS00665        NNQGFNSVVMEYNLVQAPGKIYPDAGLDVLTTVKYFRDHADEYHLDPNRILTVGFSAGGH
TU99_RS00740       NNQGFNSVVMEYNLVQAPGKIYPDAGLDVLTTVKYFRDHADEYHLDPNRILTVGFSAGGH
LHE_RS12220        NNQGFNSVVMEYNLVQAPGKIYPDAGLDVLTTVKYFRDHADEYHLDPNRILTVGFSAGGH
HUO_RS01735        NNQGFNSVVMEYNLVQAPGKIYPDAGLDVLTTVKYFRDHADEYHLDPNRILTVGFSAGGH
ALV80_RS00805      NNQGFNSVVMEYNLVQDPGKIYPDAGLDVLTTVKYFRDHADEYHLDPNRILTIGFSAGGH
LBHH_RS00780       NNQGFNSVVMEYNLVQDPGKIYPDAGLDVLTTVKYFRDHADEYHLDPNRILTIGFSAGGH
R0052_RS00740      NNQGFNSVVMEYNLVQDPGKIYPDAGLDVLTTVKYFRDHADEYHLDPNRILTIGFSAGGH
BCM45_RS06505      ------------------------------------------------------------
LHV_RS00740        ------------------------------------------------------------
Lh22155_00845      ------------------------------------------------------------
Lh8105_00775       ------------------------------------------------------------
                                                                               

Lh8627_08675       VVSSANNMALSSDYQSKYGFNKDDVLPNKTILGYPLIDI-KKIGFPIPNDQKDKMPVEPE
LBH_RS00665        VVSSANNMALSSDYQSKYGFNKDDVLPNKTILGYPLIDI-KKIGFPIPNDQKDKMSVEPE
TU99_RS00740       VVSSANNMALSSDYQSKYGFNKDDVLPNKTILGYPLIDI-KKIGFPIPNDQKDKMSVEPE
LHE_RS12220        VVSSANNMALSSDYQSKYGFNKDDVLPNKTILGYPLIDI-KKIGFPIPNDQKDKMPVEPE
HUO_RS01735        VVSSANNMALSSDYQSKYGFNKDDVLPNKTILGYPLIDI-KKIGFPIPNDQKDKMPVEPE
ALV80_RS00805      VVSSANNMALSSDYQSKYGFNKDDVLPNKTILGYPLIDI-KKIGFPIPDDQKDKMPVEPE
LBHH_RS00780       VVSSANNMALSSDYQSKYGFNKDDVLPNKTILGYPLIDI-KKIGFPIPDDQKDKMPVEPE
R0052_RS00740      VVSSANNMALSSDYQSKYGFNKDDVLPNKTILGYPLIDI-KKIGFPIPDDQKDKMPVEPE
BCM45_RS06505      -----------------------------------LINCRRKHGILIP------------
LHV_RS00740        -----------------------------------LINCRRKHGILIP------------
Lh22155_00845      -----------------------------------LINCRRKHGILIP------------
Lh8105_00775       -----------------------------------LINCRRKHGILIP------------
                                                      **:  .* *: **            

Lh8627_08675       LLDSGLGVTPEIPDTFIFQAWDDPIVLIGNSIEYIGALNKNNVKTEAHLFNHGYHGFSLA
LBH_RS00665        LLDSALGVTPEIPDTFIFQAWDDPIVLIGNSIEYIGALNKNNVKTEAHLFNHGYHGFSLA
TU99_RS00740       LLDSALGVTPEIPDTFIFQAWDDPIVLIGNSIEYIGALNKNNVKTEAHLFNHGYHGFSLA
LHE_RS12220        LLDSALGVTPEIPDTFIFQAWDDPIVLIGNSIEYIGALNKNNVKTEAHLFNHGYHGFSLA
HUO_RS01735        LLDSALGVTPEIPDTFIFQAWDDPIVLIGNSIEYIGALNKNNVKTEAHLFNHGYHGFSLA
ALV80_RS00805      LLDSALGVTRETPDTFIFQAWDDPIVLIGNSIEYIGALNKNNVKTEAHLFNHGYHGFSLA
LBHH_RS00780       LLDSALGVTRETPDTFIFQAWDDPIVLIGNSIEYIGALNKNNVKTEAHLFNHGYHGFSLA
R0052_RS00740      LLDSALGVTRETPDTFIFQAWDDPIVLIGNSIEYIGALNKNNVKTEAHLFNHGYHGFSLA
BCM45_RS06505      ------------------------------------------------------------
LHV_RS00740        ------------------------------------------------------------
Lh22155_00845      ------------------------------------------------------------
Lh8105_00775       ------------------------------------------------------------
                                                                               

Lh8627_08675       RHNVKSKGREWQENPHAAHWFNLAMEWLRSEWGE
LBH_RS00665        RHNVKSKGREWQENPHAAHWFNLAMEWLRSEWGE
TU99_RS00740       RHNVKSKGREWQENPHAAHWFNLAMEWLRSEWGE
LHE_RS12220        RHNVKSKGREWQENPHAAHWFNLAMEWLRSEWGE
HUO_RS01735        RHNVKSKGREWQENPHAAHWFNLAMEWLRSEWGE
ALV80_RS00805      RHNVKSKGREWQENPHVAHWFHLAMEWLRSEWGE
LBHH_RS00780       RHNVKSKGREWQENPHVAHWFHLAMEWLRSEWGE
R0052_RS00740      RHNVKSKGREWQENPHAAHWFNLAMEWLRSEWGE
BCM45_RS06505      ----------------------------------
LHV_RS00740        ----------------------------------
Lh22155_00845      ----------------------------------
Lh8105_00775       ----------------------------------
                                                     
