# Supplementary material for: Comparative Genomics of Completely Sequenced Lactobacillus helveticus Genomes Provides Insights into Strain-Specific Genes and Resolves Metagenomics Data Down to the Strain Level
Source: Front Microbiol. 2018 Jan 30;9:63. doi: 10.3389/fmicb.2018.00063 (PMC5797582; doi:10.3389/fmicb.2018.00063)
Supplement: Supplementary Data Sheet 2 — Result files of pan-core genome analysis. For descriptions, see Supplementary Table 10. [file DataSheet2.ZIP › HMMs_coreGenome/clw/Lh8627_08630.clw]

MUSCLE (3.8) multiple sequence alignment


ALV80_RS00850      MPEKQNLMKLPKRKFKVMNLVWAIIMIAGLFISINVTNTHISVLFQNWDQFADIFVQMSH
LBHH_RS00825       MPEKQNLMKLPKRKFKVMNLVWAIIMIAGLFISINVTNTHISVLFQNWDQFADIFVQMSH
R0052_RS00785      MSEKQNLMKLPKRKFKVMNLVWAIIMIAGLFISINVTNTHISVLFENWDQFADIFVQMSH
BCM45_RS06455      MPEKQNLMKLPKRKFKVMNLVWAIIMIAGLFISINVTNTHISVLFKNWDQFADIFVQMSH
LHV_RS00795        MPEKQNLMKLPKRKFKVMNLVWAIIMIAGLFISINVTNTHISVLFKNWDQFADIFVQMSH
Lh22155_00895      MPEKQNLMKLPKRKFKVMNLVWAIIMIAGLFISINVTNTHISVLFKNWDQFADIFVQMSH
Lh8105_00825       MPEKQNLMKLPKRKFKVMNLVWAIIMIAGLFISINVTNTHISVLFKNWDQFADIFVQMSH
LBH_RS00710        MPEKQNLMKLPKRKFKVMNLVWAIIMIAGLFISINVTNTHISVLFKNWDQFADIFVQISH
LHE_RS12265        MPEKQNLMKLPKRKFKVMNLVWAIIMIAGLFISINVTNTHISVLFKNWDQFADIFVQISH
Lh8627_08630       MPEKQNLMKLPKRKFKVMNLVWAIIMIAGLFISINVTNTHISVLFKNWDQFADIFVQISH
HUO_RS01785        MPEKQNLMKLPKRKFKVMNLVWAIIMIAGLFISINVTNTHISVLFKNWDQFADIFVQISH
TU99_RS00785       MPEKQNLMKLPKRKFKVMNLVWAIIMIAGLFISINVTNTHISVLFKNWDQFADIFVQISH
                   *.*******************************************:***********:**

ALV80_RS00850      PDWSYLSVIWPKLIETIKMAVLGTVIGSVVAFIYSLLIARNIVKNKAVTGVLRFIMNIIR
LBHH_RS00825       PDWSYLSVIWPKLIETIKMAVLGTVIGSVVAFIYSLLIARNIVKNKAVTGVLRFIMNIIR
R0052_RS00785      PDWSYLSVIWPKLIETIKMAVLGTVIGSVVAFIYSLLIARNIVKNKAVTGVLRFIMNIIR
BCM45_RS06455      PDWSYLSVIWPKLIETIKMAVLGTVIGSVVAFIYSLSIARNIVKNKAVTGVLRFIMNIIR
LHV_RS00795        PDWSYLSVIWPKLIETIKMAVLGTVIGSVVAFIYSLSIARNIVKNKAVTGVLRFIMNIIR
Lh22155_00895      PDWSYLSVIWPKLIETIKMAVLGTVIGSVVAFIYSLSIARNIVKNKAVTGVLRFIMNIIR
Lh8105_00825       PDWSYLSVIWPKLIETIKMAVLGTVIGSVVAFIYSLSIARNIVKNKAVTGVLRFIMNIIR
LBH_RS00710        PDWSYLSVIWPKLIETIKMAVLGTVIGSVVAFIYSLSIARNIVKNKAVTGVLRFIMNIIR
LHE_RS12265        PDWSYLSVIWPKLIETIKMAVLGTVIGSVVAFIYSLSIARNIVKNKAVTGVLRFIMNIIR
Lh8627_08630       PDWSYLSVIWPKLIETIKMAVLGTVIGSVVAFIYSLSIARNIVKNKAVTGVLRFIMNIIR
HUO_RS01785        PDWSYLSVIWPKLIETIKMAVLGTVIGSVVAFIYSLSIARNIVKNKAVTGVLRFIMNIIR
TU99_RS00785       PDWSYLSVIWPKLIETIKMAVLGTVIGSVVAFIYSLSIARNIVKNKAVTGVLRFIMNIIR
                   ************************************ ***********************

ALV80_RS00850      TIPDLLLGAVFVAIVGIGPVPGVMALAVFTFGVVVKLFYEAIETIDPGPIEALTAVGANK
LBHH_RS00825       TIPDLLLGAVFVAIVGIGPVPGVMALAVFTFGVVVKLFYEAIETIDPGPIEALTAVGANK
R0052_RS00785      TIPDLLLGAVFVAIVGIGPVPGVMALAVFTFGVVVKLFYEAIETIDPGPIEALTAVGANK
BCM45_RS06455      TIPDLLLGAVFVAIVGIGPVAGVVALAVFTFGVVVKLFYEAIETIDPGPIEALTAVGANK
LHV_RS00795        TIPDLLLGAVFVAIVGIGPVAGVVALAVFTFGVVVKLFYEAIETIDPGPIEALTAVGANK
Lh22155_00895      TIPDLLLGAVFVAIVGIGPVAGVVALAVFTFGVVVKLFYEAIETIDPGPIEALTAVGANK
Lh8105_00825       TIPDLLLGAVFVAIVGIGPVAGVVALAVFTFGVVVKLFYEAIETIDPGPIEALTAVGANK
LBH_RS00710        TIPDLLLGAVFVAIVGIGPVAGVVALAVVTFGIVVKLFYEAIETIDPGPIEALIAVGANK
LHE_RS12265        TIPDLLLGAVFVAIVGIGPVAGVVALAVVTFGIVVKLFYESIETIDPGPIEALTAVGANK
Lh8627_08630       TIPDLLLGAVFVAIVGIGPVAGVVALAVVTFGIVVKLFYESIETIDPGPIEALTAVGANK
HUO_RS01785        TIPDLLLGAVFVAIVGIGPVAGVVALAVVTFGIVVKLFYESIETIDPGPIEALTAVGANK
TU99_RS00785       TIPDLLLGAVFVAIVGIGPVAGVVALAVVTFGIVVKLFYEAIETIDPGPIEALTAVGANK
                   ********************.**:****.***:*******:************ ******

ALV80_RS00850      LQIIHHAVMPQIMTYFISYVLYAFEINVRASTVLGYIGAGGIGLNLQQTLQVFNYAQTGT
LBHH_RS00825       LQIIHHAVMPQIMTYFISYVLYAFEINVRASTVLGYIGAGGIGLNLQQTLQVFNYAQTGT
R0052_RS00785      LQIIHHAVMPQIMTYFISYVLYAFEINVRASTVLGYIGAGGIGLNLQQTLQVFNYAQTGT
BCM45_RS06455      LQIIHYAVMPQIMTYFISYVLYAFEINVRASTVLGYIGAGGIGLNLQQTLQVFNYAQTST
LHV_RS00795        LQIIHYAVMPQIMTYFISYVLYAFEINVRASTVLGYIGAGGIGLNLQQTLQVFNYAQTST
Lh22155_00895      LQIIHYAVMPQIMTYFISYVLYAFEINVRASTVLGYIGAGGIGLNLQQTLQVFNYAQTST
Lh8105_00825       LQIIHYAVMPQIMTYFISYVLYAFEINVRASTVLGYIGAGGIGLNLQQTLQVFNYAQTST
LBH_RS00710        LQIIHYAVMPQIMTYFISYVLYAFEINVRASTVLGYIGAGGIGLNLQQTLQVFNYAQTGT
LHE_RS12265        LQIIHHAVMPQIMTYFISYVLYAFEINVRASTVLGYIGAGGIGLNLQQTLQVFNYAQTGT
Lh8627_08630       LQIIHHAVMPQIMTYFISYVLYAFEINVRASTVLGYIGAGGIGLNLQQTLQVFNYAQTGT
HUO_RS01785        LQIIHHAVMPQIMTYFISYVLYAFEINVRASTVLGYIGAGGIGLNLQQTLQVFNYAQTGT
TU99_RS00785       LQIIHHAVMPQIMTYFISYVLYAFEINVRASTVLGYIGAGGIGLNLQQTLQVFNYAQTGT
                   *****:****************************************************.*

ALV80_RS00850      IIIVIIVVVVLIDYVSSKSREALMK
LBHH_RS00825       IIIVIIVVVVLIDYVSSKSREALMK
R0052_RS00785      IIIVIIVVVVLIDYVSSKSREALMK
BCM45_RS06455      IIIVIIVVVVLIDYVSSKSREALMK
LHV_RS00795        IIIVIIVVVVLIDYVSSKSREALMK
Lh22155_00895      IIIVIIVVVVLIDYVSSKSREALMK
Lh8105_00825       IIIVIIVVVVLIDYVSSKSREALMK
LBH_RS00710        IIIVIIVVVVLIDYVSSKSREALMK
LHE_RS12265        IIIVIIVVVVLIDYVSSKSREALMK
Lh8627_08630       IIIVIIVVVVLIDYVSSKSREALMK
HUO_RS01785        IIIVIIVVVVLIDYVSSKSREALMK
TU99_RS00785       IIIVIIVVVVLIDYVSSKSREALMK
                   *************************
