# Supplementary material for: Comparative Genomics of Completely Sequenced Lactobacillus helveticus Genomes Provides Insights into Strain-Specific Genes and Resolves Metagenomics Data Down to the Strain Level
Source: Front Microbiol. 2018 Jan 30;9:63. doi: 10.3389/fmicb.2018.00063 (PMC5797582; doi:10.3389/fmicb.2018.00063)
Supplement: Supplementary Data Sheet 2 — Result files of pan-core genome analysis. For descriptions, see Supplementary Table 10. [file DataSheet2.ZIP › HMMs_coreGenome/clw/Lh22155_00970.clw]

MUSCLE (3.8) multiple sequence alignment


BCM45_RS06380      MTEEEKNAQAQADKET-EENDDLKVVMPEANKTTMPKEEFKEQPDYLKVFANFYIAQFDE
LBH_RS00780        MTEEEKNAQAQADKET-EENDDLKVVMPEANKTTMPKEEFKEQPDYLKVFANFYIAQFDE
TU99_RS00855       MTEEEKNAQAQADKET-EENDDLKVVMPEANKTTMPKEEFKEQPDYLKVFANFYIAQFDE
Lh8105_00895       MTEEEKNAQAQADKET-EENDDLKVVMPEANKTTMPKEEFKEQPDYLKVFANFYIAQFDE
LHE_RS12335        MTEEEKNAQAQADKET-EENDDLKVVMPEANKTTMPKEEFKEQPDYLKVFANFYIVQFDE
Lh8627_08560       MTEEEKNAQAQADKET-EENDDLKVVMPEANKTTMPKEEFKEQPDYLKVFANFYIVQFDE
HUO_RS01855        MTEEEKNAQAQADKET-EENDDLKVVMPEANKTTMPKEEFKEQPDYLKVFANFYIVQFDE
Lh22155_00970      MTEEEKNAQAQADKETEEENDDLKVVMPEANKTNMPKEEFKEQPDYLKVFANFYIAQFDE
ALV80_RS00920      MTEEEKNAQAQADKETEEENDDLKVVMPEANKTNMPKEEFKEQPDYLKVFANFYIAQFDE
LHV_RS00870        MTEEEKNAQAQADKET-EENDDLKVVMPEANKTTMPKEEFKEQPDYLKVFANFYIAQFDE
LBHH_RS00900       MTEEEKNAQAQADKETEEENDDLKVVMPEANKTTMPKEEFKEQPDYLKVFANFYIAQFDE
R0052_RS00860      MTEEEKNAQAQADKET-EENDDLKVVMPEANKTTMPKEEFKEQPDYLKVFANFYIAQFDE
                   **************** ****************.*********************.****

BCM45_RS06380      DDLEIINLYDEKHNMVDINSYLLNNIHFPRKKLLDHVLQYHDYNFKNLLDVMIEKTGVKP
LBH_RS00780        DDLEIINLYDEKHNMVDINSYLLNNIHFPRKKLLDHVLQYHDYNFKNLLDVMIEKTGVKP
TU99_RS00855       DDLEIINLYDEKHNMVDINSYLLNNIHFPRKKLLDHVLQYHDYNFKNLLDVMIEKTGVKP
Lh8105_00895       DDLEIINLYDEKHNMVDINSYLLNNIHFPRKKLLDHVLQYHDYNFKNLLDVMIEKTGVKP
LHE_RS12335        DDLEIINLYDEKHNMVDINSYLLNNIHFPRKKLLDHVLQYHDYNFKNLLDVMIEKTGVKP
Lh8627_08560       DDLEIINLYDEKHNMVDINSYLLNNIHFPRKKLLDHVLQYHDYNFKNLLDVMIEKTGVKP
HUO_RS01855        DDLEIINLYDEKHNMVDINSYLLNNIHFPRKKLLDHVLQYHDYNFKNLLDVMIEKTGVKP
Lh22155_00970      DDLEIINFYDEKHNMVDINSYLLNNIHFPRKKLIDHVLQYHDYNFKNLLDVMIEKTGVKP
ALV80_RS00920      DDLEIINLYDEKHNMVDINSYLLNNIHFPRKKLIDHVLQYHDYNFKNLLDVMIEKTGVKP
LHV_RS00870        DDLEIINLYDEKHNMVDINSYLLNNIHFPRKKLIDHVLQYHDYNFKNLLDVMIEKTGVKP
LBHH_RS00900       DDLEIINLYDEKHNMVDINSYLLNNIHFPRKKLIDHVLQYHDYNFKNLLDVMIEKTGVKP
R0052_RS00860      DDLEIINLYDEKHNMVDINSYLLNNIHFPRKKLIDHVLQYHDYNFKNLLDVMIEKTGVKP
                   *******:*************************:**************************

BCM45_RS06380      EAMLTYEAWDKWYKEQRAKISSSLS
LBH_RS00780        EAMLTYEAWDKWYKEQRAKISSSLS
TU99_RS00855       EAMLTYEAWDKWYKEQRAKISSSLS
Lh8105_00895       EDMLTYEAWDKWYKEQRAKISSSLS
LHE_RS12335        EDMLTYEAWDKWYEEQRAKISSSLS
Lh8627_08560       EDMLTYEAWDKWYEEQRAKISSSLS
HUO_RS01855        EDMLTYEAWDKWYEEQRAKISSSLS
Lh22155_00970      EDMLTYAAWDKWYEEQRAKISSSLS
ALV80_RS00920      EDMLTYEAWDKWYEEQRAKISSSLS
LHV_RS00870        EDMLTYEAWDKWYEEQRAKISSSLS
LBHH_RS00900       EDMLTYEAWDKWYEEQRAKISSSLS
R0052_RS00860      EDMLTYEAWDKWYEEQRAKISSSLS
                   * **** ******:***********
