# Supplementary material for: Comparative Genomics of Completely Sequenced Lactobacillus helveticus Genomes Provides Insights into Strain-Specific Genes and Resolves Metagenomics Data Down to the Strain Level
Source: Front Microbiol. 2018 Jan 30;9:63. doi: 10.3389/fmicb.2018.00063 (PMC5797582; doi:10.3389/fmicb.2018.00063)
Supplement: Supplementary Data Sheet 2 — Result files of pan-core genome analysis. For descriptions, see Supplementary Table 10. [file DataSheet2.ZIP › HMMs_coreGenome/clw/TU99_RS10285.clw]

MUSCLE (3.8) multiple sequence alignment


BCM45_RS07930      MSQLDNTLKLLGIKDTNIQVFGTREEFHGRGSGR--------------------------
LHV_RS09705        MSQLDNTLKLLGIKDTNIQVFGTREEFHGRGSGR--------------------------
Lh22155_10300      MSQLDNTLKLLGIKDTNIQVFGTREEFHGRGSGR--------------------------
Lh8105_10500       MSQLDNTLKLLGIKDTNIQVFGTREEFHGRGSGR--------------------------
HUO_RS00210        MSQLDNTLKLLGIKDTNIQVFGTREEFHGRGSGR--------------------------
R0052_RS09930      MSQLDNTLKLLGITDTNIQVFGTREEFHGRGSGR--------------------------
ALV80_RS10245      MSQLDNTLKLLGITDTNIQVFGTREEFHGRGSGR--------------------------
LBH_RS08895        MSQLDNTLKLLGITDTNIQVFGTREEFHGRGSGR--------------------------
R0052_RS09925      ------------------------------------------------------------
R0052_RS09960      ------------------------------------------------------------
ALV80_RS10240      ------------------------------------------------------------
ALV80_RS10290      ------------------------------------------------------------
LBHH_RS10170       ------------------------------------------------------------
LHE_RS12845        MSQLDNTLKLLGITDTNIQVFSTREEFHGRGSGRKKYLVIQAELTYTLRRYPSCGYNTLH
Lh8627_09665       MSQLDNTLKLLGITDTNIQVFGTREEFHGRGSGRKKYLVIQAELTYTLRRYPSCGYNTLH
BCM45_RS07910      ------------------------------------------------------------
Lh8105_10520       ------------------------------------------------------------
BCM45_RS07985      MSQLDNTLKLLGIKDTNIQVFGTREEFHGRGSGRKKYLVIQAELTYTLRRYPSCGYNTLH
LHV_RS09650        MSQLDNTLKLLGIKDTNIQVFGTREEFHGRGSGRKKYLVIQAELTYTLRRYPSCGYNTLH
Lh22155_10245      MSQLDNTLKLLGIKDTNIQVFGTREEFHGRGSGRKKYLVIQAELTYTLRRYPSCGYNTLH
Lh8105_10445       MSQLDNTLKLLGIKDTNIQVFGTREEFHGRGSGRKKYLVIQAELTYTLRRYPSCGYNTLH
TU99_RS10285       MSQLDNTLKLLGITDTNIQVFGTREEFHGRGSGRKKYLVIQAELTYTLRRCPSCGYNTLH
LBH_RS08910        MSQLDNTLKLLGIKDTNIQVFGTREEFHGRGSGRKKYLVIQAELTYTLRRYPSCGYNTLH
LBH_RS08845        MSQLDNTLKLLGIKDTNIQVFGTREEFHGRGSGRKKYLVIQAELTYTLRRYPSCGYNTLH
                                                                               

BCM45_RS07930      ------------------------------------------------------------
LHV_RS09705        ------------------------------------------------------------
Lh22155_10300      ------------------------------------------------------------
Lh8105_10500       ------------------------------------------------------------
HUO_RS00210        ------------------------------------------------------------
R0052_RS09930      ------------------------------------------------------------
ALV80_RS10245      ------------------------------------------------------------
LBH_RS08895        ------------------------------------------------------------
R0052_RS09925      ------------------------------------------------------------
R0052_RS09960      ------------------------------------------------------------
ALV80_RS10240      ------------------------------------------------------------
ALV80_RS10290      ------------------------------------------------------------
LBHH_RS10170       ------------------------------------------------------------
LHE_RS12845        PNGHKLTHVHIAGPMDRPVILELNKQRLRCSNCHSTCTAATPVVSTNHAIGHGLATHMLK
Lh8627_09665       PNGHKLTHVHIAGPMDRPVILELNKQRLRCSNCHSTCTAATPVVSTNHAIGHGLATHMLK
BCM45_RS07910      ------------------------------------------------------------
Lh8105_10520       ------------------------------------------------------------
BCM45_RS07985      PNGHKLTHVHIAGPMDRPVILELNKQRWRCSNCHSTCTAATPVVSTNHAIGHGLATHMLK
LHV_RS09650        PNGHKLTHVHIAGPMDRPVILELNKQRWRCSNCHSTCTAATPVVSTNHAIGHGLATHMLK
Lh22155_10245      PNGHKLTHVHIAGPMDRPVILELNKQRWRCSNCHSTCTAATPVVSTNHAIGHGLATHMLK
Lh8105_10445       PNGHKLTHVHIAGPMDRPVILELNKQRWRCSNCHSTCTAATPVVSTNHAIGHGLATHMLK
TU99_RS10285       PNGHKLTHVHIAGPMDRPVILELNKQRWRCSNCHSTCTATTPVVSTNHAIGHGLATHMLK
LBH_RS08910        PNGHKLTHVHIAGPMDRPVILELNKQRWRCSNCHSTCTATTPVVSTNHAIGHGLATHVLK
LBH_RS08845        PNGHKLTHVHIAGPMDRPVILELNKQRWRCSNCHSTCTATTPVVSTNHAIGHGLATHVLK
                                                                               

BCM45_RS07930      -----------------------------------------------------KKYLVIQ
LHV_RS09705        -----------------------------------------------------KKYLVIQ
Lh22155_10300      -----------------------------------------------------KKYLVIQ
Lh8105_10500       -----------------------------------------------------KKYLVIQ
HUO_RS00210        -----------------------------------------------------KKYLVIQ
R0052_RS09930      -----------------------------------------------------KKYLVIQ
ALV80_RS10245      -----------------------------------------------------KKVF---
LBH_RS08895        -----------------------------------------------------KKYLVIQ
R0052_RS09925      -----------------------------------------------------MSFICID
R0052_RS09960      -----------------------------------------------------MSFICID
ALV80_RS10240      -----------------------------------------------------MSFICID
ALV80_RS10290      -----------------------------------------------------MSFICID
LBHH_RS10170       -----------------------------------------------------MSFICID
LHE_RS12845        LASKSLPAKTIASLTGISTNSVQRILTANIHPH----LPINLCFDEFRSTHGSMSFICID
Lh8627_09665       LASKSLPAKTIASLTGISTNSVQRILTANIHPH----LPINLCFDEFRSTHGSMSFICID
BCM45_RS07910      -----------------------------------------------------MSFICID
Lh8105_10520       -----------------------------------------------------MSFICID
BCM45_RS07985      LASKSLPAKTIASLTGISTNSVQRILTANIHPH----LPINLCFDEFRSTHGSMSFICID
LHV_RS09650        LASKSLPAKTIASLTGISTNSVQRILTANIHPH----LPINLCFDEFRSTHGSMSFICID
Lh22155_10245      LASKSLPAKTIASLTGISTNSVQRILTANIHPH----LPINLCFDEFRSTHGSMSFICID
Lh8105_10445       LASKSLPAKTIASLTGISTNSVQRILTANIHPH----LPINLCFDEFRSTHGSMSFICID
TU99_RS10285       LASKSLPAKTIASLTGISTNSIQRILTANIHPHASRRLPINLCFDEFRSTHGSMSFICID
LBH_RS08910        LASKSLPAKTIASLTGISTNSIQRILTANIHPHASRRLPINLCFDEFRSTHGSMSFICID
LBH_RS08845        LASKSLPAKTIASLTGISTNSIQRILTANIHPHASRRLPINLCFDEFRSTHGSMSFICID
                                                                         . :   

BCM45_RS07930      AE-----------LTYTLRRYPSCGYNT-----------------------LHPN-----
LHV_RS09705        AE-----------LTYTLRRYPSCGYNT-----------------------LHPN-----
Lh22155_10300      AE-----------LTYTLRRYPSCGYNT-----------------------LHPN-----
Lh8105_10500       AE-----------LTYTLRRYPSCGYNT-----------------------LHPN-----
HUO_RS00210        AE-----------LTYTLRRYPSCGYNT-----------------------LHPN-----
R0052_RS09930      AE-----------LTYTLRRCPSCGYNT-----------------------LHPN-----
ALV80_RS10245      -------------------GHPGRAY-------------------------LHTQ-----
LBH_RS08895        AE-----------LTYTLRRYPGCGYNT-----------------------LHPN-----
R0052_RS09925      ADTHKSVKVLSDRLNRTIKQFFLSQYSTAERAAVQRVIMDMNASYQAFVHELFPNAELII
R0052_RS09960      ADTHKSVKVLSDRLNRTIKQFFLSQYSTAERAAVQRVIMDMNASYQAFVHELFPNAELII
ALV80_RS10240      ADTHKSVKVLSDRLNRTIKQFFLSQYSTAERAAVQRVIMDMNASYQAFVHELFPNAELII
ALV80_RS10290      ADTHKSVKVLSDRLNRTIKQFFLSQYSTAERAAVQRVIMDMNASYQAFVHELFPNAELII
LBHH_RS10170       ADTHKSVKVLSDRLNRTIKQFFLSQYSTAERAAVQRVIMDMNASYQAFVHELFPNAELII
LHE_RS12845        ADTHKSVKVLSDRLNRTIKQFFLSQYSTAERAAVQRVIMDMNASYQAFVHELFPNAELII
Lh8627_09665       ADTHKSVKVLSDRLNRTIKQFFLSQYSTAERAAVQRVIMDMNASYQAFVHELFPNAELII
BCM45_RS07910      ADTHKSVKVLSDRLNRTIKQFFLSQYSTAERAAVQRVIMDMNASYQAFVHELFPNAELII
Lh8105_10520       ADTHKSVKVLSDRLNRTIKQFFLSQYSTAERAAVQRVIMDMNASYQAFVHELFPNAELII
BCM45_RS07985      ADTHKSVKVLSDRLNRTIKQFFLSQYSTAERAAVQRVIMDMNASYQAFMHELFPNAELII
LHV_RS09650        ADTHKSVKVLSDRLNRTIKQFFLSQYSTAERAAVQRVIMDMNASYQAFMHELFPNAELII
Lh22155_10245      ADTHKSVKVLSDRLNRTIKQFFLSQYSTAERAAVQRVIMDMNASYQAFMHELFPNAELII
Lh8105_10445       ADTHKSVKVLSDRLNRTIKQFFLSQYSTAERAAVQRVIMDMNASYQAFMHELFPNAELII
TU99_RS10285       ADTHKSVKVLSDRLNRTIKQFFLSQYSTAERAAIQRVIMDMNASYQAFVHELFPNAELII
LBH_RS08910        ADTHKSVKVLSDRLNRTIKQFFLSQYSTAERAAIQRVIMDMNASYQAFMHELFPNAELII
LBH_RS08845        ADTHKSVKVLSDRLNRTIKQFFLSQYSTAERAAIQRVIMDMNASYQAFMHELFPNAELII
                                            *                         *..:     

BCM45_RS07930      -------------------GHKLTNVR---------------------------------
LHV_RS09705        -------------------GHKLTNVR---------------------------------
Lh22155_10300      -------------------GHKLTNVR---------------------------------
Lh8105_10500       -------------------GHKLTNVR---------------------------------
HUO_RS00210        -------------------GHKLTNVR---------------------------------
R0052_RS09930      -------------------GHKLTHVHIAGPMDRPVILELNKQRWRCSNCHSTCTATTPV
ALV80_RS10245      -------------------ALSQLWIQ---------------------------------
LBH_RS08895        -------------------GHKLTNVR---------------------------------
R0052_RS09925      DRFHIIQLMGRTMDTIRTQCFKQLDKHSRKYKVLKSLWRLFHKANPDIQKSRYLFGLNEY
R0052_RS09960      DRFHIIQLMGRTMDTIRTQCFKQLDKHSRKYKVLKSLWRLFHKANPDIQKSRYLFGLNEY
ALV80_RS10240      DRFHIIQLMGRTMDTIRTQCLKQLDKHLRKYKVLKSLWRLFHKANPDAQKSRYLFGLNEY
ALV80_RS10290      DRFHIIQLMGRTMDTIRTQCLKQLDKHLRKYKVLKSLWRLFHKANPDAQKSRYLFGLNEY
LBHH_RS10170       DRFHIIQLMGRTMDTIRTQCLKQLDKHLREYKVLKSLWRLFHKANPDAQKSRYLFGLNEY
LHE_RS12845        DRFHIIQLMGRTMDTIRTQCLKQLDKHSREYKVLKSLWRLFHKANPDAQKSRYLFGLNKY
Lh8627_09665       DRFHIIQLMGRTMDTIRTQCLKQLDKHSREYKVLKSLWRLFHKANPDAQKSRYLFGLNKY
BCM45_RS07910      DRFHIIQLMGRTMDTIRTQCLKQLDKHSREYKVLKSLWRLFHKANPDAQKSRYLFGLNEY
Lh8105_10520       DRFHIIQLMGRTMDTIRTQCLKQLDKHSREYKVLKSLWRLFHKANPDAQKSRYLFGLNEY
BCM45_RS07985      DRFHIIQLMGRTMDTIHTQCLKQLDKHSREYKVLKSLWRLFHKANPDAQKSRYLFGLNEY
LHV_RS09650        DRFHIIQLMGRTMDTIHTQCLKQLDKHSREYKVLKSLWRLFHKANPDAQKSRYLFGLNEY
Lh22155_10245      DRFHIIQLMGRTMDTIHTQCLKQLDKHSREYKVLKSLWRLFHKANPDAQKSRYLFGLNEY
Lh8105_10445       DRFHIIQLMGRTMDTIRTQCLKQLDKHSREYKVLKSLWRLFHKANPDAQKSRYLFGLNEY
TU99_RS10285       DRFHIIQLMGRTMDTIRTQCLKQLDKHSREYKVLKSPWRLFHKANPDAQKSRYLFGLNEY
LBH_RS08910        DRFHIIQLMGRTMDTIRTQCLKQLDKHSREYKVLKSLWRLFHKANPDAQKSRYLFGLNEY
LBH_RS08845        DRFHIIQLMGRTMDTIHTQCLKQLDKHSREYKVLKSLWRLFHKANPDAQKSRYLFGLNEY
                                        .    .                                 

BCM45_RS07930      ------------------------------------------------------------
LHV_RS09705        ------------------------------------------------------------
Lh22155_10300      ------------------------------------------------------------
Lh8105_10500       ------------------------------------------------------------
HUO_RS00210        ------------------------------------------------------------
R0052_RS09930      VSTNHAIGHGLATHVLKLASKSLPAKTIASLTGISTNSVQRILTANIHPHASRRLPINLM
ALV80_RS10245      -----------------------YVAP---------------------------------
LBH_RS08895        ------------------------------------------------------------
R0052_RS09925      STEQNAIDIGTDTFPAFKTAYETYIDLHDALMGRHADELKNIITNYQPNGTPLDTAMHTL
R0052_RS09960      STEQNAIDIGTDTFPAFKTAYETYIDLHDALMGRHADELKNIITNYQPNGTPLDTAMHTL
ALV80_RS10240      STEQNAIDIGTDTFPAFKTAYETYIDLHDALMGRHADKLKNIITNYQPNGTPLDTAMHTL
ALV80_RS10290      STEQNAIDIGTDTFPAFKTAYETYIDLHDALMGRHADKLKNIITNYQPNGTPLDTAMHTL
LBHH_RS10170       STEQNAIDIGTDTFPAFKTAYETYIDLHDALMGRHADKLKNIITNYQPNGTPLDTAMHTL
LHE_RS12845        STEQNAIDIGTDTFPAFKTAYETYIDLHDALMGRHADELKNIITNYQPNGTPLDTAMHTL
Lh8627_09665       STEQNAIDIGTDTFPAFKTAYETYIDLHDALMGRHADELKNIITNYQPNGTPLDTAMHTL
BCM45_RS07910      STAQNAIDIGTDTFPAFKTAYETYIDLHDALMGRHADELKNIITNYQPNGTPLDTAMHTL
Lh8105_10520       STEQNAIDIGTDTFPAFKTAYETYIDLHDALMGRHADELKNIITNYQPNGTPLDTAMHTL
BCM45_RS07985      STEQNAIDIGTDTFPAFKTAYETYIDLHDALMGRHADELKNIITNYQPNGTPLDTAMHTL
LHV_RS09650        STEQNAIDIGTDTFPAFKTAYETYIDLHDALMGRHADELKNIITNYQPNGTPLDTAMHTL
Lh22155_10245      STEQNAIDIGTDTFPAFKTAYETYIDLHDALMGRHADELKNIITNYQPNGTPLDTAMHTL
Lh8105_10445       STEQNAIDIGTDTFPAFKTAYETYIDLHDALMGRHADELKNIITNYQPNGTPLDTAMHTL
TU99_RS10285       STAQNTIDIGTDTFPAFKTAYETYIDLHDALMGRHADELKNIITNYQPNGTPLDTAMHTL
LBH_RS08910        STAQNTIDIGTDTFPAFKTAYETYIDLHDALMGRHADELKNIITNYQPNGTPLDTAMHTL
LBH_RS08845        STEQNAIDIGTDTFPAFKTAYETYIDLHDALMGRHADELKNIITNYQPNGTPLDTAMHTL
                                                                               

BCM45_RS07930      ----------------------------------------------------
LHV_RS09705        ----------------------------------------------------
Lh22155_10300      ----------------------------------------------------
Lh8105_10500       ----------------------------------------------------
HUO_RS00210        ----------------------------------------------------
R0052_RS09930      L---------------------------------------------------
ALV80_RS10245      ----------------------------------------------------
LBH_RS08895        ----------------------------------------------------
R0052_RS09925      RKNLNGVINAAKSSYSNGPIEGINRMIRELKRACYGFSNQANMFTRVYQLIA
R0052_RS09960      RKNLNGVINAAKSSYSNGPIEGINRMIRELKRACYGFSNQANMFTRVYQLIA
ALV80_RS10240      RKNLNGVINAAKSSYSNGPIEGINRKIKELKRACYGFSNQANMFTRVYQLIA
ALV80_RS10290      RKNLNGVINAAKSSYSNGPIEGINRKIKELKRACYGFSNQANMFTRVYQLIA
LBHH_RS10170       RKNLNGVINAAKSSYSNGPIEGINRKIKELKRACYGFSNQANMFTRVYQLIA
LHE_RS12845        RKNLNGVINAAKSSYSNGPIEGINRMIKELKRACYGFSNQANMFTRVYQLIA
Lh8627_09665       RKNLNGVINAAKSSYSNGPIEGINRMIKELKRACYGFSNQANMFTRVYQLIA
BCM45_RS07910      RKNLNGVINAAKSSYSNGPIEGINRMIKELKRACYGFSNQANMFTRVYQLIA
Lh8105_10520       RKNLNGVINAAKSSYSNGPIEGINRMIKELKRACYGFSNQANMFTRVYQLIA
BCM45_RS07985      RKNLNGVINAAKLSYSNGPIEGINRMIKELKRACYGFSNQANMFTRVYQLIA
LHV_RS09650        RKNLNGVINAAKLSYSNGPIEGINRMIKELKRACYGFSNQANMFTRVYQLIA
Lh22155_10245      RKNLNGVINAAKLSYSNGPIEGINRMIKELKRACYGFSNQANMFTRVYQLIA
Lh8105_10445       RKNLNGVINAAKLSYSNGPIEGINRMIKELKRACYGFSNQANMFTRVYQLIA
TU99_RS10285       RKNLNGVINAAKSSYSNGPIEGINRMIKELKRACYGFSNQANMFTRVYQLIA
LBH_RS08910        RKNLNGVINAAKSSYSNGPIEGINRMIKELKRACYGFSNQANMFTRVYQLIA
LBH_RS08845        RKNLNGVINAAKSSYSNGPIEGINRMIKELKRACYGFSNQANMFTRVYQLIA
                                                                       
