# Supplementary material for: Comparative Genomics of Completely Sequenced Lactobacillus helveticus Genomes Provides Insights into Strain-Specific Genes and Resolves Metagenomics Data Down to the Strain Level
Source: Front Microbiol. 2018 Jan 30;9:63. doi: 10.3389/fmicb.2018.00063 (PMC5797582; doi:10.3389/fmicb.2018.00063)
Supplement: Supplementary Data Sheet 2 — Result files of pan-core genome analysis. For descriptions, see Supplementary Table 10. [file DataSheet2.ZIP › HMMs_coreGenome/clw/LHE_RS22375.clw]

MUSCLE (3.8) multiple sequence alignment


R0052_RS01075      MKKMKTRFIWLFGLLAVFMTMTGFVQPNIEDHAHILNKETKTLIKEKNNRYLQTKEQPQI
Lh8627_08350       MKKMKTRFIWLFGLLAVFMTMTGFVQPNIEDHAHILNKETKTLIKEKNNRYLQTKEQPQI
ALV80_RS01110      MKKMKTRFIWLFGLLAVFMTMTGFVQPNIEDHAHILNKETKTLIKEKNNRYLQTKEQPQI
BCM45_RS06195      MKKMKTRFIWLFGLLAVFMTMTGFVQPNIEDHAHILNKETKTLIKEKNNRYLQTKEQPQI
LHV_RS01120        MKKMKTRFIWLFGLLAVFMTMTGFVQPNIEDHAHILNKETKTLIKEKNNRYLQTKEQPQI
Lh8105_01090       MKKMKTRFIWLFGLLAVFMTMTGFVQPNIEDHAHILNKETKTLIKEKNNRYLQTKEQPQI
LBHH_RS01090       MKKMKTRFIWLFGLLAVFMTMTGFVQPNIEDHAHILNKETKTLIKEKNNRYLQTKEQPQI
LHE_RS22375        MKKMKTRFIWLFGLLAVFMTMTGFVQPNIEDHAHILNKETKTLIKEKNNRYLQTKEQPQI
Lh22155_01205      MKKMKTRFIWLFGLLAVFMTMTGFVQPNIEDHAHILNKETKTLIKEKNNRYLQTKEQPQI
HUO_RS02065        MKKMKTRFIWLFGLLAVFMTMTGFVQPNIEDHAHILNKETKTLIKEKNNRYLQTKEQPQI
TU99_RS01030       MKKMKTRFIWLFGLLAVFMTMTGFVQPNIEDHAHILNKETKTLIKEKNNRYLQTKEQPQI
LBH_RS00950        MKKMKTRFIWLFGLLAVFMTMTGFVQPNIEDHAHILNKETKTLIKEKNNRYLQTKEQPQI
                   ************************************************************

R0052_RS01075      TVVTVKKLKNLTPKSLNRSKRTVFIVVGQKGKKRNVQIFSSKDLHGAFTADARSNILSAE
Lh8627_08350       TVITVKKLKDLTPKSLNRSKRTVFIVVGQKGKKRDVQIFSSKDLHGAFTADARSSILRTE
ALV80_RS01110      TVITVKKLKNLTPKSLNRSKRTVFIVVGQKGKKRNVQIFSSKDLHGAFTADARSNILRAE
BCM45_RS06195      TVITVKKLKNLTPKSLNRSKRTVFIVVGQKGKKRNVQIFSSKDLHGAFTADARSNILRAE
LHV_RS01120        TVITVKKLKNLTPKSLNRSKRTVFIVVGQKGKKRNVQIFSSKDLHGAFTADARSNILRAE
Lh8105_01090       TVITVKKLKNLTPKSLNRSKRTVFIVVGQKGKKRNVQIFSSKDLHGAFTADARSNILRAE
LBHH_RS01090       TVITVKKLKNLTPKSLNRSKRTVFIVVGQKGKKRNVQIFSSKDLHGAFTADARSNILRAE
LHE_RS22375        TVITVKKLKDLTPKSLNRSKRTVFIVVGQKGKKRDVQIFSSKDLHGAFTADARSNILRAE
Lh22155_01205      TVITVKKLKDLTPKSLNRSKRTVFIVVGQKGKKRDVQIFSSKDLHGAFTADARSNILRAE
HUO_RS02065        TVITVKKLKDLTPKSLNRSKRTVFIVVGQKGKKRDVQIFSSKDLHGAFTADARSNILRAE
TU99_RS01030       TVITVKKLKNLTPKSLNRSKRTVFIVVGQKGKKRDVQIFSSKDLHGAFTADARSNILHAE
LBH_RS00950        TVITVKKLKNLTPKSLNRSKRTVFIVVGQKGKKRDVQIFSSKDLHGAFTADARSNILHAE
                   **:******:************************:*******************.** :*

R0052_RS01075      ADQLRSYNNATFNKGLRFVFRACATKVDQQYQYALDKFDLSQSEQNKISHPHRIALPIAL
Lh8627_08350       VDQLQSYNNATFNKGLRFVFRACATKVDQQYQYALDKFDLSQSEQNKISHPHRVALPIAL
ALV80_RS01110      VDQLRSYNNATFNKGLRFVFRACATKVDQQYQYALDKFDLSQSEQNKISHPHRVALPIAL
BCM45_RS06195      VDQLRSYNNATFNKGLRFVFRACATKVDQQYQYALDKFDLSQSEQNKISHPHRVALPIAL
LHV_RS01120        VDQLRSYNNATFNKGLRFVFRACATKVDQQYQYALDKFDLSQSEQNKISHPHRVALPIAL
Lh8105_01090       VDQLRSYNNATFNKGLRFVFRACATKVDQQYQYALDKFDLSQSEQNKISHPHRVALPIAL
LBHH_RS01090       VDQLRSYNNATFNKGLRFVFRACATKVDQQYQYALDKFDLSQSEQNKISHPHRVALPIAL
LHE_RS22375        VDQLRSYNNATFNKGLRFVFRACATKVDQQYQYALDKFDLSQSEQNKISHPHRVALPIAL
Lh22155_01205      VDQLRSYNNATFNKGLRFVFRACATKVDQQYQYALDKFDLSQSEQNKISHPHRVALPIAL
HUO_RS02065        VDQLRSYNNATFNKGLRFVFRACATKVDQQYQYALDKFDLSQSEQNKISHPHRVALPIAL
TU99_RS01030       VDQLRSYNNATFNKGLRFVFRACATKVDQQYQYALDKFDLSQSEQNKISHPHRVALPIAL
LBH_RS00950        VDQLRSYNNATFNKGLRFVFRACATKVDQQYQYALDKFDLSQSEQNKISHPHRVVLPIAL
                   .***.************************************************:.*****

R0052_RS01075      ALAFLIMGIIYILRRFGHHSSNLRK
Lh8627_08350       ALAFLIMGIIYMLRRFGHHSSNLRK
ALV80_RS01110      ALAFLIMGIIYMLRRFGHHSSNLRK
BCM45_RS06195      ALAFLIMGIIYMLRRFGHHSSNLRK
LHV_RS01120        ALAFLIMGIIYMLRRFGHHSSNLRK
Lh8105_01090       ALAFLIMGIIYMLRRFGHHSSNLRK
LBHH_RS01090       ALAFLIMGIIYMLRRFGHHSSNLRK
LHE_RS22375        ALAFLIMGIIYMLRRFGHHSSNLRK
Lh22155_01205      ALAFLIMGIIYMLRRFGHHSSNLRK
HUO_RS02065        ALAFLIMGIIYMLRRFGHHSSNLRK
TU99_RS01030       ALAFLIMGIIYMLRRFGHHSSNLRK
LBH_RS00950        ALAFLIMGIIYMLRRFGHHSSNLRK
                   ***********:*************
