# Supplementary material for: Comparative Genomics of Completely Sequenced Lactobacillus helveticus Genomes Provides Insights into Strain-Specific Genes and Resolves Metagenomics Data Down to the Strain Level
Source: Front Microbiol. 2018 Jan 30;9:63. doi: 10.3389/fmicb.2018.00063 (PMC5797582; doi:10.3389/fmicb.2018.00063)
Supplement: Supplementary Data Sheet 2 — Result files of pan-core genome analysis. For descriptions, see Supplementary Table 10. [file DataSheet2.ZIP › HMMs_coreGenome/clw/BCM45_RS06175.clw]

MUSCLE (3.8) multiple sequence alignment


R0052_RS01095      MVLNKKNFDAVVVVEGKDDTIRLKQFFPGIETVETNGSAVSDSVLTQLKQLSKTRQIIVF
LBHH_RS01110       MVLNKKNFDAVVVVEGKDDTIRLKQFFPGIETVETNGSAVSDSVLTQLKQLSKTRQIIVF
ALV80_RS01130      MVLNKKNFDAVVVVEGKDDTIRLKQFFPGIETVETNGSAVSDSVLTQLKQLSKTRQIIVF
BCM45_RS06175      MVLNKKNFDAVVVVEGKDDTIRLKQFFPGIETVETNGSAISDSVLTQLKQLSKTRQIIVF
LHV_RS01140        MVLNKKNFDAVVVVEGKDDTIRLKQFFPGIETVETNGSAISDSVLTQLKQLSKTRQIIVF
Lh8105_01110       MVLNKKNFDAVVVVEGKDDTIRLKQFFPGIETVETNGSAISDSVLTQLKQLSKTRQIIVF
LHE_RS22355        MVLNKKNFDAVVVVEGKDDTIRLKQFFPGIETVETNGSAISDSVLTQLKQLSKTRQIIVF
Lh22155_01225      MVLNKKNFDAVVVVEGKDDTIRLKQFFPGIETVETNGSAISDSVLTQLKQLSKTRQIIVF
Lh8627_08330       MVLNKKNFDAVVVVEGKDDTIRLKQFFPGIETVETNGSAISDSVLTQLKQLSKTRQIIVF
HUO_RS02085        MVLNKKNFDAVVVVEGKDDTIRLKQFFPGIETVETNGSAISDSVLTQLKQLSKTRQIIVF
TU99_RS01050       MVLNKKNFDAVVVVEGKDDTIRLKQFFPGIETVETNGSAISDSVLTQLKQLSKTRQIIVF
LBH_RS00970        MVLNKKNFDAVVVVEGKDDTIRLKQFFPGIETVETNGSAISDSVLTQLKQLSKTRQIIVF
                   ***************************************:********************

R0052_RS01095      TDPDFNGERIRRIVTNAVPNAKQAFITRKEGEPHKKGSLGVEHASKEALEKALSDLHDVA
LBHH_RS01110       TDPDFNGERIRRIVTNAVPNAKQAFITRKEGEPHKKGSLGVEHASKEALEKALSDLHEVA
ALV80_RS01130      TDPDFNGERIRRIVTNAVPNAKQAFITRKEGEPHKKGSLGVEHASKEALEKALSDLHEVA
BCM45_RS06175      TDPDFNGERIRRIVTNAVPNAKQAFITRKEGEPHKKGSLGVEHASKEALEKALSDLHEVA
LHV_RS01140        TDPDFNGERIRRIVTNAVPNAKQAFITRKEGEPHKKGSLGVEHASKEALEKALSDLHEVA
Lh8105_01110       TDPDFNGERIRRIVTNAVPNAKQAFITRKEGEPHKKGSLGVEHASKEALEKALSDLHEVA
LHE_RS22355        TDPDFNGERIRRIVTNAVPNAKQAFITRKEGEPHKKGSLGVEHASKEALEKALSDLHEVA
Lh22155_01225      TDPDFNGERIRRIVTNAVPNAKQAFITRKEGEPHKKGSLGVEHASKEALEKALSDLHEVA
Lh8627_08330       TDPDFNGERIRRIVTNAVPNAKQAFITRKEGEPHKKGSLGVEHASKEALEKALSDLHEVA
HUO_RS02085        TDPDFNGERIRRIVTNAVPNAKQAFITRKEGEPHKKGSLGVEHASKEALEKALSDLHEVA
TU99_RS01050       TDPDFNGERIRRIVTNAVPNAKQAFITRKEGEPHKKGSLGVEHASKEALEKALSDLHEVA
LBH_RS00970        TDPDFNGERIRRIITNAVPNAKQAFITRKEGEPHKKGSLGVEHASKEALEKALSDLHEVA
                   *************:*******************************************:**

R0052_RS01095      PKNSDLTKEEYRKLGLAGGTGSRKLREQVGIKLRVGYGNSKQFYNRLHTFGVSLNELKQA
LBHH_RS01110       PKNSDLTKEEYRKLGLAGGTGSRKLREQVGIKLRVGYGNSKQFYNRLHTFGVSLDELKQA
ALV80_RS01130      PKNSDLTKEEYRKLGLAGGTGSRKLREQVGIKLRVGYGNSKQFYNRLHIFGVSLDELKQA
BCM45_RS06175      PKNSNLTKEEYRKLGLAGGTGSRKLREQVGIKLRVGYGNSKQFYNRLHTFGVSLDELNQA
LHV_RS01140        PKNSNLTKEEYRKLGLAGGTGSRKLREQVGIKLRVGYGNSKQFYNRLHTFGVSLDELNQA
Lh8105_01110       PKNSNLTKEEYRKLGLAGGTGSRKLREQVGIKLRVGYGNSKQFYNRLHTFGVSLDELNQA
LHE_RS22355        PKNSDLTKEEYRKLGLAGGTGSRKLREQVGIKLRVGYGNSKQFYNRLHTFGVSLDELKQA
Lh22155_01225      PKNSDLTKEEYRKLGLAGGTGSRKLREQVGIKLRVGYGNSKQFYNRLHTFGVSLDELKQA
Lh8627_08330       PKNSDLTKEEYRKLGLAGGTGSRKLREQVGIKLRVGYGNSKQFYNRLHTFGVSLDELKQA
HUO_RS02085        PKNSDLTKEEYRKLGLAGGTGSRKLREQVGIKLRVGYGNSKQFYNRLHTFGVSLDELKQA
TU99_RS01050       PKNSDLTKEEYRKLGLAGGTGSRKLREQVGIKLRVGYGNSKQFYNRLHTFGVSLDELKQA
LBH_RS00970        PKNSDLTKEEYRKLGLAGGTGSRKLREQVGIKLRVGYGNSKQFYNRLHTFGVSLDELKQA
                   ****:******************************************* *****:**:**

R0052_RS01095      VEEAKNGK
LBHH_RS01110       VEETKNGK
ALV80_RS01130      VEETKNGK
BCM45_RS06175      VEEAKNGK
LHV_RS01140        VEEAKNGK
Lh8105_01110       VEEAKNGK
LHE_RS22355        VEEAKNGK
Lh22155_01225      VEEAKNGK
Lh8627_08330       VEEAKNGK
HUO_RS02085        VEEAKNGK
TU99_RS01050       VEEAKNGK
LBH_RS00970        VEEAKNGK
                   ***:****
