# Supplementary material for: Comparative Genomics of Completely Sequenced Lactobacillus helveticus Genomes Provides Insights into Strain-Specific Genes and Resolves Metagenomics Data Down to the Strain Level
Source: Front Microbiol. 2018 Jan 30;9:63. doi: 10.3389/fmicb.2018.00063 (PMC5797582; doi:10.3389/fmicb.2018.00063)
Supplement: Supplementary Data Sheet 2 — Result files of pan-core genome analysis. For descriptions, see Supplementary Table 10. [file DataSheet2.ZIP › HMMs_coreGenome/clw/Lh8627_08255.clw]

MUSCLE (3.8) multiple sequence alignment


R0052_RS01180      MGLDKFKDKNRDELSMIEVARAILEDNGKRMAFADIVNAVQKYLNKSDEEIRECLPQFYT
LHE_RS22280        MGLDKFKDKNRDELSMIEVAQAILEDNGKRMAFADIVNAVQKYLNKSDEEIRECLPQFYT
Lh22155_01300      MGLDKFKDKNRDELSMIEVAQAILEDNGKRMAFADIVNAVQKYLNKSDEEIRECLPQFYT
Lh8627_08255       MGLDKFKDKNRDELSMIEVAQAILEDNGKRMAFADIVNAVQKYLNKSDEEIRECLPQFYT
LBH_RS01040        MGLDKFKDKNRDELSMIEVAQAILEDNGKRMAFADIVNAVQKYLNKSDEEIRECLPQFYT
HUO_RS02155        MGLDKFKDKNRDELSMIEVAQAILEDNGKRMAFADIVNAVQKYLNKSDEEIRECLPQFYT
TU99_RS01125       MGLDKFKDKNRDELSMIEVAQAILEDNGKRMAFADIVNAVQKYLNKSDEEIRECLPQFYT
BCM45_RS06100      MGLDKFKDKNRDELSMIEVAQAILEDNGKRMAFADIVNAVQKYLNKSDEEIRECLPQFYT
LHV_RS01205        MGLDKFKDKNRDELSMIEVAQAILEDNGKRMAFADIVNAVQKYLNKSDEEIRECLPQFYT
Lh8105_01175       MGLDKFKDKNRDELSMIEVAQAILEDNGKRMAFADIVNAVQKYLNKSDEEIRECLPQFYT
ALV80_RS01195      MGLDKFKDKNRDELSMIEVAQAILEDNGKRMAFADIVNAVQKYLNKSDEEIRECLPQFYT
LBHH_RS01185       MGLDKFKDKNRDELSMIEVAQAILEDNGKRMAFADIVNAVQKYLNKSDEEIRECLPQFYT
                   ********************.***************************************

R0052_RS01180      DMNTDGEFISMGENVWALRTWFPYESVDEEVNHPED-EEDDAREHHKKVNAFLASATGDD
LHE_RS22280        DMNTDGEFISMGENVWALRTWFPYESVDEEVNHPEDEEEDDARNYHKKVNAFLASATGDD
Lh22155_01300      DMNTDGEFISMGENVWALRTWFPYESVDEEVNHPEDEEEDDARNYHKKVNAFLASATGDD
Lh8627_08255       DMNTDGEFISMGENVWALRTWFPYESVDEEVNHPEDEEEDDARNYHKKVNAFLASATGDD
LBH_RS01040        DMNTDGEFISMGENVWALRTWFPYESVDEEVNHPEDEEEDDARNYHKKVNAFLASATGDD
HUO_RS02155        DMNTDGEFISMGENVWALRTWFPYESVDEEVNHPEDEEEDDARNYHKKVNAFLASATGDD
TU99_RS01125       DMNTDGEFISMGENVWALRTWFPYESVDEEVNHPEDEEEDDARNYHKKVNAFLASATGDD
BCM45_RS06100      DMNTDGEFISMGENVWALRTWFPYESVDEEVNHPEDEEEDDARKHHKKVNAFLASATGDD
LHV_RS01205        DMNTDGEFISMGENVWALRTWFPYESVDEEVNHPEDEEEDDARKHHKKVNAFLASATGDD
Lh8105_01175       DMNTDGEFISMGENVWALRTWFPYESVDEEVNHPEDEEEDDARKHHKKVNAFLASATGDD
ALV80_RS01195      DMNTDGEFISMGENVWALRTWFPYESVDEEVNHPEDEEEDDARKHHKKVNAFLASATGDD
LBHH_RS01185       DMNTDGEFISMGENVWALRTWFPYESVDEEVNHPEDEEEDDARKHHKKVNAFLASATGDD
                   ************************************ ******::***************

R0052_RS01180      D-IIDYDNDDPEDDDLDATADDSDDDYGDDDSEYDEDNDDTDDVLPDGIEGQLSQLNDDD
LHE_RS22280        DIIIDYDNDDPEDDDLDATADDSNDDYGDDDSEYDEDNDDTDDVLPDGIEGQLSQLNDDD
Lh22155_01300      DIIIDYDNDDPEDDDLDATADDSNDDYGDDDSEYDEDNDDTDDVLPDGIEGQLSQLNDDD
Lh8627_08255       DIIIDYDNDDPEDDDLDATADDSNDDYGDDDSEYDEDNDDTDDVLPDGIEGQLSQLNDDD
LBH_RS01040        DIIIDYDNDDPEDDDLDATADDSNDDYGDDDSEYDEDNDDTDDVLPDGIEGQLSQLNDDD
HUO_RS02155        DIIIDYDNDDPEDDDLDATADDSNDDYGDDDSEYDEDNDDTDDVLPDGIEGQLSQLNDDD
TU99_RS01125       DIIIDYDNDDPEDDDLDATADDSNDDYGDDDSEYDEDNDDTDDVLPDGIEGQLSQLNDDD
BCM45_RS06100      DIIIDYDNDDPEDDDLDATADDSDDDYGDDDSEYDEDNDDTDDVLPDGIEGQLSQLNDDD
LHV_RS01205        DIIIDYDNDDPEDDDLDATADDSDDDYGDDDSEYDEDNDDTDDVLPDGIEGQLSQLNDDD
Lh8105_01175       DIIIDYDNDDPEDDDLDATADDSDDDYGDDDSEYDEDNDDTDDVLPDGIEGQLSQLNDDD
ALV80_RS01195      D-IIDYDNDDPEDDDLDATADDSDDDYGDDDSEYDEDNDNTDDVLPDGIEGQLSQLNDDD
LBHH_RS01185       D-IIDYDNDDPEDDDLDATADDSDDDYGDDDSEYDEDNDNTDDVLPDGIEGQLSQLNDDD
                   * *********************:***************:********************

R0052_RS01180      DEDN-
LHE_RS22280        DEEDN
Lh22155_01300      DEEDN
Lh8627_08255       DEEDN
LBH_RS01040        DEEDN
HUO_RS02155        DEEDN
TU99_RS01125       DEEDN
BCM45_RS06100      DEEDN
LHV_RS01205        DEEDN
Lh8105_01175       DEEDN
ALV80_RS01195      DEEDN
LBHH_RS01185       DEEDN
                   **:: 
