# Supplementary material for: Comparative Genomics of Completely Sequenced Lactobacillus helveticus Genomes Provides Insights into Strain-Specific Genes and Resolves Metagenomics Data Down to the Strain Level
Source: Front Microbiol. 2018 Jan 30;9:63. doi: 10.3389/fmicb.2018.00063 (PMC5797582; doi:10.3389/fmicb.2018.00063)
Supplement: Supplementary Data Sheet 2 — Result files of pan-core genome analysis. For descriptions, see Supplementary Table 10. [file DataSheet2.ZIP › HMMs_coreGenome/clw/TU99_RS01405.clw]

MUSCLE (3.8) multiple sequence alignment


LHE_RS21910        MSRSIKKGPFADASLLKKVDAQADADKKQVIKTWSRRSTIFPSFVGLTIAVYDGRKHVPV
BCM45_RS05795      MSRSIKKGPFADASLLKKVDAQADADKKQVIKTWSRRSTIFPSFVGLTIAVYDGRKHVPV
LHV_RS01555        MSRSIKKGPFADASLLKKVDAQADADKKQVIKTWSRRSTIFPSFVGLTIAVYDGRKHVPV
Lh22155_01630      MSRSIKKGPFADASLLKKVDAQADADKKQVIKTWSRRSTIFPSFVGLTIAVYDGRKHVPV
Lh8105_01510       MSRSIKKGPFADASLLKKVDAQADADKKQVIKTWSRRSTIFPSFVGLTIAVYDGRKHVPV
Lh8627_07910       MSRSIKKGPFADASLLKKVDAQADADKKQVIKTWSRRSTIFPSFVGLTIAVYDGRKHVPV
LBH_RS01335        MSRSIKKGPFADASLLKKVDAQADADKKQVIKTWSRRSTIFPSFVGLTIAVYDGRKHVPV
HUO_RS02515        MSRSIKKGPFADASLLKKVDAQADADKKQVIKTWSRRSTIFPSFVGLTIAVYDGRKHVPV
TU99_RS01405       MSRSIKKGPFADASLLKKVDAQADADKKQVIKTWSRRSTIFPSFVGLTIAVYDGRKHVPV
R0052_RS01475      MSRSIKKGPFADASLLKKVDAQADADKKQVIKTWSRRSTIFPSFIGLTIAVYDGRKHVPV
ALV80_RS01530      MSRSIKKGPFADASLLKKVDAQADADKKQVIKTWSRRSTIFPSFVGLTIAVYDGRKHVPV
LBHH_RS01505       MSRSIKKGPFADASLLKKVDAQADADKKQVIKTWSRRSTIFPSFVGLTIAVYDGRKHVPV
                   ********************************************:***************

LHE_RS21910        YITEDMVGHKLGEFVPTRTFHGHKSTEDKTTAK
BCM45_RS05795      YITEDMVGHKLGEFVPTRTFHGHKSTEDKTTAK
LHV_RS01555        YITEDMVGHKLGEFVPTRTFHGHKSTEDKTTAK
Lh22155_01630      YITEDMVGHKLGEFVPTRTFHGHKSTEDKTTAK
Lh8105_01510       YITEDMVGHKLGEFVPTRTFHGHKSTEDKTTAK
Lh8627_07910       YITEDMVGHKLGEFVPTRTFHGHKSTEDKTTAK
LBH_RS01335        YITEDMVGHKLGEFVPTRTFHGHKSTEDKTTAK
HUO_RS02515        YITEDMVGHKLGEFVPTRTFHGHKSTEDKTTAK
TU99_RS01405       YITEDMVGHKLGEFVPTRTFHGHKSTEDKTTAK
R0052_RS01475      YINEDMVGHKLGEFVPTRTFHGHRSTEDKTTAQ
ALV80_RS01530      YITEDMVGHKLGEFVPTRTFHGHRSTEDKTTAQ
LBHH_RS01505       YITEDMVGHKLGEFVPTRTFHGHRSTEDKTTAQ
                   **.********************.********:
