# Supplementary material for: Comparative Genomics of Completely Sequenced Lactobacillus helveticus Genomes Provides Insights into Strain-Specific Genes and Resolves Metagenomics Data Down to the Strain Level
Source: Front Microbiol. 2018 Jan 30;9:63. doi: 10.3389/fmicb.2018.00063 (PMC5797582; doi:10.3389/fmicb.2018.00063)
Supplement: Supplementary Data Sheet 2 — Result files of pan-core genome analysis. For descriptions, see Supplementary Table 10. [file DataSheet2.ZIP › HMMs_coreGenome/clw/TU99_RS01675.clw]

MUSCLE (3.8) multiple sequence alignment


ALV80_RS01820      ---------------------------------------------------------MFK
R0052_RS01745      MKYIIGMDIGTTAAKGVLYDLNGQMIISASRGYPLIQRKLGQAEEDPQVILDAVQKIIFK
LBHH_RS01775       MKYIIGMDIGTTAAKGVLYDLNGQMIISASRGYPLIQRKLGQAEEDPQVILDAVQKIIFK
BCM45_RS05515      MKYIIGMDIGTTAAKGVLYDLNGQMIISASRGYPLIQRKLGQAEEDPQVILDAVQKIIFK
Lh8105_01785       MKYIIGMDIGTTAAKGVLYDLNGQMIISASRGYPLIQRKLGQAEEDPQVILDAVQKIIFK
LHV_RS01845        MKYIIGMDIGTTAAKGVLYDLNGQMIISASRGYPLIQRKLGQAEEDPQVILDAVQKIIFK
Lh22155_01960      MKYIIGMDIGTTAAKGVLYDLNGQMIISASRGYPLIQRKLGQAEEDPQVILDAVQKIIFK
LHE_RS21595        MKYIIGMDIGTTAAKGVLYDLNGQMIISASRGYPLIQRKLGQAEEDPQVILDAVQKIIFK
Lh8627_07600       MKYIIGMDIGTTAAKGVLYDLNGQMIISASRGYPLIQRKLGQAEEDPQVILDAVQKIIFK
HUO_RS02790        MKYIIGMDIGTTAAKGVLYDLNGQMIISASRGYPLIQRKLGQAEEDPQVILDAVQKIIFK
LBH_RS01610        MKYIIGMDIGTTAAKGVLYDLNGQMIISASRGYPLIQRKLGQAEEDPQVIFDAVQKIIFK
TU99_RS01675       MKYIIGMDIGTTAAKGVLYDLNGQMIISASRGYPLIQRKLGQAEEDPQVILDAVQKIIFK
                                                                            :**

ALV80_RS01820      L-----------------------------------------------------------
R0052_RS01745      LAEKVQGEVAAISWSSQMHSLIGLGKNYEILTNSITWADNRCTNIVEEAKKNGLAQKIYH
LBHH_RS01775       LAEKVQGEVAAISWSSQMHSLIGLGKNYEILTNSITWADNRCTNIVEEAKKNGLAQKIYH
BCM45_RS05515      LAEKVQGEVAAISWSSQMHSLIGLGKNYEILTNSITWADNRCTNIVEEAKKNGLAQKIYH
Lh8105_01785       LAEKVQGEVAAISWSSQMYSLIGLGKNYEILTNSITWADNRCTNIVEEAKKNGLAQKIYH
LHV_RS01845        LAEKVQGEVAAISWSSQMHSLIGLGKNYEILTNSITWADNRCTNIVEEAKKNGLAQKIYH
Lh22155_01960      LAEKVQGEVAAISWSSQMHSLIGLGKNYEILTNSITWADNRCTNIVEEAKKNGLAQKIYH
LHE_RS21595        LAEKVRGEVAAISWSSQMHSLIGLGKNYEILTNSITWADNRCTNIVEEAKKNGLAQKIYH
Lh8627_07600       LAEKVRGEVAAISWSSQMHSLIGLGKNYEILTNSITWADNRCTNIVEEAKKNGLAQKIYH
HUO_RS02790        LAEKVRGEVAAISWSSQMHSLIGLGKNYEILTNSITWADNRCTNIVEEAKKNGLAQKIYH
LBH_RS01610        LAEKVQGEVAAISWSSQMHSLIGLGKNYEILTNSITWADNRCTNIVEEAKKNGLAQKIYH
TU99_RS01675       LAEKVQGEVAAISWSSQMHSLIGLGKNYEILTNSITWADNRCTNIVEEAKKNGLAQKIYH
                   *                                                           

ALV80_RS01820      ------------------------------------------------------------
R0052_RS01745      TTGMPIHPMAPIYKLMWLKQSNPNLFHQVQKWIGIKEYIIFRLTGKIMIDTTMAAGTGML
LBHH_RS01775       TTGMPIYPMAPIYKLMWLKQSNPNLFHQVQKWIGIKEYIIFRLTGKIMIDTTMAAGTGML
BCM45_RS05515      TTGMPIYPMAPIYKLMWLKQSNPNLFHQVQKWIGIKEYIIFRLTGKIMIDTTMAAGTGML
Lh8105_01785       TTGMPIYPMAPIYKLMWLKQSNPNLFHQVQKWIGIKEYIIFRLTGKIMIDTTMAAGTGML
LHV_RS01845        TTGMPIYPMAPIYKLMWLKQSNPNLFHQVQKWIGIKEYIIFRLTGKIMIDTTMAAGTGML
Lh22155_01960      TTGMPIYPMAPIYKLMWLKQSNPNLFHQVQKWIGIKEYIIFRLTGKIMIDTTMAAGTGML
LHE_RS21595        TTGMPIYPMAPIYKLMWLKQSNPNLFHQVQKWIGIKEYIIFRLTGKIMIDTTMAAGTGML
Lh8627_07600       TTGMPIYPMAPIYKLMWLKQSNPNLFHQVQKWIGIKEYIIFRLTGKIMIDTTMAAGTGML
HUO_RS02790        TTGMPIYPMAPIYKLMWLKQSNPNLFHQVQKWIGIKEYIIFRLTGKIMIDTTMAAGTGML
LBH_RS01610        TTGMPIYPMAPIYKLMWLKQSNPNLFHQVQKWIGIKEYIIFRLTGKIMIDTTMAAGTGML
TU99_RS01675       TTGMPIYPMAPIYKLMWLKQSNPNLFHQVQKWIGIKEYIIFRLTGKIMIDTTMAAGTGML
                                                                               

ALV80_RS01820      ----------ILQSA---------------------------------------------
R0052_RS01745      NLKTLSWDQDLLQKAGIAADQLPDLASPTEIVGSVSTEYVQKLGISADTKIVLGASDGYL
LBHH_RS01775       NLKTLSLDQDLLQKAGIAADQLPDLASPTEIVGSVSTKYVQKLGISADTKIVLGASDGYL
BCM45_RS05515      NLKTLSLDQDLLQKAGIAADQLPDLASPTEIVGSVSTEYVQKLGISADTKIVLGASDGYL
Lh8105_01785       NLKTLSLDQDLLQKAGIAADQLPDLASPTEIVGSVSTEYVQKLGISADTKIVLGASDGYL
LHV_RS01845        NLKTLSLDQDLLQKAGIAADQLPDLASPTEIVGSVSTEYVQKLGISADTKIVLGASDGYL
Lh22155_01960      NLKTLSLDQDLLQKAGIAADQLPDLASPTEIVGSVSTEYVQKLGISADTKIVLGASDGYL
LHE_RS21595        NLKTLSLDQDLLQKAGIAADQLPDLASPTEIVGSVSTEYVQKLGISADTKIVLGASDGYL
Lh8627_07600       NLKTLSLDQDLLQKAGIAADQLPDLASPTEIVGSVSTEYVQKLGISADTKIVLGASDGYL
HUO_RS02790        NLKTLSLDQDLLQKAGIAADQLPDLASPTEIVGSVSTEYVQKLGISADTKIVLGASDGYL
LBH_RS01610        NLKTLSLDQDLLQKAGIAADQLPDLASPTEIVGSVSTEYVQKLGISADTKIVLGASDGYL
TU99_RS01675       NLKTLSLDQDLLQKAGIAADQLPDLASPTEIVGSVSTEYVQKLGISADTKIVLGASDGYL
                             :**.*                                             

ALV80_RS01820      ------------------------------------------------------------
R0052_RS01745      STIGVDAVDENHFALNVGTSGAIRTISPQAQVDQDARYFCYSASKRQFLLGGPVNNGGIV
LBHH_RS01775       STIGVDAVDENHFALNVGTSGAVRTISPQAQVDQDARYFCYPASKRQFLLGGPINNGGIV
BCM45_RS05515      STIGVDAVDENHFALNVGTSGAVRTISPQTQVDQDARYFCYPASKRQFLLGGPINNGGIV
Lh8105_01785       STIGVDAVDENHFALNVGTSGAVRTISPQAQVDQDARYFCYPASKRQFLLGGPINNGGIV
LHV_RS01845        STIGVDAVDENHFALNVGTSGAVRTISPQAQVDQDARYFCYPASKRQFLLGGPINNGGIV
Lh22155_01960      STIGVDAVDENHFALNVGTSGAVRTISPQAQVDQDARYFCYPASKRQFLLGGPINNGGIV
LHE_RS21595        STIGVDAVDENHFALNVGTSGAVRTISPQAQVDQDARYFCYPASKRQFLLGSPINNGGII
Lh8627_07600       STIGVDAVDENHFALNVGTSGAVRTISPQAQVDQDARYFCYPASKRQFLLGSPINNGGII
HUO_RS02790        STIGVDAVDENHFALNVGTSGAVRTISPQAQVDQDARYFCYPASKRQFLLGSPINNGGII
LBH_RS01610        STIGVDAVDENHFALNVGTSGAVRTISPQAQVDQDARYFCYPASKRQFLLGGPINNGGII
TU99_RS01675       STIGVDAVDENHFALNVGTSGAVRTISPQAQVDQDARYFCYPASKRQFLLGGPINNGGII
                                                                               

ALV80_RS01820      ------------------------------------------------------------
R0052_RS01745      LDWARRTLTLLNEKATVKDFLRLAKSAQVGSNGLIFLPYLGGERAPIWDANARGSFVGLT
LBHH_RS01775       LDWARRTLTLLNEKATVKDFLRLAKSAQVGSNGLIFLPYLGGERAPIWDANARGSFVGLT
BCM45_RS05515      LDWARQTLTLLNEKATVKDFLRLAKSAQVGSNGLIFLPYLGGERAPIWDANARGSFVGLT
Lh8105_01785       LDWARQTLTLLNEKATVKDFLRLAKSAQVGSNGLIFLPYLGGERAPIWDANARGSFVGLT
LHV_RS01845        LDWARQTLTLLNEKATVKDFLRLAKSAQVGSNGLIFLPYLGGERAPIWDANARGSFVGLT
Lh22155_01960      LDWARQTLTLLNEKATVKDFLRLAKSAQVGSNGLIFLPYLGGERAPIWDANARGSFVGLT
LHE_RS21595        LDWARQTLTLLNEKATVKDFLRLAKSAQVGSNGLIFLPYLGGERAPIWDANARGSFVGLT
Lh8627_07600       LDWARQTLTLLNEKATVKDFLRLAKSAQVGSNGLIFLPYLGGERAPIWDANARGSFVGLT
HUO_RS02790        LDWARQTLTLLNEKATVKDFLRLAKSAQVGSNGLIFLPYLGGERAPIWDANARGSFVGLT
LBH_RS01610        LDWARQTLTLLNEKATVKDFLRLAKSAQVGSNGLIFLPYLGGERAPIWDANARGSFVGLT
TU99_RS01675       LDWARQ--TLLNEKATVKDFLRLAKSAQVGSNGLIFLPYLGGERAPIWDANARGSFVGLT
                                                                               

ALV80_RS01820      ---------------IIFNLYDAATGLIESTKKPAAINATGGFMQSDLIRQTCADIFDVP
R0052_RS01745      RQHTKADMARAVIEGIIFNLYDAATGLIESTKKPAAINATGGFMQSDLIRQTCADIFDVP
LBHH_RS01775       RQHTKADMARAVIEGIIFNLYDAATGLIESTKKPAAINATGGFMQSDLIRQTCADIFDVP
BCM45_RS05515      RQHTKADMARAVIEGIIFNLYDAATGLIESTKKPAAINATGGFMQSDLIRQTCADIFDVP
Lh8105_01785       RQHTKADMARAVIEGIIFNLYDAATGLIESTKKPAAINATGGFMQSDLIRQTCADIFDVP
LHV_RS01845        RQHTKADMARAVIEGIIFNLYDAATGLIESTKKPAAINATGGFMQSDLIRQTCADIFDVP
Lh22155_01960      RQHTKADMARAVIEGIIFNLYDAATGLIESTKKPAAINATGGFMQSDLIRQTCADIFDVP
LHE_RS21595        RQHTKADMARAVIEGIIFNLYDAATGLIESTKKPAAINATGGFMQSDLIRQTCADIFDVP
Lh8627_07600       RQHTKADMARAVIEGIIFNLYDAATGLIESTKKPAAINATGGFMQSDLIRQTCADIFDVP
HUO_RS02790        RQHTKADMARAVIEGIIFNLYDAATGLIESTKKPAAINATGGFMQSDLIRQTCADIFDVP
LBH_RS01610        RQHTKADMARAVIEGIIFNLYDAATGLIESTKKPAAINVTGGFMQSDLIRQTCADIFDVP
TU99_RS01675       RQHTKADMARAVIEGIIFNLYDAATGLIESTKKPAAINVTGGFMQSDLIRQTCADIFDVP
                                  ***********************.*********************

ALV80_RS01820      IVTMKEQQSGSLAAMFLARQALGLNKNVDEIGRFVEKGKVYYPNQKEAAIYQKLFPLYRE
R0052_RS01745      IVTMKEQQSGSLAAMFLARQALGLNKNVDEIGRFIEKGKVYYPNQKEAAIYQKLFPLYRE
LBHH_RS01775       IVTMKEQQSGSLAAMFLARQALGLNKNVDEIGRFVEKGKVYYPNQKEAAIYQKLFPLYRE
BCM45_RS05515      IVTMKEQQSGSLAAMFLARQALGLNKNVDEIGRFVEKGKVYYPNQKEAAIYQKMFPLYRE
Lh8105_01785       IVTMKEQQSGSLAAMFLARQALGLNKNVDEIGRFVEKGKVYYPNQKEAAIYQKMFPLYRE
LHV_RS01845        IVTMKEQQSGSLAAMFLARQALGLNKNVDEIGRFVEKGKVYYPNQKEAAIYQKMFPLYRE
Lh22155_01960      IVTMKEQQSGSLAAMFLARQALGLNKNVDEIGRFVEKGKVYYPNQKEAAIYQKMFPLYRE
LHE_RS21595        IVTMKEQQSGSLAAMFLARQALGLNKNVDEIGRFVEKGKVYYPNQKEAAIYQKLFPLYRE
Lh8627_07600       IVTMKEQQSGSLAAMFLARQALGLNKNVDEIGRFVEKGKVYYPNQKEAAIYQKLFPLYRE
HUO_RS02790        IVTMKEQQSGSLAAMFLARQALGLNKNVDEIGRFVEKGKVYYPNQKEAAIYQKLFPLYRE
LBH_RS01610        IVTMKEQQSGSLAAMFLARQALGLNKNVDEIGRFVEKGKVYYPNQKEAAIYQKLFPLYRE
TU99_RS01675       IVTMKEQQSGSLAAMFLARQALGLNKNVDEIGRFVEKGKVYYPNQKEAAIYQKLFPLYRE
                   **********************************:******************:******

ALV80_RS01820      IKNDLAASYQKFRDINTI
R0052_RS01745      IKNDLAASYQKFRDINTI
LBHH_RS01775       IKNDLAASYQKFRDINTI
BCM45_RS05515      IKNDLAASYQKFRDINTI
Lh8105_01785       IKNDLAASYQKFRDINTI
LHV_RS01845        IKNDLAASYQKFRDINTI
Lh22155_01960      IKNDLAASYQKFRDINTI
LHE_RS21595        IKNDLAASYQKFRDINTI
Lh8627_07600       IKNDLAASYQKFRDINTI
HUO_RS02790        IKNDLAASYQKFRDINTI
LBH_RS01610        IKNDLAASYQKFRDINTI
TU99_RS01675       IKNDLAASYQKFRDINTI
                   ******************
