# Supplementary material for: Comparative Genomics of Completely Sequenced Lactobacillus helveticus Genomes Provides Insights into Strain-Specific Genes and Resolves Metagenomics Data Down to the Strain Level
Source: Front Microbiol. 2018 Jan 30;9:63. doi: 10.3389/fmicb.2018.00063 (PMC5797582; doi:10.3389/fmicb.2018.00063)
Supplement: Supplementary Data Sheet 2 — Result files of pan-core genome analysis. For descriptions, see Supplementary Table 10. [file DataSheet2.ZIP › HMMs_coreGenome/clw/LBHH_RS01880.clw]

MUSCLE (3.8) multiple sequence alignment


R0052_RS01850      MARKKK--NKIKELGDQKLVTEIEKLQNQLALEQDLDQNTLDLSDDNYIQDRILKAKYTF
Lh8627_07480       MARKKKKKNKIKELGDQKLVTEIEKLQNQLALEQDLDQNTVDLSDDNYIQGRILKAKYTF
BCM45_RS05380      MARKKKKKNKIKELGDQKLVTEIEKLQNQLALEQDLDQNTLDLSEDNYIQGRILKAKYTF
LHV_RS01960        MARKKKKKNKIKELGDQKLVTEIEKLQNQLALEQDLDQNTLDLSEDNYIQGRILKAKYTF
Lh22155_02095      MARKKKKKNKIKELGDQKLVTEIEKLQNQLALEQDLDQNTLDLSEDNYIQGRILKAKYTF
Lh8105_01905       MARKKKKKNKIKELGDQKLVTEIEKLQNQLALEQDLDQNTLDLSEDNYIQGRILKAKYTF
ALV80_RS01930      MARKKK--NKIKELGDQKLVTEIEKLQNQLALEQDLDQNTLDLSDDNYIQGRILKAKYTF
LBHH_RS01880       MARKKK--NKIKELGDQKLVTEIEKLQNQLALEQDLDQNTLDLSDDNYIQGRILKAKYTF
LHE_RS21475        MARKKKKKNKIKELGDQKLVTEIEKLQNQLALEQDLDQNTLDLSDDNYIQGRILKAKYTF
LBH_RS01730        MARKKKKKNKIKELGDQKLVTEIEKLQNQLALEQDLDQNTLDLSDDNYIQGRILKAKYTF
HUO_RS02915        MARKKKKKNKIKELGDQKLVTEIEKLQNQLALEQDLDQNTLDLSDDNYIQGRILKAKYTF
TU99_RS01795       MARKKKKKNKIKELGDQKLVTEIEKLQNQLALEQDLDQNTLDLSDDNYIQGRILKAKYTF
                   ******  ********************************:***:*****.*********

R0052_RS01850      LYNEARHRGTRFSGITNAITQ
Lh8627_07480       LYNEARQRGTRFSGITNAITQ
BCM45_RS05380      LYNEARQRGTRFSGITNAITQ
LHV_RS01960        LYNEARQRGTRFSGITNAITQ
Lh22155_02095      LYNEARQRGTRFSGITNAITQ
Lh8105_01905       LYNEARQRGTRFSGITNAITQ
ALV80_RS01930      LYNEARQRGTRFSGITNAITQ
LBHH_RS01880       LYNEARQRGTRFSGITNAITQ
LHE_RS21475        LYNEARQRGTRFSGITNAITQ
LBH_RS01730        LYNEARQRGTRFSGITNAITQ
HUO_RS02915        LYNEARQRGTRFSGITNAITQ
TU99_RS01795       LYNEARQRGTRFSGITNAITQ
                   ******:**************
