# Supplementary material for: Comparative Genomics of Completely Sequenced Lactobacillus helveticus Genomes Provides Insights into Strain-Specific Genes and Resolves Metagenomics Data Down to the Strain Level
Source: Front Microbiol. 2018 Jan 30;9:63. doi: 10.3389/fmicb.2018.00063 (PMC5797582; doi:10.3389/fmicb.2018.00063)
Supplement: Supplementary Data Sheet 2 — Result files of pan-core genome analysis. For descriptions, see Supplementary Table 10. [file DataSheet2.ZIP › HMMs_coreGenome/clw/LHE_RS21320.clw]

MUSCLE (3.8) multiple sequence alignment


ALV80_RS02075      MIRMKKKKNETLKITWIMTAVYWVVGLLCMFWSKLDHVFSGQLKDINNVYALTLLIVLIL
LBHH_RS02030       MIRMKKKKNETLKITWIMTAVYWVVGLLCMFWSKLDHVFSGQLKDINNVYALTLLIVLIL
BCM45_RS05270      MIRMKKKKNETLKITWIMTAVYWVVGLLCMFWGKLDHVFSGQLKDINNVYALTLLIVLIL
R0052_RS02030      MIRMKKKKNETLKITWIMTAVYWVVGLLCMFWGKLDHVFSGQLKDINNGYALTLLIVLIL
LBH_RS01840        MIRMKKKKNETLKITWIMTAVYWVVGLLCMFWGKLDHVFSSQLKDINNVYALTLLIVLIL
HUO_RS03050        MIRMKKKKNETLKITWIMTAVYWVVGLLCMFWGKLDHVFSSQLKDINNVYALTLLIVLIL
LHE_RS21320        MIRMKKKKKETLKITWIMTAVYWVVGLLCMFWGKLDHVFSGQLKDINNVYALTLLIVLIL
Lh8627_07325       MIRMKKKKKETLKITWIMTAVYWVVGLLCMFWGKLDHVFSGQLKDINNVYALTLLIVLIL
TU99_RS01945       MIRMKKKKNETLKITWIMTAVYWVVGLLCMFWGKLDHVFSGQLKDINNVYALTLLIVLIL
LHV_RS02060        MIRMKKKKNETLKITWIMTAVYWVVGLLCMFWGKLDHVFSGQLKDINNVYALTLLIVLIL
Lh22155_02200      MIRMKKKKNETLKITWIMTAVYWVVGLLCMFWGKLDHVFSGQLKDINNVYALTLLIVLIL
Lh8105_02010       MIRMKKKKNETLKITWIMTAVYWVVGLLCMFWGKLDHVFSGQLKDINNVYALTLLIVLIL
                   ********:***********************.*******.******* ***********

ALV80_RS02075      PLLFSILLSMKVKPPRLICNPLVTVIYLLVVIAAGMAYNFQNIIGYFFPIILFVLMAFLA
LBHH_RS02030       PLLFSILLSMRVKPPRLICNPLVTVIYLLVVIAAGMAYNFQNIIGYFFPIILFVLMAFLA
BCM45_RS05270      PLLFSILLSMKVKPPRLICNSLVTVIYLLVVIAAGMAYNFQNIIGYFFPIILFVLIAFLA
R0052_RS02030      PLLFSILLSMKVKPPRLICNPLVTVIYLLVVIAAGMAYNFQNIIGYFFPIILFVLMAFLA
LBH_RS01840        PLLFSILLSMKVKPPRLICNPLVTVIYLLVVIAAGMAYNFQNIIGYFFPIILFVLMAFLA
HUO_RS03050        PLLFSILLSMKVKPPRLICNPLVTVIYLLVVIAAGMAYNFQNIIGYFFPIILFVLMAFLA
LHE_RS21320        PLLFSILLSMKVKPPRLICNPLVTVIYLLVVIAAGMAYNFQNIIGYFFPIILFVLMAFLA
Lh8627_07325       PLLFSILLSMKVKPPRLICNPLVTVIYLLVVIAAGMAYNFQNIIGYFFPIILFVLMAFLA
TU99_RS01945       PLLFSILLSMKVKPPRLICNPLVTVIYLLVVIAAGMAYYFQNIIGYFFPIILFVLMAFLA
LHV_RS02060        PLLFSILLSMKVKPPRLICNPLVTVIYLLVVIAAGMAYNFQNIIGYFFPIILFVLMAFLA
Lh22155_02200      PLLFSILLSMKVKPPRLICNPLVTVIYLLVVIAAGMAYNFQNIIGYFFPIILFVLMAFLA
Lh8105_02010       PLLFSILLSMKVKPPRLICNPLVTVIYLLVVIAAGMAYNFQNIIGYFFPIILFVLMAFLA
                   **********.*********.***************** ****************:****

ALV80_RS02075      IFHASFKTFRNKKNGKYYFIDGKDREECRNFWDAYKQYYAMGLTSGIIEGLLSAVF---
LBHH_RS02030       IFYASFKTFRNKKNGKYYFIDGKDREECRNFWDAYKQYYAMGLTSGIIEGLLSAVF---
BCM45_RS05270      IFYASFKTFRNKKKGKYYFIDGKDREECRNFWDAYKQYYAMGLTSGIIEGLLSAVF---
R0052_RS02030      IFYASFKTFRNKKNGKYYFIDGKDREECRNFWDAYKQYYAMGLTSGIIEGLLSAVF---
LBH_RS01840        IFYALFKTFRNKKKGKYYFIDGKDREECRNFWDAYKQYYAMGLTSGIIEGLLSAVFLNN
HUO_RS03050        IFYALFKTFRNKKKGKYYFIDGKDREECRNFWDAYKQYYAMGLTSGIIEGLLSAVFLNN
LHE_RS21320        IFYALFKTFRNKKKGKYYFIDGKDREECRNFWDAYKQYYAMGLTSGIIEGLLSAVFLNN
Lh8627_07325       IFYALFKTFRNKKKGKYYFIDGKDREECRNFWDAYKQYYAMGLTSGIIEGLLSAVFLNN
TU99_RS01945       IFYALFKTFRNKKKGKYYFIDGKDREECRNFWDAYKQYYAMGLTSGIIEGLLSAVFK--
LHV_RS02060        IFYASFKTFRNKKKGKYYFIDGKDREECRNFWDAYKQYYAMGLTSGIIEGLLSAVF---
Lh22155_02200      IFYASFKTFRNKKKGKYYFIDGKDREECRNFWDAYKQYYAMGLTSGIIEGLLSAVF---
Lh8105_02010       IFYASFKTFRNKKKGKYYFIDGKDREECRNFWDAYKQYYAMGLTSGIIEGLLSAVF---
                   **:* ********:******************************************   
