# Supplementary material for: Comparative Genomics of Completely Sequenced Lactobacillus helveticus Genomes Provides Insights into Strain-Specific Genes and Resolves Metagenomics Data Down to the Strain Level
Source: Front Microbiol. 2018 Jan 30;9:63. doi: 10.3389/fmicb.2018.00063 (PMC5797582; doi:10.3389/fmicb.2018.00063)
Supplement: Supplementary Data Sheet 2 — Result files of pan-core genome analysis. For descriptions, see Supplementary Table 10. [file DataSheet2.ZIP › HMMs_coreGenome/clw/Lh8627_07270.clw]

MUSCLE (3.8) multiple sequence alignment


LHV_RS02085        MYEYFEGIVTVITPSYIVVDVNGVGYKVYSPTPFAYQKGDKAKIFIEQVVRDTGITLYGF
Lh22155_02225      MYEYFEGIVTVITPSYIVVDVNGVGYKVYSPTPFAYQKGDKAKIFIEQVVRDTGITLYGF
Lh8105_02035       MYEYFEGIVTVITPSYIVVDVNGVGYKVYSPTPFAYQKGDKAKIFIEQVVRDTGITLYGF
ALV80_RS02100      MYEYFEGIVTVITPSYIVVDVNGVGYKIYSPTPFAYQKGDKAKIFIEQVVRDTGITLYGF
LBHH_RS02055       MYEYFEGIVTVITPSYIVVDVNGVGYKIYSPTPFAYQKGDKAKIFIEQVVRDTGITLYGF
R0052_RS02175      MYEYFEGIVTVITPSYIVVDVNGVGYKIYSPTPFAYQKGDKAKIFIEQVVRDTGITLYGF
LHE_RS21265        MYEYFEGIVTVITPSYIVVDVNGVGYKVYSPTPFAYQKGDKAKIFIEQVVRDTGITLYGF
BCM45_RS05245      MYEYFEGIVTVITPSYIVVDVNGVGYKVYSPTPFAYQKGDKAKIFIEQVVRDTGITLYGF
Lh8627_07270       MYEYFEGIVTVITPSYIVVDVNGVGYKVYSPTPFAYQKGDKAKIFIEQVVRDTGITLYGF
LBH_RS01865        MYEYFEGIVTVITPSYIVVDVNGVGYKVYSPTPFAYQKGDKAKIFIEQVVRDTGITLYGF
TU99_RS02015       MYEYFEGIVTVITPSYIVVDVNGVGYKVYSPTPFAYQKGDKAKIFIEQVVRDTGITLYGF
HUO_RS03105        MYEYFEGIVTVITPSYIVVDVNGVGYKVYSPTPFAYQKGDKAKIFIEQVVRDTGITLYGF
                   ***************************:********************************

LHV_RS02085        QSEDDKGLFLKLLSVSGIGPKSALAIMAAEDANSLAEAIEQGEVKYLTRFPGVGKKTASQ
Lh22155_02225      QSEDDKGLFLKLLSVSGIGPKSALAIMAAEDANSLAEAIEQGEVKYLTRFPGVGKKTASQ
Lh8105_02035       QSEDDKGLFLKLLSVSGIGPKSALAIMAAEDANSLAEAIEQGEVKYLTRFPGVGKKTASQ
ALV80_RS02100      QSEDDKGLFLKLLSVSGIGPKSALAIMAAEDANSLAEAIEQGEVKYLTRFPGVGKKTASQ
LBHH_RS02055       QSEDDKGLFLKLLSVSGIGPKSALAIMAAEDANSLAEAIEQGEVKYLTRFPGVGKKTASQ
R0052_RS02175      QSEDDKGLFLKLLSVSGIGPKSALAIMAAEDANSLAEAIEQGEVKYLTRFPGVGKKTASQ
LHE_RS21265        QSEDDKELFLKLLSVSGIGPKSALAIMAAEDANSLAEAIEQGEVKYLTRFPGVGKKTASQ
BCM45_RS05245      QSEDDKELFLKLLSVSGIGPKSALAIMAAEDANSLAEAIEQGEVKYLTRFPGVGKKTASQ
Lh8627_07270       QSEDDKELFLKLLSVSGIGPKSALAIMAAEDANSLAEAIEQGEVKYLTRFPGVGKKTASQ
LBH_RS01865        QSEDDKELFLKLLSVSGIGPKSALAIMAAEDANSLAEAIEQGEVKYLTRFPGVGKKTASQ
TU99_RS02015       QSEDDKELFLKLLSVSGIGPKSALAIMAAEDANSLAEAIEQGEVKYLTRFPGVGKKTASQ
HUO_RS03105        QSEDDKELFLKLLSVSGIGPKSALAIMAAEDANSLAEAIEQGEVKYLTRFPGVGKKTASQ
                   ****** *****************************************************

LHV_RS02085        IVLDLKGKLRDYVARLDRQDEEQGNISPALNDALLALIALGYTQKEVDRITTKLEEVNAD
Lh22155_02225      IVLDLKGKLRDYVARLDRQDEEQGNISPALNDALLALIALGYTQKEVDRITTKLEEVNAD
Lh8105_02035       IVLDLKGKLRDYVARLDRQDEEQGNISPALNDALLALIALGYTQKEVDRITTKLEEVNAD
ALV80_RS02100      IVLDLKGKLRDYVARLDRQDEEQGNIPPALNDALLALIALGYTQKEVDRITPKLEEVNAN
LBHH_RS02055       IVLDLKGKLRDYVARLDRQDEEQGNIPPALNDALLALIALGYTQKEVDRITPKLEEVNAD
R0052_RS02175      IVLDLKGKLRDYVARLDRQDEEQGNIPPALNDALLALIALGYTQKEVDRITPKLEEVNAD
LHE_RS21265        IVLDLKGKLRDYVARLDRQDEEQGNIPPALNDALLALIALGYTQKELDRITPKLEEVNAD
BCM45_RS05245      IVLDLKGKLRDYVARLDRQDEEQGNIPPALNDALLALIALGYTQKELDRITPKLEEVNAD
Lh8627_07270       IVLDLKGKLRDYVARLDRQDEEQGNIPPALNDALLALIALGYTQKELDRITPKLEEVNAD
LBH_RS01865        IVLDLKGKLRDYVARLDRQDEEQGNIPPALNDALLALIALGYTQKELDRITPKLEEVNAD
TU99_RS02015       IVLDLKGKLRDYVARLDRQDEEQGNIPPALNDALLALIALGYTQKELDRITPKLEEVNAD
HUO_RS03105        IVLDLKGKLRDYVARLDRQDEEQGNIPPALNDALLALIALGYTQKEVDRITPKLEEVNAD
                   **************************.*******************:****.*******:

LHV_RS02085        TADQYIKKGLALLLKK
Lh22155_02225      TADQYIKKGLALLLKK
Lh8105_02035       TADQYIKKGLALLLKK
ALV80_RS02100      TADQYIKKGLALLLKK
LBHH_RS02055       TADQYIKKGLALLLKK
R0052_RS02175      TADQYIKKGLALLLKK
LHE_RS21265        TADQYIKKGLALLLKK
BCM45_RS05245      TADQYIKKGLALLLKK
Lh8627_07270       TADQYIKKGLALLLKK
LBH_RS01865        TADQYIKKGLALLLKK
TU99_RS02015       TADQYIKKGLALLLKK
HUO_RS03105        TADQYIKKGLALLLKK
                   ****************
