# Supplementary material for: Comparative Genomics of Completely Sequenced Lactobacillus helveticus Genomes Provides Insights into Strain-Specific Genes and Resolves Metagenomics Data Down to the Strain Level
Source: Front Microbiol. 2018 Jan 30;9:63. doi: 10.3389/fmicb.2018.00063 (PMC5797582; doi:10.3389/fmicb.2018.00063)
Supplement: Supplementary Data Sheet 2 — Result files of pan-core genome analysis. For descriptions, see Supplementary Table 10. [file DataSheet2.ZIP › HMMs_coreGenome/clw/ALV80_RS02110.clw]

MUSCLE (3.8) multiple sequence alignment


LBHH_RS02065       MNTLFLASAGAAGGSNMMMIILFIVLIGFTYFGMIRPQKKQQQQRLQMMDKLKKGDGVIL
R0052_RS02185      MNTLFLASAGAAGGSNMMMIILFIVLIGFTYFGMIRPQKKQQQQRLQMMDKLKKGDGVIL
LBH_RS01875        MNTLFLANAGAAGGSNMMMIILFIVLIGFTYFGMIRPQKKQQQQRLQMMDKLKKGDGVVL
LHE_RS21255        MNTLFLANAGAAGGSNMMMIILFIVLIGFTYFGMIRPQKKQQQQRLQMMDKLKKGDGVVL
BCM45_RS05235      MNTLFLANAGAAGGSNMMMIILFIVLIGFTYFGMIRPQKKQQQQRLQMMDKLKKGDGVVL
Lh8627_07260       MNTLFLANAGAAGGSNMMMIILFIVLIGFTYFGMIRPQKKQQQQRLQMMDKLKKGDGVVL
Lh22155_02235      MNTLFLANAGAAGGSNMMMIILFIVLIGFTYFGMIRPQKKQQQQRLQMMDKLKKGDGVVL
HUO_RS03115        MNTLFLANAGAAGGSNMMMIILFIVLIGFTYFGMIRPQKKQQQQRLQMMDKLKKGDGVVL
TU99_RS02025       MNTLFLANAGAAGGSNMMMIILFIVLIGFTYFGMIRPQKKQQQQRLQMMDKLKKGDGVVL
ALV80_RS02110      MNTLFLANAGAAGGSNMMMIILFIVLIGFTYFGMIRPQKKQQQQRLQMMDKLKKGDGVVL
LHV_RS02095        MNTLFLANAGAAGGSNMMMIILFIVLIGFTYFGMIRPQKKQQQQRLQMMDKLKKGDGVVL
Lh8105_02045       MNTLFLANAGAAGGSNMMMIILFIVLIGFTYFGMIRPQKKQQQQRLQMMDKLKKGDGVVL
                   *******.**************************************************:*

LBHH_RS02065       VDGLHAKVDKINSDKTIVVDADGIYLTFERMAVRRVIPAVAPVEENDAPAADKTEDTASK
R0052_RS02185      VDGLHAKVDKINSDKTIVVDADGIYLTFERMAVRRVIPAVAPVEENDAPAADKTEDTASK
LBH_RS01875        VDGLHAKVDKINSDKTIVVDADGIYLTFERMAVRRIIPAVAPVEENDAPVADKTEDTASK
LHE_RS21255        VDGLHAKVDKINSDKTIVVDADGIYLTFERMAVRRIIPAVAPVEENDAPAADKTEDTASK
BCM45_RS05235      VDGLHAKVDKINSDKTIVVDADGIYLTFERMAVRRIIPAVAPVEENDAPAADKTEDTASK
Lh8627_07260       VDGLHAKVDKINSDKTIVVDADGIYLTFERMAVRRIIPAVAPVEENDAPAADKTEDTASK
Lh22155_02235      VDGLHAKVDKINSDKTIVVDADGIYLTFERMAVRRVIPAVAPVEENDAPAADKTEDTASK
HUO_RS03115        VDGLHAKVDKINSDKTIVVDADGIYLTFERMAVRRVIPAVASVEENDAPAADKTEDTASK
TU99_RS02025       VDGLHAKVDKINSDKTIVVDADGIYLTFERMAVRRVIPAVASVEENDAPAADKTEDTASK
ALV80_RS02110      VDGLHAKVDKINSDKTIVVDADGIYLTFERMAVRRVIPAVAPVEENDATAADKTEDTASK
LHV_RS02095        VDGLHAKVDKINSDKTIVVDADGIYLTFERMAVRRVIPAVAPVEENDAPAADKTEDTASK
Lh8105_02045       VDGLHAKVDKINSDKTIVVDADGIYLTFERMAVRRVIPAVAPVEENDAPAADKTEDTASK
                   ***********************************:*****.******..**********

LBHH_RS02065       EDTSATDTKTTDASDETKEDK
R0052_RS02185      EDTSATDTKTTDASDETKEDK
LBH_RS01875        EDTSATDTKTTDASDETKEDK
LHE_RS21255        EDTSATDTKTTDASDETKEDK
BCM45_RS05235      EDTSATDTKTTDASDETKEDK
Lh8627_07260       EDTSATDTKTTDASDETKEDK
Lh22155_02235      EGTSATDTKTTDASDETKEDK
HUO_RS03115        EDTSATDTKTTDASDETKEDK
TU99_RS02025       EDTSATDTKTTDASDETKEDK
ALV80_RS02110      EDTSATDTKTTDASDETKEDK
LHV_RS02095        EDTSATDTKTTDASDETKEDK
Lh8105_02045       EDTSATDTKTTDASDETKEDK
                   *.*******************
