# Supplementary material for: Comparative Genomics of Completely Sequenced Lactobacillus helveticus Genomes Provides Insights into Strain-Specific Genes and Resolves Metagenomics Data Down to the Strain Level
Source: Front Microbiol. 2018 Jan 30;9:63. doi: 10.3389/fmicb.2018.00063 (PMC5797582; doi:10.3389/fmicb.2018.00063)
Supplement: Supplementary Data Sheet 2 — Result files of pan-core genome analysis. For descriptions, see Supplementary Table 10. [file DataSheet2.ZIP › HMMs_coreGenome/clw/Lh8627_06925.clw]

MUSCLE (3.8) multiple sequence alignment


LBH_RS07740        MNKKHLWGILIVLAISAFVLYMDLKSTPLSEILKAAHGLNIVALIMVFGLMLLSYVCEAG
Lh8627_06925       MNKKHLWGILIVLAISAFVLYMDLKSTPLSEILKAAHGLNIVALIMVFGLMLLSYVCEAG
ALV80_RS02430      MNKKHLWGILIVLAISAFVLYMDLKSTPLSEILKAAHGLNIVALIMVFGLMLLSYVCEAG
LHE_RS20930        MNKKHLWGILIVLAISAFVLYMDLKSTPLSEILKAAHGLNIVALIMVFGLMLLSYVCEAG
BCM45_RS04895      MNKKHLWGILIVLAISAFVLYMDLKSTPLSEILKAAHGLNIVALIMVFGLMLLSYVCEAG
Lh22155_02585      MNKKHLWGILIVLAISAFVLYMDLKSTPLSEILKAAHGLNIVALIMVFGLMLLSYVCEAG
Lh8105_02445       MNKKHLWGILIVLAISAFVLYMDLKSTPLSEILKAAHGLNIVALIMVFGLMLLSYVCEAG
LBHH_RS02385       MNKKHLWGILIVLAISAFVLYMDLKSTPLSEILKAAHGLNIVALIMVFGLMLLSYVCEAG
HUO_RS03460        MNKKHLWGILIVLAISAFVLYMDLKSTPLSEILKAAHGLNIVALIMVFGLMLLSYVCEAG
LHV_RS02430        MNKKHLWGILIVLAISAFVLYMDLKSTPLSEILKAAHGLNIVALIMVFGLMLLSYVCEAG
R0052_RS02505      MNKKHLWGILIVLAISAFVLYMDLKSTPLSEILKAAHGLNIVALIMVFGLMLLSYVCEAG
TU99_RS02360       MNKKHLWGILIVLAISAFVLYMDLKSTSLSEILKAAHGLNIVALIMVFGLMLLSYVCEAG
                   ***************************.********************************

LBH_RS07740        ILATVAHRKEEPKRSAWSFLRIPIIQALFNAITPMSTGGQPSQLAAMIQMGMEGGRSTSI
Lh8627_06925       ILATVAHRKEEPKRSAWSFLRIPITQALFNAITPMSTGGQPSQLAAMIQMGMEGGRSTSI
ALV80_RS02430      ILATLAHRKEEPKRSAWSFLRIPIIQALFNAITPMSTGGQPSQLAAMIQMGMEGGRSTSI
LHE_RS20930        ILATLAHRKEEPKRSAWSFLRIPIIQALFNAITPMSTGGQPSQLAAMIQMGMEGGRSTSI
BCM45_RS04895      ILATLAHRKEEPKRSAWSFLRIPIIQALFNAITPMSTGGQPSQLAAMIQMGMEGGRSTSI
Lh22155_02585      ILATLAHRKEEPKRSAWSFLRIPIIQALFNAITPMSTGGQPSQLAAMIQMGMEGGRSTSI
Lh8105_02445       ILATLAHRKEEPKRSAWSFLRIPIIQALFNAITPMSTGGQPSQLAAMIQMGMEGGRSTSI
LBHH_RS02385       ILATLAHRKEEPKRSAWSFLRIPIIQALFNAITPMSTGGQPSQLAAMIQMGMEGGRSTSI
HUO_RS03460        ILATLAHRKEEPKRSAWSFLRIPIIQALFNAITPMSTGGQPSQLAAMIQMGMEGGRSTSI
LHV_RS02430        ILATLAHRKEEPKRSAWSFLRIPIIQALFNAITPMSTGGQPSQLAAMIQMGMEGGRSTSI
R0052_RS02505      ILATLAHRKEEPKRSAWSFLRIPIIQALFNAITPMSTGGQPSQLAVMIQMGMEGGRSTSI
TU99_RS02360       ILATVAHRKEEPKRSAWSFLRIPIIQALFNAITPMSTGGQPSQLAAMIQMGMEGGRSTSI
                   ****:******************* ********************.**************

LBH_RS07740        LLMKFIIYQIVVLFAYVFTIIFGFHMVMTKFAGLAIFIAIGFLIHVSSIIFLLAIMFAYH
Lh8627_06925       LLMKFIIYQIVVLFAYVFTIIFGFHMVMTKFAGLAIFIAIGFLIHVSSIIFLLAIMFAYH
ALV80_RS02430      LLMKFIIYQIVVLFAYVFTIIFGFHMVMTKFAGLAIFIAIGFLIHVSSIIFLLAIMFAYH
LHE_RS20930        LLMKFIIYQIVVLFAYVFTIIFGFHMVMTKFAGLAIFIAIGFLIHVSSIIFLLAIMFAYH
BCM45_RS04895      LLMKFIIYQIVVLFAYVFTIIFGFHMVMTKFAGLAIFIAIGFLIHVSSIIFLLAIMFAYH
Lh22155_02585      LLMKFIIYQIVVLFAYVFTIIFGFHMVMTKFAGLAIFIAIGFLIHVSSIIFLLAIMFAYH
Lh8105_02445       LLMKFIIYQIVVLFAYVFTIIFGFHMVMTKFAGLAIFIAIGFLIHVSSIIFLLAIMFAYH
LBHH_RS02385       LLMKFIIYQIVVLFAYVFTIIFGFHMVMTKFAGLAIFIAIGFLIHVSSIIFLLAIMFAYH
HUO_RS03460        LLMKFIIYQIVVLFAYVFTIIFGFHMVMTKFAGLAIFIAIGFLIHVSSIIFLLAIMFAYH
LHV_RS02430        LLMKFIIYQIVVLFAYVFTIIFGFHMVMTKFAGLAIFIAIGFLIHVSSIIFLLAIMFAYH
R0052_RS02505      LLMKFIIYQIVVLFAYVFTIIFGFHMVMTKFAGLAIFIAIGFLIHVSSIIFLLAIMFAYH
TU99_RS02360       LLMKFIIYQIVVLFAYVFTIIFGFHMVMTKFAGLAIFIAIGFLIHVSSIIFLLAIMFAYH
                   ************************************************************

LBH_RS07740        FTKNATNALMNLLENFFKKERVEKWRAATLEKIDTFYAESQKLKKEKKKLIVASILTVLQ
Lh8627_06925       FTKNATNALMNLLEKFFKKERVEKWRAATLEKIDTFYAESQKLKKEKKKLIVASILTVLQ
ALV80_RS02430      FTKNATNALMNLLEKFFKKERVEKWRAATLEKIDTFYAESQKLKKEKKKLIVASILTVLQ
LHE_RS20930        FTKNATNALMNLLEKFFKKERVEKWRAATLEKIDTFYAESQKLKKEKKKLIVASILTVLQ
BCM45_RS04895      FTKNATNALMNLLEKFFKKERVEKWRAATLEKIDTFYAESQKLKKEKKKLIVASILTVLQ
Lh22155_02585      FTKNATNALMNLLEKFFKKERVEKWRAATLEKIDTFYAESQKLKKEKKKLIVASILTVLQ
Lh8105_02445       FTKNATNALMNLLEKFFKKERVEKWRAATLEKIDTFYAESQKLKKEKKKLIVASILTVLQ
LBHH_RS02385       FTKNATNALMNLLEKFFKKERVEKWRAATLEKIDTFYAESQKLKKEKKKLIVASILTVLQ
HUO_RS03460        FTKNATNALMNLLEKFFKKERVEKWRAATLEKIDTFYAESQKLKKEKKKLIVASILTVLQ
LHV_RS02430        FTKNATNALMNLLEKFFKKECVEKWRAATLEKIDTFYAESQKLKKEKKKLIVASILTVLQ
R0052_RS02505      FTKNSTNALMNLLEKFFKKERVKKWRAATLEKIDTFYAESQKLKKEKKKLIVASILTVLQ
TU99_RS02360       FTKNATNALMNLLEKFFKKERVEKWRAATLEKIDTFYAESQKLKKEKKKLIVASILTVLQ
                   ****:*********:***** *:*************************************

LBH_RS07740        LLFFYSIPFMVLTALNVPCSWANVTQMNIMIIMFMAIIPIPGASGGAEYSFQTL------
Lh8627_06925       LLFFYSIPFMVLTALNVPCSWANVTQMNIMIIMFMAIIPIPGASGGAEYSFQTL------
ALV80_RS02430      LLFFYSIPFMVLTALNVPCSWANVTQMNIMIIMFMAIIPIPGASGGAEYSFQTL------
LHE_RS20930        LLFFYSIPFMVLTALNVPCSWANVTQMNIMIIMFMAIIPIPGASGGAEYSFQTLFSTFVS
BCM45_RS04895      LLFFYSIPFMVLTALNVPCSWANVTQMNIMIIMFMAIIPIPGASGGAEYSFQTL------
Lh22155_02585      LLFFYSIPFMVLTALNVPCSWANVTQMNIMIIMFMAIIPIPGASGGAEYSFQTL------
Lh8105_02445       LLFFYSIPFMVLTALNVPCSWANVTQMNIMIIMFMAIIPIPGASGGAEYSFQTL------
LBHH_RS02385       LLFFYSIPFMVLTALNVPCSWANVTQMNIMIIMFMAIIPIPGASGGAEYSFQTL------
HUO_RS03460        LLFFYSIPFMVLTALNVPCSWANVTQMNIMIIMFMAIIPIPGASGGAEYSFQTLFSTFVS
LHV_RS02430        LLFFYSIPFMVLTALNVPCSWANVTQMNIMIIMFMAIIPIPGASGGAEYSFQTL------
R0052_RS02505      LLFFYSIPFMVLTALNVPCSWANVTQMNIMIIMFMAIIPIPGASGGAEYSFQTL------
TU99_RS02360       LLFFYSIPFMVLTALNVPCSWANVTQMNIMIIMFMAIIPIPGASGGAEYSFQTL------
                   ******************************************************      

LBH_RS07740        -FSTFVSSHGALILAMFIWRFSTYFFGMILGIFGWIFKPKKDKKFGK-
Lh8627_06925       -FSTFVSSHGALILAMFIWRFSTYFFGMILGIFGWIFKPKKDKKFGK-
ALV80_RS02430      -FSTFVSSHGALILAMFIWRFSTYFFGMILGIFGWIFKPKKDKKFGK-
LHE_RS20930        SFSTFVSSHGALILAMFIWRFSTYFFGMILGIFGWIFKPKKDKKFGK-
BCM45_RS04895      -FSTFVSSHGALILAMFIWRFSTYFFGMILGIFGWIFKPKKDKKFGK-
Lh22155_02585      -FSTFVSSHGALILAMFIWRFSTYFFGMILGIFGWIFKPKKDKKFGK-
Lh8105_02445       -FSTFVSSHGALILAMFIWRFSTYFFGMILGIFGWIFKPKKDKKFGK-
LBHH_RS02385       -FSTFVSSHGALILAMFIWRFSTYFFGMILGIFGWIFKPKKDKKFGK-
HUO_RS03460        SFSTFVSSHGALILAMFIWRFSTYFFGMILGIFGWIFKPKKDKKFGK-
LHV_RS02430        -FSTFVSSHGALILAMFIWRFSTYFFGMILGIFGWIFKPKKDKKFGK-
R0052_RS02505      -FSTFVSSHGALILAMFIWRFSTYFFGMILGIFGWIFKPKKIKSSESN
TU99_RS02360       -FSTFVSSHGALILAMFIWRFSTYFFGMILGIFGWIFKPKKIKSSESN
                    **************************************** *.  . 
