# Supplementary material for: Comparative Genomics of Completely Sequenced Lactobacillus helveticus Genomes Provides Insights into Strain-Specific Genes and Resolves Metagenomics Data Down to the Strain Level
Source: Front Microbiol. 2018 Jan 30;9:63. doi: 10.3389/fmicb.2018.00063 (PMC5797582; doi:10.3389/fmicb.2018.00063)
Supplement: Supplementary Data Sheet 2 — Result files of pan-core genome analysis. For descriptions, see Supplementary Table 10. [file DataSheet2.ZIP › HMMs_coreGenome/clw/R0052_RS02840.clw]

MUSCLE (3.8) multiple sequence alignment


R0052_RS02840      MAIEEIAQNALKALLYEVVTNPKPGLVDPVDVGSHPDMNVYMFIDSSLSLEKYFVQAAEI
LBHH_RS02820       MAIEEIAQNALKALLYEVVTNPKPGLVDPVDVGSHPDMNVYMFIDSSLSLGEYFVQAAEI
BCM45_RS04530      MAIEEIAQNALKALLYEVVTNPKPGLVDPVDVGSHPDMNVYMFIDSSLSLGKYFVQAAEI
LHV_RS08235        MAIEEIAQNALKALLYEVVTNPKPGLVDPVDVGSHPDMNVYMFIDSSLSLGKYFVQAAEI
Lh22155_02935      MAIEEIAQNALKALLYEVVTNPKPGLVDPVDVGSHPDMNVYMFIDSSLSLGKYFVQAAEI
Lh8105_03040       MAIEEIAQNALKALLYEVVTNPKPGLVDPVDVGSHPDMNVYMFIDSSLSLGKYFVQAAEI
LBH_RS07385        MAIEEIAQNALKALLYEVVTNPKPGLVDPVDVGSHPDMNVYMFIDSSLSLEKYFVQAAEI
LHE_RS20580        MAIEEIAQNALKALLYEVVTNPKPGLVDPVDVGSHPDMNVYMFIDSSLSLGKYFVQAAEI
Lh8627_06610       MAIEEIAQNALKALLYEVVTNPKPGLVDPVDVGSHPDMNVYMFIDSSLSLGKYFVQAAEI
HUO_RS03775        MAIEEIAQNALKALLYEVVTNPKPGLVDPVDVGSHPDMNVYMFIDSSLSLGKYFVQAAEI
ALV80_RS02885      MAIEEIVQNALKALLYEVVTNPKPGLVDPVDVGSHPDMNVYMFIDSSLSLGKYFVQAAEI
TU99_RS08875       MAIEEIVQNALKALLYEVVTNPKPGLVDPVDVGSHPDMNVYMFIDSSLSLGKYFVQAAEI
                   ******.******************************************* :********

R0052_RS02840      GFNFARQDLRQMFELLRQAGIKAEKTMFAATNNVNTHKGAVFSLGLFVCASSYCQKHGGN
LBHH_RS02820       GFNFAGQDLRQMFELLRQAGIKAEKAMFAATNNVNTHKGAVFSLGLFVCASSYCQKHGGN
BCM45_RS04530      GFNFAGQDLRQMFELLRQAGIKAEKAMFAATNNVNTHKGAVFSLGLFVCASSYCQKHGGN
LHV_RS08235        GFNFAGQDLRQMFELLRQAGIKAEKAMFAATNNVNTHKGAVFSLGLFVCASSYCQKHGGN
Lh22155_02935      GFNFAGQDLRQMFELLRQAGIKAEKAMFAATNNVNTHKGAVFSLGLFVCASSYCQKHGGN
Lh8105_03040       GFNFAGQDLRQMFELLRQAGIKAEKAMFAATNNVNTHKGAVFSLGLFVCASSYCQKHGGN
LBH_RS07385        GFNFAGQDLRQMFELLRQAGIKAEKAMFAATNNVNTHKGAVFSLGLFVCASSYCQKHGGN
LHE_RS20580        GFNFAGQDLRQMFELLRQAGIKAEKAMFAATNNVNTHKGAVFSLGLFVCASSYCQKHGGN
Lh8627_06610       GFNFAGQDLRQMFELLRQAGIKAEKAMFAATNNVNTHKGAVFSLGLFVCASSYCQKHGGN
HUO_RS03775        GFNFAGQDLRQMFELLRQAGIKAEKAMFAATNNVNTHKGAVFSLGLFVCASSYCQKHGGN
ALV80_RS02885      GFNFAGQDLRQMFELLRQAGIKAEKAMFAATNNVNTHKGAVFSLGLFVCASSYCQKHGGN
TU99_RS08875       GFNFAGQDLRQMFELLRQAGIKAEKAMFAATNNVNTHKGAVFSLGLFVCASSYCQKHGGN
                   ***** *******************:**********************************

R0052_RS02840      EFEIIQMMTKGLVKHDLGKKSETAGERQFLQYGKGGVRAEAEAGYPLVRDVALPFLAQTS
LBHH_RS02820       EFEIIQMMTKGLVKHDLGKKSETAGERQFLQYGKGGVRAEAEVGYPLVRNVALPFLAQTS
BCM45_RS04530      EFEIIQMMTKGLVKHDLGKKSETAGERQFLQYGKGGVRAEAEVGYPLVRDVALPFLAQIS
LHV_RS08235        EFEIIQMMTKGLVKHDLGKKSETAGERQFLQYGKGGVRAEAEVGYPLVRDVALPFLAQIS
Lh22155_02935      EFEIIQMMTKGLVKHDLGKKSETAGERQFLQYGKGGVRAEAEVGYPLVRDVALPFLAQIS
Lh8105_03040       EFEIIQMMTKGLVKHDLGKKSETAGERQFLQYGKGGVRAEAEVGYPLVRDVALPFLAQIS
LBH_RS07385        EFEIIQMMTKGLVKHDLGKKSETAGERQFLQYGKGGVRAEAEVGYPLVRNVALPFLAQTS
LHE_RS20580        EFEIIQMMTKGLVKHDLGKKSETAGERQFLQYGKGGVRAEAEVGYPLVRNVALPFLAQTS
Lh8627_06610       EFEIIQMMTKGLVKHDLGKKSETAGERQFLQYGKGGVRAEAEVGYPLVRNVALPFLAQTS
HUO_RS03775        EFEIIQMMTKGLVKHDLGKKSETAGERQFLQYGKGGVRAEAEVGYPLVRNVALPFLAQTS
ALV80_RS02885      EFEIIQMMTKGLVKHDLGKKSETAGERQFLQYGKGGVRAEAEVGYPLVRNVALPFLAQTS
TU99_RS08875       EFEIIQMMTKGLVKHDLGKKSETAGERQFLQYGKGGVRAEAEVGYPLVRNVALPFLAQTS
                   ******************************************.******:******** *

R0052_RS02840      GDLNTRLLDTLMKIVSEIEDSNLIKRAGNVEVIDWAHKQAQKYLSLGSYGTQAGKQFMLE
LBHH_RS02820       GDLNTRLLDTLMKIVSEIEDSNLIKRAGSVVVIDWAHKQAQKYLSLGGYGTQAGKQFMLK
BCM45_RS04530      GDLNTRLLDTLMKIVSEIEDSNLIKRAGNIEVIDWAHKQAQKYLSLGGYGTQAGKQFMLE
LHV_RS08235        GDLNTRLLDTLMKIVSEIEDSNLIKRAGNIEVIDWAHKQAQKYLSLGGYGTQAGKQFMLE
Lh22155_02935      GDLNTRLLDTLMKIVSEIEDSNLIKRAGNIEVIDWAHKQAQKYLSLGGYGTQAGKQFMLE
Lh8105_03040       GDLNTRLLDTLMKIVSEIEDSNLIKRAGNIEVIDWAHKQAQKYLSLGGYGTQAGKQFMLE
LBH_RS07385        GDLNTRLLDTLMKIVSEIEDSNLIKRAGNVEVIDWAHKQAQKYLSLGGYGTQAGKQFMLE
LHE_RS20580        GDLNTRLLDTLMKIVSEIEDSNLIKRAGNVEVIDWAHKQAQKYLSLGGYGTQAGKQFMLE
Lh8627_06610       GDLNTRLLDTLMKIVSEIEDSNLIKRAGNVEVIDWAHKQAQKYLSLGGYGTQAGKQFMLE
HUO_RS03775        GDLNTRLLDTLMKIVSEIEDSNLIKRAGNVEVIDWAHKQAQKYLSLGGYGTQAGKQFMLE
ALV80_RS02885      GDLNTRLLDTLMKIVSEIEDSNLIKRAGNIEVIDWAHKQAQKYLSLGGYGTQAGKQFMLE
TU99_RS08875       GDLNTRLLDTLMKIVSEIEDSNLIKRAGNVEVIDWAHKQAQKYLSLGGYGTQAGKQFMLE
                   ****************************.: ****************.***********:

R0052_RS02840      LNRIFKEKNYSLGGSADLLIITIFMGLQRGMI
LBHH_RS02820       LNRIFKEKNYSLGGSADLLIITIFMGLQRGMI
BCM45_RS04530      LNRIFKEKNYSLGGSADLLIITIFMGLQRGMI
LHV_RS08235        LNRIFKEKNYSLGGSADLLIITIFMGLQRGMI
Lh22155_02935      LNRIFKEKNYSLGGSADLLIITIFMGLQRGMI
Lh8105_03040       LNRIFKEKNYSLGGSADLLIITIFMGLQRGMI
LBH_RS07385        LNRIFKEKNYSLGGSADLLIITIFMGLQRGMI
LHE_RS20580        LNRIFKEKNYSLGGSADLLIITIFMGLQRGMI
Lh8627_06610       LNRIFKEKNYSLGGSADLLIITIFMGLQRGMI
HUO_RS03775        LNRIFKEKNYSLGGSADLLIITIFMGLQRGMI
ALV80_RS02885      LNRIFKEKNYSLGGSADLLIITIFMGLQRGMI
TU99_RS08875       LNRIFKEKNYSLGGSADLLIITIFMGLQRGMI
                   ********************************
