# Supplementary material for: Comparative Genomics of Completely Sequenced Lactobacillus helveticus Genomes Provides Insights into Strain-Specific Genes and Resolves Metagenomics Data Down to the Strain Level
Source: Front Microbiol. 2018 Jan 30;9:63. doi: 10.3389/fmicb.2018.00063 (PMC5797582; doi:10.3389/fmicb.2018.00063)
Supplement: Supplementary Data Sheet 2 — Result files of pan-core genome analysis. For descriptions, see Supplementary Table 10. [file DataSheet2.ZIP › HMMs_coreGenome/clw/ALV80_RS02915.clw]

MUSCLE (3.8) multiple sequence alignment


HUO_RS03815        MINIYDSANQLAQDLTKTDQYKAVGDAVKAVQADDESAALFKKMDEVQAKIMQAQQTGKP
ALV80_RS02915      MINIYDSANQLAQDLTKTDQYKAVGDAVKAIQADDESAALFKKMDEIQAKIMQAQQTGKP
LBHH_RS02850       MINIYDSANQLAQDLTKTDQYKAVGDAVKAIQADDESAALFKKMDEIQAKIMQAQQTGKP
LHE_RS20540        MINIYDSANQLAQDLTKTDQYKAVGDAVKAVKADDESAALFKKMDEIQAKIMQAQQTGKP
BCM45_RS04490      MINIYDSANQLAQDLTKTDQYKAVGDAVKAVQADDESAALFKKMDEIQAKIMQAQQTGKP
LHV_RS08200        MINIYDSANQLAQDLTKTDQYKAVGDAVKAVQADDESAALFKKMDEIQAKIMQAQQTGKP
Lh22155_02980      MINIYDSANQLAQDLTKTDQYKAVGDAVKAVQADDESAALFKKMDEIQAKIMQAQQTGKP
Lh8105_03075       MINIYDSANQLAQDLTKTDQYKAVGDAVKAVQADDESAALFKKMDEIQAKIMQAQQTGKP
Lh8627_06570       MINIYDSANQLAQDLTKTDQYKAVGDAVKAVQADDESAALFKKMDEIQAKIMQAQQTGKP
LBH_RS07355        MINIYDSANQLAQDLTKTDQYKAVGDAVKAVQADDESAALFKKMDEIQAKIMQAQQTGKP
TU99_RS08840       MINIYDSANQLAQDLTKTDQYKAVGDAVKAVQADDESAALFKKMDEIQAKIMQAQQTGKP
R0052_RS02890      MINIYDSANQLAQDLTKTDQYKAVGDAVKAVQADDESAALFKKMDEIQAKIMQAQQTGKP
                   ******************************::**************:*************

HUO_RS03815        LSDEDQKAYQELNAQVQKNDKIVALLKSEQGLYNLLGEIQKAYTKPINDLYEGLRN
ALV80_RS02915      LSDEDQKAYQELNAQAQKNDKIVALLKSEQGLYDLLGEIQKAYTKPINDLYEGLRN
LBHH_RS02850       LSDEDQKAYQELNAQAQKNDKIVALLKSEQGLYDLLGEIQKAYTKPINDLYEGLRN
LHE_RS20540        LSDEDQKAYQELNAQVQKNDKIVALLKSEQGLYDLLGEIQKAYTKPINDLYEGLRN
BCM45_RS04490      LSDEDQKAYQELNAQVQKNDKIVALLKSEQGLYDLLGEIQKAYTKPINDLYEGLRN
LHV_RS08200        LSDEDQKAYQELNAQVQKNDKIVALLKSEQGLYDLLGEIQKAYTKPINDLYEGLRN
Lh22155_02980      LSDEDQKAYQELNAQVQKNDKIVALLKSEQGLYDLLGEIQKAYTKPINDLYEGLRN
Lh8105_03075       LSDEDQKAYQELNAQVQKNDKIVALLKSEQGLYDLLGEIQKAYTKPINDLYEGLRN
Lh8627_06570       LSDEDQKAYQELNAQVQKNDKIVALLKSEQGLYDLLGEIQKAYTKPINDLYEGLRN
LBH_RS07355        LSDEDQKAYQELNAQVQKNDKIVALLKSEQGLYDLLGEIQKAYTKPINDLYEGLRN
TU99_RS08840       LSDEDQKAYQELNAQVQKNDKIVALLKSEQGLYDLLGEIQKAYTKPINDLYEGLRN
R0052_RS02890      LSDEDQKAYQELNAQVQKNDKIVALLKSEQGLYDLLGEIQKAYTKPINDLYEGLRN
                   ***************.*****************:**********************
