# Supplementary material for: Comparative Genomics of Completely Sequenced Lactobacillus helveticus Genomes Provides Insights into Strain-Specific Genes and Resolves Metagenomics Data Down to the Strain Level
Source: Front Microbiol. 2018 Jan 30;9:63. doi: 10.3389/fmicb.2018.00063 (PMC5797582; doi:10.3389/fmicb.2018.00063)
Supplement: Supplementary Data Sheet 2 — Result files of pan-core genome analysis. For descriptions, see Supplementary Table 10. [file DataSheet2.ZIP › HMMs_coreGenome/clw/ALV80_RS03885.clw]

MUSCLE (3.8) multiple sequence alignment


LBH_RS06460        MKQYYLQTKAKVLEELKTSSGGLSSQQAKDNLAKYGKNALIEGKKKTTLQVFLEQFKDLM
TU99_RS07945       MKQYYLQTKAKVLEELKTSSGGLSSQQAKDNLAKYGKNALIEGKKKTTLQVFLEQFKDLM
R0052_RS03870      MKQYYLQTKAKVLEELKTASGGLSSQQAKDNLAKYGKNVLIEGKKKTPLQVFLEQFKDLM
ALV80_RS03885      MKQYYLQTKAKVLEELKTASGGLSSQQAKDNLAKYGKNALIEGKKTTTLQVFLEQFKDLM
LBHH_RS03790       MKQYYLQTKAKVLEELKTASGGLSSQQAKNNLAKYGKNALIEGKKKTTLQVFLEQFKDLM
LHE_RS19465        MKQYYLQTKAKVLEELKTSSGGLSSQQAKDNLAKYGKNALIEGKKKTTLQVFLEQFKDLM
Lh22155_04040      MKQYYLQTKAKVLEELKTSSGGLSSQQAKDNLAKYGKNALIEGKKKTTLQVFLEQFKDLM
Lh8627_05650       MKQYYLQTKAKVLEELKTSSGGLSSQQAKDNLAKYGKNALIEGKKKTTLQVFLEQFKDLM
HUO_RS04815        MKQYYLQTKAKVLEELKTSSGGLSSQQAKDNLAKYGKNALIEGKKKTTLQVFLEQFKDLM
LHV_RS07250        MKQYYLQTKAKVLEELKTSSDGLSSQQAKDNLAKYGKNALIEGKKKTTLQVFLEQFKDLM
Lh8105_04040       MKQYYLQTKAKVLEELKTSSDGLSSQQAKDNLAKYGKNALIEGKKKTTLQVFLEQFKDLM
BCM45_RS03595      MKQYYLQTKAKVLEELKTSSGGLSSQQAKDNLAKYGKNALIEGKKKTTLQVFLEQFKDLM
                   ******************:*.********:********.******.*.************

LBH_RS06460        VIILIIAAVISTFTGELESTLVIIAVLILNAILGTVQHIKAEKSLESLKSLSSPSAKVLR
TU99_RS07945       VIILIIAAVISTFTGELESTLVIIAVLILNAILGTVQHIKAEKSLESLKSLSSPSAKVLR
R0052_RS03870      VIILIIAAVISAFTGELESTLVIIAVLILNAILGTVQHIKAEKSLESLKSLSSPSAKVLR
ALV80_RS03885      VIILIIAAVISAFTGELESTLVIIAVLILNAILGTVQHIKAEKSLESLKSLSSPSAKVLR
LBHH_RS03790       VIILIIAAVISAFTGELESTLVIIAVLILNAILGTVQHIKAEKSLESLKSLSSPSAKVLR
LHE_RS19465        VIILIIAAVISAFTGELESTLVIIAVLILNAILGTVQHIKAEKSLESLKSLSSPSAKVLR
Lh22155_04040      VIILIIAAVISAFTGELESTLVIIAVLILNAILGTVQHIKAEKSLESLKSLSSPSAKVLR
Lh8627_05650       VIILIIAAVISAFTGELESTLVIIAVLILNAILGTVQHIKAEKSLESLKSLSSPSAKVLR
HUO_RS04815        VIILIIAAVISAFTGELESTLVIIAVLILNAILGTVQHIKAEKSLESLKSLSSPSAKVLR
LHV_RS07250        VIILIIAAVISAFTGELESTLVIIAVLILNAILGTVQHIKAEKSLESLKSLSSPSAKVLR
Lh8105_04040       VIILIIAAVISAFTGELESTLVIIAVLILNAILGTVQHIKAEKSLESLKSLSSPSAKVLR
BCM45_RS03595      VIILIIAAVISAFTGELESTLVIIAVLILNAILGTVQHIKAEKSLESLKSLSSPSAKVWR
                   ***********:********************************************** *

LBH_RS06460        DGKKIEIDSKDVVPGDIMLLEAGDMVTADGRILDNFSLQVNESSLTGESTNIDKADVEFD
TU99_RS07945       DGKKIEIDSKDVVPGDIMLLEAGDMVTADGRILDNFSLQVNESSLTGESTNIDKADVEFD
R0052_RS03870      DGKKIEIDSKDVVPGDIMLLEAGDMVTADGRILDNFSLQVNESSLTGESTNIDKADVEFD
ALV80_RS03885      DGKKIEIDSKDVVPGDIMLLEAGDMVTADGRILDNFSLQVNESSLTGESTNIDKADVEFD
LBHH_RS03790       DGKKIEIDSKDVVPGDIMLLEAGDMVTADGRILDNFSLQVNESSLTGESTNIDKADVEFD
LHE_RS19465        DGKKIEIDSKDVVPGDIMLLEAGDMVTADGRILDNFSLQVNESSLTGESTNIDKADVEFD
Lh22155_04040      DGKKIEIDSKDVVPGDIMLLEAGDMVTADGRILDNFSLQVNESSLTGESTNIDKADVEFD
Lh8627_05650       DGKKIEIDSKDVVPGDIMLLEAGDMVTADGRILDNFSLQVNESSLTGESTNIDKADVEFD
HUO_RS04815        DGKKIEIDSKDVVPGDIMLLEAGDMVTADGRILDNFSLQVNESSLTGESTNIDKADVEFD
LHV_RS07250        DGKKIEIDSKDVVPGDIMLLEAGDMVTADGRILDNFSLQVNESSLTGESTNIDKADVEFD
Lh8105_04040       DGKKIEIDSKDVVPGDIMLLEAGDMVTADGRILDNFSLQVNESSLTGESTNIDKADVEFD
BCM45_RS03595      DGKKIEIDSKDVVPGDIMLLEAGDMVTADGRILDNFSLQVNESSLTGESTNIDKADVEFD
                   ************************************************************

LBH_RS06460        HEMPLGDRINMVYSSSLVTYGRANVVVTATGMNTEIGKIASLMNETKERRTPLQISLDKF
TU99_RS07945       HEMPLGDRINMVYSSSLVTYGRANVVVTATGMNTEIGKIASLMNETKERRTPLQISLDKF
R0052_RS03870      HEMPLGDRINMVYSSSLVTYGRANVVVTATGMNTEIGKIASLMNETKERRTPLQISLDKF
ALV80_RS03885      HEMPLGDRINMVYSSSLVTYGRANVVVTATGMNTEIGKIASLMNETKERRTPLQISLDKF
LBHH_RS03790       HEMPLGDRINMVYSSSLVTYGRANVVVTATGMNTEIGKIASLMNETKERRTPLQISLDKF
LHE_RS19465        HEMPLGDRINMVYSSSLVTYGRANVVVTATGMNTEIGKIASLMNETKERRTPLQISLDKF
Lh22155_04040      HEMPLGDRINMVYSSSLVTYGRANVVVTATGMNTEIGKIASLMNETKERRTPLQISLDKF
Lh8627_05650       HEMPLGDRINMVYSSSLVTYGRANVVVTATGMNTEIGKIASLMNETKERRTPLQISLDKF
HUO_RS04815        HEMPLGDRINMVYSSSLVTYGRANVVVTATGMNTEIGKIASLMNETKERRTPLQISLDKF
LHV_RS07250        HEMPLGDRINMVYSSSLVTYGRANVVVTATGMNTEIGKIASLMNETKERRTPLQISLDKF
Lh8105_04040       HEMPLGDRINMVYSSSLVTYGRANVVVTATGMNTEIGKIASLMNETKERRTPLQISLDKF
BCM45_RS03595      HEMPLGDRINMVYSSSLVTYGRANVVVTATGMNTEIGKIASLMNETKERRTPLQISLDKF
                   ************************************************************

LBH_RS06460        SSKLATAILIICAIVLGLQIWRGQPIMDALLFAVALAVAAIPEALSSIVTIVQAMGTQKM
TU99_RS07945       SSKLATAILIICAIVLGLQIWRGQPIMDALLFAVALAVAAIPEALSSIVTIVQAMGTQKM
R0052_RS03870      SSKLATAILIICAIVLGLQIWRGQPIMDALLFAVALAVAAIPEALSSIVTIVQAMGTQKM
ALV80_RS03885      SSKLATAILIICAIVLGLQIWRGQPIMDALLFAVALAVAAIPEALSSIVTIVQAMGTQKM
LBHH_RS03790       SSKLATAILIICAIVLGLQIWRGQPIMDALLFAVALAVAAIPEALSSIVTIVQAMGTQKM
LHE_RS19465        SSKLATAILIICAIVLGLQIWRGQPIMDALLFAVALAVAAIPEALSSIVTIVQAMGTQKM
Lh22155_04040      SSKLATAILIICAIVLGLQIWRGQPIMDALLFAVALAVAAIPEALSSIVTIVQAMGTQKM
Lh8627_05650       SSKLATAILIICAIVLGLQIWRGQPIMDALLFAVALAVAAIPEALSSIVTIVQAMGTQKM
HUO_RS04815        SSKLATAILIICAIVLGLQIWRGQPIMDALLFAVALAVAAIPEALSSIVTIVQAMGTQKM
LHV_RS07250        SSKLATAILIICAIVLGLQIWRGQPIMDALLFAVALAVAAIPEALSSIVTIVQAMGTQKM
Lh8105_04040       SSKLATAILIICAIVLGLQIWRGQPIMDALLFAVALAVAAIPEALSSIVTIVQAMGTQKM
BCM45_RS03595      SSKLATAILIICAIVLGLQIWRGQPIMDALLFAVALAVAAIPEALSSIVTIVQAMGTQKM
                   ************************************************************

LBH_RS06460        AKENAIIKNLAAVESLGSVSVICSDKTGTLTQNKMTVQDIYIGGKTLKPNQLNLDNQLHR
TU99_RS07945       AKENAIIKNLAAVESLGSVSVICSDKTGTLTQNKMTVQDIYIGGKTLKPNQLNLDNQLHR
R0052_RS03870      AKENAIIKNLAAVESLGSVSVICSDKTGTLTQNKMTVQDIYIGGKTLKPNQLNLDNQLHR
ALV80_RS03885      AKENAIIKNLAAVESLGSVSVICSDKTGTLTQNKMTVQDIYIGGKTLKPNQLNLDNQLHR
LBHH_RS03790       AKENAIIKNLAAVESLGSVSVICSDKTGTLTQNKMTVQDIYIGGKTLKPNQLNLDNQLHR
LHE_RS19465        AKENAIIKNLAAVESLGSVSVICSDKTGTLTQNKMTVQDIYIGGKTLKPNQLNLDNQLHR
Lh22155_04040      AKENAIIKNLAAVESLGSVSVICSDKTGTLTQNKMTVQDIYIGGKTLKPNQLNLDNQLHR
Lh8627_05650       AKENAIIKNLAAVESLGSVSVICSDKTGTLTQNKMTVQDIYIGGKTLKPNQLNLDNQLHR
HUO_RS04815        AKENAIIKNLAAVESLGSVSVICSDKTGTLTQNKMTVQDIYIGGKTLKPNQLNLDNQLHR
LHV_RS07250        AKENAIIKNLAAVESLGSVSVICSDKTGTLTQNKMTVQDIYIGGKTLKPNQLNLDNQLHR
Lh8105_04040       AKENAIIKNLAAVESLGSVSVICSDKTGTLTQNKMTVQDIYIGGKTLKPNQLNLDNQLHR
BCM45_RS03595      AKENAIIKNLAAVESLGSVSVICSDKTGTLTQNKMTVQDIYIGGKTLKPNQLNLDNQLHR
                   ************************************************************

LBH_RS06460        YLLYDAVLNNDSSLVDGKGIGDPTEYALLEMYRQVPGIDLGDKGLGISEEDLRGLLTRKQ
TU99_RS07945       YLLYDAVLNNDSSLVDGKGIGDPTEYALLEMYRQVPGIDLGDKGLGISEEDLRGLLTRKQ
R0052_RS03870      YLLYDAVLNNDSSLVNGKGIGDPTEYALLEMYRQVPGIDLGDKGLGISEEDLRGLLTRKQ
ALV80_RS03885      YLLYDAVLNNDSSLVNGKGIGDPTEYALLEMYRQVPGIDLGDKGLGISEEDLRGLLTRKQ
LBHH_RS03790       YLLYDAVLNNDSSLVNGKGIGDPTEYALLEMYRQVPGIDLGDKGLGISEEDLRGLLTRKQ
LHE_RS19465        YLLYDAVLNNDSSLVDGKGIGDPTEYALLEMYRQVPGIDLGDKGLGISEEDLRGLLTRKQ
Lh22155_04040      YLLYDAVLNNDSSLVDGKGIGDPTEYALLEMYRQVPGIDLGDKGLGISEEDLRGLLTRKQ
Lh8627_05650       YLLYDAVLNNDSSLVDGKGIGDPTEYALLEMYRQVPGIDLGDKGLGISEEDLRGLLTRKQ
HUO_RS04815        YLLYDAVLNNDSSLVDGKGIGDPTEYALLEMYRQVPGIDLGDKGLGISEEDLRGLLTRKQ
LHV_RS07250        YLLYDAVLNNDSSLVDGKGIGDPTEYALLEMYRQVPGIDLGDKGLGISEEDLRGLLTRKQ
Lh8105_04040       YLLYDAVLNNDSSLVDGKGIGDPTEYALLEMYRQVPGIDLGDKGLGISEEDLRGLLTRKQ
BCM45_RS03595      YLLYDAVLNNDSSLVDGKGIGDPTEYALLEMYRQVPGIDLGDKGLGISEEDLRGLLTRKQ
                   ***************:********************************************

LBH_RS06460        EVPFDSDRKLMSTKHLIHTVPTIFVKGAIDVLLDRCVNIRLDDEVRPITEEDKKQILAQN
TU99_RS07945       EVPFDSDRKLMSTKHLIHTVPTIFVKGAIDVLLDRCVNIRLDDEVRPITEEDKKQILAQN
R0052_RS03870      EVPFDSDRKLMSTKHLIHTVPTIFVKGAIDVLLDRCVNIRLDDEVRPITEEDKKQILAQN
ALV80_RS03885      EVPFDSDRKLMSTKHLIHTVPTIFVKGAIDVLLDRCVNIRLDDEVRPITEEDKKQILAQN
LBHH_RS03790       EVPFDSDRKLMSTKHLIHTVPTIFVKGAIDVLLDRCVNIRLDDEVRPITEEDKKQILAQN
LHE_RS19465        EVPFDSDRKLMSTKHLIHTVPTIFVKGAIDVLLDRCVNIRLDDEVRPITEEDKKQILAQN
Lh22155_04040      EVPFDSDRKLMSTKHLIHTVPTIFVKGAIDVLLDRCVNIRLDDEVRPITEEDKKQILAQN
Lh8627_05650       EVPFDSDRKLMSTKHLIHTVPTIFVKGAIDVLLDRCVNIRLDDEVRPITEEDKKQILAQN
HUO_RS04815        EVPFDSDRKLMSTKHLIHTVPTIFVKGAIDVLLDRCVNIRLDDEVRPITEEDKKQILAQN
LHV_RS07250        EVPFDSDRKLMSTKHLIHTVPTIFVKGAIDVLLDRCVNIRLDDEVRPITEEDKKQILAQN
Lh8105_04040       EVPFDSDRKLMSTKHLIHTVPTIFVKGAIDVLLDRCVNIRLDDEVRPITEEDKKQILAQN
BCM45_RS03595      EVPFDSDRKLMSTKHLIHTVPTIFVKGAIDVLLDRCVNIRLDDEVRPITEEDKKQILAQN
                   ************************************************************

LBH_RS06460        QHFSENGLRVLTFAYKESDEDLTPETENGFTFIGLVSEMDPPREESIEAVARAKKAGIRT
TU99_RS07945       QHFSENGLRVLTFAYKESDEDLTPETENGFTFIGLVSEMDPPREESIEAVARAKKAGIRT
R0052_RS03870      QHFSENGLRVLTFAYKESDEDLTPETENGFTFIGLVSEMDPPREESIEAVARAKKAGIRT
ALV80_RS03885      QHFSENGLRVLTFAYKESDEDLTPETENGFTFIGLVSEMDPPREESIEAVARAKKAGIRT
LBHH_RS03790       QHFSENGLRVLTFAYKESDEDLTPETENGFTFIGLVSEMDPPREESIEAVARAKKAGIRT
LHE_RS19465        QHFSENGLRVLTFAYKESDEDLTPETENGFTFIGLVSEMDPPREESIEAVARAKKAGIRT
Lh22155_04040      QHFSENGLRVLTFAYKESDEDLTPETENGFTFIGLVSEMDPPREESIEAVARAKKAGIRT
Lh8627_05650       QHFSENGLRVLTFAYKESDEDLTPETENGFTFIGLVSEMDPPREESIEAVARAKKAGIRT
HUO_RS04815        QHFSENGLRVLTFAYKESDEDLTPETENGFTFIGLVSEMDPPREESIEAVARAKKAGIRT
LHV_RS07250        QHFSENGLRVLTFAYKESDEDLTPETENGFTFIGLVSEMDPPREESIEAVARAKKAGIRT
Lh8105_04040       QHFSENGLRVLTFAYKESDEDLTPETENGFTFIGLVSEMDPPREESIEAVARAKKAGIRT
BCM45_RS03595      QHFSENGLRVLTFAYKESDEDLTPETENGFTFIGLVSEMDPPREESIEAVARAKKAGIRT
                   ************************************************************

LBH_RS06460        VMITGDHKVTAVAIAKKIGIFNDGDMAVTGLELDKMSDEELEQKIEKIAVYARVSPENKI
TU99_RS07945       VMITGDHKVTAVAIAKKIGIFNDSDMAVTGLELDKMSDEELEQKIEKIAVYARVSPENKI
R0052_RS03870      VMITGDHKVTAVAIAKKIGIFNDGDMAVTGLELDKMSDEELGQKIEKIAVYARVSPENKI
ALV80_RS03885      VMITGDHKVTAVAIAKKIGIFNDGDMAVTGLELDKMSDEELGQKIEKIAVYARVSPENKI
LBHH_RS03790       VMITGDHKVTAVAIAKKIGIFNDGDMAVTGLELDKMSDEELGQKIEKIAVYARVSPENKI
LHE_RS19465        VMITGDHKVTAVAIAKKIGIFNDGDMAVTGLELDKMSDEELEQKIEKIAVYARVSPENKI
Lh22155_04040      VMITGDHKVTAVAIAKKIGIFNDGDMAVTGLELDKMSDEELEQKIEKIAVYARVSPENKI
Lh8627_05650       VMITGDHKVTAVAIAKKIGIFNDGDMAVTGLELDKMSDEELEQKIEKIAVYARVSPENKI
HUO_RS04815        VMITGDHKVTAVAIAKKIGIFNDGDMAVTGLELDKMSDEELEQKIEKIAVYARVSPENKI
LHV_RS07250        VMITGDHKVTAVAIAKKIGIFNDGDMAVTGLELDKMSDEELEQKIEKIAVYARVSPENKI
Lh8105_04040       VMITGDHKVTAVAIAKKIGIFNDGDMAVTGLELDKMSDEELEQKIEKIAVYARVSPENKI
BCM45_RS03595      VMITGDHKVTAVAIAKKIGIFNDGDMAVTGLELDKMSDEELEQKIEKIAVYARVSPENKI
                   ***********************.***************** ******************

LBH_RS06460        RIVNAWQKKDHIVSMTGDGVNDAPALKKADIGVAMGITGTEVSKDAASMILADDNFATII
TU99_RS07945       RIVNAWQKKDHIVSMTGDGVNDAPALKKADIGVAMGITGTEVSKDAASMILADDNFATII
R0052_RS03870      RIVNAWQKKDHIVSMTGDGVNDAPALKKADIGVAMGITGTEVSKDAASMILADDNFATII
ALV80_RS03885      RIVNAWQKKDHIVSMTGDGVNDAPALKKADIGVAMGITGTEVSKDAASMILADDNFATII
LBHH_RS03790       RIVNAWQKKDHIVSMTGDGVNDAPALKKADIGVAMGITGTEVSKDAASMILADDNFATII
LHE_RS19465        RIVNAWQKKDHIVSMTGDGVNDAPALKKADIGVAMGITGTEVSKDAASMILADDNFATII
Lh22155_04040      RIVNAWQKKDHIVSMTGDGVNDAPALKKADIGVAMGITGTEVSKDAASMILADDNFATII
Lh8627_05650       RIVNAWQKKDHIVSMTGDGVNDAPALKKADIGVAMGITGTEVSKDAASMILADDNFATII
HUO_RS04815        RIVNAWQKKDHIVSMTGDGVNDAPALKKADIGVAMGITGTEVSKDAASMILADDNFATII
LHV_RS07250        RIVNAWQKKDHIVSMTGDGVNDAPALKKADIGVAMGITGTEVSKDAASMILADDNFATII
Lh8105_04040       RIVNAWQKKDHIVSMTGDGVNDAPALKKADIGVAMGITGTEVSKDAASMILADDNFATII
BCM45_RS03595      RIVNAWQKKDHIVSMTGDGVNDAPALKKADIGVAMGITGTEVSKDAASMILADDNFATII
                   ************************************************************

LBH_RS06460        KAVANGRTVFENIKNAIMYLLSGNLSAIITVLFASIGGFSVPFIAVQLLFINLVTDSLPA
TU99_RS07945       KAVAIGRTVFENIKNAIMYLLSGNLSAIITVLFASIGGFSVPFIAVQLLFINLVTDSLPA
R0052_RS03870      KAVANGRTVFENIKNAIMYLLSGNLSAIITVLFASIGGFSVPFVAVQLLFINLVTDSLPA
ALV80_RS03885      KAVANGRTVFENIKNAIMYLLSGNLSAIITVLFASIGGFSVPFVAVQLLFINLVTDSLPA
LBHH_RS03790       KAVANGRTVFENIKNAIMYLLSGNLSAIITVLFASIGGFSVPFVAVQLLFINLVTDSLPA
LHE_RS19465        KAVAIGRTVFENIKNAIMYLLSGNLSAIITVLFASIGGFSVPFIAVQLLFINLVTDSLPA
Lh22155_04040      KAVAIGRTVFENIKNAIMYLLSGNLSAIITVLFASIGGFSVPFIAVQLLFINLVTDSLPA
Lh8627_05650       KAVAIGRTVFENIKNAIMYLLSGNLSAIITVLFASIGGFSVPFIAVQLLFINLVTDSLPA
HUO_RS04815        KAVAIGRTVFENIKNAIMYLLSGNLSAIITVLFASIGGFSVPFIAVQLLFINLVTDSLPA
LHV_RS07250        KAVANGRTVFENIKNAIMYLLSGNLSAIITVLFASIGGFSVPFVAVQLLFINLVTDSLPA
Lh8105_04040       KAVANGRTVFENIKNAIMYLLSGNLSAIITVLFASIGGFSVPFVAVQLLFINLVTDSLPA
BCM45_RS03595      KAVANGRTVFENIKNAIMYLLSGNLSAIITVLFASIGGFSVPFVAVQLLFINLVTDSLPA
                   **** **************************************:****************

LBH_RS06460        LAIGMEPGSPDVLSRKPRDPKVGILDKSLVTQVAAQGVLISVGVICAFMIGQQTSPAVAC
TU99_RS07945       LAIGMEPGSPDVLSRKPRDPKVGILDKSLVTQVAAQGVLISVGVICAFMIGQQTSPAVAC
R0052_RS03870      LAIGVEPGAPDILDRKPRDPKVGILNKSLVTKVGLQGLIIAVGVITAFMIGRQTSPAVAC
ALV80_RS03885      LAIGVEPGAPDILDRKPRDPKVGILNKSLVTKVGLQGLIIAVGVITAFMIGRQTSPAVAC
LBHH_RS03790       LAIGVEPGAPDILDRKPRDPKVGILNKSLVTKVGLQGLIIAVGVITAFMIGRQTSPAVAC
LHE_RS19465        LAIGMEPGSPDVLSRKPRDPKVGVLNKSLVNKVGLQGLIIAVGVITAFMIGRQTSPAVAC
Lh22155_04040      LAIGMEPGSPDVLSRKPRDPKVGVLNKSLVNKVGLQGLIIAVGVITAFMIGRQTSPAVAC
Lh8627_05650       LAIGMEPGSPDVLSRKPRDPKVGVLNKSLVNKVGLQGLIIAVGVITAFMIGRQTSPAVAC
HUO_RS04815        LAIGMEPGSPDVLSRKPRDPKVGILNKSLVNKVGLQGLIIAVGVITAFMIGRQTSPAVAC
LHV_RS07250        LAIGVEPGAPDILDRKPRDPKVGILNKSLVTEVGLQGLIIAVGVITAFMIGRQTSPAVAC
Lh8105_04040       LAIGVEPGAPDILDRKPRDPKVGILNKSLVTEVGLQGLIIAVGVITAFMIGRQTSPAVAC
BCM45_RS03595      LAIGVEPGAPDILDRKPRDPKVGILNKSLVTEVGLQGLIIAVGVITAFMIGRQTSPAVAC
                   ****:***:**:*.*********:*:****.:*. **::*:**** *****.********

LBH_RS06460        TMAFSTLTFARLLHGFNCRSQHSIFKLGFKNNWYSLGAFAVGTLLLALILFVPALHSLFA
TU99_RS07945       TMAFSTLTFARLLHGFNCRSQHSIFKLGFKNNWYSLGAFAVGTLLLALILFVPALHSLFA
R0052_RS03870      TMAFSTLTFARLLHGFNCRSQHSIFKIGFKKNWYSLAAFAVGTLLLALILFVPALHGLFA
ALV80_RS03885      TMAFSTLTFARLLHGFNCRSQHSIFKIGFKKNWYSLAAFAVGTLLLALILFVPALHGLFA
LBHH_RS03790       TMAFSTLTFARLLHGFNCRSQHSIFKIGFKKNWYSLAAFAVGTLLLALILFVPALHGLFA
LHE_RS19465        TMAFSTLTFARLLHGFNCRSQHSIFKIGFKKNWYSLAAFAVGTLLLALILFVPALHGLFA
Lh22155_04040      TMAFSTLTFARLLHGFNCRSQHSIFKIGFKKNWYSLAAFAVGTLLLALILFVPALHGLFA
Lh8627_05650       TMAFSTLTFARLLHGFNCRSQHSIFKIGFKKNWYSLAAFAVGTLLLALILFVPALHGLFA
HUO_RS04815        TMAFSTLTFARLLHGFNCRSQHSIFKIGFKKNWYSLAAFAVGTLLLALILFVPALHGLFA
LHV_RS07250        TMAFSTLTFARLLHGFNCRSQHSIFKIGFKKNWYSLAAFAVGTLLLALILFVPALHGLFA
Lh8105_04040       TMAFSTLTFARLLHGFNCRSQHSIFKIGFKKNWYSLAAFAVGTLLLALILFVPALHGLFA
BCM45_RS03595      TMAFSTLTFARLLHGFNCRSQHSIFKIGFKKNWYSLAAFAVGTLLLALILFVPALHGLFA
                   **************************:***:*****.*******************.***

LBH_RS06460        VTPLTYNQLLWIIGSALAPTILIQIVKVISEQRR
TU99_RS07945       VTPLTYNQLLWIIGSALAPTILIQIVKVISEQRR
R0052_RS03870      VTPLTGNQLLWIIGSALAPTILIQIVKVISEQRR
ALV80_RS03885      VTPLTGNQLLWIIGSALAPTTLIQIVKVISEQRR
LBHH_RS03790       VTPLTGNQLLWIIGSALAPTILIQIVKVISEQRR
LHE_RS19465        VTPLTGNQLLWIIGLAVIPTVIIQIVKVVNENR-
Lh22155_04040      VTPLTGNQLLWIIGLAVIPTVIIQIVKVVNENR-
Lh8627_05650       VTPLTGNQLLWIIGLAVIPTVIIQIVKVVNENR-
HUO_RS04815        VTPLTGNQLLWIIGLAVIPTVIIQIVKVVNENR-
LHV_RS07250        VTPLTGNQLLWIIGLAVIPTVIIQIVKVVNENR-
Lh8105_04040       VTPLTGNQLLWIIGLAVIPTVIIQIVKVVNENR-
BCM45_RS03595      VTPLTGNQLLWIIGLAVIPTVIIQIVKVVNENR-
                   ***** ******** *: ** :******:.*:* 
