# Supplementary material for: Comparative Genomics of Completely Sequenced Lactobacillus helveticus Genomes Provides Insights into Strain-Specific Genes and Resolves Metagenomics Data Down to the Strain Level
Source: Front Microbiol. 2018 Jan 30;9:63. doi: 10.3389/fmicb.2018.00063 (PMC5797582; doi:10.3389/fmicb.2018.00063)
Supplement: Supplementary Data Sheet 2 — Result files of pan-core genome analysis. For descriptions, see Supplementary Table 10. [file DataSheet2.ZIP › HMMs_coreGenome/clw/LBH_RS06425.clw]

MUSCLE (3.8) multiple sequence alignment


BCM45_RS03550      MAKEIWDALAIKRALTRITYEIIEQNKGTDDLVLVGIKTRGVHLANRIHDRIQKLEGVDV
LHE_RS19430        MAKEIWDALAIKRALTRITYEIIEQNKGTDDLVLVGIKTRGVHLANRIHDRIQKLEGVDV
Lh22155_04075      MAKEIWDALAIKRALTRITYEIIEQNKGTDDLVLVGIKTRGVHLANRIHDRIQKLEGVDV
Lh8627_05615       MAKEIWDALAIKRALTRITYEIIEQNKGTDDLVLVGIKTRGVHLANRIHDRIQKLEGVDV
LBH_RS06425        MAKEIWDALAIKRALTRITYEIIEQNKGTDDLVLVGIKTRGVHLANRIHDRIQKLEGVDV
HUO_RS04850        MAKEIWDALAIKRALTRITYEIIEQNKGTDDLVLVGIKTRGVHLANRIHDRIQKLEGVDV
LHV_RS07210        MAKEIWDALAIKRALTRITYEIIEQNKGTDDLVLVGIKTRGVHLANRIHDRIQKLEGVDV
TU99_RS07870       MAKEIWDALAIKRALTRITYEIIEQNKGTDDLVLVGIKTRGVHLANRIHDRIQKLEGVDV
R0052_RS03895      MAKEIWDALAIKRALTRITYEIIEQNKGTDDLVLVGIKTRGVYLANRIHDRIQKLEGVDV
ALV80_RS03960      MAKKIWDALAIKRALTRITYEIIEQNKGTDDLVLVGIKTRGVYLANRIHDRIQKLEGVDE
LBHH_RS03875       MAKKIWDALAIKRALTRITYEIIEQNKGTDDLVLVGIKTRGVYLANRIHDRIQKLEGVDE
Lh8105_04075       MAKEIWDALAIKRALTRITYEIIEQNKGTDDLVLVGIKTRGVYLANRIHDRIQKLEGVDE
                   ***:**************************************:**************** 

BCM45_RS03550      PVGELDITLYRDDRHDASLKQDPVVNSDNVGVDINNKRVVLIDDVIYTGRTIRAAMDALM
LHE_RS19430        PVGELDITLYRDDRHDASLKQDPVVNSDNVGVDINNKRVVLIDDVIYTGRTIRAAMDALM
Lh22155_04075      PVGELDITLYRDDRHDASLKQDPVVNSDNVGVDINNKRVVLIDDVIYTGRTIRAAMDALM
Lh8627_05615       PVGELDITLYRDDRHDASLKQDPVVNSDNVGVDINNKRVVLIDDVIYTGRTIRAAMDALM
LBH_RS06425        PVGELDITLYRDDRHDASLKQDPVVNSDNVGVDINNKRVVLIDDVIYTGRTIRAAMDALM
HUO_RS04850        PVGELDITLYRDDRHDASLKQDPVVNSDNVGVDINNKRVVLIDDVIYTGRTIRAAMDALM
LHV_RS07210        PVGELDITLYRDDRHDASLKQDPVVNSDNVGVDINNKRVVLIDDVIYTGRTIRAAMDALM
TU99_RS07870       PVGELDITLYRDDRHDASLKQDPVVNSDNVGVDINNKRVVLIDDVIYTGRTIRAAMDALM
R0052_RS03895      PVGELDIALYRDDRHDASLKQDPVVNSENIGIDINDKRVVLIDDVIYTGRTIRAAMDALM
ALV80_RS03960      PVGELDITLYRDDRHDASLKQDPVVNSENVGIDINDKRVVLIDDVIYTGRTIRAAMDALM
LBHH_RS03875       PVGELDITLYRDDRHDASLKQDPVVNSENVGIDINDKRVVLIDDVIYTGRTIRAAMDALM
Lh8105_04075       PVGELDITLYRDDRHDASLKQDPVVNSENVGIDINDKRVVLIDDVIYTGRTIRAAMDALM
                   *******:*******************:*:*:***:************************

BCM45_RS03550      HVGRPSLIKVAVLVDRGHRELPIRADFVGKNIPTSADEQVAVNVIEKDGKDSVELKVLPK
LHE_RS19430        HVGRPSLIKVAVLVDRGHRELPIRADFVGKNIPTSADEQVAVNVVEKDGKDSVELKALPK
Lh22155_04075      HVGRPSLIKVAVLVDRGHRELPIRADFVGKNIPTSADEQVAVNVVEKDGKDSVELKALPK
Lh8627_05615       HVGRPSLIKVAVLVDRGHRELPIRADFVGKNIPTSADEQVAVNVVEKDGKDSVELKALPK
LBH_RS06425        HVGRPSLIKVAVLVDRGHRELPIRADFVGKNIPTSADEQVAVNVVEKDGKDSVELKALPK
HUO_RS04850        HVGRPSLIKVAVLVDRGHRELPIRADFVGKNIPTSADEQVAVNVVEKDGKDSVELKALPK
LHV_RS07210        HVGRPSLIKVAVLVDRGHRELPIRADFVGKNIPTSADEQVAVNVIEKDGKDSVELKALPK
TU99_RS07870       HVGRPSLIKVAVLVDRGHRELPIRADFVGKNIPTSADEQVAVNVIEKDGKDSVELKALPK
R0052_RS03895      HVGRPSLIKVAVLVDRGHRELPIRADFVGKNIPTSADEQVAVNVIEKDGKDSVELKALPK
ALV80_RS03960      HVGRPSLIKVAVLVDRGHRELPIRADFVGKNIPTSADEQVAVNVIEKDGKDSVELKALPK
LBHH_RS03875       HVGRPSLIKVAVLVDRGHRELPIRADFVGKNIPTSADEQVAVNVIEKDGKDSVELKALPK
Lh8105_04075       HVGRPSLIKVAVLVDRGHRELPIRADFVGKNIPTSADEQVAVNVIEKDGKDSVELKALPK
                   ********************************************:***********.***
