# Supplementary material for: Comparative Genomics of Completely Sequenced Lactobacillus helveticus Genomes Provides Insights into Strain-Specific Genes and Resolves Metagenomics Data Down to the Strain Level
Source: Front Microbiol. 2018 Jan 30;9:63. doi: 10.3389/fmicb.2018.00063 (PMC5797582; doi:10.3389/fmicb.2018.00063)
Supplement: Supplementary Data Sheet 2 — Result files of pan-core genome analysis. For descriptions, see Supplementary Table 10. [file DataSheet2.ZIP › HMMs_coreGenome/clw/R0052_RS03905.clw]

MUSCLE (3.8) multiple sequence alignment


R0052_RS03905      MQTVIRNGMVYQNGRLLHADVLIEDQKIKAIGTDLTGNKAINATGKLVSPGLVDVHVHYR
ALV80_RS03970      MQTVIKNGMVYQNGRLLHADVLIEDQKIKAIGTDLTGDKAIDATGKLVSPGLVDVHVHYR
LBHH_RS03885       MQTVIKNGMVYQNGRLLHADVLIEDQKIKAIGTDLTGDKAIDATGKLVSPGLVDVHVHYR
Lh8105_04090       MQTVIKNGMVYQNGRLLHADVLIEDQKIKAIGTDLTGDKAIDATGKLVSPGLVDVHVHYR
BCM45_RS03540      MQTVIKNGMVYQNGRLLHADVLIEDQKIKAIGTDLTGDKVIDATGKLVSPGLVDVHVHYR
TU99_RS07860       MQTVIKNGTVYQNGRLIHADVLIEDQKIKAIGTDLTGDKVIDATGKLVSPGLVDVHVHYR
LBH_RS06415        MQTVIKNGTVYQNGRLIHADVLIEDQKIKAIGTDLTGDEVIDATGKLVSPGLVDVHVHYR
LHE_RS19420        MQTVIKNGTVYQNGRLIHADVLIEDQKIKAIGTDLTGDKVIDATGKLVSPGLVDVHVHYR
Lh22155_04085      MQTVIKNGTVYQNGRLIHADVLIEDQKIKAIGTDLTGDKVIDATGKLVSPGLVDVHVHYR
Lh8627_05605       MQTVIKNGTVYQNGRLIHADVLIEDQKIKAIGTDLTGDKVIDATGKLVSPGLVDVHVHYR
HUO_RS04860        MQTVIKNGTVYQNGRLIHADVLIEDQKIKAIGTDLTGDKVIDATGKLVSPGLVDVHVHYR
LHV_RS07200        MQTVIKNGTVYQNGRLIHADVLIEDQKIKAIGTDLTGDKVIDATGKLVSPGLVDVHVHYR
                   *****.** *******:********************::.*:******************

R0052_RS03905      DPGQTYKEDIETGSKAAAHGGFTTVGAMPNVTPVPDTPELMQKMVEENKQKGVVHIFQYG
ALV80_RS03970      DPGQTYKEDIETGSKAAAHGGFTTVGAMPNVTPVPDTPELMQKMVEENKQKGVVHIFQYG
LBHH_RS03885       DPGQTYKEDIETGSKAAAHGGFTTVGAMPNVTPVPDTPELMQKMVEENKQKGVVHIFQYG
Lh8105_04090       DPGQTYKEDIETGSKAAAHGGFSTVGAMPNVTPVPDTPELMQKMVEENKQKGVVHIFQYG
BCM45_RS03540      DPGQTYKEDIETGSKAAAHGGFTTVGAMPNVTPVPDTPYLMKKMVQENKQKGIVHIFQYG
TU99_RS07860       DPGQTYKEDIETGSKAAAHGGFTTVGAMPNVTPVPDTPDLMKKMVQENKQKGIVHIFQYG
LBH_RS06415        DPGQTYKEDIETGSKAAAHGGFTTVGAMPNVTPVPDTPDLMKKMVQENKQKGIVHIFQYG
LHE_RS19420        DPGQTYKEDIETGSKAAAHGGFTTVGAMPNVTPVPDTPDLMKKMVQENKQKGIVHIFQYG
Lh22155_04085      DPGQTYKEDIETGSKAAAHGGFTTVGAMPNVTPVPDTPDLMKKMVQENKQKGIVHIFQYG
Lh8627_05605       DPGQTYKEDIETGSKAAAHGGFTTVGAMPNVTPVPDTPDLMKKMVQENKQKGIVHIFQYG
HUO_RS04860        DPGQTYKEDIETGSKAAAHGGFTTVGAMPNVTPVPDTPDLMKKMVQENKQKGIVHIFQYG
LHV_RS07200        DPGQTYKEDIETGSKAAAHGGFTTVGAMPNVTPVPDTPDLMKKMVQENKQKGIVHIFQYG
                   **********************:*************** **:***:******:*******

R0052_RS03905      PITKNETTDELPDYAALKKAGAFALSNDGHGVQTAQTMYLAMQEAKKNDLIVAAHAQDDS
ALV80_RS03970      PITKNETTDELPDYAALKKAGAFALSNDGHGVQTAQTMYLAMQEAKKNDLIVAAHAQDDS
LBHH_RS03885       PITKNETTDELPDYAALKKAGAFALSNDGHGVQTAQTMYLAMQEAKKNDLIVAAHAQDDS
Lh8105_04090       PITKNETTDELPDYAALKKAGAFALSNDGHGVQTAQTMYLAMQEAKKDDLIVAAHAQDDS
BCM45_RS03540      PITKNETTDELPDYAALKKAGAFALSNDGHGVQTAQTMYLAMQEAKKNDLIVAAHAQDDS
TU99_RS07860       PITKNETTDELPDYAALKKAGAFALSNDGHGVQTAQTMYLAMQEAKKNDLIVAAHAQDNS
LBH_RS06415        PITKNETTDELPDYAALKKAGAFALSNDGHGVQTAQTMYLAMQEAKKNDLIVAAHAQDDS
LHE_RS19420        PITKNETTDELPDYAALKKAGAFALSNDGHGVQTAQTMYLAMQEAKKNDLIVAAHAQDDS
Lh22155_04085      PITKNETTDELPDYAALKKAGAFALSNDGHGVQTAQTMYLAMQEAKKNDLIVAAHAQDDS
Lh8627_05605       PITKNETTDELPDYAALKKAGAFALSNDGHGVQTAQTMYLAMQEAKKNDLIVAAHAQDDS
HUO_RS04860        PITKNETTDELPDYAALKKAGAFALSNDGHGVQTAQTMYLAMQEAKKNDLIVAAHAQDDS
LHV_RS07200        PITKNETTDELPDYAALKKAGAFALSNDGHGVQTAQTMYLAMQEAKKNDLIVAAHAQDDS
                   ***********************************************:**********:*

R0052_RS03905      LFNHGIVNEGEKAKELNLPPVTELAETTQIARDLLLAEKTGVHYHICHVSTKTSVELVRM
ALV80_RS03970      LFNHGIVNEGEKAKELNLPPVTELAETTQIARDLLLAEKTGVHYHICHVSTKTSVELVRM
LBHH_RS03885       LFNHGIVNEGEKAKELNLPPVTELAETTQIARDLLLAEKTGVHYHICHVSTKTSVELVRM
Lh8105_04090       LFNHGIVNEGEKAKELNLPPVTELAETTQIARDLLLAEKTGVHYHICHVSTKTSVELVRM
BCM45_RS03540      LFNHGIVNEGEKAKELNLPPVTELAETTQIARDLLLAEKTGVHYHICHVSTKTSVELVRM
TU99_RS07860       LFNHGIVNEGEKAKELNLPPVTELAETTQIARDLLLAEKTGVHYHICHVSTKTSVELVRM
LBH_RS06415        LFNHGIVNEGEKAKELNLPPVTELAETTQIARDLLLAEKTGVHYHICHVSTKTSVELVRM
LHE_RS19420        LFNHGIVNEGEKAKELNLPPVTELAETTQIARDLLLAEKTGVHYHICHVSTKTSVELVRM
Lh22155_04085      LFNHGIVNEGEKAKELNLPPVTELAETTQIARDLLLAEKTGVHYHICHVSTKTSVELVRM
Lh8627_05605       LFNHGIVNEGEKAKELNLPPVTELAETTQIARDLLLAEKTGVHYHICHVSTKTSVELVRM
HUO_RS04860        LFNHGIVNEGEKAKELNLPPVTELAETTQIARDLLLAEKTGVHYHICHVSTKTSVELVRM
LHV_RS07200        LFNHGIVNEGEKAKELNLPPVTELAETTQIARDLLLAEKTGVHYHICHVSTKTSVELVRM
                   ************************************************************

R0052_RS03905      AKARGINVTCEAAPHHILLTEDDIPKDNGYYKMNPPLRSKEDQAALLVGLLDGTIDLIAT
ALV80_RS03970      AKARGINVTCEAAPHHILLTEDDIPKDNGYYKMNPPLRSKEDQAALLVGLLDGTIDLIAT
LBHH_RS03885       AKARGINVTCEAAPHHILLTEDDIPKDNGYYKMNPPLRSKEDQAALLVGLLDGTIDLIAT
Lh8105_04090       AKARGINVTCEAAPHHILLTEDDIPKDNGYYKMNPPLRSKEDQAALLVGLLDGTIDLIAT
BCM45_RS03540      AKACGINVTCEAAPHHLLLTEDDIPKDNGYYKMNPPLRSKEDQAALLVGLLDGTIDLIAT
TU99_RS07860       AKACGINVTCEAAPHHLLLTEDDIPKDNGYYKMNPPLRSKEDQAALLVGLLDGTIDLIAT
LBH_RS06415        AKACGINVTCEAAPHHLLLTEDDIPKDNGYYKMNPPLRSKEDQAALLVGLLDGTIDLIAT
LHE_RS19420        AKACGINVTCEAAPHHLLLTEDDIPKDNGYYKMNPPLRSKEDQAALLVGLLDGTIDLIAT
Lh22155_04085      AKACGINVTCEAAPHHLLLTEDDIPKDNGYYKMNPPLRSKEDQAALLVGLLDGTIDLIAT
Lh8627_05605       AKACGINVTCEAAPHHLLLTEDDIPKDNGYYKMNPPLRSKEDQAALLVGLLDGTIDLIAT
HUO_RS04860        AKACGINVTCEAAPHHLLLTEDDIPKDNGYYKMNPPLRSKEDQAALLVGLLDGTIDLIAT
LHV_RS07200        AKACGINVTCEAAPHHLLLTEDDIPKDNGYYKMNPPLRSKEDQAALLVGLLDGTIDLIAT
                   *** ************:*******************************************

R0052_RS03905      DHAPHAKQEKQGGMQNAAFGITGSETAFSTLYTKFVKKDKVFTLEQLLSWLSDQPAKVFG
ALV80_RS03970      DHAPHAKQEKQGGMQNAAFGITGSETAFSTLYTKFVKEDKVFTLEQLLSWLSDQPAKVFG
LBHH_RS03885       DHAPHAKQEKQGGMQNAAFGITGSETAFSTLYTKFVKEDKVFTLEQLLSWLSDQPAKVFG
Lh8105_04090       DHAPHAKQEKQGGMQNAAFGITGSETAFSTLYTKFVKEDKVFTLEQLLSWLSDQPAKVFG
BCM45_RS03540      DHAPHAKQEKQGGMQNAAFGITGSETAFSTLYTKFVKEDKVFTLEQLLSWLSDQPAKVFG
TU99_RS07860       DHAPHAKQEKQGGMQNAAFGITGSETAFSTLYTKFVKEDKVFTLEQLLSWLSDQPAKVFG
LBH_RS06415        DHAPHAKQEKQGGMQNAAFGITGSETAFSTLYTKFVKEDKVFTLEQLLSWLSDQPAKVFG
LHE_RS19420        DHAPHAKQEKQGGMQNAAFGITGSETAFSTLYTKFVKEDKVFTLEQLLSWLSDQPAKVFG
Lh22155_04085      DHAPHAKQEKQGGMQNAAFGITGSETAFSTLYTKFVKEDKVFTLEQLLSWLSDQPAKVFG
Lh8627_05605       DHAPHAKQEKQGGMQNAAFGITGSETAFSTLYTKFVKEDKVFTLEQLLSWLSDQPAKVFG
HUO_RS04860        DHAPHAKQEKQGGMQNAAFGITGSETAFSTLYTKFVKEDKVFTLEQLLSWLSDQPAKVFG
LHV_RS07200        DHAPHAKQEKQGGMQNAAFGITGSETAFSTLYTKFVKEDKVFTLEQLLSWLSDQPAKVFG
                   *************************************:**********************

R0052_RS03905      LKKAGVLEPGRPADIAIFDLEHEVELQEKDYQSKGVNTPFTGQKVYGATVMTMVDGEIVY
ALV80_RS03970      LKKAGVLEPGCPADVAIFDLEHETELKEKDYQSKGINTPFTGQKVYGATVMTMVDGEVVY
LBHH_RS03885       LKKAGVLEPGCPADVAIFDLEHETELKEKDYQSKGINTPFTGQKVYGATVMTMVDGEVVY
Lh8105_04090       LKKAGVLEPGCPADVAIFDLEHETELKEKDYQSKGINTPFTGQKIYGATVMTMVDGEVVY
BCM45_RS03540      LKKAGVLEPGCPADVAIFDLEHETELKEKDYQSKGINTPFTGQKIYGATVMTMVDGEVVY
TU99_RS07860       LKKAGVLEPGCPADVAIFDLEHETELKEKNYQSKGINTPFTGQKIYGATVMTMVDGEVIY
LBH_RS06415        LKKAGVLEPGCPADVAIFDLEHETELKEKNYQSKGINTPFTGQKIYGATVMTMVDGEVVY
LHE_RS19420        LKKAGVLEPGCPADVAIFDLEHETELKEKNYQSKGINTPFTGQKIYGATVMTMVDGEVVY
Lh22155_04085      LKKAGVLEPGCPADVAIFDLEHETELKEKNYQSKGINTPFTGQKIYGATVMTMVDGEVVY
Lh8627_05605       LKKAGVLEPGCPADVAIFDLEHETELKEKNYQSKGINTPFTGQKIYGATVMTMVDGEVVY
HUO_RS04860        LKKAGVLEPGCPADVAIFDLEHETELKEKNYQSKGINTPFTGQKIYGATVMTMVDGEVVY
LHV_RS07200        LKKAGVLEPGCPADVAIFDLEHETELKEKDYQSKGINTPFTGQKIYGATVMTMVDGEVVY
                   ********** ***:********.**:**:*****:********:************::*

R0052_RS03905      QRGED
ALV80_RS03970      QRGEK
LBHH_RS03885       QRGEK
Lh8105_04090       QRGEK
BCM45_RS03540      QRGEK
TU99_RS07860       QRGEK
LBH_RS06415        QRGEK
LHE_RS19420        QRGEK
Lh22155_04085      QRGEK
Lh8627_05605       QRGEK
HUO_RS04860        QRGEK
LHV_RS07200        QRGEK
                   ****.
