# Supplementary material for: Comparative Genomics of Completely Sequenced Lactobacillus helveticus Genomes Provides Insights into Strain-Specific Genes and Resolves Metagenomics Data Down to the Strain Level
Source: Front Microbiol. 2018 Jan 30;9:63. doi: 10.3389/fmicb.2018.00063 (PMC5797582; doi:10.3389/fmicb.2018.00063)
Supplement: Supplementary Data Sheet 2 — Result files of pan-core genome analysis. For descriptions, see Supplementary Table 10. [file DataSheet2.ZIP › HMMs_coreGenome/clw/Lh8105_04130.clw]

MUSCLE (3.8) multiple sequence alignment


Lh22155_04155      MKYNQYAYVETDFQQQVKELIDINFLPKNYQDWDFSSLLAKLVKNAIAEAKTDAAKNAKL
ALV80_RS04105      MKYNQYAYVETDFQQQVKELIDINFLPKNYQDWDFSSLLAKLVKNAIAEAKTDAAKNAKL
LBHH_RS04010       MKYNQYAYVETDFQQQVKELIDINFLPKNYQDWDFSSLLAKLVKNAIAEAKTDAAKNAKL
R0052_RS03950      MKYNQYAYVETDFQQQVKELIDINFLPKNYQDWDFSSLLAKLVKNAIAEAKTDAAKNAKL
LBH_RS06290        MKYNQYAYVETDFQQQVKELIDINFLPKNYQVWDFSSLLAKLVKNAIAEAKTDAAKNAKL
LHE_RS19380        MKYNQYAYVETDFQQQVKELIDINFLPKNYQVWDFSSLLAKLVKNAIAEAKTDAAKNAKL
Lh8627_05560       MKYNQYAYVETDFQQQVKELIDINFLPKNYQVWDFSSLLAKLVKNAIAEAKTDAAKNAKL
Lh8105_04130       MKYNQYAYVETDFQQQVKELIDINFLPKNYQVWDFSSLLAKLVKNAIAEAKTDAAKNAKL
BCM45_RS03500      MKYNQYAYVETDFQQQVKELIDINFLPKNYQDWDFSSLLAKLVKNAIAEAKTDAAKNAKL
LHV_RS07160        MKYNQYAYVETDFQQQVKELIDINFLPKNYQVWDFSSLLAKLVKNAIAEAKTDAAKNAKL
HUO_RS04900        MKYNQYAYVETDFQQQVKELIDINFLPKNYQVWDFSSLLAKLVKNAIAEAKTDAAKNAKL
TU99_RS07820       MKYNQYAYVETDFQQQVKELIDINFLPKNYQVWDFSSLLAKLVKNAIAEAKTDAAKNAKL
                   ******************************* ****************************

Lh22155_04155      AEFAVSDHQTLADFLKEKPTEIGTEQFYNVALQLLGYHVHYDYDFADPTGFMQRNALPFV
ALV80_RS04105      AEFAVSDHQTLADFLKEKPTEIGTEQFYNVALQLLGYHVHYDYDFADPTGFMQRNALPFV
LBHH_RS04010       AEFAVSDHQTLADFLKEKPTEIGTEQFYNVALQLLGYHVHYDYDFADPTGFMQRNALPFV
R0052_RS03950      AEFAVSDHQTLADFLKEKPTEIGTEQFYNVALQLLGYHVHYDYDFADPTGFMQRNALPFV
LBH_RS06290        AEFAVSDHQTLADFLKEKPTEIGTEQFYNVALQLLGYHVHYDYDFADPTGFMQRNALPFV
LHE_RS19380        AEFAVSDHQTLADFLKEKPTEIGTKQFYNVALQLLGYHVHYDYDFADPTGFMQRNALPFL
Lh8627_05560       AEFAVSDHQTLADFLKEKPTEIGTKQFYNVALQLLGYHVHYDYDFADPTGFMQRNALPFL
Lh8105_04130       AEFAVSDHQTLADFLKEKPTEIGTEQFYNVALQLLGYHVHYDYDFADPTGFMQRNALPFV
BCM45_RS03500      AEFAVSDHQTLADFLKEKPTEIGTEQFYNVALQLLGYHVHYDYDFADPTGFMQRNALPFV
LHV_RS07160        AEFAVSDHQTLADFLKEKPTEIGTEQFYNVALQLLGYHVHYDYDFADPTGFMQRNALPFV
HUO_RS04900        AEFAVSDHQTLADFLKEKPTEIGTEQFYNVALQLLGYHVHYDYDFADPTGFMQRNALPFV
TU99_RS07820       AEFAVSDHQTLADFLKEKPTEIGTEQFYNVALQLLGYHVHYDYDFADPTGFMQRNALPFV
                   ************************:**********************************:

Lh22155_04155      QDISDNQKLISAFYRLLNTRAKNGQILLDVMAGKGYFTQFWGQNKFKFFNGKSIPVFDTN
ALV80_RS04105      QDISDNQKLISAFYRLLNTRAKNGQILLDVMAGKGYFTQFWGQNKFKFFNGKSIPVFDTN
LBHH_RS04010       QDISDNQKLISAFYRLLNTRAKNGQILLDVMAGKGYFTQFWGQNKFKFFNGKSIPVFDTN
R0052_RS03950      QDISDNQKLISAFYRLLNTRAKNGQILLDVMAGKGYFTQFWGQNKFKFFNGKSIPVFDTN
LBH_RS06290        QDISDNQKLISAFYRLLNTRAKNGQILLDVMAGKGYFTQFWGQNKFKFFNGKSIPVFDTN
LHE_RS19380        QDISDNQKLISAFYRLLNTRAKNGQILLDVMAGKGYFTQFWGQNKFKFFNGKSIPVFDTN
Lh8627_05560       QDISDNQKLISAFYLLLNTRAKNGQILLDVMAGKGYFTQFWGQNKFKFFNGKSIPVFDTN
Lh8105_04130       QDISDNQKLISAFYRLLNTRAKNGQILLDVMAGKGYFTQFWGQNKFKFFNGKSIPVFDTN
BCM45_RS03500      QDISDNQKLISAFYRLLNTRAKNGQILLDVMAGKGYFTQFWGQNKFKFFNGKSIPVFDTN
LHV_RS07160        QDISDNQKLISAFYRLLNTRAKNGQILLDVMAGKGYFTQFWGQNKFKFFNGKSIPVFDTN
HUO_RS04900        QDISDNQKLISAFYRLLNTRAKNGQILLDVMAGKGYFTQFWGQNKFKFFNGKSIPVFDTN
TU99_RS07820       QDISDNQKLISAFYRLLNTRAKNGQILLDVMAGKGYFTQFWGQNKFKFFNGKSIPVFDTN
                   ************** *********************************************

Lh22155_04155      KVIREVVYVETDLDTDHDGKSDLIQTTIFRPAETNKGLQVPALYTASPYFGGIIANEKRN
ALV80_RS04105      KVIREVVYVETDLDTDHDGKSDLIQVTVFRPAETNKGLKVPALYTASPYFGGIIANEKRN
LBHH_RS04010       KVIREVVYVETDLDTDHDGKSDLIQVTVFRPAETNKGLKVPALYTASPYFGGIIANEKRN
R0052_RS03950      KVIREVVYVETDLDTDHDGKSDLIQVTVFRPAETNKGLKVPALYTASPYFGGIIANEKRN
LBH_RS06290        KVIREVVYVETDLDTDHDGKSDLIQVTIFRPAETNKGLKVPALYTASPYFGGIIANEKRN
LHE_RS19380        KVIREVVYVETDLDTDHDGKSDLIQVTVFRPEETNKGLKVPALYTASPYFGGIIANEKRN
Lh8627_05560       KVIREVVYVETDLDTDHDGKSDLIQVTVFRPEETNKGLKVPALYTASPYFGGIIANEKRN
Lh8105_04130       KVIREVVYVETDLDTDHDGKSDLIQVTVFRPEETNKGLKVPALYTASPYFGGIIANEKRN
BCM45_RS03500      KVIREVVYVETDLDTDHDGKSDLIQVTVFRPEETNKGLKVPALYTASPYFGGIIANEKRN
LHV_RS07160        KVIREVVYVETDLDTDHDGKSDLIQVTVFRPEETNKGLKVPALYTASPYFGGIIANEKRN
HUO_RS04900        KVIREVVYVETDLDTDHDGKSDLIQVTVFRPEETNKGLKVPALYTASPYFGGIIANEKRN
TU99_RS07820       KVIREVVYVETDLDTDHDGKSDLIQVTVFRPEETNKGLKVPALYTASPYFGGIIANEKRN
                   *************************.*:*** ******:*********************

Lh22155_04155      HSVDENLSDATEWNDPQYVHSPIVKAQKLDGSSHPATEEAVHKSSYPLNEYMLARGFASV
ALV80_RS04105      HNVDENLSDSTEWNDPQYVHSPIVKAEKPDGSSRPATEEAVHKSSYPLNEYMLARGFASV
LBHH_RS04010       HNVDENLSDSTEWNDPQYVHSPIVKAEKPDGSSRPATEEAVHKSSYPLNEYMLARGFASV
R0052_RS03950      HNVDENLSDSTEWNDPQYVHSPIVKAEKPDGSSRPATEEAVHKSSYPLNEYMLARGFASV
LBH_RS06290        HNVDENLSDSTEWNDPQYVHSPIVKAEKPDGSSRPATEEAVHKSSYPLNEYMLARGFASV
LHE_RS19380        HNVDENLSDSTEWNDPQYVHSPIVKAEKPDGSSRPATEEAVHKSSYPLNEYMLARGFASV
Lh8627_05560       HNVDENLSDSTEWNDPQYVHSPIVKAEKPDGSSRPATEEAVHKSSYPLNEYMLARGFASV
Lh8105_04130       HNVDENLSDSTEWNNPQYVHSPIVKAEKPDGSSRPATEEAVHKSSYPLNEYMLARGFASV
BCM45_RS03500      HNVDENLSDSTEWNDPQYVHSPIVKAEKPDGSSRPATEEAVHKSSYPLNEYMLARGFASV
LHV_RS07160        HNVDENLSDSTEWNDPQYVHSPIVKAEKPDGSSRPATEEAVHKSSYPLNEYMLARGFASV
HUO_RS04900        HNVDENLSDSTEWNDPQYVHSPIVKAEKPDGSSRPATEEAVHKSSYPLNEYMLARGFASV
TU99_RS07820       HNVDENLSDSTEWNDPQYVHSPIVKAEKPDGSSRPATEEAVHKSSYPLNEYMLARGFASV
                   *.*******:****:***********:* ****.**************************

Lh22155_04155      FAGAIGTRGSDGVRITGAPEETESAQAVIEWLHGDRVAYTDRTRTVQTKADWCNGNIGMT
ALV80_RS04105      FAGAIGTRGSDGVRITGAPEETESAAAVIEWLHGDRVAYTDRTRTVQTTADWCNGNIGMT
LBHH_RS04010       FAGAIGTRGSDGVRITGAPEETESAAAVIEWLHGDRVAYTDRTRTVQTTADWCNGNIGMT
R0052_RS03950      FAGAIGTRGSDGVRITGAPEETESAAAVIEWLHGDRVAYTDRTRTVQTTADWCNGNIGMT
LBH_RS06290        FAGAIGTRGSDGVRITGAPEETESAAAVIEWLHGDRVAYTDRTRTVQTTADWCNGNIGMT
LHE_RS19380        FAGAIGTRGSDGVRITGAPEETESAAAVIEWLHGDRVAYTDRTRTVQTTADWCNGNIGMT
Lh8627_05560       FAGAIGTRGSDGVRITGAPEETESAAAVIEWLHGDRVAYTDRTRTVQTTADWCNGNIGMT
Lh8105_04130       FAGAIGTRGSDGVRITGAPEETESAAAVIEWLHGDRVAYTDRTRTVQTTADWCNGNIGMT
BCM45_RS03500      FAGAIGTRGSDGVRITGAPEETESAAAVIEWLHGDRVAYTDRTRTVQTTADWCNGNIGMT
LHV_RS07160        FAGAIGTRGSDGVRITGAPEETESAAAVIEWLHGDRVAYTDRTRTVQTTADWCNGNIGMT
HUO_RS04900        FAGAIGTRGSDGVRITGAPEETESAAAVIEWLHGDRVAYTDRTRTVQTTADWCNGNIGMT
TU99_RS07820       FAGAIGTRGSDGVRITGAPEETESAAAVIEWLHGDRVAYTDRTRTVQTTADWCNGNIGMT
                   ************************* **********************.***********

Lh22155_04155      GRSYLGTLQIAIATTGVKGLKTVVSEAAISSWYDYYREHGLVIAPEACQGEDLDLLAETC
ALV80_RS04105      GRSYLGTLQIAIATTGVKGLKTVVSEAAISSWYDYYREHGLVIAPEACQGEDLDLLAETC
LBHH_RS04010       GRSYLGTLQIAIATTGVKGLKTVVSEAAISSWYDYYREHGLVIAPEACQGEDLDLLAETC
R0052_RS03950      GRSYLGTLQIAIATTGVKGLKTVVSEAAISSWYDYYREHGLVIAPEACQGEDLDLLAETC
LBH_RS06290        GRSYLGTLQIAIATTGVKGLKTVVSEAAISSWYDYYREHGLVIAPEACQGEDLDLLAETC
LHE_RS19380        GRSYLGTLQIAIATTGVKGLKTVVSEAAISSWYDYYREHGLVIAPEACQGEDLDLLAETC
Lh8627_05560       GRSYLGTLQIAIATTGVKGLKTVVSEAAISSWYDYYREHGLVIAPEACQGEDLDLLAETC
Lh8105_04130       GRSYLGTLQIAIATTGVKGLKTVVSEAAISSWYDYYREHGLVIAPEACQGEDLDLLAETC
BCM45_RS03500      GRSYLGTLQIAIATTGVKGLKTVVSEAAISSWYDYYREHGLVIAPEACQGEDLDLLAETC
LHV_RS07160        GRSYLGTLQIAIATTGVKGLKTVVSEAAISSWYDYYREHGLVIAPEACQGEDLDLLAETC
HUO_RS04900        GRSYLGTLQIAIATTGVKGLKTVVSEAAISSWYDYYREHGLVIAPEACQGEDLDLLAETC
TU99_RS07820       GRSYLGTLQIAIATTGVKGLKTVVSEAAISSWYDYYREHGLVIAPEACQGEDLDLLAETC
                   ************************************************************

Lh22155_04155      QSNLWDAGSYLKIKPEYDKMQKELLEKEDRATGQYSDFWEARNYRHHADGIKCSWISVHG
ALV80_RS04105      QSNLWDAGSYLKIKPEYDKMQKQLREKEDRNTGQYSDFWEARNYRHHADSIKCSWVSVHG
LBHH_RS04010       QSNLWDAGSYLKIKPEYDKMQKQLREKEDRNTGQYSDFWEARNYRHHADSIKCSWVSVHG
R0052_RS03950      QSNLWDAGSYLKIKPEYDKMQKQLREKEDRNTGQYSDFWEARNYRHHADSIKCSWVSVHG
LBH_RS06290        QSNLWDAGSYLKIKPEYDKMQKQLREKEDRNTGQYSDFWEARNYRHHADGIKCSWISVHG
LHE_RS19380        QSNLWDAGSYLKIKPEYDKMQKQLREKEDRNTGQYSDFWEARNYRHHADGIKCSWISVHG
Lh8627_05560       QSNLWDAGSYLKIKPEYDKMQKQLREKEDRNTGQYSDFWEARNYRHHADGIKCSWISVHG
Lh8105_04130       QSNLWDAGSYLKIKPEYDKMQKQLREKEDRNTGQYSDFWEVRNYRHHADGIKCSWISVHG
BCM45_RS03500      QSNLWDAGSYLKIKPEYDKMQKQLREKEDRNTGQYSDFWEARNYRHHADGIKCSWISVHG
LHV_RS07160        QSNLWDAGSYLKIKPEYDKMQKQLREKEDRNTGQYSDFWEARNYRHHADGIKCSWISVHG
HUO_RS04900        QSNLWDAGSYLKIKPEYDKMQKQLREKEDRNTGQYSDFWEARNYRHHADGIKCSWISVHG
TU99_RS07820       QSNLWDAGSYLKIKPEYDKMQKQLREKEDRNTGQYSDFWEARNYRHHADSIKCSWISVHG
                   **********************:* ***** *********.********.*****:****

Lh22155_04155      LNDWNVKPKNVYKIWQLVKKMPMKHHLFLHQGPHYNMNNFVSIDFTDLMNLWFVHELLGI
ALV80_RS04105      LNDWNVKPKNVYKIWQLVSKMPMKHHLFLHQGPHYNMNNFVSIDFTDLMNLWFVHELLGL
LBHH_RS04010       LNDWNVKPKNVYKIWQLVSKMPMKHHLFLHQGPHYNMNNFVSIDFTDLMNLWFVHELLGL
R0052_RS03950      LNDWNVKPKNVYKIWQLVSKMPMKHHLFLHQGPHYNMNNFVSIDFTDLMNLWFVHELLGL
LBH_RS06290        LNDWNVKPKNVYKIWQLVKKMPMKHHLFLHQGPHYNMNNFVSIDFTDLMNLWFVHELLGI
LHE_RS19380        LNDWNVKPKNVYKIWQLVKKMPMKHHLFLHQGPHYNMNNLVSIDFTDLMNLWFVHELLGI
Lh8627_05560       LNDWNVKPKNVYKIWQLVKKMPMKHHLFLHQGPHYNMNNLVSIDFTDLMNLWFVHELLGI
Lh8105_04130       LNDWNVKPKNVYKIWQLVKKMPMKHHLFLHQGPHYNMNNLVSIDFTDLMNLWFVHELLGI
BCM45_RS03500      LNDWNVKPKNVYKIWQLVKKMPMKHHLFLHQGPHYNMNNLVSIDFTDLMNLWFVHELLGI
LHV_RS07160        LNDWNVKPKNVYKIWQLVKKMPMKHHLFLHQGPHYNMNNFVSIDFTDFMNLWFVHELLGI
HUO_RS04900        LNDWNVKPKNVYKIWQLVKKMPMKHHLFLHQGPHYNMNNLVSIDFTDLMNLWFVHELLGI
TU99_RS07820       LNDWNVKPKNVYKIWQLVKKMPMKHHLFLHQGPHYNMNNLVSIDFTDLMNLWFVHELLGI
                   ******************.********************:*******:***********:

Lh22155_04155      ENNAYNQWPTVMIQDNLQADKWHEEPDWSDGLGQEKIYYPTDEGELFQDGNDKAKKSFTD
ALV80_RS04105      ENNAYNQWPTVMIQDNLQADKWHEEKDWNDELGQEKIYYPTDDHKLYQDGNGKANMSFTD
LBHH_RS04010       ENNAYNQWPTVMIQDNLQADKWHEEKDWNDELGQEKIYYPTDDHKLYQDGNGKANMSFTD
R0052_RS03950      ENNAYNQWPTVMIQDNLQADKWHEEKDWNDELGQEKIYYPTDDHELYQDGNGKANMSFTD
LBH_RS06290        ENNAYNQWPTVMIQDNLQADKWHEEPDWSNDLGQEKIYYPTDEGELFQDGNGKAQKSFTD
LHE_RS19380        ENNAYNQWPTVMIQDNLQADKWHEEPDWSNDLGQEKIYYPTDEGELFQDGNGKAQKSFTD
Lh8627_05560       ENNAYNQWPTVMIQDNLQADKWHEEPDWSNDLGQEKIYYPTDEGELFQDGNGKAQKSFTD
Lh8105_04130       ENNAYNQWPTVMIQDNLQADKWHEESDWSNDLGQEKIYYPTDEGELFQDGNGKAQKSFTD
BCM45_RS03500      ENNAYKQWPTVMIQDNLQADKWHEEPDWSNDLGQEKIYYPTDEGELFQDGNGKAQKSFTD
LHV_RS07160        ENNAYNQWPTVMIQDNLQADKWHEEPDWSNDLGQEKIYYPTDEGELFQDGNGKAQKSFTD
HUO_RS04900        ENNAYNQWPTVMIQDNLQADKWHEEPDWSNDLGQEKIYYPTDEGELFQDGNGKAQKSFTD
TU99_RS07820       ENNAYNQWPTVMIQDNLQADKWHEEPDWSNDLGQEKIYYPTDEGELFQDGNGKAQKSFTD
                   *****:******************* **.: ***********: :*:****.**: ****

Lh22155_04155      VGGIEFKKAGISESDWQYKFICGDEKWAKPSLRFETDEFIHSTTIVGRPEVKVRVKGSLP
ALV80_RS04105      VGGTEFKKAGISENDWQYKFICGDEKWAKPSLRFETDEFIHPTTIVGRPEVKVRVSASLP
LBHH_RS04010       VGGTEFKKAGISENDWQYKFICGDEKWAKPSLRFETDEFIHPTTIVGRPEVKVRVSASLP
R0052_RS03950      VGGTEFKKAGISENDWQYKFICGDEKWAKPSLRFETDEFIHPTTIVGRPEVKVRVSASLP
LBH_RS06290        VGGIEFKKAGISESDWQYKFICGDEKWAKPSLRFETDEFIHPTTIVGRPEVKVRVSASLP
LHE_RS19380        VGGIEFKKAGISESDWQYKFICGDEKWAKPSLRFETDEFTHPTTIVGRPEVKVRVSASLP
Lh8627_05560       VGGIEFKKAGISESDWQYKFICGDEKWAKPSLRFETDEFTHPTTIVGRPEVKVRVSASLP
Lh8105_04130       VGGIEFKKAGISESDWQYKFICGDEKWAKPSLRFETDEFIHPTTIVGRPEVKVRVSASLP
BCM45_RS03500      VGGIEFKKAGISESDWQYKFICGDEKWAKPSLRFETDEFIHPTTIVGRPEVKVRVSASLP
LHV_RS07160        VGGIEFKKAGISESDWQYKFICGDEKWAKPSLRFETDEFIHPTTIVGRPEVKVRVSASLP
HUO_RS04900        VGGIEFKKAGISESDWQYKFICGDEKWAKPSLRFETDEFIHPTTIVGRPEVKVRVSASLP
TU99_RS07820       VGGIEFKKAGISESDWQYKFICGDEKWAKPSLRFETDEFIHPTTIVGRPEVKVRVSASLP
                   *** *********.************************* *.*************..***

Lh22155_04155      KGEISVALVELGERKRLTATPKFLMRGGQELGYRFGTDTLEEFVPDKKTKAKLITKAHMN
ALV80_RS04105      KGEISVALVELGERQRLTATPKFLMRGGQELGYRFGTDTLQEFVPDKKTKAKLITKAHMN
LBHH_RS04010       KGEISVALVELGERQRLTATPKFLMRGGQELGYRFGTDTLQEFVPDKKTKAKLITKAHMN
R0052_RS03950      KGEISVALVELGERQRLTATPKFLMRGGQELGYRFGTDTLQEFIPDKKTKAKLITKAHMN
LBH_RS06290        KGEISVALVELGERQRLTATPKFLMHGGQELGYRFGTDTLQEFVPDKKTKAKLITKAHMN
LHE_RS19380        KGEISVALVELGERQRLTATPKFLMHGGQELGYRFGTDTLQEFVPDKKTKAKLITKAHMN
Lh8627_05560       KGEISVALVELGERQRLTATPKFLMHGGQELGYRFGTDTLQEFVPDKKTKAKLITKAHMN
Lh8105_04130       KGEISVALVELGERQRLTATPKFLMRGGQELGYRFGTDTLQEFVPDKKTKAKLITKAHMN
BCM45_RS03500      KGEISVALVELGERQRLTATPKFLMHGGQELGYRFGTDTLQEFVPDKKTKAKLITKAHMN
LHV_RS07160        KGEISVALVELGERQRLTATPKFLMRGGQELGYRFGTDTLQEFVPDKKTKAKLITKAHMN
HUO_RS04900        KGEISVALVELGERQRLTATPKFLMRGGQELGYRFGTDTLQEFVPDKKTKAKLITKAHMN
TU99_RS07820       KGEISVALVELGERQRLTATPKFLMRGGQELGYRFGTDTLQEFVPDKKTKAKLITKAHMN
                   **************:**********.**************:**:****************

Lh22155_04155      LQNYKDMKKPEEIEADKFYDLDFLLQPTYYTIPSGSKLALIIYSTDEGMTKRPLEEETYT
ALV80_RS04105      LQNFKDMKKPEAIDADKFYDLDFLLQPTYYTIPSGSKLALIIYSTDEGMTKRPLEEETYT
LBHH_RS04010       LQNFKDMKKPEAIDADKFYDLDFLLQPTYYTIPSGSKLALIIYSTDEGMTKRPLEEETYT
R0052_RS03950      LQNFKDMKKPEAIDADKFYDLDFLLQPTYYTIPSGSKLALIIYSTDQGMTKRPLEDETYT
LBH_RS06290        LQNYKDMKKPEEIDADKFYDLDFLLQPTYYTIPSGSKLALIIYSTDEGMTKRPLEEETYT
LHE_RS19380        LQNFKDMKKPEAIDADKFYDLDFLLQPTYYTIPSGSKLALIIYSTDQGMTKRPLEDETYT
Lh8627_05560       LQNFKDMKKPEAIDADKFYDLDFLLQPTYYTIPSGSKLALIIYSTDQGMTKRPLEDETYT
Lh8105_04130       LQNFKDMKKPEAIDADKFYDLDFLLQPTYYTIPSGSKLALIIYSTDQGMTKRPLEDETYT
BCM45_RS03500      LQNFKDMKKPEAIDADKFYDLDFLLQPTYYTIPSGSKLALIIYSTDQGMTKRPLEDETYT
LHV_RS07160        LQNFKDMKKPEAIDADKFYDLDFLLQPTYYTIPSGSKLALIIYSTDQGMTKRPLEDETYT
HUO_RS04900        LQNFKDMKKPEAIDADKFYDLDFLLQPTYYTIPSGSKLALIIYSTDQGMTKRPLEDETYT
TU99_RS07820       LQNFKDMKKPEAIDADKFYDLDFLLQPTYYTIPSGSKLALIIYSTDQGMTKRPLEDETYT
                   ***:******* *:********************************:********:****

Lh22155_04155      VDLAKTEIKFYEK
ALV80_RS04105      VDLAKTEIKFYEK
LBHH_RS04010       VDLAKTEIKFYEK
R0052_RS03950      IDLANTEIKFYEK
LBH_RS06290        VDLAKTEIKFYEK
LHE_RS19380        IDLANTEIKFYEK
Lh8627_05560       IDLANTEIKFYEK
Lh8105_04130       IDLANTEIKFYEK
BCM45_RS03500      IDLANTEIKFYEK
LHV_RS07160        IDLANTEIKFYEK
HUO_RS04900        IDLANTEIKFYEK
TU99_RS07820       IDLANTEIKFYEK
                   :***:********
