# Supplementary material for: Comparative Genomics of Completely Sequenced Lactobacillus helveticus Genomes Provides Insights into Strain-Specific Genes and Resolves Metagenomics Data Down to the Strain Level
Source: Front Microbiol. 2018 Jan 30;9:63. doi: 10.3389/fmicb.2018.00063 (PMC5797582; doi:10.3389/fmicb.2018.00063)
Supplement: Supplementary Data Sheet 2 — Result files of pan-core genome analysis. For descriptions, see Supplementary Table 10. [file DataSheet2.ZIP › HMMs_coreGenome/clw/Lh8627_09535.clw]

MUSCLE (3.8) multiple sequence alignment


R0052_RS06500      -MSSLNHCIKFELDVKDENIVFKDYFF---------------------------------
TU99_RS09770       MF-------------------------------------------LCPL-----------
ALV80_RS09470      ------------------------------------------------------------
R0052_RS04225      -MSSLNNCIKFALDIKDKNIVFKDYFYKSIKLQKHKIYEAELIQPACPCCGSLALLHNGH
LHE_RS13500        -M----------------------------------------------------------
Lh8627_09080       -M----------------------------------------------------------
LBH_RS08395        ------------------------------------------------------------
LHV_RS08840        MSSSLNHCIKFELDIKDKNVVFKDYFYKSIKLQKHKIYEAELIQPACLFCGSLDLLHNGH
Lh8627_02725       MSSSLNHCIKFELDIKDKNVVFKDYFYKSIKLQKHKIYEAELIQPACPYCGSLALLHNGH
Lh22155_05945      -MSSFNNCIKFELDVKDENIVFKSFFYKMVQMKKHKIYEAELIQPACPCCGSLDLLHNGH
ALV80_RS09375      -MSSLNHCIKFELDVKDENIVFKDYFYKSIKLQKHKIYEAELIQPACPFCGSLDLLHNGH
BCM45_RS08130      ----------------------------MVQMKKHKIYEAELIQPACTFCGSLDLLHNGH
Lh22155_08275      -MSSFNNCIKFELDIKEKNIVFKDYFYKMVQMKKHKIYEAELIQPACPFCGSLDLLHNGH
Lh8105_08530       -MSSFNNCIKFDLDIKEKNIVFKDYFYKMVQMKKHKIYEAELIQPACPFCGSLDLLHNGH
Lh8105_03190       -MSSLNNCIKFDLDIKEKNIVFKDYFYKMVQMKKHKIYEAELIQPACPYCGSLALLHNGH
Lh8105_10425       -------------------------------MQKHKIYEVELIQPACPYCGSLALLHNGH
LHV_RS08090        -MSSLNNCIKFDLDIKEKNIVFKDYFYKMVQMKKHKIYEAELIQPACPYCGSLALLHNGH
Lh22155_03090      -MSSLNNCIKFDLDIKEKNIVFKDYFYKMVQMKKHKIYEAELIQPACPYCGSLALLHNGH
LHV_RS06795        -MSSFNNCIKFDLDIKEKNIVFKDYFYKMVQMKKHKIYEAELIQPACPYCGSLALLHNGH
Lh22155_04500      -MSSFNNCIKFDLDIKEKNIVFKDYFYKMVQMKKHKIYEAELIQPACPYCGSLALLHNGH
Lh22155_03820      -MSSFNKSIKFDLDIKEKNIVFKDYFYKMVQMKKHKIYEAELIQPACPYCGSLAFLHNGH
R0052_RS09095      ----------------------------MVQMKKHKIYEAELIQPACPFCGSLDLLHNGH
BCM45_RS08530      MF-------------------------------------------LCPL-----------
LHV_RS09085        -M----------------------------------------------------------
Lh22155_09690      -M----------------------------------------------------------
Lh8105_09910       -M----------------------------------------------------------
HUO_RS10255        -M----------------------------------------------------------
LBHH_RS03200       -MSSLNHCIKFELDIKEKNIVFKDYFYKMVQMKKHKIYEAELIQPACPYCGSLALLHNGH
LBHH_RS09480       ------------------------------------------------------------
LHV_RS01875        -MSSLNHCIKFELDIKDENIVFKDYFYKSIKLQKHKIYEAELIQPACPFCGSLDLLHNGH
Lh22155_01990      -MSSLNHCIKFELDVKDENIVFKDYFYKSIKLQKHKIYEAELIQPACPFCGSLDLLHNGH
LHV_RS01330        -MSSLNNCIKFALDIKDKNIVFKSFFYKMVQMKKHKIYEAELIQPACPCCGSLDLLHNGH
Lh22155_01400      -MSSLNNCIKFALDIKDKNIVFKSFFYKMVQMKKHKIYEAELIQPACPCCGSLDLLHNGH
Lh8105_01270       -MSSLNNCIKFALDIKDKNIVFKSFFYKMVQMKKHKIYEAELIQPACPCCGSLDLLHNGH
HUO_RS08980        -MSSLNHCIKFELDIKDENIVFKDYFYKSIKLQKHKIYEAELIQPACPYCGSLDLLHNGH
Lh8627_00705       -MSSFNNCIKFDLDIKDENIVFKDYFYKSIKLQKHKIYEAELIQPACPYCGSLALLHNGH
Lh8627_09535       -MSSFNNCIKFDLDIKDENIVFKDYFYKSIKLQKHKIYEAELIQPACPYCGSLALLHNGH
Lh8627_05955       -MSSFNNCIKFDLDIKDENIVFKDYFYKSIKLQKHKIYEAELIQPACPYCGSLALLHNGH
HUO_RS05545        -MSSFNNCIKFDLDIKEKNIVFKDYFYKMVQMKKHKIYEAELIQPACPFCGSLALLHNGH
ALV80_RS06210      -MSSFNNCIKFDLDIKEKNIVFKDYFYKMVQMKKHKIYEAELIQPACPYCGSLALLHNGH
LHV_RS00150        -MSSLNHCIKFELDVKDENIVFKDYFYKSIKLQKHKIYEAELIQPACPFCGSLDLLHNGH
HUO_RS00215        -MSSLNHCIKFELDIKDENIVFKDYFYKMVQMKKHKIYEAELIQPACTFCGSLALLHNGH
BCM45_RS07925      -MSSLNHCIKFELDIKDENIVFKDYFYKSIKLQKHKIYEAELIQPACTFCGSLALLHNGH
BCM45_RS08670      -------------------------------MQKHKIYEAELIQPACPYCGSLALLHNGH
LHV_RS09710        -MSSLNHCIKFELDVKDENIVFKDYFYKSIKLQKHKIYEAELIQPACPFCGSLDLLHNGH
Lh22155_10305      -MSSLNHCIKFELDIKDENIVFKDYFYKSIKLQKHKIYEAELIQPACPFCGSLDLLHNGH
Lh8105_10505       -MSSLNHCIKFELDIKDENIVFKDYFYKSIKLQKHKIYEAELIQPACPFCGSLDLLHNGH
ALV80_RS03110      -MSSLNHCIKFELDVKDENIVFKDYFYKSIKLQKHKIYEAELIQPACPFCGSLDLLHNGH
BCM45_RS03150      --------MKFELDVKDENIVFKDYFYKSIKLQKHKIYEAELIQPACPFCGSLDLLHNGH
Lh22155_06435      -MSSLNHCIKFELDVKDENIVFKDYFYKSIKLQKHKIYEAELIQPACPFCGSLDLLHNGH
LHV_RS04910        -MSSLNHCIKFELDVKDENIVFKDYFYKSIKLQKHKIYEAELIQPACPFCGSLDLLHNGH
Lh8105_02110       -MSSLNHCIKFELDVKDENIVFKDYFYKSIKLQKHKIYEAELIQPACPFCGSLDLLHNGH
Lh8105_06830       -MSSLNHCIKFELDVKDENIVFKDYFYKSIKLQKHKIYEAELIQPACPFCGSLDLLHNGH
Lh8105_07180       -MSSLNHCIKFELDVKDENIVFKDYFYKSIKLQKHKIYEAELIQPACPFCGSLDLLHNGH
Lh8105_10535       -MSSLNHCIKFELDVKDENIVFKDYFYKSIKLQKHKIYEAELIQPACPFCGSLDLLHNGH
ALV80_RS01230      -MSSLNHCIKFELDVKDENIIFKDYFYKSIKLQKHKIYEAELIQPACPFCGSLDLLHNGH
ALV80_RS00200      -MSSLNHCIKFELDVKDENIVFKDYFYKSIKLQKHKIYEAELIQPACPFCGSLDLLHNGH
ALV80_RS09085      -MSSLNHCIKFELDVKDENIVFKDYFYKSIKLQKHKIYEAELIQPACPFCGSLDLLHNGH
LBHH_RS03380       -MSSLNHCIKFELDVKDENIVFKDYFYKSIKLQKHKIYEAELIQPACPFCGSLDLLHNGH
LBHH_RS10060       -MSSLNHCIKFELDVKDENIVFKDYFYKSIKLQKHKIYEAELIQPACPFCGSLDLLHNGH
ALV80_RS09765      -MSSLNHCIKFELDVKDENIVFKDYFYKSIKLQKHKIYEAELIQPACPFCGSLDLLHNGH
ALV80_RS10130      -------------------------------MQKHKIYEAELIQPACPFCGSLDLLHNGH
LBHH_RS09510       -MSSLNHCIKFELDVKDENIVFKDYFYKSIKLQKHKIYEAELIQPACPFCGSLDLLHNGH
LBHH_RS09740       -MSSLNHCIKFELDVKDENIVFKDYFYKSIKLQKHKIYEAELIQPACPFCGSLDLLHNGH
LBHH_RS00835       -MSSLNHCIKFELDVKDENIVFKDYFYKSIKLQNHKIYEAELIQPACPFCGSLDLLHNGH
LHE_RS22485        -MSSLNHCIKFELDVKDENIVFKDYFYKSIKLQKHKIYEAELIQPACPFCGSLDLLHNGH
TU99_RS00110       -------------------------------MQKHKIYEAELIQPACPFCGSLDLLHNGH
LHV_RS00100        -MSSLNHCIKFELDIKDENIVFKDYFYKSIKLQKHKIYEAELIQPACPFCGSLDLLHNGH
Lh22155_00130      -MSSLNHCIKFELDIKDENIVFKDYFYKSIKLQKHKIYEAELIQPACPFCGSLDLLHNGH
Lh8105_00105       -MSSLNHCIKFELDIKDENIVFKDYFYKSIKLQKHKIYEAELIQPACPFCGSLDLLHNGH
Lh22155_00690      -MSSLNHCIKFELDIKDENIVFKDYFYKSIKLQKHKIYEAELIQPACPFCGSLDLLHNGH
ALV80_RS07700      -MSSLNHCIKFELDIKDENIVFKDYFYKSIKLQKHKIYEAELIQPACPFCGSLALLHNGH
LHE_RS19840        -MSSLNHCIKFELDIKDENIVFKDYFYKMVQMKKHKIYEAELIQPACPYCGSLALLHNGH
BCM45_RS03830      -MSSLNHCIKFELDIKDENIVFKDYFYKMVQMKKHKIYEAELIQPACPYCGSLALLHNGH
HUO_RS04460        -MSSLNHCIKFELDIKDENIVFKDYFYKMVQMKKHKIYEAELIQPACPYCGSLALLHNGH
HUO_RS04805        -MSSLNHCIKFELDIKDKNIVFKDYFYKSIKLQKHKIYEAELIQPACPFCGSLDLLHNGH
LHE_RS19010        -------------------------------MQKHKIYEAELIQPACPYCGSLALLHNGH
Lh8105_04500       -------------------------------MQKHKIYEAELIQPACPYCGSLALLHNGH
LHE_RS16875        -------------------------------MQKHKIYEAELIQPACPYCGSLALLHNGH
Lh22155_07670      -MSSLNHCIKFELDIKDENIVFKDYFYKSIKLQKHKIYEAELIQPACPFCGSLALLHNGH
Lh8105_02140       -MSSLNHCIKFELDIKDENIVFKDYFYKSIKLQKHKIYEAELIQPACPFCGSLDLLHNGH
Lh8105_07965       -MSSLNHCIKFELDIKDENIVFKDYFYKSIKLQKHKIYEAELIQPACPFCGSLALLHNGH
LHV_RS09630        -MSSFNNCIKFDLDIKDENIVFKDYFYKSIKLQKHKIYEAELIQPACPYCGSLDLLHNGH
BCM45_RS01935      -MSSLNHCIKFELDVKDENIVFKDYFYKSIKLQKHKIYEAELLQPACPFCGSLDLLHNGH
ALV80_RS05525      -MSSLNHCIKFELDIKDENIVFKDYFYKSIKLQKHKIYEAELIQPACPFCGSLDLLHNGH
LBHH_RS06100       -MSSLNHCIKFELDIKDENIVFKDYFYKSIKLQKHKIYEAELIQPACPFCGSLDLLHNGH
LHE_RS13755        -------------------------------MQKHKIYEAELIQPACPFCGSLDLLHNGH
BCM45_RS08005      -------------------------------MQKHKIYEAELIQPACPYCGSLDLLHNGH
LBHH_RS09155       -MSSLNHCIKFELDIKDENIVFKDYFYKSIKLQKHKIYEAELIQPACPFCGSLDLLHNGH
ALV80_RS03305      -MSSLNHCIKFELDIKDENIVFKDYFYKSIKLQKHKIYEAELIQPACPYCGSLALLHNGH
ALV80_RS01985      -MSSLNHCIKFELDVKDENIVFKDYFYKSIKLQKHKIYEAELIQPACPFCGSLDLLHNGH
                                                                               

R0052_RS06500      ----------------------------------YQKSSIIN------------------
TU99_RS09770       ---------------LIIAL----------------------------------------
ALV80_RS09470      ------------------------------------------------------------
R0052_RS04225      LITNIHYLTANASLPVIIRLAKQRVKCRDCNRWSMAQSELVNKYCSISNASKLKVLSALT
LHE_RS13500        ------------------------------------------------------------
Lh8627_09080       ------------------------------------------------------------
LBH_RS08395        ------------------------------------------------------------
LHV_RS08840        LITNIHYPTANASLPVIIRLAKQRVKCRDCERWSMAQSELVNKYCSISNASKLKVLSALT
Lh8627_02725       LVTNIRYLTANASLPVIIRLAKQRVKCRDCERWSMAQSELVNKYCSISNASKLKVLSALT
Lh22155_05945      LITNIHYLTANASHPVIIRLAKQRVKWRDCNRWSMAQSELVNKYCSISNASKLKVLSALT
ALV80_RS09375      LITNIRYPTANASLPVIIRLAKQRVKCRDCDHWSMAQSELASKYCSISNASKLKILSALT
BCM45_RS08130      LITNIHYPTANASLPVIIRLAKQRVKCRDCSRWSMAQSELASKYCSISNASKLKVLSALT
Lh22155_08275      LITNIHYPTANASLPVIIRLAKQRVKCRDCERWSMAQSELVNKYCSISNASKLKVLSALT
Lh8105_08530       LITNIHYPTANASLPVIIRLAKQRVKCRDCERWSMAQSELVNKYCSISNASKLKVLSALT
Lh8105_03190       LITNIRYLTANASLPVIIRLAKQRVKCRACDHWSMAQSELVNKYCSISNASKLKVLSALT
Lh8105_10425       LITNIRYLTANASLPVIIRLAKQRVKCRACDHWSMAQSELVNKYCSISNASKLKVLSALT
LHV_RS08090        LITNIRYLTANASLPVIIRLAKQRVKCRACDHWSMAQSELVNKYCSISNASKLKVLSALT
Lh22155_03090      LITNIRYLTANASLPVIIRLAKQRVKCRACDHWSMAQSELVNKYCSISNASKLKVLSALT
LHV_RS06795        LITNIRYLTANASLPVIIRLAKQRVKCRACDHWSMAQSELVNKYCSISNASKLKVLSALT
Lh22155_04500      LITNIRYLTANASLPVIIRLAKQRVKCRACDHWSMAQSELVNKYCSISNASKLKVLSALT
Lh22155_03820      LITNIRYLTANASLPVIIRLAKQRVKCRDCDHWSMAQSELVNKYCSISNASKLKVLSALT
R0052_RS09095      LITNIRYPTANASLPVIIRLAKQRVKCRDCDHWSMAQSELVNKYCSISNASKLKVLSALT
BCM45_RS08530      -------------LIIVLNL----------------------------------------
LHV_RS09085        ------------------------------------------------------------
Lh22155_09690      ------------------------------------------------------------
Lh8105_09910       ------------------------------------------------------------
HUO_RS10255        ------------------------------------------------------------
LBHH_RS03200       LVTNIRYLTANASLPVIIRLAKQRVKCRDCDHWSMAQSELVNKYCSISNASKLKVLSALT
LBHH_RS09480       ------------------------------------------------------------
LHV_RS01875        LITNIHYPTANASLPVIIRLAKQRVKCRDCERWSMAQSELVNKYCSISNASKLKVLSALT
Lh22155_01990      LITNIHYPTANASLPVIIRLAKQRVKCRDCERWSMAQSELVNKYCSISNASKLKVLSALT
LHV_RS01330        LITNIRYPTTNASLSVIIRLAKQRVKCRDCDHWSMAQSELVNKYCSISNASKLKVLSALT
Lh22155_01400      LITNIRYPTTNASLSVIIRLAKQRVKCRDCDHWSMAQSELVNKYCSISNASKLKVLSALT
Lh8105_01270       LITNIRYPTTNASLSVIIRLAKQRVKCRDCDHWSMAQSELVNKYCSISNASKLKVLSALT
HUO_RS08980        LIANIRYPTANASLPVIIRLAKQRVKCRDCDHWSMAQSELVNKYCSISNASKLKVLSALT
Lh8627_00705       LVTNIRYLTANASLPVIIRLAKQRVKCRDCERWSMAQSELVNKYCSISNASKLKVLSALT
Lh8627_09535       LVTNIRYLTANASLPVIIRLAKQRVKCRDCERWSMAQSELVNKYCSISNASKLKVLSALT
Lh8627_05955       LVTNIRYLTANASLPVIIRLAKQRVKCRDCERWSMAQSELVNKYCSISNASKLKVLSALT
HUO_RS05545        LITNIRYLTANASLPVIIRLAKQRVKCRACDHWSMAQSELVNKYCSISNASKLKVLSALT
ALV80_RS06210      LITNIHYPTANASLPVIIRLAKQRVKCRDCERWSMAQSELVNKYCSISNASKLKVLSALT
LHV_RS00150        LITNIHYPTANASLPVIIRLAKQRVKCRDCERWSMAQSELVNKYCSISNASKLKVLSALT
HUO_RS00215        LVTNIRYLTANASLLVIIRLAKQRVKCRDCDHWSMAQSELVNKYCSISNASKPKILSALT
BCM45_RS07925      LVTNIRYLTANASLPVIIRLAKQRVKCRDCDHWSMAQSELVNKYCSISNASKLKVLSALT
BCM45_RS08670      LVTDIRYLTANASLPVIIRLAKQRVKCRDCDHWSMAQSELVNKYCSISNASKLKVLSALT
LHV_RS09710        LITNIHYPTANASLPVIIRLAKQRVKCRDCERWSMAQSELVNKYCSISNASKLKVLSALT
Lh22155_10305      LIANIRYPTANASLPVIIRLAKQRVKCRDCDHWSMAQSELVNKYCSISNASKLKVLSALT
Lh8105_10505       LIANIRYPTANASLPVIIRLAKQRVKCRDCDHWSMAQSELVNKYCSISNASKLKVLSALT
ALV80_RS03110      LITNIHYPTANASLPVIIRLAKQRVKCRDCEGWSMAQSELVNKYCSISNASKLKVLSALT
BCM45_RS03150      LITNIHYPTANASLPVIIRLAKQRVKCRACERWSMAQSELVNKYCSISNASKLKILSALT
Lh22155_06435      LITNIHYPTANASLPVIIRLAKQRVKCRDCERWSMAQSELVNKYCSISNASKLKVLSALT
LHV_RS04910        LITNIHYPTANASLPVIIRLAKQRVKCRDCERWSMAQSELVNKYCSISNASKLKVLSALT
Lh8105_02110       LITNIHYPTANASLPVIIRLAKQRVKCRDCERWSMAQSELVNKYCSISNASKLKVLSALT
Lh8105_06830       LITNIHYPTANASLPVIIRLAKQRVKCRDCERWSMAQSELVNKYCSISNASKLKVLSALT
Lh8105_07180       LITNIHYPTANASLPVIIRLAKQRVKCRDCERWSMAQSELVNKYCSISNASKLKVLSALT
Lh8105_10535       LITNIHYPTANASLPVIIRLAKQRVKCRDCERWSMAQSELVNKYCSISNASKLKVLSALT
ALV80_RS01230      LITNIHYPTANASLPVIIRLAKQRVKCRDCERWSMAQSELVNKYCSISNASKLKVLSALT
ALV80_RS00200      LITNIRYPTANASLPVIIRLAKQRVKCRDCDHWSMAQSELVNKYCSISNASKLKVLSALT
ALV80_RS09085      LITNIHYPTANASLPVIIRLAKQRVKCRDCEGWSMAQSELVNKYCSISNASKLKVLSALT
LBHH_RS03380       LITNIHYPTANASLPIIIRLAKQRVKCRDCERWSMAQSELVNKYCSISNASKLKVLSALT
LBHH_RS10060       LITNIHYPTANASLPVIIRLAKQRVKCRDCERWSMAQSELVNKYCSISNASKLKVLSALT
ALV80_RS09765      LITNIHYPTANASLPVIIRLAKQRVKCRDCERWSMAQSELVNKYCSISNASKLKVLSALT
ALV80_RS10130      LITNIHYPTANASLPVIIRLAKQRVKCRDCERWSMAQSELVNKYCSISNASKLKVLSALT
LBHH_RS09510       LITNIHYPTANASLPVIIRLAKQRVKCRDCERWSMAQSELVNKYCSISNASKLKVLSALT
LBHH_RS09740       LITNIHYPTANASLPVIIRLAKQRVKCRDCERWSMAQSELVNKYCSISNASKLKVLSALT
LBHH_RS00835       LITNIHYPTANASLPVIIRLAKQRVKCRDCERWSMAQSELVNKYCSISNASKLKVLSALT
LHE_RS22485        LITNIHYPTANASLPVIIRLAKQRVKCRDCERWSMAQSELVNKYCSISNASKLKVLSALT
TU99_RS00110       LITNIRYPTANASLPVIIRLAKQRVKCRDCDHWSMAQSELVNKYCSISNASKLKVLSALT
LHV_RS00100        LITNIHYPTANASLPVIIRLAKQRVKCRDCSRWSMAQSELASKYCSISNASKLKVLSALT
Lh22155_00130      LITNIHYPTANASLPVIIRLAKQRVKCRDCSRWSMAQSELASKYCSISNASKLKVLSALT
Lh8105_00105       LITNIHYPTANASLPVIIRLAKQRVKCRDCSRWSMAQSELASKYCSISNASKLKVLSALT
Lh22155_00690      LIANIHYPTANASLPVIIRLAKQRVKCRDCDHWSMAQSELASKYCSISNASKLKVLSALT
ALV80_RS07700      LITNIHYPTANASLPVIIRLAKQRVKCRACDHWSMAQSELVNKYCSISNASKLKVLSALT
LHE_RS19840        LVTNIRYLTANASLPVIIRLAKQRVKCRDCDHWSMAQSELVNKYCSISNASKLKVLSALT
BCM45_RS03830      LVTNIRYLTANASLPVIIRLAKQRVKCRDCERWSMAQSELVNKYCSISNASKLKVLSALT
HUO_RS04460        LVTNIRYLTANASLPVIIRLAKQRVKCRDCERWSMAQSELVNKYCSISNASKLKVLSALT
HUO_RS04805        LIANIRYPTANASLPVIIRLAKQRVKCRDCDHWSMAQSELVNKYCSISNASKPKILSALT
LHE_RS19010        LVTNIRYPTANASLPVIIRLAKQRVKCRDCDHWSMAQSELVNKYCSISNASKLKVLSALT
Lh8105_04500       LVTNIRYPTANASLPVIIRLAKQRVKCRDCDHWSMAQSELVNKYCSISNASKLKVLSALT
LHE_RS16875        LVTNIRYPTANASLPVIIRLAKQRVKCRDCDHWSMAQSELVNKYCSISNASKLKVLSALT
Lh22155_07670      LIANIRYPTANASLPVIIRLAKQRVKCRDCDHWSMAQSELVNKYCSISNASKLKVLSALT
Lh8105_02140       LIANIRYPTANASLPVIIRLAKQRVKCRDCDHWSMAQSELVNKYCSISNVSKLKVLSALT
Lh8105_07965       LIANIRYPTANASLPVIIRLAKQRVKCRDCDHWSMAQSELVNKYCSISNASKLKVLSALT
LHV_RS09630        LITNIRYPTANASLPVIIRLAKQRVKCRDCDHWSMAQSELVNKYCSISNASKLKVLSALT
BCM45_RS01935      LITNIHYPTANASLPVIIRLAKQRVKCRACERWSMAQSELVNKYCSISNASKLKVLSALT
ALV80_RS05525      LIANIHYPTANASLPVIIRLAKQRVKCRDCDHWSMAQSELVNKYCSISNASKLKVLSALT
LBHH_RS06100       LITNIHYPTANASLPVIIRLAKQRVKCRDCDHWSMAQSELVNKYCSISNASKLKVLSALT
LHE_RS13755        LITNIRYPTANASLPVIIRLAKQRVKYRDCDHWSMAQSELVNKYCSISNASKLKVLSALT
BCM45_RS08005      LITNIRYPTANASLPVIIRLAKQRVKCRDCDHWSMAQSELVNKYCSISNASKLKVLSALT
LBHH_RS09155       LITNIHYPTANASLPVIIRLAKQRVKCRDCDHWSMAQSELVNKYCSISNASKLKVLSALT
ALV80_RS03305      LVTNIRYLTANASLPVIIRLAKQRVKCRACDHWSMAQSELVNKYCSISNASKLKVLSALT
ALV80_RS01985      LITNIRYPTANASLPVIIRLAKQRVKCRDCDHWSMAQSELVNKYCSISNASKLKVLSALT
                                                                               

R0052_RS06500      ------------------------------------------------------------
TU99_RS09770       ------------------------------------------------------------
ALV80_RS09470      ------------------------------------------------------------
R0052_RS04225      EDSSMTSIARENNVSVNTVQRVLGSCSHHFLDSYEYLPAHLAFDEFKGVDRQLHFICLNG
LHE_RS13500        ------------------------------------------------------------
Lh8627_09080       ------------------------------------------------------------
LBH_RS08395        ------------------------------------------------------------
LHV_RS08840        EDRSMTSIARENNVSINTVQRVLGNCSHRFIDSYEYLPAHLAFDEFKGVDRQLHFICLDG
Lh8627_02725       EDRSMTSIARENNVSINTVQRVLGNCSHRFIDSYEYLPAHLAFDEFKGVDRQLHFICLDG
Lh22155_05945      EDRSMTSIASENNVSINTVQRVLGNCSHRFIDSYEYLPAHLAFDEFKGVDRQLHFICLDG
ALV80_RS09375      EDRSMTSIASENNVSVNTVQRVLGSCSHRFLDSYEYLPAHLAFDEFKGVDRQLHFICLDG
BCM45_RS08130      EDRSMTSIARENNVSINPVQRVLGNCSHRFIDSYEYLPAHLAFDEFKGVDRQLHFICLDG
Lh22155_08275      EDRSMTSIARENNVSINTVQRVLGNCSHRFIDSYEYLPAHLAFDEFKGVDRQLHFICLDG
Lh8105_08530       EDRSMTSIARENNVSINTVQRVLGNCSHRFIDSYEYLPAHLAFDEFKGVDRQLHFICLDG
Lh8105_03190       EDRSMTSIARENNVSINTVQRVLGNCSHRFIDSYEYLPAHLAFDEFKGVDRQLHFICLDG
Lh8105_10425       EDRSMTSIARENNVSVNTVQRVLGSCSHRFLDSYEYLPAHLAFDEFKGVDRQLHFICLDG
LHV_RS08090        EDRSMTSIARENNVSVNTVQRVLGSCSHRFLDSYEYLPAHLAFDEFKGVDRQLHFICLDG
Lh22155_03090      EDRSMTSIARENNVSVNTVQRVLGSCSHRFLDSYEYLPAHLAFDEFKGVDRQLHFICLDG
LHV_RS06795        EDRSMTSIARENNVSVNTVQRVLGSCSHRFLDSYEYLPAHLAFDEFKGVDRQLHFICLDG
Lh22155_04500      EDRSMTSIARENNVSVNTVQRVLGSCSHRFLDSYEYLPAHLAFDEFKGVDRQLHFICLDG
Lh22155_03820      EDRSMTSIARENNVSINTVQRVLGNCSHRFIDSYEYLPAHLAFDEFKGVDRQLHFICLDG
R0052_RS09095      EDRSMTSIARENNVSINTVQRVLGNCSHRFIDSYEYLPAHLAFDEFKGVDRQLHFICLDG
BCM45_RS08530      ------------------------------------------------------------
LHV_RS09085        ------------------------------------------------------------
Lh22155_09690      ------------------------------------------------------------
Lh8105_09910       ------------------------------------------------------------
HUO_RS10255        ------------------------------------------------------------
LBHH_RS03200       EDRSMTSIASENNVSVNTVQRVLGSCSHRFLDSYEYLPAHLAFDEFKGVDRQLHFICLDG
LBHH_RS09480       ------------------------------------------------------------
LHV_RS01875        EDRSMTSIARENNVSINTVQRVLGNCSHRFIDSYEYLPAHLAFDEFKGVDRQLHFICLDG
Lh22155_01990      EDRSMTSIARENNVSINTVQRVLGNCSHRFIDSYEYLPAHLAFDEFKGVDRQLHFICLDG
LHV_RS01330        EDRSMTSIARENNVSINPVQRVLGNCSHRFIDSYEYLPAHLAFDEFKGVDRQLHFICLEG
Lh22155_01400      EDRSMTSIARENNVSINPVQRVLGNCSHRFIDSYEYLPAHLAFDEFKGVDRQLHFICLEG
Lh8105_01270       EDRSMTSIARENNVSINPVQRVLGNCSHRFIDSYEYLPAHLAFDEFKGVDRQLHFICLEG
HUO_RS08980        EDRSMTSIARENNVSVNTVQRVLGSCSHRFLDSYEYLPAHLAFDEFKGVDRQLHFICLDG
Lh8627_00705       EDRSMTNIARENNVSINPVQRVLGNCSHRFIDSYEYLPAHLAFDEFKGVDRQLHFICLEG
Lh8627_09535       EDRSMTNIARENNVSINPVQRVLGNCSHRFIDSYEYLPAHLAFDEFKGVDRQLHFICLEG
Lh8627_05955       EDRSMTNIARENNVSINPVQRVLGNCSHRFIDSYEYLPAHLAFDEFKGVDRQLHFICLDG
HUO_RS05545        EDRSMTSIARENNVSINTVQRVLGNCSHRFIDSYEYLPAHLAFDEFKGVDRQLHFICLDG
ALV80_RS06210      EDRSMTSIASENNVSINTVQRVLGNCSHRFIDSYEYLPAHLAFDEFKGVDRQLHFICLDG
LHV_RS00150        EDRSMTSIARENNVSINTVQRVLGNCSHRFIDSYEYLPAHLAFDEFKGVDRQLHFICLDG
HUO_RS00215        EDRSMTSIARENNVSVNTVQRVLGSCSHRFLDSYEYLPAHLAFDEFKGVDRQLHFICLDG
BCM45_RS07925      EDRSMTSIARENNVSVNTVQRVLGSCSHRFLDSYEYLPAHLAFDEFKGVDRQLHFICLDG
BCM45_RS08670      EDRSMTSIARENNVSINTVQRVLGNCSHRFIDSYEYLPAHLAFDEFKGVDRQLHFICLDG
LHV_RS09710        EDRSMTSIARENNVSINTVQRVLGNCSHRFIDSYEYLPAHLAFDEFKGVDRQLHFICLDG
Lh22155_10305      EDRSMTSIARENNVSINTVQRVLGNCSHRFIDSYEYLPAHLAFDEFKGVDRQLHFICLDG
Lh8105_10505       EDRSMTSIARENNVSINTVQRVLGNCSHRFIDSYEYLPAHLAFDEFKGVDRQLHFICLDG
ALV80_RS03110      EDRSMTSIASENNVSINTVQRVLGNCSHRFIDSYEYLPAHLAFDEFKGVDRQLHFICLDG
BCM45_RS03150      EDRSMTSIARENNVSINTVQRVLGNCSHRFIDSCEYLPAHLAFDEFKGVDRQLHFICLDG
Lh22155_06435      EDRSMTSIARENNVSINTVQRVLGNCSHRFIDSYEYLPAHLAFDEFKGVDRQLHFICLDG
LHV_RS04910        EDRSMTSIARENNVSINTVQRVLGNCSHRFIDSCEYLPAHLAFDEFKGVDRQLHFICLDG
Lh8105_02110       EDRSMTSIARENNVSINTVQRVLGNCSHRFIDSCEYLPAHLAFDEFKGVDRQLHFICLDG
Lh8105_06830       EDRSMTSIARENNVSINTVQRVLGNCSHRFIDSCEYLPAHLAFDEFKGVDRQLHFICLDG
Lh8105_07180       EDRSMTSIARENNVSINTVQRVLGNCSHRFIDSCEYLPAHLAFDEFKGVDRQLHFICLDG
Lh8105_10535       EDRSMTSIARENNVSINTVQRVLGNCSHRFIDSCEYLPAHLAFDEFKGVDRQLHFICLDG
ALV80_RS01230      EDRSMTSIASENNVSINTVQRVLGNCSHRFIDSCEYLPAHLAFDEFKGVDRQLHFICLDG
ALV80_RS00200      EDRSMTSIASENNVSINTVQRVLGNCSHRFIDSYEYLPAHLAFDEFKGVDRQLHFICLDG
ALV80_RS09085      EDRSMTSIARENNVSINTVQRVLGNCSHRFIDSYEYLPAHLAFDEFKGVDRQLHFICLDG
LBHH_RS03380       EDRSMTSIARENNVSINTVQRVLGNCSHRFIDSYEYLPAHLAFDEFKGVDRQLHFICLDG
LBHH_RS10060       EDRSMTSIASENNVSINTVQRVLGNCSHRFIDSYEYLPAHLAFDEFKGVDRQLHFICLDG
ALV80_RS09765      EDRSMTSIASENNVSINTVQRVLGNCSHRFIDSYEYLPAHLAFDEFKGVDRQLHFICLDG
ALV80_RS10130      EDRSMTSIASENNVSINTVQRVLGNCSHRFIDSYEYLPAHLAFDEFKGVDRQLHFICLDG
LBHH_RS09510       EDRSMTSIASENNVSINTVQRVLGNCSHRFIDSYEYLPAHLAFDEFKGVDRQLHFICLDG
LBHH_RS09740       EDRSMTSIASENNVSINTVQRVLGNCSHRFIDSYEYLPAHLAFDEFKGVDRQLHFICLDG
LBHH_RS00835       EDRSMTSIASENNVSINTVQRVLGNCSHRFIDSYEYLPAHLAFDEFKGVDRQLHFICLDG
LHE_RS22485        EDRSMTSIARENNVSINPVQRVLGNCSHRFIDSYEYLPAHLAFDEFKGVDRQLHFICLDG
TU99_RS00110       EDRSMTSIARENNVSINTVQRVLGNCSHRFIDSYEYLPAHLAFDEFKGVDRQLHFICLDG
LHV_RS00100        EDRSMTSIARENNVSINTVQRVLGNCSHRFIDSYEYLPAHLAFDEFKGVDRQLHFICLDG
Lh22155_00130      EDRSMTSIARENNVSINTVQRVLGNCSHRFIDSYEYLPAHLAFDEFKGVDRQLHFICLDG
Lh8105_00105       EDRSMTSIARENNVSINTVQRVLGNCSHRFIDSYEYLPAHLAFDEFKGVDRQLHFICLDG
Lh22155_00690      EDRSMTSIARENNVSINTVQRVLGNCSHRFIDSYEYLPAHLAFDEFKGVDRQLHFICLDG
ALV80_RS07700      EDRSMTSIASENNVSVNTVQRVLGSCSHRFLDSYEYLPAHLAFDEFKGVDRQLHFICLDG
LHE_RS19840        EDRSMTSIARENNVSINTVQRVLGNCSHRFIDSYEYLPAHLAFDEFKGVDRQPHFICLDG
BCM45_RS03830      EDRSMTSIARENNVSINPVQRVLGNCSHRFIDSYEYLPAHLAFDEFKGVDRQLHFICLEG
HUO_RS04460        EDRSMTSIARENNVSINPVQRVLGNCSHRFIDSYEYLPAHLAFDEFKGVDRQLHFICLDG
HUO_RS04805        EDRSMTSIARENNVSINTVQRVLGNCSHRFIDSYEYLPAHLAFDEFKGVDRQLHFICLDG
LHE_RS19010        EDRSMTSIARENNVSINTVQRVLGNCSHRFIDSYEYLPAHLAFDEFKGVDRQLHFICLDG
Lh8105_04500       EDRSMTSIARENNVSINTVQRVLGNCSHRFIDSYEYLPAHLAFDEFKGVDRQLHFICLDG
LHE_RS16875        EDRSMTSIARENNVSINTVQRVLGNCSHRFIDSYEYLPAHLAFDEFKGVDRQLHFICLDG
Lh22155_07670      EDRSMTSIARENNVSINTVQRVLGNCSHRFIDSYEYLPAHLAFDEFKGVDRQLHFICLDG
Lh8105_02140       EDRSMTSIARENNVSINTVQRVLGNCSHRFIDSYEYLPAHLAFDEFKGVDRQLHFICLDG
Lh8105_07965       EDRSMTSIARENNVSINTVQRVLGNCSHRFIDSYEYLPAHLAFDEFKGVDRQLHFICLDG
LHV_RS09630        EDRSMTSIARENNVSINTVQRVLGNCSHRFIDSYEYLPAHLAFDEFKGVDRQLHFICLEG
BCM45_RS01935      EDRSMTSIARENNISINTVQRVLGNCSHRFIDSYEYLPAHLAFDEFKGVDRQLHFICLDG
ALV80_RS05525      EDRSMTSIARENNVSINTVQRVLGNCSHRFIDSYEYLPAHLAFDEFKGVDRQLHFICLAG
LBHH_RS06100       EDRSMTSIARENNVSINTVQRVLGNCSHRFIDSYEYLPAHLAFDEFKGVDRQLHFICLAG
LHE_RS13755        EDRSMTSIARENNVSINTVQRVLGNCSHRFIDSYEYLPAHLAFDEFKGVDRQLHFICLDG
BCM45_RS08005      EDRSMTSIARENNVSINTVQRVLGNCSHRFIASYEYLPAHLAFDEFKGVDRQLHFICLEG
LBHH_RS09155       EDRSMTSIARENNVSINTVQRVLGNCSHRFIDSYEYLPAHLAFDEFKGVDRQLHFICLDG
ALV80_RS03305      EDRSMTSIARENNVSINTVQRVLGNCSHRFIDSYEYLPAHLAFDEFKGVDRQLHFICLDG
ALV80_RS01985      EDRSMTSIARENNVSINTVQRVLGNCSHRFIDSYEYLPAHLAFDEFKGVDRQLHFICLDG
                                                                               

R0052_RS06500      DSEQFIFLLLSLMERVMLNNF---------------------------------------
TU99_RS09770       ---NLILILKKKY------------------------------------CFQ--------
ALV80_RS09470      ------------------------------------------------------------
R0052_RS04225      DNHQVVQILRTRYKKTLLKYFGRFSPQARANVKTVTMDLNFYYQDIVRACFPNAQIVIDR
LHE_RS13500        -----ILILKKKY------------------------------------CFQ--------
Lh8627_09080       -----ILILKKKY------------------------------------CFQ--------
LBH_RS08395        ------------------------------------------------------------
LHV_RS08840        DNHQVVQILRTRYKKTLLKYFGRFSPQARANVKTVTMDLNFYYQDIVRACFPNAQIVIDR
Lh8627_02725       DNHQVVQILRTRYKKTLLKYFGRFSPQARANVKTVTMDLNFYYQDIVRACFPNAQIVIDR
Lh22155_05945      DSHQVVQILRTRYKKNLLKYFGRFSPQARANVKTVTMDLNFYYQDIVRACFPNAQIVIDR
ALV80_RS09375      DSHQVVQILRTRYKKNLLKYFGRFSPQARANVKTVTMDLNFYYQDIVRACFPNAQIVIDR
BCM45_RS08130      DNHQVVQILRTRYKKTLLKYFGRFSPQARANVKTVTMDLNFYYQDIVRACFPNAQIVIDR
Lh22155_08275      DSHQVVQILRTRYKKNLLKYFGRFSPQARANVKTVTMDLNFYYQDIVRACFPNAQIVIDR
Lh8105_08530       DSHQVVQILRTRYKKNLLKYFGRFSPQARANVKTVTMDLNFYYQDIVRACFPNAQIVIDR
Lh8105_03190       DSHQVVQILRTRCKKTLLKYFGRFSPQARANVRTVTMDLNFYYQDIVRACFPNAQIVIDR
Lh8105_10425       DNHQVVQILRTRYKKMLLKYFGRFSPQARANVKTVTMDLNFYYQDIVRACFPNAQIVIDR
LHV_RS08090        DNHQVVQILRTRYKKTLLKYFGRFSPQARANVKTVTMDLNFYYQDIVRACFPNAQIVIDR
Lh22155_03090      DNHQVVQILRTRYKKTLLKYFGRFSPQARANVKTVTMDLNFYYQDIVRACFPNAQIVIDR
LHV_RS06795        DNHQVVQILRTRYKKTLLKYFGRFSPQARANVKTVTMDLNFYYQDIVRACFPNAQIVIDR
Lh22155_04500      DNHQVVQILRTRYKKTLLKYFGRFSPQARANVKTVTMDLNFYYQDIVRACFPNAQIVIDR
Lh22155_03820      DSHQVVQILRTRYKKTLLKYFGRFSPQARANVKTVTMDLNFYYQDIVRACFPNAQIVIDR
R0052_RS09095      DSHQVVQILRTRYKKTLLKYFGRFSPQARANVRTVTMDLNFYYQDIVRACFPNAQIVIDR
BCM45_RS08530      -----ILILKKKY------------------------------------CFQ--------
LHV_RS09085        -----ILILKKKY------------------------------------CFQ--------
Lh22155_09690      -----ILILKKKY------------------------------------CFQ--------
Lh8105_09910       -----ILILKKKY------------------------------------CFQ--------
HUO_RS10255        -----ILILKKKY------------------------------------CFQ--------
LBHH_RS03200       DSHQVVQILRTRYKKTLLKYFGRFSPQARANVKTVTMDLNFYYQDIVRACFPNAQIVIDR
LBHH_RS09480       ------------------------------------------------------------
LHV_RS01875        DSHQVVQILRTRYKKNLLKYFGRFSPQARANVKTVTMDLNFYYQDIVRACFPNAQIVIDR
Lh22155_01990      DSHQVVQILRTRYKKNLLKYFGRFSPQARANVRTVTMDLNFYYQDIVRACFPNAQIVIDR
LHV_RS01330        DNHQVVQILRTRCKKTLLKYFGRFSPQARANVKTVTMDLNFYYQDIVRACFPNAQIVIDR
Lh22155_01400      DNHQVVQILRTRCKKTLLKYFGRFSPQARANVKTVTMDLNFYYQDIVRACFPNAQIVIDR
Lh8105_01270       DNHQVVQILRTRCKKTLLKYFGRFSPQARANVKTVTMDLNFYYQDIVRACFPNAQIVIDR
HUO_RS08980        DNHQVVQILRTRYKKTLLKYFGRFSPQARANVKTVTMDLNFYYQDVVRACFPNAQIVIDR
Lh8627_00705       DNHQVVQILRTRYKKTLLKYFGRFSPQARANVKTVTMDLNFYYQDIVRACFPNAQIVIDR
Lh8627_09535       DNHQVVQILRTRYKKTLLKYFGRFSPQARANVKTVTMDLNFYYQDIVRACFPNAQIVIDR
Lh8627_05955       DNHQVVQILRTRYKKTLLKYFGRFSPQARANVKTVTMDLNFYYQDIVRACFPNAQIVIDR
HUO_RS05545        DRHQVVQILRTRYKKNLLKYFGRFSPQARANVRTVTMDLNFYYQDIVRACFPNAQIVIDR
ALV80_RS06210      DSHQVVQILRTRYKKNLLKYFGRFSPQARANVRTVTMDLNFYYQDIVRACFPNAQIVIDR
LHV_RS00150        DSHQVVQILRTRYKKNLLKYFGRFSPQARANVKTVTMDLNFYYQDIVRACFPNAQIVIDR
HUO_RS00215        DNHQVVQILRTRYKKTLLKYFGRFSPQARANVKTVTMDLNFYYQDIVRACFPNAQIVIDR
BCM45_RS07925      DNHQVVQILRTRYKKTLLKYFGRFSPQARANVKTVTTDLNFYYQDIVRACFPNAQIVIDR
BCM45_RS08670      DNHQVVQILRTRYKKTLLKYFGRFSPQARANVKTVTTDLNFYYQDIVRACFPNAQIVIDR
LHV_RS09710        DSHQVVQILRTRYKKTLLKYFGRFSPQARANVKTVTMDLNFYYQDIVRACFPNAQIVIDR
Lh22155_10305      DSHQVVQILRTRYKKTLLKYFGRFSPQARANVKTVTMDLNFYYQDIVRACFPNAQIVIDR
Lh8105_10505       DSHQVVQILRTRYKKTLLKYFGRFSPQARANVKTVTMDLNFYYQDIVRACFPNAQIVIDR
ALV80_RS03110      DSHQVVQILRTRYKKNLLKYFGRFSPQARANVRTVTMDLNFYYQDIVRACFPNAQIVIDR
BCM45_RS03150      DSHQVVQILRTRYKKNLLKYFGRFSPQARANVRTVTMDLNFYYQDIVRACFPNAQIVIDR
Lh22155_06435      DSHQVVRILRTRYKKNLLKYFGRFSPQARANVRTVTMDLNFYYQDIVRACFPNAQIVIDR
LHV_RS04910        DSHQVVQILRTRYKKNLLKYFGRFSPQARANVRTVTMDLNFYYQDIVRACFPNAQIVIDR
Lh8105_02110       DSHQVVQILRTRYKKNLLKYFGRFSPQARANVRTVTMDLNFYYQDIVRACFPNAQIVIDR
Lh8105_06830       DSHQVVQILRTRYKKNLLKYFGRFSPQARANVRTVTMDLNFYYQDIVRACFPNAQIVIDR
Lh8105_07180       DSHQVVQILRTRYKKNLLKYFGRFSPQARANVRTVTMDLNFYYQDIVRACFPNAQIVIDR
Lh8105_10535       DSHQVVQILRTRYKKNLLKYFGRFSPQARANVRTVTMDLNFYYQDIVRACFPNAQIVIDR
ALV80_RS01230      DSHQVVQILRTRYKKNLLKYFGRFSPQARANVRTVTMDLNFYYQDIVRACFPNAQIVIDR
ALV80_RS00200      DSHQVVQILRTRYKKNLLKYFGRFSPQARANVRTVTMDLNFYYQDIVRACFPNAQIVIDR
ALV80_RS09085      DSHQVVQILRTRYKKNLLKYFGRFSPQARANVRTVTMDLNFYYQDIVRACFPNAQIVIDR
LBHH_RS03380       DSHQVVQILRTRYKKNLLKYFGRFSPQARANVRTVTMDLNFYYQDIVRACFPNAQIVIDR
LBHH_RS10060       DSHQVVQILRTRYKKNLLKYFGRFSPQARANVRTVTMDLNFYYQDIVRACFPNAQIVIDR
ALV80_RS09765      DSHQVVQILRTRYKKNLLKYFGRFSPQARANVRTVTTDLNFYYQDIVRACFPNAQIVIDR
ALV80_RS10130      DNHQVVQILRTRYKKNLLKYFGRFSPQARANVRTVTMDLNFYYQDIVRACFPNAQIVIDR
LBHH_RS09510       DSHQVVQILRTRYKKNLLKYFGRFSPQARANVRTVTMDLNFYYQDIVRACFPNAQIVIDR
LBHH_RS09740       DSHQVVQILRTRYKKNLLKYFGRFSPQARANVRTVTMDLNFYYQDIVRACFPNAQIVIDR
LBHH_RS00835       DSHQVVQILRTRYKKTLLKYFGRFSPQARANVKTVTMDLNFYYQDIVRACFPNAQIVIDR
LHE_RS22485        DNHQVVQILRTRYKKTLLKYFGRFSPQARANVKTVTMDLNFYYQDIVRACFPNAQIVIDR
TU99_RS00110       DNHQVVQILRTRYKKTLFKYFGRFSPQAIANVKTVTMDLNFYYQDIVRACFPNAQIVIDR
LHV_RS00100        DSHQVVQILRTRYKKNLLKYFGRFSPQARANVKTVTMDLNFYYQDIVRACFPNAQIVIDR
Lh22155_00130      DSHQVVQILRTRYKKNLLKYFGRFSPQARANVKTVTMDLNFYYQDIVRACFPNAQIVIDR
Lh8105_00105       DSHQVVQILRTRYKKNLLKYFGRFSPQARANVKTVTMDLNFYYQDIVRACFPNAQIVIDR
Lh22155_00690      DSHQVVQILRTRYKKNLLKYFGRFSPQARANVKTVTMDLNFYYQDIVRACFPNAQIVIDR
ALV80_RS07700      DSHQVVQILRTRYKKTLLKYFGRFSPQARANVKTVTMDLNFYYQDIVRACFPNAQIVIDR
LHE_RS19840        DNHQVVQILRTRYKKTLLKYFGRFSPQAKANVKTVTMDLNFYYQDIVRACFPNAQIVIDR
BCM45_RS03830      DNHQVVQILRTRYKKTLLKYFGRFSPQARANVKTVTMDLNFYYQDIVRACFPNAQIVIDR
HUO_RS04460        DNHQVVQILRTRYKKTLLKYFGRFSPQARANVKTVTMDLNFYYQDIVIACFPNAQIVIDR
HUO_RS04805        DNHQVVQILRTRYKKNLLKYFGRFSPQARANVRTVTMDLNFYYQDIVRACFPNAQIVIDR
LHE_RS19010        DNHQVVQILRTRYKKTLLKYFGRFSPQARANVKTVTMDLNFYYQDIVRACFPNAQIVIDR
Lh8105_04500       DNHQVVQILRTRYKKTLLKYFGRFSPQARANVKTVTMDLNFYYQDIVRACFPNAQIVIDR
LHE_RS16875        DNHQVVQILRTRYKKTLLKYFGRFSPQARANVKTVTMDLNFYYQDIVRACFPNAQIVIDR
Lh22155_07670      DNHQVVQILRTRYKKTLLKYFGRFSPQARANVKTVTMDLNFYYQDIVRACFPNAQIVIDR
Lh8105_02140       DSHQVVQILRTRYKKTLLKYFGRFSPQARANVKTVTMDLNFYYQDIVRACFPNAQIVIDR
Lh8105_07965       DNHQVVQILRTRYKKTLLKYFGRFSPQARANVKTVTMDLNFYYQDIVRACFPNAQIVIDR
LHV_RS09630        DNHQVVQILRTRYKKTLLKYFGRFSPQARANVKTVTMDLNFYYQNIVRACFPNAQIVIDR
BCM45_RS01935      DNHQVVQILRTRYKKTLLKYFGRFSPQARANVKTVTMDLNFYYQDIVRACF---------
ALV80_RS05525      DNHQVVQILRTRYKKTLLKYFGRFSPQARANVKTVTMDLNFYYQDIVRACFPNAQIVIDR
LBHH_RS06100       DNHQVVQILRTRYKKTLLKYFGRFSPQARANVKTVTMDLNFYYQDIVRACFPNAQIVIDR
LHE_RS13755        DNHQVVQILRTRYKKTLLKYFGRFSPQARANVKTVTMDLNFYYQDIVRACFPNAQIVIDR
BCM45_RS08005      DNHQVVQILRTRYKKTLLKYFGRFSPQARANVKTVTMDLNFYYQDIVRACFPNAQIVIDR
LBHH_RS09155       DNHQVVQILRTRYKKTLLKYFGRFSPQARANVKTVTMDLNFYYQDIVRACFPNAQIVIDR
ALV80_RS03305      DNHQVVQILRTRYKKTLLKYFGRFSPQARANVKTVTMDLNFYYQDIVRACFPNAQIVIDR
ALV80_RS01985      DNHQVVQILRTRYKKTLLKYFGRFSPQARANVKTVTMDLNFYYQDIVRACFPNAQIVIDR
                                                                               

R0052_RS06500      -----MLKHDFE-------------------------------------HNKLNLH----
TU99_RS09770       ------------------------------------RLFLQNGPD---------------
ALV80_RS09470      ------------------------------------------------------------
R0052_RS04225      FHMIQMLTRSFNSLRVQVMKTFDKKSREYQLLKSPWKLYLKKYDELEKIHPRYNWHYKDC
LHE_RS13500        ------------------------------------RLFLQNGPD---------------
Lh8627_09080       ------------------------------------RLFLQNGPD---------------
LBH_RS08395        ------------------------------------------------------------
LHV_RS08840        FHMIQMLTRSFNSLRVQVMKTFDKKSRQYRLLKSPWKLYLKKFNELEKVHPRYNWHYKDC
Lh8627_02725       FHMIQMLTRSFNSLRVQVMKTFDKKSRQYQLLKSPWKLYLKKFNELEKVHPRYNWHYKDC
Lh22155_05945      FHMIQMITRSFNSLRVQVMKTFDKRSRQYQLLKSPWKLYLKKFDELEKVHPRYNWHYKDC
ALV80_RS09375      FHMIQMLTRSFNSLRVQVMKTFDKRSRQYQLLKSPWKLYLKKFNELEKVHPRYNWHYKDC
BCM45_RS08130      FHMIQMLTRSFNSLKVKVMKTSDKRSRQYQLLKYPWKLYLKKFDELEKAHPRYNWHYKDC
Lh22155_08275      FHMIQMLTRSFNSLRVQVMKTFDKRSRQYQLLKSPWKLYLKKYDELEKIHPRYNWHYKDC
Lh8105_08530       FHMIQMLTRSFNSLRVQVMKTFDKRSRQYQLLKSPWKLYLKKYDELEKIHPRYNWHYKDC
Lh8105_03190       FHMIQMLTRSFNSLRVQVMKTFDKRSRQYQLLKSPWKLYLKKFDELEKAHPRYNWHYKDC
Lh8105_10425       FHMIQMLTRSFNSLRVQVMKTFDKRSRQYQLLKSPWKLYLKKFDELEKAHPRYNWHYKDC
LHV_RS08090        FHMIQILTRSFNSLRVQVMKTFDKRSRQYQLLKSPWKLYLKKFDELEKAHPRYNWHYKDC
Lh22155_03090      FHMIQILTRSFNSLRVQVMKTFDKRSRQYQLLKSPWKLYLKKFDELEKAHPRYNWHYKDC
LHV_RS06795        FHMIQMLTRSFNSLRVQVMKTFDKRSRQYQLLKSPWKLYLKKFDELEKAHPRYNWHYKDC
Lh22155_04500      FHMIQMLTRSFNSLRVQVMKTFDKRSRQYQLLKSPWKLYLKKFDELEKAHPRYNWHYKDC
Lh22155_03820      FHMIQMLTRSFNSLRVQVMKTFDKRSRQYQLLKSPWKLYLKKYDELEKIHPRYNWHYKDC
R0052_RS09095      FHMIQMLTRSFNSLRVQVMKTFDKRSRQYQLLKSPWKLYLKKFDELEKVHPRYNWHYKDC
BCM45_RS08530      ------------------------------------RLFLQNGPD---------------
LHV_RS09085        ------------------------------------RLFLQNGPD---------------
Lh22155_09690      ------------------------------------RLFLQNGPD---------------
Lh8105_09910       ------------------------------------RLFLQNGPD---------------
HUO_RS10255        ------------------------------------RLFLQNGPD---------------
LBHH_RS03200       FHMIQMLTRSFNSLRVQVMKTFDKRSRQYQLLKSPWKLYLKKFDELEKVHPRYNWHYKDC
LBHH_RS09480       ------------------------------------------------------------
LHV_RS01875        FHMIQMITRSFNSLRVQVMKTFDKRSRQYQLLKSPWKLYLKKFDELEKVHPRYNWHYKDC
Lh22155_01990      FHMIQMLTRSFNSLRVKVMKTFDKRSRQYQLLKSPWKLYL-----MEKIHPRYNWHYKDC
LHV_RS01330        FHMIQILTRSFNSLRVQVMKTFDKRSRQYQLLKSPWKLYLKKFDELEKAHPRYNWHYKDC
Lh22155_01400      FHMIQILTRSFNSLRVQVMKTFDKRSRQYQLLKSPWKLYLKKFDELEKAHPRYNWHYKDC
Lh8105_01270       FHMIQILTRSFNSLRVQVMKTFDKRSRQYQLLKSPWKLYLKKFDELEKAHPRYNWHYKDC
HUO_RS08980        FHMIQMLTRSFNSLRVKVMKTFDKRSRQYQLLKYPWKLYLKKFDELEKVHSRYNWHYKDC
Lh8627_00705       FHMIQMLTRSFNSLRVQVMKTFDKRSRQYQLLKSPWKLYLKKFDELEKVHPRYNWHYKDC
Lh8627_09535       FHMIQMLTRSFNSLRVQVMKTFDKRSRQYQLLKSPWKLYLKKFDELEKVHPRYNWHYKDC
Lh8627_05955       FHMIQMLTRSFNSLRVQVMKTFDKRSRQYQLLKSPWKLYLKKFDELEKVHPRYNWHYKDC
HUO_RS05545        FHMIQMLTRSFNSLRVQVMKTFDKRSRQYQLLKSPWKLYLKKFDELEKVHSRYNWHYKDC
ALV80_RS06210      FHMIQMLTRSFNSLRVQVMKTFDKRSRQYQLLKSPWKLYLKKFDELEKVHPRYNWHYKDC
LHV_RS00150        FHMIQMITRSFNSLRVQVMKTFDKRSRQYQLLKSPWKLYLKKFDELEKVHPRYNWHYKDC
HUO_RS00215        FHMIQMLTRSFNSLRVQVMKTFDKRSRQYQLLKSPWKLYLKKFDELEKVHPRYNWHYKDC
BCM45_RS07925      FHMIQMLTRSFNSLRVQVMKTFDKRSRQYQLLKSPWKLYLKKFDELEKVHPRYNWHYKDC
BCM45_RS08670      FHMIQMLTRSFNSLRVQVMKTFDKRSRQYQLLKSPWKLYLKKFDELEKVHPRYNWHYKDC
LHV_RS09710        FHMIQMLTRSFNSLRVQVMKTFDKRSRQYQLLKSPWKLYLKKFDELEKVHPRYNWHYKDC
Lh22155_10305      FHMIQMLTRSFNSLRVQVMKTFDKRSRQYQLLKSPWKLYLKKFDELEKVHPRYNWHYKDC
Lh8105_10505       FHMIQMLTRSFNSLRVQVMKTFDKRSRQYQLLKSPWKLYLKKFDELEKVHPRYNWHYKDC
ALV80_RS03110      FHMIQMLTRSFNSLRVKVMKTFDKRSRQYQLLKSPWKLYLKKFDELEKVHPRYNWHYKDC
BCM45_RS03150      FHMIQMLTRSFNSLRVKVMKTFDKRSRQYQLLKSPWKLYLKKFDELEKVHPRYNWHYKDC
Lh22155_06435      FHMIQMLTRSFNSLRVKVMKTFDKRSRQYQLLKSPWKLYLKKFDELEKVHPRYNWHYKDC
LHV_RS04910        FHMIQMLTRSFNSLRVKVMKTFDKRSRQYQLLKSPWKLYLKKFDELEKVHPRYNWHYKDC
Lh8105_02110       FHMIQMLTRSFNSLRVQVMKTFDKRSRQYQLLKSPWKLYLKKFDELEKVHPRYNWHYKDC
Lh8105_06830       FHMIQMLTRSFNSLRVQVMKTFDKRSRQYQLLKSPWKLYLKKFDELEKVHPRYNWHYKDC
Lh8105_07180       FHMIQMLTRSFNSLRVQVMKTFDKRSRQYQLLKSPWKLYLKKFDELEKVHPRYNWHYKDC
Lh8105_10535       FHMIQMLTRSFNSLRVQVMKTFDKRSRQYQLLKSPWKLYLKKFDELEKVHPRYNWHYKDC
ALV80_RS01230      FHMIQMITRSFNSLRVQVMKTFDKRSRQYQLLKSPWKLYLKKFDELEKVHPRYNWHYKDC
ALV80_RS00200      FHMIQMLTRSFNSLRVKVMKTFDKRSRQYQLLKSPWKLYLKKFDELEKVHPRYNWHYKDC
ALV80_RS09085      FHMIQMLTRSFNSLRVKVMKTFDKRSRQYQLLKSPWKLYLKKFDELEKVHPRYNWHYKDC
LBHH_RS03380       FHMIQMLTRSFNSLRVKVMKTFDKRSRQYQLLKSPWKLYLKKFDELEKVHPRYNWHYKDC
LBHH_RS10060       FHMIQMLTRSFNSLRVKVMKTFDKRSRQYQLLKSPWKLYLKKFDELEKVHPRYNWHYKDC
ALV80_RS09765      FHMIQMLTRSFNSLRVKVMKTFDKRSRQYQLLKSPWKLCLKKFDELEKVHPRYNWHYKDC
ALV80_RS10130      FHMIQMLTRSFNSLRVKVMKTFDKRSRQYQLLKSPWKLYLKKFDELEKVHPRYNWHYKDC
LBHH_RS09510       FHMIQMLTRSFNSLRVKVMKTFDKRSRQYQLLKSPWKLYLKKFDELEKVHPRYNWHYKDC
LBHH_RS09740       FHMIQMLTRSFNSLRVKVMKTFDKRSRQYQLLKSPWKLYLKKFDELEKVHPRYNWHYKDC
LBHH_RS00835       FHMIQMLTRSFNSLRVQVMKTFDKRSRQYQLLKSPWKLCLKKFDELEKVHPRYNWHYKDC
LHE_RS22485        FHMIQMLTRSFNSLRVQVMKTFDKRSRQYQLLKSPWKLYLKKFDELEKVHPRYNWHYKDC
TU99_RS00110       FNMIQMLTRSFNSLRVQVM---NKRSRQYQLLKYPWKLYLKKFDELEKVHSRYNWHYKDC
LHV_RS00100        FHMIQMLTRSFNSLRVQVMKTFDKRSRQYQLLKSPWKLYLKKFDELEKAHPRYNWHYKDC
Lh22155_00130      FHMIQMLTRSFNSLRVQVMKTFDKRSRQYQLLKSPWKLYLKKFDELEKAHPRYNWHYKDC
Lh8105_00105       FHMIQMLTRSFNSLRVQVMKTFDKRSRQYQLLKSPWKLYLKKFDELEKAHPRYNWHYKDC
Lh22155_00690      FHMIQMLTRSFNSLRVQVMKTFDKRSRQYQLLKSPWKLYLKKFDELEKAHPRYNWHYKDC
ALV80_RS07700      FHMIQMLTRSFNSLRVQVMKTFDKRSRQYQLLKSPWKLYLKKFDELEKVHPRYNWHYKDC
LHE_RS19840        FHMIQMLTRSFNSLRVQVMKTFDKRSRQYQLFKSPWKLYLKKFDELEKIHPRYNWHYKDC
BCM45_RS03830      FHMIQMLTRSFNSLRVQVMKTFDKRSRQYQLLKSPWKLYLKKFDELEKVHPRYNWHYKDC
HUO_RS04460        FHMIQMLTRSFNSLRVQVMKTFDKRSRQYQLLKSPWKLYLKKFDELEKVHPRYNWHYKDC
HUO_RS04805        FHMIQMLTRSFNSLRVQVMKTFDKRSRQYQLLKSPWKLYLKKFDELEKVHPRYNWHYKDC
LHE_RS19010        FHMIQMLTRSFNSLRVQVMKTFDKRSRQYQLLKSPWKLYLKKFDELEKVHPRYNWHYKDC
Lh8105_04500       FHMIQMLTRSFNSLRVQVMKTFDKRSRQYQLLKSPWKLYLKKFDELEKVHPRYNWHYKDC
LHE_RS16875        FHMIQMLTRSFNSLRVQVMKTFDKRSRQYQLLKSPWKLYLKKFDELEKVHPRYNWHYKDC
Lh22155_07670      FHMIQMLTRSFNSLRVQVMKTFDKRSRQYQLLKSPWKLYLKKFDELEKAHPRYNWHYKDC
Lh8105_02140       FHMIQMLTRSFNSLRVQVMKTFDKRSRQYQLLKSPWKLYLKKFDELEKAHPRYNWHYKDC
Lh8105_07965       FHMIQMLTRSFNSLRVQVMKTFDKRSRQYQLLKSPWKLYLKKFDELEKAHPRYNWHYKDC
LHV_RS09630        FHMIQMLTHSFNSLRVKRMKTFDKRSRQYQLLKYPWKLYLKKFDELEKVHSRYNWHYKDC
BCM45_RS01935      -HMIQMLTRSFNSLRVQVMKTFDKRSRQYQLLKSPWKLYLKKFDELEKVHPRYNWHYKDC
ALV80_RS05525      FHMIQMLTRSFNSLRVQVMKTFDKRSRQYQLLKSPWKLYLKKFDELEKVHPRYNWHYKDC
LBHH_RS06100       FHMIQMLTRSFNSLRVQVMKTVDKRSRQYQLLKSPWKLYLKKFDELEKVHPRYNWHYKDC
LHE_RS13755        FHMIQMLTRSFNSLRVQVMKTFDKRSRQYQLLKSPWKLYLKKFDELEKVHPRYNWHYKDC
BCM45_RS08005      FHMIQMLTRSFNSLRVQVMKTFDKRSRQYQLLKSPWKLYLKKFDELEKVHPRYNWHYKDC
LBHH_RS09155       FHMIQMLTRSFNSLRVQIMKTFDKRSRQYQLLKSPWKLYLKKFDELEKVHPRYNWHYKDC
ALV80_RS03305      FHMIQMLTRSFNSLRIQVMKTFDKRSRQYQLLKSPWKLYLKKFDELEKVHPRYNWHYKDC
ALV80_RS01985      FHMIQMLTRSFNSLRIQVMKTFDKRSRQYQLLKSPWKLYLKKFDELEKVHPRYNWHYKDC
                                                                               

R0052_RS06500      --------------------------FILFVQ----------------------------
TU99_RS09770       -EKAQVVTESINTSTTLENSYNLMQSFIQAVETGNTHELKSLINCQDQIGTLMHKTLLTF
ALV80_RS09470      -----------------------MQSFIQAVETGNTHELKSLINCQDQIGTLMHKTLLTF
R0052_RS04225      LTQAQVVTEGINTSTALENSYNLMQSFIQAVETGNTHELKSLINCQDQIGTLMHKTLLTF
LHE_RS13500        -EKAQVVTESINTSTTLENSYNLMQSFIQAVETG--------------------------
Lh8627_09080       -EKAQVVTESINTSTTLENSYNLMQSFIQAVETG--------------------------
LBH_RS08395        -----------------------MQSFIQAVETGNTHEIKSLINCQDQIGTLMHKTLLTF
LHV_RS08840        LTQAQVVTEGINASTTLENSYNLMQDFIQAVETGNTQKLKSLINCKDQIGTLMHKTLLTF
Lh8627_02725       LTQAQVVTEGINASTTLENSYNLMQDFIQAIETGNTQKLKSLINCKDQIGTLMHKTLLTF
Lh22155_05945      LTQAQVVTEGINANTALENSYNLMQDFIQAIETGNTQKLKSLINCKDQIGTLMHKTLLTF
ALV80_RS09375      LTQAQVVTEGISANTALENSYNLMQSFIQAVETGNTHELKSLINCQDQIGTLMHKTLLTF
BCM45_RS08130      LTQAQVVMEGINTSTTLENSYNLMQSFIQAVETGNTHELKSLINCQDQIGTLMHKTLLTF
Lh22155_08275      LTQAQVVTEGINTSTTLENSYNLMQSFIQAVETGNTHELKSLINCQDQIGTLMHKTLLTF
Lh8105_08530       LTQAQVVTEGINTSTTLENSYNLMQSFIQAVETGNTHELKSLINCQDQIGTLMHKTLLTF
Lh8105_03190       LTQAQVVMEGINTSTTLENSYNLMQSFIQAVETGNTHELKSLINCQDQIGTLMHKTLLTF
Lh8105_10425       LTQAQVVMEGINTSTTLENSYNLMQSFIQAVETGNTHELKSLINCQDQIGTLMHKTLLTF
LHV_RS08090        LTQAQVVMEGINTSTTLENSYNLMQSFIQAVETGNTHELKSLINCQDQIGTLMHKTLLTF
Lh22155_03090      LTQAQVVMEGINTSTTLENSYNLMQSFIQAVETGNTHELKSLINCQDQIGTLMHKTLLTF
LHV_RS06795        LTQAQVVMEGINTSTTLENSYNLMQSFIQAVETGNTHELKSLINCQDQIGTLMHKTLLTF
Lh22155_04500      LTQAQVVMEGINTSTTLENSYNLMQSFIQAVETGNTHELKSLINCQDQIGTLMHKTLLTF
Lh22155_03820      LTQAQVVTEGINTSTTLENSYNLMQSFIQAVETGNTHELKSLINCQDQIGTLMHKTLLTF
R0052_RS09095      LTQAQAVTEGINTSTTLENSYNLMQSFIQAVETGNTHELKSLINCQDQIGTLMHKTLLTF
BCM45_RS08530      -EKAQVVTEGINTSTTLENSYNLMQSFIQAFETGNTHELKSLINCQDQIGTLMHKTLLTF
LHV_RS09085        -EKAQVVTEGINTSTTLENSYNLMQSFIQAVETGNTHELKSLINCQDQIGTLMHKTLLTF
Lh22155_09690      -EKAQVVTEGINTSTTLENSYNLMQSFIQAVETGNTHELKSLINCQDQIGTLMHKTLLTF
Lh8105_09910       -EKAQVVTEGINTSTTLENSYNLMQSFIQAVETGNTHELKSLINCQDQIGTLMHKTLLTF
HUO_RS10255        -EKAQVVTEGINTSTTLENSYNLMQSFIQAVETGNTHELKSLINCQDQIGTLMHKTLLTF
LBHH_RS03200       LTQA--VTEGINTSTTLENSYNLMQSFIQAVETGNTHELKSLINCQDQIGTLMHKTLLTF
LBHH_RS09480       -----------------------MQSFIQAVETGNTHELKSLINCQDQIGTLMHKTLLIF
LHV_RS01875        LTQAQVVTEGINANTALENSYNLMQSFIQAIETNNTQELKSLITSKDSIGTLMHKTLLTF
Lh22155_01990      LTQAQVVMEGISANTALENSYNLMQSFIQAIETNNTQELKSLITSKDSIGTLMHKTLLTF
LHV_RS01330        LTQAQVVTEGINTSTALENSYNLMQSFIQAVETGNTHELKSLINCQDQIGTLMHKTLLTF
Lh22155_01400      LTQAQVVTEGINTSTALENSYNLMQSFIQAVETGNTHELKSLINCQDQIGTLMHKTLLTF
Lh8105_01270       LTQAQVVTEGINTSTALENSYNLMQSFIQAVETGNTHELKSLINCQDQIGTLMHKTLLTF
HUO_RS08980        LTQAQVATEGINTSTALENSYNLMQSFIQVVETGNTHELKSLINCQDQIGTLMHKTLLTF
Lh8627_00705       LTQSQVVTEGINTSTALENSYNLMQSFIQAVETGNTHELKSLINCQDQIGTLMHKTLLTF
Lh8627_09535       LTQSQVVTEGINTSTALENSYNLMQSFIQAVETGNTHELKSLINCQDQIGTLMHKTLLTF
Lh8627_05955       LTQSQVVTEGINTSTALENSYNLMQSFIQAVETGNTHELKSLINCQDQIGTLMHKTLLTF
HUO_RS05545        LTQAQVVTEGINTSTALENSYNLMQSFIQAVETGNTHELKSLINCQDQIGTLMHKTLLTF
ALV80_RS06210      LTQAQVVTEGINANTALENSYNLMQDFIQAIETGNTQKLKSLINCKDQIGTLMHKTLLTF
LHV_RS00150        LTQAQVVTEGINANTALENSYNLMQSFIQAVETGNTHELKSLINCQDQIGTLMHKTLLTF
HUO_RS00215        LTQAQAVTEGINTSTALENSYNLMQDFIQAIETGNTQKLKSLINCKDQIGTLMHKTLLTF
BCM45_RS07925      LTQAQAVTEGINTSTALENSYNLMQDFIQAIETGNTQKLKSLINCKDQIGTLMHKTLLTF
BCM45_RS08670      LTQAQAVTEGINTSTALENSYNLMQDFIQAIETGNTQKLKSLINCKDQIGTLMHKTLLTF
LHV_RS09710        LTQAQAVTEGINTSTALENSYNLMQDFIQAIETGNTQKLKSLINCKDQIGTLMHKTLLTF
Lh22155_10305      LTQAQAVTEGINTSTALENSYNLMQDFIQAIETGNTQKLKSLINCKDQIGTLMHKTLLTF
Lh8105_10505       LTQAQAVTEGINTSTALENSYNLMQDFIQAIETGNTQKLKSLINCKDQIGTLMHKTLLTF
ALV80_RS03110      LTQAQVVTEGINANTALENSYNLMQDFIQAIETGNTQTLKSLINCKDQIGTLMHKTLLTF
BCM45_RS03150      LTQAQVVTEGINANTALENSYNLMQDFIQAIETGNTQKLKSLINCKDQIGTLMHKTLLTF
Lh22155_06435      LTQAQVVTEGINANTALENSYNLMQDFIQAIETGNTQKLKSLINCKDQIGTLMHKTLLTF
LHV_RS04910        LTQAQVVTEGINANTALENSYNLMQDFIQAIETGNTQKLKSLINCKDQIGTLMHKTLLTF
Lh8105_02110       LTQAQVVTEGINANTALENSYNLMQDFIQAIETGNTQKLKSLINCQDQIGTLMHKTLLTF
Lh8105_06830       LTQAQVVTEGINANTALENSYNLMQDFIQAIETGNTQKLKSLINCQDQIGTLMHKTLLTF
Lh8105_07180       LTQAQVVTEGINANTALENSYNLMQDFIQAIETGNTQKLKSLINCQDQIGTLMHKTLLTF
Lh8105_10535       LTQAQVVTEGINANTALENSYNLMQDFIQAIETGNTQKLKSLINCQDQIGTLMHKTLLTF
ALV80_RS01230      LTQAQVVTEGINANTALENSYNLMQDFIQAIETGNTQKLKSLINCKDQIGTLMHKTLLTF
ALV80_RS00200      LTQAQVVTEGINANTALENSYNLMQDFIQAIETGNTQKLKSLINCKDQIGTLMHKTLLTF
ALV80_RS09085      LTQAQVVTEGINANTALENSYNLMQDFIQAIETGNTQKLKSLINCKDQIGTLMHKPLLTF
LBHH_RS03380       LTQAQVVTEGINANTALENSYNLMQDFIQAIETGNTQKLKSLINCQDQIGTLMHKTLLTF
LBHH_RS10060       LTQAQVVTEGINANTALENSYNLMQDFIQAIETGNTQKLKSLINCKDQIGTLMHKTLLTF
ALV80_RS09765      LTQAQVVTEGINANTALENSYNLMQDFIQAIETGNTQKLKSLINCKDQIGTLMHKTLLTF
ALV80_RS10130      LTQAQVVTEGINANTALENSYNLMQDFIQAIETGNTQKLKSLINCKDQIGTLMHKTLLTF
LBHH_RS09510       LTQAQVVTEGINANTALENSYNLMQDFIQAIETGNTQKLKSLINCKDQIGTLMHKTLLTF
LBHH_RS09740       LTQAQVVTEGINANTALENSYNLMQDFIQAIETGNTQKLKSLINCKDQIGTLMHKTLLTF
LBHH_RS00835       LTQAQVVTEGINANTALENSYNLMQDFIQAIETGNTQKLKSLINCKDQIGTLMHKTLLTF
LHE_RS22485        LTQAQVVTEGINANTALENSYNLMQDFIQAIETGNTQKLKSLINCKDQIGTLMHKTLLTF
TU99_RS00110       LTQAQVVTEGINTSTALENSYNLMQSFIQAVETGNTHELKSLINCQDQIGTLMHKTLLTF
LHV_RS00100        LTQAQAVTEGINTSTTLENSYNLMQSFIQAVETGNTHELKSLINCQDQIGTLMHKTLLTF
Lh22155_00130      LTQAQAVTEGINTSTTLENSYNLMQSFIQAVETGNTHELKSLINCQDQIGTLMHKTLLTF
Lh8105_00105       LTQAQAVTEGINTSTTLENSYNLMQSFIQAVETGNTHELKSLINCQDQIGTLMHKTLLTF
Lh22155_00690      LTQAQAVTEGINTSTTLENSYNLMQSFIQAVETGNTHELKSLINCQDQIGTLMHKTLLTF
ALV80_RS07700      LTQAQVVTEGINTSTTLENSYNLMQSFIQAVETGNTHELKSLINCQDQIGTLMHKTLLTF
LHE_RS19840        LTQAQVVTEGINTSTALENSYNLMQSFIQAVETGNTHELKSLINCQDQIGTLMHKTLLTF
BCM45_RS03830      LTQAQVVTEGINTSTTLENSYNLMQSFIQAVETGNTHELKSLINCQDQIGTLMHKTLLTF
HUO_RS04460        LTQAQVVTEGINTSTALENSYNLMQSFIQAVETGNTHELKSLINCQDQIGTLMHKTLLTF
HUO_RS04805        LTQAQVVTEGINTSTTLENSYNLMQSFIQAFETGNTHELKSLINCQDQIGTLMHKTLLTF
LHE_RS19010        LTQAQVVTEGINTSTALENSYNLMQSFIQAVETGNTHELKSLTNCQDQIGTLMHKTLLTF
Lh8105_04500       LTQAQVVTEGINTSTALENSYNLMQSFIQAVETGNTHELKSLTNCQDQIGTLMHKTLLTF
LHE_RS16875        LTQAQVVTEGINTSTALENSYNLMQSFIQAVETGNTHELKSLTNCQDQIGTLMHKTLLTF
Lh22155_07670      LTQAQVVMEGINTSTTLENSYNLMQSFIQAVETGNTHELKSLINCQDQIGTLMHKTLLTF
Lh8105_02140       LTQAQVVMEGINTSTTLENSYNLMQSFIQAVETGNTHELKSLINCQDQIGTLMHKTLLTF
Lh8105_07965       LTQAQVVMEGINTSTTLENSYNLMQSFIQAVETGNTHELKSLINCQDQIGTLMHKTLLTF
LHV_RS09630        LTQAQVVTEGINTSTALENSYNLMQSFIQAVETGNTHELKSLINCQDQIGTLMHKTLLTF
BCM45_RS01935      LTQAQVVTEGINTSTALENSYNLMQSFIQAVETGNTHELKSLINCQDQIGTLMHKTLLTF
ALV80_RS05525      LTQAQAVTEGINTSTALENSYNLMQSFIQAVETGNTHELKSLINCQDQIGTLMHKTLLIF
LBHH_RS06100       LTQAQAVTEGINTSTALENSYNLMQSFIQAVETGNTHELKSLINCQDQIGTLMHKTLLIF
LHE_RS13755        LTQAQVVTEGINTSTALENSYNLMQSFIQAVETGNTHELKSLINCQDQIGTLMHKTLLTF
BCM45_RS08005      LTQAQVVTEGINTSTALENSYNLMQSFIQAFETGNTHELKSLINCQDQIGTLMHKTLLTF
LBHH_RS09155       LTQAQVVTEGINTSTALENSYNLMQSFIQAVETGNTHEFKSLINCQDQIGTLMHKTLLTF
ALV80_RS03305      LTQAQAVTEGINTSTALENSYNLMQSFIQAVETGNTHELKSLINCQDQIGTLMHKTLLTF
ALV80_RS01985      LTQAQAVTEGINTSTALENSYNLMQSFIQAVETGNTHELKSLINCQDQIGTLMHKTLLTF
                                             **  .:                            

R0052_RS06500      ----------------------------------------------------ADIL----
TU99_RS09770       KHNLTAMLNGAALPYSSGCLEGFNRKIKQIERIAFGYSNFTNLLTRIRLE--EDLYKKRT
ALV80_RS09470      KHNLTAVLNGAALPYSNGCLEGFNRKIKQIERTAFGYSNFINLLTIIRLE--ENLFKEN-
R0052_RS04225      KHNLTAVLNGAALPYSNGCLEGFNRKIKQIERTAFGYSNFTNLLTRIRLE--ENLFKEN-
LHE_RS13500        ---------------------------------------------KIKLE----------
Lh8627_09080       ---------------------------------------------KIKLE----------
LBH_RS08395        KHNLTAVLNGAALPYSNGCLEGFNRKIKQIERTAFGYSNFTNLLTRIRLE--EDLYKKKN
LHV_RS08840        KHNLTAVLNGAELAYSNGCLEGFNRKIKQIERTAFGYSSFTNLLTRIRLE--ENLYKEKE
Lh8627_02725       KHNLTAVLNGAELAYSNGCLEGFNRKIKQIERTAFGYSSFTNLLTRIRLE--ENLYKEKE
Lh22155_05945      KYNLTAVLNGAELPYSNGCLEGFNRKIKQIERTAFGYSSFTNLLTRIRLE--ENLYKEN-
ALV80_RS09375      KHNLTAVLNGAALPYSNGCLEGFNRKIKQIERTAFGYSNFTNLLTRIRLE--EDLYKEKE
BCM45_RS08130      KHNLTAVLNGAALPYSNGCLEGFNRKIKQIERTAFGYSNFTNLLTRIRLE--EDLCKEKE
Lh22155_08275      KHNLTAVLNGAALPYSNGCLEGFNRKIKQIERTAFGYSNFTNLLIRIRLE--ENQYKEKE
Lh8105_08530       KHNLTAVLNGAALPYSNGCLEGFNRKIKQIERTAFGYSNFTNLLIRIRLE--ENQYKEKE
Lh8105_03190       KHNLTAVLNGAELPYSNGCLEGFNHKIKQIERTAFGYSNFTNLLTRIRLE--ENQYKEKE
Lh8105_10425       KHNLTAVLNGAELPYSNGCLEGFNRKIKQIERTAFGYSNFTNLLTRIRLE--EDLYKEKE
LHV_RS08090        KHNLTAVLNGAELPYSNGCLEGFNHKIKQIERTAFGYSNFTNLLTRIRLE--ENQYKEKE
Lh22155_03090      KHNLTAVLNGAELPYSNGCLEGFNHKIKQIERTAFGYSNFTNLLTRIRLE--ENQYKEKE
LHV_RS06795        KHNLTAVLNGAELPYSNGCLEGFNRKIKQIERTAFGYSNFTNLLTRIRLE--ENQYKEKE
Lh22155_04500      KHNLTAVLNGAELPYSNGCLEGFNRKIKQIERTAFGYSNFTNLLTRIRLE--ENQYKEKE
Lh22155_03820      KHNLTAVLNGAALPYSNGCLEGFNRKIKQIERTAFGYSNFTNLLTRIRLE--EDLYKEKE
R0052_RS09095      KHNLTAVLNGAALPYSNGCLEGFNCKIKQIERTAFGYFNFTNLLTRIRLE--EDLYKEKE
BCM45_RS08530      KHNLTAVLKGAALPYSNGCLEGFNRKIKQIERTAFGYSNFTNLLTRIRLE--EDLYKEKE
LHV_RS09085        KHNLTAVLNGAALPYSNGCLEGFNRKIKQIERTAFGYSNFTNLLTRIRLE--EDLYKEKE
Lh22155_09690      KHNLTAVLNGAALPYSNGCLEGFNRKIKQIERTAFGYSNFTNLLTRIRLE--EDLYKEKE
Lh8105_09910       KHNLTAVLNGAALPYSNGCLEGFNRKIKQIERTAFGYSNFTNLLTRIRLE--EDLYKEKE
HUO_RS10255        KHNLTAVLNGAALPYSNGCLEGFNRKIKQIERTAFGYSNFTNLLTRIRLE--EDLYKEKE
LBHH_RS03200       KHNLTAVLNGAALPYSNGCLEGFNRKIKQIERTAFGYSNFTNLLTRIRLE--EDLYKEKE
LBHH_RS09480       KHNLTAVLNGAALPYSNGCLEGFNRKIKQIERTAFGYSNFTNLLTRIRLE--EDLYKEKE
LHV_RS01875        KYNLKAVLNGAALPYSNGCLEGFNRKIKQIERTAFGYSNFINLLTRIRLE--ENQYKEKE
Lh22155_01990      KYNLKAVLNGAALPYSNGCLEGFNRKIKQIERTAFGYSNFINLLTRIRLE--ENQYKEKE
LHV_RS01330        KHNLTAVLKGAELPYSNGCLEGFNRKIKQIERTAFGYSNFTNLLTRIRLE--ENLYKEKE
Lh22155_01400      KHNLTAVLKGAELPYSNGCLEGFNRKIKQIERTAFGYSNFTNLLTRIRLE--ENLYKEKE
Lh8105_01270       KHNLTAVLKGAELPYSNGCLEGFNRKIKQIERTAFGYSNFTNLLTRIRLE--ENLYKEKE
HUO_RS08980        KHNLTAVLNGAALPYSNGCLEGFNRKIKQIERTAFGYSNFTNLLTRIRLE--EDLYKEKE
Lh8627_00705       KHNLTAVLNGAALPDSNGCLEGFNRKIKQIERTAFDYSNFTNLLTRIRFE--EDLYKEN-
Lh8627_09535       KHNLTAVLNGAALPDSNGCLEGFNRKIKQIERTAFDYSNFTNLLTRIRFE--EDLYKEN-
Lh8627_05955       KHNLTAVLNGAALPDSNGCLEGFNRKIKQIERTAFDYSNFTNLLTRIRFE--EDLYKEN-
HUO_RS05545        KHNLTAVLNGAALPYSNGCLEGFNRKIKQIERTAFGYSNFTNLLTRIRLE--EDLYKEN-
ALV80_RS06210      KHNLTAVLNGAELPYSNGCLEGFNRKIKQIERTAFGYSNFTNLLTRIRLE--EDLYKEN-
LHV_RS00150        KHNLTAVLNGAALPYSNGCLEGFNRKIKQIERTAFGYSSFTNLLTRIRLE--ENLYKEN-
HUO_RS00215        KYNLTAVLNGAALPYSNGCLEGFNRKIKQIERTAFGYSNFTNLLTRIRLE--EDLYKEKE
BCM45_RS07925      KYNLTAVLNGAALPYSNGCLEGFNRKIKQIERTAFGYSNFTNLLTRIRLE--EDLYKEKE
BCM45_RS08670      KYNLTAVLNGAALPYSNGCLEGFNRKIKQIERTAFGYSNFTNLLTRIRLE--EDLYKEKE
LHV_RS09710        KYNLTAVLNGAALPYSNGCLEGFNRKIKQIERTAFGYSNFTNLLTRIRLE--EDLYKEKE
Lh22155_10305      KYNLTAVLNGAALPYSNGCLEGFNRKIKQIERTAFGYSNFTNLLTRIRLE--EDLYKEKE
Lh8105_10505       KYNLTAVLNGAALPYSNGCLEGFNRKIKQIERTAFGYSNFTNLLTRIRLE--EDLYKEKE
ALV80_RS03110      KHNLTAVLNGAELPYSNGCLEGFNRKIKQIERTAFGYSSFTNLLTRIRLE--ENLYKEN-
BCM45_RS03150      KYNLTAVLNGAELPYSNGCLEGFNRKIKQIERTAFGYSSFTNLLTRIRLEENENLYKEN-
Lh22155_06435      KYNLTAVLNGAELPYSNGCLEGFNRKIKQIERTAFGYSSFTNLLTRIRLE--ENLYKEN-
LHV_RS04910        KYNLTAVLNGAELPYSNGCLEGFNRKIKQIERTAFGYSSFTNLLTRIRLE--ENLYKEN-
Lh8105_02110       KHNLTAVLNGAALPYSNGCLEGFNRKIKQIERTAFGYSNFTNLLIRIRLE--ENQYKEKE
Lh8105_06830       KHNLTAVLNGAALPYSNGCLEGFNRKIKQIERTAFGYSNFTNLLIRIRLE--ENQYKEKE
Lh8105_07180       KHNLTAVLNGAALPYSNGCLEGFNRKIKQIERTAFGYSNFTNLLIRIRLE--ENQYKEKE
Lh8105_10535       KHNLTAVLNGAALPYSNGCLEGFNRKIKQIERTAFGYSNFTNLLIRIRLE--ENQYKEKE
ALV80_RS01230      KYNLTAVLNGAELSYSNGCLEGFNRKIKQIERTAFGYSSFTNLLTRIRLE--ENLYKEKE
ALV80_RS00200      KHNLTAVLNGAELPYSNGCLEGFNRKIKQIERTAFGYSNFTNLLTRIRLE--ENLYKEKE
ALV80_RS09085      KHNLTAVLNGAELPYSNGCLEGFNRKIKQIERTAFGYSSFTNLLTRIRLE--ENLYKEKE
LBHH_RS03380       KHNLTAVLNGAALPYSNGCLEGFNRKIKQIERTAFGYSNFTNLLTRIRLE--EDLYKEKE
LBHH_RS10060       KHNLTAVLNGAELPYSNGCLEGFNRKIKQIERTAFGYSNFTNLLTRIRLE--EDLYKEKE
ALV80_RS09765      KHNLTAVLNGAELPYSNGCLEGFNRKIKQIERTAFGYSSFTNLLTRIRLE--ENLYKEKE
ALV80_RS10130      KHNLTAVLNGAELPYSNGCLEGFNRKIKQIERTAFGYSSFTNLLTRIRLE--ENLYKEKE
LBHH_RS09510       KHNLTAVLNGAELPYSNGCLEGFNRKIKQIERTAFGYSSFTNLLTRIRLE--ENLYKEKE
LBHH_RS09740       KHNLTAVLNGAELPYSNGCLEGFNRKIKQIERTAFGYSSFTNLLTRIRLE--ENLYKEKE
LBHH_RS00835       KHNLTAVLNGAELPYSNGCLEGFNRKIKQIERTAFGYSSFTNLLTRIRLE--ENLYKEKE
LHE_RS22485        KHNLTAVLNGAELPYSNGCLEGFNRKIKQIERTAFGYSSFTNLLTRIRLE--ENLYKEKE
TU99_RS00110       KHNLTAVLNGAALPYSNGCLEGFNRKIKQIERTAFGYSNFINLLTRIRLE--ENQYTEKE
LHV_RS00100        KHNLTAVLNGAELPYSNGCLEGFNRKIKQIERTAFGYSNFTNLLTRIRLE--EDLCKEKE
Lh22155_00130      KHNLTAVLNGAELPYSNGCLEGFNRKIKQIERTAFGYSNFTNLLTRIRLE--EDLCKEKE
Lh8105_00105       KHNLTAVLNGAELPYSNGCLEGFNRKIKQIERTAFGYSNFTNLLTRIRLE--EDLCKEKE
Lh22155_00690      KHNLTAVLNGAELPYSNGCLEGFNRKIKQIERTAFGYSNFTNLLTRIRLE--EDLCKEKE
ALV80_RS07700      KHNLTAVLNGAALPYSNGCLEGFNRKIKQIERTAFGYSNFTNLLTRIRLE--EDLYKEN-
LHE_RS19840        KHNLTAVLNGAALPYSNGCLEGFNRKIKQIERTAFGYSNFTNLLTRIRLE--ENQYTEKE
BCM45_RS03830      KHNLTAVLNGAALPYSNGCLEGFNRKIKQIERTAFGYSNFTNLLTRIRLE--ENQYKEKE
HUO_RS04460        KHNLTAVLNGAALPYSNGCLEGFNRKIKQIERTAFGYSNFTNLLTRIRLE--ENLYKEN-
HUO_RS04805        KHNLTAVLNGAALPYSNGCLEGFNRKIKQIERTAFGYSNFTNLLTRIRLE--EDLYKEN-
LHE_RS19010        KHNLTAVLNGAALPYSNGCLEGFKRKIKQIERTAFGYSNFTNLLTRIRLE--EDLYKEN-
Lh8105_04500       KHNLTAVLNGAALPYSNGCLEGFKRKIKQIERTAFGYSNFTNLLTRIRLE--EDLYKEN-
LHE_RS16875        KHNLTAVLKGAALPYSNGCLEGFKRKIKQIERTAFGYSNFTNLLTRIRLE--EDLYKEN-
Lh22155_07670      KHNLTAVLNGAALPYSNGCLEGFNRKIKQIERTAFGYSNFINLLTRIRLE--ENQYKEN-
Lh8105_02140       KHNLTAVLNGAALPYSNGCLEGFNRKIKQIERTAFGYSNFINLLTRIRLE--ENQYKEKE
Lh8105_07965       KHNLTAVLNGAALPYSNGCLEGFNRKIKQIERTAFGYSNFINLLTRIRLE--ENQYKEKE
LHV_RS09630        KHNLTAVLNGAALPYSNGCLEGFNRKIKQIERTAFGYSNFTNLLTRIRLE--EDLYKEKE
BCM45_RS01935      KHNLTAVLNGAALPYSNGCLEGFNRKIKQIERTAFGYSNFTNLLTRIRLE--EDLYKEKE
ALV80_RS05525      KHNLTAVLNGAALPYSNGCLEGFNRKIKQIERTAFGYSNFTNLLTRIRLE--EDLYKEN-
LBHH_RS06100       KHNLTAVLNGAALPYSNGCLEGFNRKIKQIERTAFGYSNFTNLLTRIRLE--EDLYKEN-
LHE_RS13755        KHNLTAVLKGAALPYSNGCLEGFNRKIKQIERTAFGYSNFINLLTRIRLE--EDLYKEKE
BCM45_RS08005      KHNLTAVLNGAALPYSNGCLEGFNRKIKQIERTAFGYSNFTNLLTRIRLE--EDLYKEKE
LBHH_RS09155       KHNLTAVLNGAALPYSNGCLEGFNRKIKQIERTAFGYSNFTNLLTRIRLE--EDLYKEKE
ALV80_RS03305      KHNLTAVLNGAALPYSNGCLEGFNRKIKQIERTAFGYSNFTNLLTRIRLE--EDLYKEKE
ALV80_RS01985      KHNLTAVLNGAALPYSNGCLEGFNRKIKQIERAAFGYSNFTNLLTRIRLE--ENQYKEKE
                                                                               

R0052_RS06500      --------------------------
TU99_RS09770       KQPFNGCLILFIYSLSTGVDKEPIKD
ALV80_RS09470      --------ILT---------------
R0052_RS04225      --------ILT---------------
LHE_RS13500        --------L-----------------
Lh8627_09080       --------L-----------------
LBH_RS08395        QT----AF------------------
LHV_RS08840        PN----TLLLTA--------------
Lh8627_02725       PN----TLLLTA--------------
Lh22155_05945      --------ILT---------------
ALV80_RS09375      PN----TLLMVA--------------
BCM45_RS08130      PN----SLLMTA--------------
Lh22155_08275      PN----SLLMNA--------------
Lh8105_08530       PN----SLLMNA--------------
Lh8105_03190       PN----SLLMTA--------------
Lh8105_10425       PN----SLLMTA--------------
LHV_RS08090        PN----SLLMTA--------------
Lh22155_03090      PN----SLLMTA--------------
LHV_RS06795        PN----SLLMTA--------------
Lh22155_04500      PN----SLLMTA--------------
Lh22155_03820      PN----SLLMTA--------------
R0052_RS09095      PN----SLLMTA--------------
BCM45_RS08530      PN----SLLMAA--------------
LHV_RS09085        PN----SLLMVA--------------
Lh22155_09690      PN----SLLMVA--------------
Lh8105_09910       PN----SLLMVA--------------
HUO_RS10255        PN----SLLMVA--------------
LBHH_RS03200       PN----SLLMVA--------------
LBHH_RS09480       PN----SLLMAA--------------
LHV_RS01875        PN----SLLMTA--------------
Lh22155_01990      PN----SLLMTA--------------
LHV_RS01330        PN----SLLMTA--------------
Lh22155_01400      PN----SLLMTA--------------
Lh8105_01270       PN----SLLMTA--------------
HUO_RS08980        PS----SLLMTA--------------
Lh8627_00705       --------ILT---------------
Lh8627_09535       --------ILT---------------
Lh8627_05955       --------ILT---------------
HUO_RS05545        --------ILT---------------
ALV80_RS06210      --------ILT---------------
LHV_RS00150        --------ILT---------------
HUO_RS00215        PN----SLLMVA--------------
BCM45_RS07925      PN----SLLMVA--------------
BCM45_RS08670      PN----SLLMVA--------------
LHV_RS09710        PN----SLLMVA--------------
Lh22155_10305      PN----SLLIVA--------------
Lh8105_10505       PN----SLLMVA--------------
ALV80_RS03110      --------ILT---------------
BCM45_RS03150      --------ILT---------------
Lh22155_06435      --------ILT---------------
LHV_RS04910        --------ILT---------------
Lh8105_02110       PN----SLLMNA--------------
Lh8105_06830       PN----SLLMTA--------------
Lh8105_07180       PN----SLLMTA--------------
Lh8105_10535       PN----SLLMTA--------------
ALV80_RS01230      PN----SLLMVA--------------
ALV80_RS00200      PN----SLLMVA--------------
ALV80_RS09085      PN----SLLMAA--------------
LBHH_RS03380       PN----SLLMTA--------------
LBHH_RS10060       PN----SLLMTA--------------
ALV80_RS09765      PN----TLLMVA--------------
ALV80_RS10130      PN----SLLMVA--------------
LBHH_RS09510       PN----SLLMVA--------------
LBHH_RS09740       PN----SLLMVA--------------
LBHH_RS00835       PN----SLLMVA--------------
LHE_RS22485        PN----SLLMVA--------------
TU99_RS00110       PN----SLLMTA--------------
LHV_RS00100        PN----SLLMTA--------------
Lh22155_00130      PN----SLLMTA--------------
Lh8105_00105       PN----SLLMTA--------------
Lh22155_00690      PN----SLLMVA--------------
ALV80_RS07700      --------ILT---------------
LHE_RS19840        PN----SLLMTA--------------
BCM45_RS03830      PN----SLLMTA--------------
HUO_RS04460        --------ILT---------------
HUO_RS04805        --------ILT---------------
LHE_RS19010        --------ILT---------------
Lh8105_04500       --------ILT---------------
LHE_RS16875        --------ILT---------------
Lh22155_07670      --------ILT---------------
Lh8105_02140       PN----SLLMTA--------------
Lh8105_07965       PN----SLLMTA--------------
LHV_RS09630        PN----SLLMTA--------------
BCM45_RS01935      PN----SLLMVA--------------
ALV80_RS05525      --------ILT---------------
LBHH_RS06100       --------ILT---------------
LHE_RS13755        PS----SLLMTA--------------
BCM45_RS08005      PN----SLLMTA--------------
LBHH_RS09155       PN----SLLMTA--------------
ALV80_RS03305      PN----SLLMTA--------------
ALV80_RS01985      PN----SLLMTA--------------
                                             
