# Supplementary material for: Comparative Genomics of Completely Sequenced Lactobacillus helveticus Genomes Provides Insights into Strain-Specific Genes and Resolves Metagenomics Data Down to the Strain Level
Source: Front Microbiol. 2018 Jan 30;9:63. doi: 10.3389/fmicb.2018.00063 (PMC5797582; doi:10.3389/fmicb.2018.00063)
Supplement: Supplementary Data Sheet 2 — Result files of pan-core genome analysis. For descriptions, see Supplementary Table 10. [file DataSheet2.ZIP › HMMs_coreGenome/clw/HUO_RS04930.clw]

MUSCLE (3.8) multiple sequence alignment


LHE_RS19350        MKRKLLSLIGIFSLISIFAMWAQPVKANVDYDITDMNVTAKVNRNGSVMIHRKI------
HUO_RS04930        MKRKLLSLIGIFSLISIFAMWAQPVKANVDYDITDMNVTAKVNRNGSVMIHRKIYYDFDS
LBH_RS06260        MKRKLLSLIGIFSLISIFAMWAQPVKANVDYDITDMNVTAKVNRNGSVMIHRKIYYDFDS
R0052_RS03985      MKRKLLSLIGIFSLISIFAMWAQPVKANVDYDITDMNVTAKVNRNGSVMIHRKIYYDFDS
Lh22155_04190      MKRKLLSLIGIFSLISIFAMWAQPVKANVDYDITDMNVTAKVNRNGSVMIHRKIYYDFDS
Lh8627_05530       MKRKLLSLIGIFSLISIFAMWAQPVKANVDYDITDMNVTAKVNRNGSVMIHRKIYYDFDS
ALV80_RS04145      MKRKLLSLIGIFSLISIFAMWAQPVKANVDYDITDMNVTAKVNRNGSVMIHRKIYYDFDS
LBHH_RS04050       MKRKLLSLIGIFSLISIFAMWAQPVKANVDYDITDMNVTAKVNRNGSVMIHRKIYYDFDS
BCM45_RS03470      MKRKLLSLIGIFSLISIFAMWAQPVKANVDYDITDMNVTAKVNRNGSVMIHRKIYYDFDS
TU99_RS07790       MKRKLLSLIGIFSLISIFAMWAQPVKANVDYDITDMNVTAKVNRNGSVMIHRKIYYDFDS
LHV_RS07130        MKRKLLSLIGIFSLISIFAMWAQPVKANVDYDITDMNVTAKVNRNGSVMIHRKIYYDFDS
Lh8105_04165       MKRKLLSLIGIFSLISIFAMWAQPVKANVDYDITDMNVTAKVNRNGSVMIHRKIYYDFDS
                   ******************************************************      

LHE_RS19350        ------------------RVPAKLDSQ---------------------------------
HUO_RS04930        DARGVYYRQNLTRKQKIKDIQVKVNDQPVIAANNKKNNTYQLTKENNSYRFKVFHRISED
LBH_RS06260        DARGVYYRQNLTRKQKIKDIQVKVNDQPVIAANNKKNNTYQLTKENNSYRFKVFHRISED
R0052_RS03985      DARGVYYRQNLTQKQKIKDIQVKVNDQPVIAANNKKNNTYQLTKENNSYRFKVFHRISED
Lh22155_04190      DARGVYYRQNLTRKQKIKDIQVKVNDQPVIAANNKKNNTYQLTKENNSYRFKVFHRISED
Lh8627_05530       DARGVYYRQNLTRKQKIKDIQVKVNDQPVIAANNKKNNTYQLTKENNSYRFKVFHRISED
ALV80_RS04145      DARGVYYRQNLTRKQKIKDIQVKVNDQPVIAANNKKNNTYQLTKENNSYRFKVFHRISED
LBHH_RS04050       DARGVYYRQNLTRKQKIKDIQVKVNDQPVIAANNKKNNTYQLTKENNSYRFKVFHRISED
BCM45_RS03470      DARGVYYRQNLTRKQKIKDIQVKVNDQPVIAANNKKNNTYQLTKENNSYRFKVFHRISED
TU99_RS07790       DARGVYYRQNLTRKQKIKDIQVKVNDQPVIAANNKKNNTYQLTKENNSYRFKVFHRISED
LHV_RS07130        DARGVYYRQNLTRKQKIKDIQVKVNDQPVIAANNKKNNTYQLTKENNSYRFKVFHRISED
Lh8105_04165       DARGVYYRQNLTRKQKIKDIQVKVNDQPVIAANNKKNNTYQLTKENNSYRFKVFHRISED
                                      : .*::.*                                 

LHE_RS19350        ------------------------------------------------------------
HUO_RS04930        NRIKVEYSYKILDLIR--------------------------------------------
LBH_RS06260        NRIKVEYSYKILDLITNYKDTAELNFKIIGNGWDTDIDHAQATVVFPESVEGLKAWAHGS
R0052_RS03985      NRIKVEYSYKILDLITNYKDTAELNFKIIGNGWDTDIDHAQATVVFPESVEGLKAWAHGS
Lh22155_04190      NRIKVEYSYKILDLITNYKDTAELNFKIIGNGWDTDIDHAQATVIFPESVEGLKAWAHGS
Lh8627_05530       NRIKVEYSYKILDLITNYKDTAELNFKIIGNGWDTDIDHAQATVIFPESVEGLKAWAHGS
ALV80_RS04145      NRIKVEYSYKILDLITNYKDTAELNFKIIGNGWDTDIDHAQATVVFPESVKGLKAWAHGS
LBHH_RS04050       NRIKVEYSYKILDLITNYKDTAELNFKIIGNGWDTDIDHAQATVVFPESVKGLKAWAHGS
BCM45_RS03470      NRIKVEYSYKILDLITNYKDTAELNFKIIGNGWDTDIDHAQATVVFPESVEGLKAWAHGS
TU99_RS07790       NRIKVEYSYKILDLITNYKDTAELNFKIIGNGWDTDIDHAQATVVFPESVEGLKAWAHGS
LHV_RS07130        NRIKVEYSYKILDLITNYKDTAELNFKIIGNGWDTDIDHAQATVVFPESVEGLKAWAHGS
Lh8105_04165       NRIKVEYSYKILDLITNYKDTAELNFKIIGNGWDTDIDHAQATVVFPESVEGLKAWAHGS
                                                                               

LHE_RS19350        ------------------------------------------------------------
HUO_RS04930        ------------------------------------------------------------
LBH_RS06260        LDGYTQVLPHKGKIIMKADDVAGDVGIEVHAIFPTAVTAANKNYVDQNKKEAIEKQEAQL
R0052_RS03985      LDGYTQVLPHKGKIIMKADDVAGDVGIEVHAIFPTAVTAANKNYVDQNKKEAIEKQEAQL
Lh22155_04190      LDGYTQVLPHKGKIIMKADDVAGDVGIEVHAIFPTAVTAANKNYVDQNKKEAIEKQEAQL
Lh8627_05530       LDGYTQVLPHKGKIIMKADDVAGDVGIEVHAIFPTAVTAANKNYVDQNKKEAIEKQEAQL
ALV80_RS04145      LDGYTQVLPHKGKIIMKADDVAGDVGIEVHAIFPTAVTAANKNYVDQNKKEAIEKQEAQL
LBHH_RS04050       LDGYTQVLPHKGKIIMKADDVAGDVGIEVHAIFPTAVTAANKNYVDQNKKEAIEKQEAQL
BCM45_RS03470      LDGYTQVLPHKGKIIMKADDVAGDVGIEVHAIFPTAVTAANKNYVDQNKKEAIEKQEAQL
TU99_RS07790       LDGYTQVLPHKGKIIMKADDVAGDVGIEVHAIFPTAVTAANKNYVDQNKKEAIEKQEAQL
LHV_RS07130        LDGYTQVLPHKGKIIMKADDVAGDVGIEVHAIFPTAVTAANKNYVDQNKKEAIEKQEAQL
Lh8105_04165       LDGYTQVLPHKGKIIMKADDVAGDVGIEVHAIFPTAVTAANKNYVDQNKKEAIEKQEAQL
                                                                               

LHE_RS19350        ------------------------------------------------------------
HUO_RS04930        ---------------------------VVLVKSF--------------------------
LBH_RS06260        AREANERRKRKSYFGWGLAFVSLITGLVVIVKGFFGKKMGFKPKKQGELAHNYEIPNVDP
R0052_RS03985      AREANERRKRKLYFGWGLAFVSLITGLVVIVKGFFGKKMGFKPKKQGELAHNYEIPNVDP
Lh22155_04190      AREANERRKRKSYFGWGLAFVSLITGLVVIVKGFFGKKMGFKPKKQGELAHNYEIPNVDP
Lh8627_05530       AREANERRKRKSYFGWGLAFVSLITGLVVIVKGFFGKKMGFKPKKQGELAHNYEIPNVDP
ALV80_RS04145      AREANERRKRKSYFGWGLAFVSLITGLVVIVKGFFGKKMGFKPKKQGELAHNYEIPNVDP
LBHH_RS04050       AREANERRKRKSYFGWGLAFVSLITGLVVIVKGFFGKKMGFKPKKQGELAHNYEIPNVDP
BCM45_RS03470      AREANERRKRKSYFGWGLAFVSLITGLVVIVKGFFGKKMGFKPKKQGELAHNYEIPNVDP
TU99_RS07790       AREANERRKRKSYFGWGLAFVSLITGLVVIVKGFFGKKMGFKPKKQGELAHNYEIPNVDP
LHV_RS07130        AREANERRKRKSYFGWGLAFVSLITGLVVIVKGFFGKKMGFKPKKQGELAHNYEIPNVDP
Lh8105_04165       AREANERRKRKSYFGWGLAFVSLITGLVVIVKGFFGKKMGFKPKKQGELAHNYEIPNVDP
                                                                               

LHE_RS19350        ------------------------------------------------------------
HUO_RS04930        ------------------------------------------------------------
LBH_RS06260        VTAQILDNAAWPDIKALTAYLMQLAAKKKIKIEEFKTKHLKKTNYRISLVDKSILQDDLL
R0052_RS03985      VTAQILDNAAWPDTKALTAYLMQLAAKKKIKIEEFKTKHLKKTNYCISLVDKSILQDDLL
Lh22155_04190      VTAQILDNAAWPDTKALTAYLMQLAAKKKIKIEEFKTKHLKKTNYRISLVDKSILQDDLL
Lh8627_05530       VTAQILDNAAWPDTKALTAYLMQLAAKKKIKIEEFKTKHLKKTNYRISLVDKSILQDDLL
ALV80_RS04145      VTAQILDNAAWPDTKALTAYLMQLAAKKKIKIEEFKTKHLKKTNYRISLVDKSILQDDLL
LBHH_RS04050       VTAQILDNAAWPDTKALTAYLMQLAAKKKIKIEEFKTKHLKKTNYRISLVDKSILQDDLL
BCM45_RS03470      VTAQILDNAAWPDTKALTAYLMQLAAKKKIKIEEFKTKHLKKTNYRISLVDKSILQDDLL
TU99_RS07790       VTAQILDNAAWPDTKALTAYLMQLAAKKKIKIEEFKTKHLKKTNYRISLVDKSILQDDLL
LHV_RS07130        VTAQILDNAAWPDTKALTAYLMQLAAKKKIKIEEFKTKHLKKTNYRISLVDKSILQDDLL
Lh8105_04165       VTAQILDNAAWPDTKALTAYLMQLAAKKKIKIEEFKTKHLKKTNYRISLVDKSILQDDLL
                                                                               

LHE_RS19350        -FLVDDPAD---------------------------------------------------
HUO_RS04930        ------------------------------------------------------------
LBH_RS06260        YFLFNQVGDRKSFTTKELRNYTSRKLGKKFDNWCKRKYKQTEQAGFLDHELEIARSHYRT
R0052_RS03985      YFLFNQVGDRKSFTTKELRNYTSRKLGKKFDNWCKRKYKQTEQAGFLDHELEIARSHYRT
Lh22155_04190      YFLFNQVGDRKSFTTKELRNYTSRKLGKKFDNWCKRKYKQTEQAGFLDHELEIARSHYRT
Lh8627_05530       YFLFNQVGDRKSFTTKELRNYTSRKLGKKFDNWCKRKYKQTEQAGFLDHELEIARSHYRT
ALV80_RS04145      YFLFNQVGDRKSFTTKELRNYTSRKLGKKFDNWCKRKYKQTEQAGFLDHELEIARSHYRT
LBHH_RS04050       YFLFNQVGDRKSFTTKELRNYTSRKLGKKFDNWCKRKYKQTEQAGFLDHELEIARSHYRT
BCM45_RS03470      YFLFNQVGDRKSFTTKELRNYTSRKLGKKFDNWCKRKYKQTEQAGFLDHELEIARSHYRT
TU99_RS07790       YFLFNQVGDRKSFTTKELRNYTSRKLGKKFDNWCKRKYKQTEQAGFLDHELEIARSHYRT
LHV_RS07130        YFLFNQVGDRKSFTTKELRNYTSRKLGKKFDNWCKRKYKQTEQAGFLDHELEIARSHYRT
Lh8105_04165       YFLFNQVGDRKSFTTKELRNYTSRKLGKKFDNWCKRKYKQTEQAGFLDHELEIARSHYRT
                                                                               

LHE_RS19350        ------------------------------------------------------------
HUO_RS04930        ------------------------------------------------------------
LBH_RS06260        LAIVGIMISIAAWIIAIFQLGPSMASVVIGGILLIVIEFIAFFVGNHKISLYTQKGALET
R0052_RS03985      LAIVGIMISIAAWIIAIFQLGPSMASVVIGGILLIVIEFIAFFVGNHKISLYTQKGALET
Lh22155_04190      LAIVGIMISIAAWIIAIFQLGPSMASVVIGGILLIVIEFIAFFVGNHKISLYTQKGALET
Lh8627_05530       LAIVGIMISIAAWIIAIFQLGPSMASVVIGGILLIVIEFIAFFVGNHKISLYTQKGALET
ALV80_RS04145      LAIVGIMISIAAWIIAIFQLGPSMASVVIGGILLIVIEFIAFFVGNHKISLYTQKGALET
LBHH_RS04050       LAIVGIMISIAAWIIAIFQLGPSMASVVIGGILLIVIEFIAFFVGNHKISLYTQKGALET
BCM45_RS03470      LAIVGIMISIAAWIIAIFQLGPSMASVVIGGILLIVIEFIAFFVGNHKISLYTQKGALET
TU99_RS07790       LAIVGIMISIAAWIIAIFQLGPSMASVVIGGILLIVIEFIAFFVGNHKISLYTQKGALET
LHV_RS07130        LAIVGIMISIAAWIIAIFQLGPSMASVVIGGILLIVIEFIAFFVGNHKISLYTQKGALET
Lh8105_04165       LAIVGIMISIAAWIIAIFQLGPSMASVVIGGILLIVIEFIAFFVGNHKISLYTQKGALET
                                                                               

LHE_RS19350        ------------------------------------------------------------
HUO_RS04930        ------------------------------------------------------------
LBH_RS06260        DQVRGFEKMLDDIGRFKMKDVGDLILWEDIMPYAVAFGLSKKVLKQLKLEFTQDELDATG
R0052_RS03985      DQVRGFEKMLDDIGRFKMKDVGDLILWEDIMPYAVAFGLSKKVLKQLKLEFTQDELDATG
Lh22155_04190      DQVRGFEKMLDDIGRFKMKDVGDLILWEDIMPYAVTFGLSKKVLKQLKLEFTQDELDATG
Lh8627_05530       DQVRGFEKMLDDIGRFKMKDVGDLILWEDIMPYAVTFGLSKKVLKQLKLEFTQDELDATG
ALV80_RS04145      DQVRGFEKMLDDIGRFKMKDVGDLILWEDIMPYAVAFGLSKKVLKHLKLEFTQDELDATG
LBHH_RS04050       DQVRGFEKMLDDIGRFKMKDVGDLILWEDIMPYAVAFGLSKKVLKQLKLEFTQDELDATG
BCM45_RS03470      DQVRGFEKMLDDIGRFKMKDVGDLTLWEDIMPYAVAFGLSKKVLKQLKLEFTQDELDATG
TU99_RS07790       DQVRGFEKMLDDIGRFKMKDVGDLTLWEDIMPYAVAFGLSKKVLKQLKLEFTQDELDATG
LHV_RS07130        DQVRGFEKMLDDIGRFKMKDVGDLILWEDIMPYAVAFGLSKKVLKQLKLEFTQDELDATG
Lh8105_04165       DQVRGFEKMLDDIGRFKMKDVGDLILWEDIMPYAVAFGLSKKVLKQLKLEFTQDELDATG
                                                                               

LHE_RS19350        ----------------------------------------------------------
HUO_RS04930        ----------------------------------------------------------
LBH_RS06260        FIVGSSFYSTGSDGFERNFTSCFSEGVSYGSSSASGGSGGFSGGTSGGVGGGSGGGAF
R0052_RS03985      FIVGSSFYSTGSDGFERNFTSSFSEGVSYGSSSASGGSGGFSGGSSGGVGGGSGGGAF
Lh22155_04190      FIVGSSFYSTGSDGFERNFTSSFSEGVSYGSSSASGGSGGFSGGSSGGVGGGSGGGAF
Lh8627_05530       FIVGSSFYSTGSDGFERNFTSSFSEGVSYGSSSASGGSGGFSGGSSGGVGGGSGGGAF
ALV80_RS04145      FIVGSSFYSTGSDGFERNFTSSFSEGVSYGSSSASGGSGGFSGGSSGGVGGGSGGGAF
LBHH_RS04050       FIVGSSFYSTGSDGFERNFTSSFSEGVSYGSSSASGGSGGFSGGSSGGVGGGSGGGAF
BCM45_RS03470      FIVGSSFYSTGSDGFERNFTSSFSEGVSYGSSSASGGSGGFSGGSSGGVGGGSGGGAF
TU99_RS07790       FIVGSSFYSTGSDGFERNFTSSFSEGVSYGSSSASGGSGGFSGGSSGGVGGGSGGGAF
LHV_RS07130        FIVGSSFYSTGSDGFERNFTSSFSEGVSYGSSSASGGSGGFSGGSSGGVGGGSGGGAF
Lh8105_04165       FIVGSSFYSTGSDGFERNFTSSFSEGVSYGSSSASGGSGGFSGGSSGGVGGGSGGGAF
                                                                             
