# Supplementary material for: Comparative Genomics of Completely Sequenced Lactobacillus helveticus Genomes Provides Insights into Strain-Specific Genes and Resolves Metagenomics Data Down to the Strain Level
Source: Front Microbiol. 2018 Jan 30;9:63. doi: 10.3389/fmicb.2018.00063 (PMC5797582; doi:10.3389/fmicb.2018.00063)
Supplement: Supplementary Data Sheet 2 — Result files of pan-core genome analysis. For descriptions, see Supplementary Table 10. [file DataSheet2.ZIP › HMMs_coreGenome/clw/Lh8105_04175.clw]

MUSCLE (3.8) multiple sequence alignment


LBH_RS06250        MTQLTEEMFQFFDQPEFSFKKIKMQHSEAEVAELKDEFKGVWQTWKAVNQAVAQNLPTGK
R0052_RS03995      MTQLTEEMFQIFDQPEFSFKKIKMQHSEAEVAELKDEFKGVWQTWKAVNQAVAQNLPTGK
Lh22155_04200      MTQLTEEMFQIFDQPEFSFKKIKMQHSEAEVAELKDEFKGVWQTWKAVNQAVAQNLPTGK
ALV80_RS04155      MTQLTEEMFQIFDQPELSFKKIKMQHSEAEVAELKDEFKGVWQTWKAVNQAVAQNLPTGK
LHE_RS19330        MTQLTEEMFQIFDQPEFSFKKIKMQHSEAEVAELKDEFKGVWQTWKAVNQAVAQNLPTGK
Lh8627_05520       MTQLTEEMFQIFDQPEFSFKKIKMQHSEAEVAELKDEFKGVWQTWKAVNQAVAQNLPTGK
HUO_RS04950        MTQLTEEMFQIFDQPEFSFKKIKMQHSEAEVAELKDEFKGVWQTWKAVNQAVAQNLPTGK
TU99_RS07775       MTQLTEEMFQIFDQPEFSFKKIKMQHSEAEVAELKDEFKGVWQTWKAVNQAVAQNLPTGK
LBHH_RS04060       MTQLTEEMFQIFDQPEFSFKKIKMQHSEAEVAELKDEFKGVWQTWKAVNQAVAQNLPTGK
LHV_RS07115        MTQLTEEMFQIFDQPEFSFKKIKMQHSEAEVAELKDKFKGVWQTWKTVNQAVAQNLPTGK
BCM45_RS03460      MTQLTEEMFQIFDQPEFSFKKIKMQHSEAEVAELKDEFKGVWQTWKAVNQAVAQNLPTGK
Lh8105_04175       MTQLTEEMFQIFDQPEFSFKKIKMQHSEAEVAELKDEFKGVWQTWKAVNQAVAQNLPTGK
                   **********:*****:*******************:*********:*************

LBH_RS06250        FAKVHVESWTNGWNLRDHYWASYRLQDLADANPCVGVMLDKKQLQVYLMFQHYRSENRKI
R0052_RS03995      FAKVHVESWTNGWNLRDHYWASYRLQDLADANPCVGVMLDKKQLQVYLMFQHYQSENRKI
Lh22155_04200      FAKVHVESWTNGWNLRDHYWASYRLQDLADANPCVGVMLDKKQLQVYLMFQHYRSENRKI
ALV80_RS04155      FAKVHVESWTNGWNLRDHYWASYRLQDLADANPCVGVMLDKKQLQVYLMFQHYQSENRKI
LHE_RS19330        FAKVHVESWTNGWNLRDHYWASYRLQDLADANPCVGVMLDKKQLQVYLMFQHYRSENRKI
Lh8627_05520       FAKVHVESWTNGWNLRDHYWASYRLQDLADANPCVGVMLDKKQLQVYLMFQHYRSENRKI
HUO_RS04950        FAKVHVESWTNGWNLRDHYWASYRLQDLADANPCVGVMLDKKQLQVYLMFQHYRSENRKI
TU99_RS07775       FAKVHVESWTNGWNLRDHYWASYRLQDLADANPCVGVMLDKKQLQVYLMFQHYRSENRKI
LBHH_RS04060       FAKVHVESWTNGWNLRDHYWASYRLQDLADANPCVGVMLDKKQLQVYLMFQHYQSENRKI
LHV_RS07115        FAKVHVESWTNGWNLRDHYWASYRLQDLADANPCVGVMLDKKQLQVYLMFQHYQSENRKI
BCM45_RS03460      FAKVHVESWTNGWNLRDHYWASYRLQDLADANPCVGVMLDKKQLQVYLMFQHYRSENRKI
Lh8105_04175       FAKVHVESWTNGWNLRDHYWASYRLQDLADANPCVGVMLDKKQLQVYLMFQHYRSENRKI
                   *****************************************************.******

LBH_RS06250        TPEQYNELLADIPSWSKQIDLQNWYIWNGEMSSEFDDHTKLSDYLKQTDIQKQFKSELSD
R0052_RS03995      TPEQYNELLADIPSWSKQIDLQNWYIWNGEMSSEFDDHTKLSDYLKQTDIQKQFKSELSD
Lh22155_04200      TPEQYNELLADIPSWSKQIDLQNWYIWNGEMSSEFDDHTKLSDYLKPTDIQKQFKSELSD
ALV80_RS04155      TPEQYNELLADIPSWSKQIDLQNWYIWNGEMSSEFDDHTKLSDYLKQTDIQKQFKSELSD
LHE_RS19330        TPEQYNELLADIPSWSKQIDLQNWYIWNGEMSSEFDDHTKLSDYLKQTDIQKQFKSELSD
Lh8627_05520       TPEQYNELLADIPSWSKQIDLQNWYIWNGEMSSEFDDHTKLSDYLKQTDIQKQFKSELSD
HUO_RS04950        TPEQYNELLADIPSWSKQIDLQNWYIWNGEMSSEFDDHTKLSDYLKQTDIQKQFKSELSD
TU99_RS07775       TPEQYNELLADIPSWSKQIDLQNWYIWNGEMSSEFDDHTKLSDYLKQTDIQKQFKSELSD
LBHH_RS04060       TPEQYNELLADIPSWSKQIDLQNWYIWNGEMSSEFDDHTKLSDYLKQTDIQKQFKSELSD
LHV_RS07115        TPEQYNELLADIPSWSKQIDLQNWYIWNGEMSSEFDDHTKLSDYLKQTDIQKQFKSELSD
BCM45_RS03460      TPEQYNELLADIPSWSKQIDLQNWYIWNGEMSSEFDDHTKLSDYLKQTDIQKQFKSELSD
Lh8105_04175       TPEQYNELLADIPSWSKQIDLQNWYIWNGEMSSEFDDHTKLSDYLKQTDIQKQFKSELSD
                   ********************************************** *************

LBH_RS06250        ATFLVGKFVFRDQQHDVNMEDFITNAIVALLPLYEKSVKNKGLLR
R0052_RS03995      ATFLVGKFVFRDQQHDVNMEDFITNAIVDLLPLYEKSVKK-----
Lh22155_04200      ATFLVGKFVFRDQQHDVNMEDFITNAIVDLLPLYEKSVKNKGLLR
ALV80_RS04155      ATFLVGKFVFRDQQHDVNMEDFITNAIVDLLPLYEKSVKNKGLLR
LHE_RS19330        ATFLVGKFVFRDQQHDVNMEDFITNAIVDLLPLYEKSVKNKGLLR
Lh8627_05520       ATFLVGKFVFRDQQHDVNMEDFITNAIVDLLPLYEKSVKNKGLLR
HUO_RS04950        ATFLVGKFVFRDQQHDVNMEDFITNAIVDLLPLYEKSVKNKGLLR
TU99_RS07775       ATFLVGKFVFRDQQHDVNMEDFITNAIVDLLPLYEKSVKNKGLLR
LBHH_RS04060       ATFLVGKFVFRDQQHDVNMEDFITNAIVDLLPLYEKSVKNKGLLR
LHV_RS07115        ATFLVGKFVFRDQQHDVNI-------VINY---------------
BCM45_RS03460      ATFLVGKFVFRDQQHDVNI-------VINY---------------
Lh8105_04175       ATFLVGKFVFRDQQHDVNI-------VINY---------------
                   ******************:       ::                 
