# Supplementary material for: Comparative Genomics of Completely Sequenced Lactobacillus helveticus Genomes Provides Insights into Strain-Specific Genes and Resolves Metagenomics Data Down to the Strain Level
Source: Front Microbiol. 2018 Jan 30;9:63. doi: 10.3389/fmicb.2018.00063 (PMC5797582; doi:10.3389/fmicb.2018.00063)
Supplement: Supplementary Data Sheet 2 — Result files of pan-core genome analysis. For descriptions, see Supplementary Table 10. [file DataSheet2.ZIP › HMMs_coreGenome/clw/Lh8105_04220.clw]

MUSCLE (3.8) multiple sequence alignment


R0052_RS04035      MADSSKILLSGEENSEQIKIDPSVLEVILGIAAEKIDGVAGMRGSLKSGLNWFLGREDHG
BCM45_RS03415      MADSSKILLSGEENSEQIKIDPSVLEVILGIAAEKNDGVAGMRGSLKSGLNWVLGREDHG
LHV_RS07070        MADSSKILLSGEENSEQIKIDPSVLEVILGIAAEKNDGVAGMRGSLKSGLNWVLGREDHG
Lh8105_04220       MADSSKILLSGEENSEQIKIDPSVLEVILGIAAEKNDGVAGMRGSLKSGLNWVLGREDHG
ALV80_RS04190      MADRSKILLSGEENSEQIKIDPSVLEVILGIAAEKIDGVAGMRGSLKSGLNWVLGREDHG
LBHH_RS04095       MADRSKILLSGEENSEQIKIDPSVLEVILGIAAEKIDGVAGMRGSLKSGLNWVLGREDHG
Lh22155_04235      MADSSKIRLSGEENSEQIKIDPSVLEVILGIAAEKIDGVAGMRGSLKSGINWVLGREDHG
LHE_RS19295        MADSSKIRLSGEENSEQIKIDPSVLEVILGIAAEKIDGVAGMRGSLKSGINWVLGREDHG
Lh8627_05485       MADSSKIRLSGEENSEQIKIDPSVLEVILGIAAEKIDGVAGMRGSLKSGINWVLGREDHG
LBH_RS06215        MADSSKIRLSGEENSEQIKIDPSVLEVILGIAAEKIDGVAGMRGSLKSGINWVLGREDHG
HUO_RS05000        MADSSKIRLSGEENSEQIKIDPSVLEVILGIAAEKIDGVAGMRGSLKSGINWVLGREDHG
TU99_RS07740       MADSSKIRLSGEENSEQIKIDPSVLEVILGIAAEKIDGVAGMRGSLKSGINWVLGREDHG
                   *** *** *************************** *************:**.*******

R0052_RS04035      KGVNVKVDEDNKLIADVYVYLESGVNVPKVGMEIQKELKAQLLQMTDLELKSINVHVVGL
BCM45_RS03415      KGVNVKVDEDNKLIADVYVYLESGVNVPKVGMEIQKELKAQLLQMTDLELKSINVHVVGL
LHV_RS07070        KGVNVKVDEDNKLIADVYVYLESGVNVPKVGMEIQKELKAQLLQMTDLELKSINVHVVGL
Lh8105_04220       KGVNVKVDEDNKLIADVYVYLESGVNVPKVGMEIQKELKAQLLQMTDLELKSINVHVVGL
ALV80_RS04190      KGVNVKVDEDNKLIADVYVYLESGVNVPKVGMEIQKELKAQLLQMTDLELKSINVHVVGL
LBHH_RS04095       KGVNVKVDEDNKLIADVYVYLESGVNVPKVGMEIQKELKAQLLQMTDLELKSINVHVVGL
Lh22155_04235      KGVNVKVDEDNKLIADVYVYLESGVNVPKVGMEIQKELKAQLLQMTDLELKSINVHVVGL
LHE_RS19295        KGVNVKVDEDNKLIADVYVYLESGVNVPKVGMEIQKELKAQLLQMTDLELKSINVHVVGL
Lh8627_05485       KGVNVKVDEDNKLIADVYVYLESGVNVPKVGMEIQKELKAQLLQMTDLELKSINVHVVGL
LBH_RS06215        KGVNVKVDEDNKLIADVYVYLESGVNVPKVGMEIQKELKAQLLQMTDLELKSINVHVVGL
HUO_RS05000        KGVNVKVDEDNKLIADVYVYLESGVNVPKVGMEIQKELKAQLLQMTDLELKSINVHVVGL
TU99_RS07740       KGVNVKVDEDNKLIADVYVYLESGVNVPKVGMEIQKELKAQLLQMTDLELKSINVHVVGL
                   ************************************************************

R0052_RS04035      AFPEDEKEAEETTSELFLEDK
BCM45_RS03415      AFPEDEKEAEETTSELFPEDE
LHV_RS07070        AFPEDEKEAEETTSELFPEDE
Lh8105_04220       AFPEDEKEAEETTSELFPEDE
ALV80_RS04190      AFPEDEKEAEETTSELFPEDE
LBHH_RS04095       AFPEDEKEAEETTSELFPEDE
Lh22155_04235      AFPEDEKEAEETTSELFPEDE
LHE_RS19295        AFPEGEKEAEETASELFPEDE
Lh8627_05485       AFPEGEKEAEETASELFPEDE
LBH_RS06215        AFPEDEKEAEETASELFPEDE
HUO_RS05000        AFPEDEKEAEETASELFPEDE
TU99_RS07740       AFPEDEKEAEETASELFPEDE
                   ****.*******:**** **:
