# Supplementary material for: Comparative Genomics of Completely Sequenced Lactobacillus helveticus Genomes Provides Insights into Strain-Specific Genes and Resolves Metagenomics Data Down to the Strain Level
Source: Front Microbiol. 2018 Jan 30;9:63. doi: 10.3389/fmicb.2018.00063 (PMC5797582; doi:10.3389/fmicb.2018.00063)
Supplement: Supplementary Data Sheet 2 — Result files of pan-core genome analysis. For descriptions, see Supplementary Table 10. [file DataSheet2.ZIP › HMMs_coreGenome/clw/LHV_RS07040.clw]

MUSCLE (3.8) multiple sequence alignment


BCM45_RS03385      MPTKKNNFEEQLNSLEKIVTNLENGNVPLEDALKEFQEGVKISRELDKKLTSAEEIVAKL
LHV_RS07040        MPTKKNNFEEQLNSLEKIVTNLENGNVPLEDALKEFQEGVKISRELDKKLTSAEEIVAKL
ALV80_RS04210      MPTKKNNFEEQLNSLEKIVTNLENGNVPLEDALKEFQEGVKISRELDKKLTSAEETVAKL
R0052_RS04055      MPTKKNNFEEQLNSLEKIVTNLENGNVPLEDALKEFQEGVKISRELDKKLTSAEETVAKL
LHE_RS19265        MPTKKNNFEEQLNSLEKIVTNLENGNVPLEDALKEFQEGVKISRELDKKLTSAEETVAKL
Lh8627_05455       MPTKKNNFEEQLNSLEKIVTNLENGNVPLEDALKEFQEGVKISRELDKKLTSAEETVAKL
HUO_RS05030        MPTKKNNFEEQLNSLEKIVTNLENGNVPLEDALKEFQEGVKISRELDKKLTSAEETVAKL
TU99_RS07710       MPTKKNNFEEQLNSLEKIVTNLENGNVPLEDALKEFQEGVKISRELDKKLTSAEETVAKL
Lh22155_04265      MPTKKNNFEEQLNSLEKIVTNLENGNVPLEDALKEFQEGVKISRELDKKLTSAEETVAKL
Lh8105_04250       MPTKKNNFEEQLNSLEKIVTNLENGNVPLEDALKEFQEGVKISRELDKKLTSAEETVAKL
LBHH_RS04115       MPTKKNNFEEQLNSLEKIVTNLENGNVPLEDALKEFQEGVKISRELDKKLTSAEETVAKL
LBH_RS06195        MPTKKNNFEEQLNSLEKIVTNLENGNVPLEDALKEFQEGVKISRELDKKLTSAEETVAKL
                   ******************************************************* ****

BCM45_RS03385      IDSDGTEHKLDPNNAAAPED
LHV_RS07040        IDSDGTEHKLDPNNAAAPED
ALV80_RS04210      IDSNGTEHKLDPNNAAAPED
R0052_RS04055      IDSDGTEHKLDPNNEAAPED
LHE_RS19265        IDSDGTEHKLDPNNTAAPED
Lh8627_05455       IDSDGTEHKLDPNNTAAPED
HUO_RS05030        IDSDGTEHKLDPNNTAAPED
TU99_RS07710       IDSDGTEHKLDPNNTAAPED
Lh22155_04265      IDSDGTEHKLDPNNAAAPED
Lh8105_04250       IDSDGTEHKLDPNNAAAPED
LBHH_RS04115       IDSDGTEHKLDPNNAAAPED
LBH_RS06195        IDSDGTEHKLDPNNAAAPED
                   ***:********** *****
