# Supplementary material for: Comparative Genomics of Completely Sequenced Lactobacillus helveticus Genomes Provides Insights into Strain-Specific Genes and Resolves Metagenomics Data Down to the Strain Level
Source: Front Microbiol. 2018 Jan 30;9:63. doi: 10.3389/fmicb.2018.00063 (PMC5797582; doi:10.3389/fmicb.2018.00063)
Supplement: Supplementary Data Sheet 2 — Result files of pan-core genome analysis. For descriptions, see Supplementary Table 10. [file DataSheet2.ZIP › HMMs_coreGenome/clw/HUO_RS05060.clw]

MUSCLE (3.8) multiple sequence alignment


HUO_RS05060        MRITYPSIDKLLSRVDSRYSLSVLAAKRAHELEAGDPPTLDHFKCDKAVGKALEEIDAGK
TU99_RS07680       MRITYPSIDKLLSRVDSRYSLSVLAAKRAHELEAGDPPTLDHFKCDKAVGKALEEIAAGK
ALV80_RS04240      MRITYPSIDKLLSRVDSRYSLSVLAAKRAHELEAGDPPTLDHFKCDKAVGKALEEIAAGK
LBHH_RS04145       MRITYPSIDKLLSRVDSRYSLSVLAAKRAHELEAGDPPTLDHFKCDKAVGKALEEIAAGK
R0052_RS04085      MRITYPSIDKLLSRVDSRYSLSVLAAKRAHELEAGDPPTLDHFKCDKAVGKALEEIAAGK
LHE_RS19235        MRITYPSIDKLLSRVDSRYSLSVLAAKRAHELEAGDPPTLDHFKCDKAVGKALEEIAAGK
BCM45_RS03355      MRITYPSIDKLLSRVDSRYSLSVLAAKRAHELEAGDPPTLDHFKCDKAVGKALEEIAAGK
LHV_RS07010        MRITYPSIDKLLSRVDSRYSLSVLAAKRAHELEAGDPPTLDHFKCDKAVGKALEEIAAGK
Lh22155_04300      MRITYPSIDKLLSRVDSRYSLSVLAAKRAHELEAGDPPTLDHFKCDKAVGKALEEIAAGK
Lh8105_04285       MRITYPSIDKLLSRVDSRYSLSVLAAKRAHELEAGDPPTLDHFKCDKAVGKALEEIAAGK
Lh8627_05425       MRITYPSIDKLLSRVDSRYSLSVLAAKRAHELEAGDPPTLDHFKCDKAVGKALEEIAAGK
LBH_RS06165        MRITYPSIDKLLSRVDSRYSLSVLAAKRAHELEAGDPPTLDHFKCDKAVGKALEEIAAGK
                   ******************************************************** ***

HUO_RS05060        VTVDPAHAEVNLED
TU99_RS07680       VTVAPAHAEVNLED
ALV80_RS04240      VTVDLAHAEVNLED
LBHH_RS04145       VTVDLAHAEVNLED
R0052_RS04085      VTVDLAHAEVNLED
LHE_RS19235        VTVDPAHAEVNLED
BCM45_RS03355      VTVDPAHAEVNLED
LHV_RS07010        VTVDPAHAEVNLED
Lh22155_04300      VTVDPAHAEVNLED
Lh8105_04285       VTVDPAHAEVNLED
Lh8627_05425       VTVDPAHAEVNLED
LBH_RS06165        VTVDPAHAEVNLED
                   ***  *********
