# Supplementary material for: Comparative Genomics of Completely Sequenced Lactobacillus helveticus Genomes Provides Insights into Strain-Specific Genes and Resolves Metagenomics Data Down to the Strain Level
Source: Front Microbiol. 2018 Jan 30;9:63. doi: 10.3389/fmicb.2018.00063 (PMC5797582; doi:10.3389/fmicb.2018.00063)
Supplement: Supplementary Data Sheet 2 — Result files of pan-core genome analysis. For descriptions, see Supplementary Table 10. [file DataSheet2.ZIP › HMMs_coreGenome/clw/LBH_RS05945.clw]

MUSCLE (3.8) multiple sequence alignment


LHE_RS18965        MLEKAFYKMMLSKSFAFPVKVTYWDGKSEVYGNGTPEIEIVFNEKIPMGDITRNASLALG
BCM45_RS03115      MLEKAFYKMMLSKSFPFPIKVTYWDGKSEVYGNGTPEIEIVFNEKIPMGDITRNASLALG
LHV_RS06785        MLEKAFYKMMLSKSFPFPIKVTYWDGKSEVYGNGTPEIEIVFNEKIPMGDITRNASLALG
Lh22155_04510      MLEKAFYKMMLSKSFPFPIKVTYWDGKSEVYGNGTPEIEIVFNEKIPMGDITRNASLALG
Lh8105_04550       MLEKAFYKMMLSKSFPFPVKVTYWDGKSEVYGNGTPEIEIVFNEKIPMGDITRNASLALG
Lh8627_05190       MLEKAFYKMMLSKSFPFPVKVTYWDGKSEVYGNGTPEIEIVFNEKIPMGDITRNASLALG
HUO_RS05315        MLEKAFYKMMLSKSFPFPVKVTYWDGKSEVYGNGTPEIEIVFNEKIPMGDITRNASLALG
LBH_RS05945        MLEKTFYKMMLSKSFPFPVKVTYWDGKSEVYGNGTPEIEIVFNEKIPMGDITRNASLALG
TU99_RS07180       MLEKTFYKMMLSKSFPFPVKVTYWDGKSEVYGNGTPEIEIVFNEKIPMGDITRNASLALG
ALV80_RS04455      MLEKTFYKMMLSKSFPFPVKVTYWDGKSEVYGNGTPEIEMVFNEKIPMGDITRNASLTLG
LBHH_RS04360       MLEKTFYKMMLSKSFPFPVKVTYWDGKSEVYGNGTPEIEMVFNEKIPMGDITRNASLTLG
R0052_RS04315      MLEKTFYKMMLSKSFPFPVKVTYWDGKSEVYGNGTPEIEMVFNEKIPMGDITRNASLTLG
                   ****:**********.**:********************:*****************:**

LHE_RS18965        EAYMDKKIEIHGSIQKLIDGVYESADSFMRSSKFRKFLPKTKHTEKQSEEDVQSHYDIGN
BCM45_RS03115      EAYMDKKIEIHGSIQKLIDGVYESADSFMRSSKFRKFLPKTKHTEKQSEEDVQSHYDIGN
LHV_RS06785        EAYMDKKIEIHGSIQKLIDGVYESADSFMRSSKFRKFLPKTKHTEKQSEEDVQSHYDIGN
Lh22155_04510      EAYMDKKIEIHGSIQKLIDGVYESADSFMRSSKFRKFLPKTKHTEKQSEEDVQSHYDIGN
Lh8105_04550       EAYMDKKIEIHGSIQKLIDGVYESADSFMRSSKFRKFLPKTKHTEKQSEEDVQSHYDIGN
Lh8627_05190       EAYMDKKIEIHGSIQKLIDGVYESADSFMRSSKFRKFLPKTKHTEKQSEEDVQSHYDIGN
HUO_RS05315        EAYMDKKIEIHGSIQKLIDGVYESADSFMRSSKFRKFLPKTKHTEKQSEEDVQSHYDIGN
LBH_RS05945        EAYMDKKIEIHGSIQKLIDGVYESADSFMRSSKFRKFLPKTKHTEKQSEEDVQSHYDIGN
TU99_RS07180       EAYMDKKIEIHGSIQKLIDGLYESADSFMRSSKFRKFLPKTKHTEKQSEEDVQSHYDIGN
ALV80_RS04455      EAYMDKKIEIHGSIQKLIDGAYESADSFMRSSKFLKLLPKTKHTEKQSEEDVQSHYDIGN
LBHH_RS04360       EAYMDKKIEIHGSIQKLIDGAYESADSFMRSSKFLKLLPKTKHTEKQSEEDVQSHYDIGN
R0052_RS04315      EAYMDKKIEIHGSIQKLIDGAYESADSFMRSSKFRKFLPKTKHTEKQSEEDVQSHYDIGN
                   ******************** ************* *:***********************

LHE_RS18965        DFYEQWLDPTLTYSCAYFTDDNKDDLEQAQIAKVHHILNKLHPQKGKTLLDIGCGWGTLM
BCM45_RS03115      DFYEQWLDPTLTYSCAYFTDDNKDDLEQAQIAKVHHILNKLHPQKGKTLLDIGCGWGTLM
LHV_RS06785        DFYEQWLDPTLTYSCAYFTDDNKDDLEQAQIAKVHHILNKLHPQKGKTLLDIGCGWGTLM
Lh22155_04510      DFYEQWLDPTLTYSCAYFTDDNKDDLEQAQIAKVHHILNKLHPQKGKTLLDIGCGWGTLM
Lh8105_04550       DFYEQWLDPTLTYSCAYFTDDNKDDLEQAQIAKVHHILNKLHPQKGKTLLDIGCGWGTLM
Lh8627_05190       DFYEQWLDPTLTYSCAYFTDDNKDDLEQAQIAKVHHILNKLHPQKGKTLLDIGCGWGTLM
HUO_RS05315        DFYEQWLDPTLTYSCAYFTDDNKDDLEQAQIAKVHHILNKLHPQKGKTLLDIGCGWGTLM
LBH_RS05945        DFYEQWLDPTLTYSCAYFTDDNKDDLEQAQIAKVHHILNKLHPQKGKTLLDIGCGWGTLM
TU99_RS07180       DFYEQWLDPTLTYSCAYFTDDNKDDLEQAQIAKVHHILNKLHPQKGKTLLDIGCGWGTLM
ALV80_RS04455      DFYEQWLDPTLTYSCAYFTDDNKDDLEQAQIAKVHHILNKLHPQKGQTLLDIGCGWGTLM
LBHH_RS04360       DFYEQWLDPTLTYSCAYFTDDNKDDLEQAQIAKVHHILNKLHPQKGQTLLDIGCGWGTLM
R0052_RS04315      DFYEQWLDPTLTYSCAYFTDDNKDDLEQAQIAKVHHILNKLHPQKGKTLLDIGCGWGTLM
                   **********************************************:*************

LHE_RS18965        LTAAKEYGLKVTGVTLSEEQYKLVQKKIYAENLQDVAEVKLADYRKLGDQQWDYVTSVGM
BCM45_RS03115      LTAAKEYGLKVTGVTLSEEQYKLVQKKIYAENLQDVAEVKLADYRKLGDQQWDYVTSVGM
LHV_RS06785        LTAAKEYGLKVTGVTLSEEQYKLVQKKIYAENLQDVAEVKLADYRKLGDQQWDYVTSVGM
Lh22155_04510      LTAAKEYGLKVTGVTLSEEQYKLVQKKIYAENLQDVAEVKLADYRKLGDQQWDYVTSVGM
Lh8105_04550       LTAAKEYGLKVTGVTLSEEQYKLVQKKIYAENLQDVAEVKLADYRKLGDQQWDYVTSVGM
Lh8627_05190       LTAAKEYGLKVTGVTLSEEQYKLVQKKIYAENLQDVAEVKLADYRKLGDQQWDYVTSVGM
HUO_RS05315        LTAAKEYGLKVTGVTLSEEQYKLVQKKIYAENLQDVAEVKLADYRKLGDQQWDYVTSVGM
LBH_RS05945        LTAAKEYGLKVTGVTLSEEQYKLVQKKIYAENLQDVAEVKLEDYRKLGDQQWDYVTSVGM
TU99_RS07180       LTAAKEYGLKVTGVTLSEEQYKLVQKKIYAENLQDVAEVKLEDYRKLGDQQWDYVTSVGM
ALV80_RS04455      LTAAKEYSLKVTGVTLSEEQYKLVQKKIYDENLQDVAEVKLEDYRELGDQQWDYVTSVGM
LBHH_RS04360       LTAAKEYSLKVTGVTLSEEQYKLVQKKIYDENLQDVAEVKLEDYRELGDQQWDYVTSVGM
R0052_RS04315      FTAAKEYGLKVTGVTLSEEQYKLVQKKIYDENLQDVAEVKLEDYRELGDQQWDYVTSVGM
                   :******.********************* *********** ***:**************

LHE_RS18965        FEHVGSENLGEYFNDVAKYLKTDGVALIHGITRQQGGATNAWINKYIFPGGYIPGLVEII
BCM45_RS03115      FEHVGSENLGEYFNDVAKYLKTDGVALIHGITRQQGGATNAWINKYIFPGGYIPGLVEII
LHV_RS06785        FEHVGSENLGEYFNDVAKYLKTDGVALIHGITRQQGGATNAWINKYIFPGGYIPGLVEII
Lh22155_04510      FEHVGSENLGEYFNDVAKYLKTDGVALIHGITRQQGGATNAWINKYIFPGGYIPGLVEII
Lh8105_04550       FEHVGSENLGEYFNDVAKYLKTDGVALIHGITRQQGGATNAWINKYIFPGGYIPGLVEII
Lh8627_05190       FEHVGSENLGEYFNDVAKYLKTDGVALIHGITRQQGGATNAWINKYIFPGGYIPGLVEII
HUO_RS05315        FEHVGSENLGEYFNDVAKYLKTDGVALIHGITRQQGGATNAWINKYIFPGGYIPGLVEII
LBH_RS05945        FEHVGSENLGEYFNDVAKYLKNDGVALIHGITRQQGGATNAWINKYIFPGGYIPGLVEII
TU99_RS07180       FEHVGSENLGEYFNDVAKYLKNDGVALIHGITRQQGGATNAWINKYIFPGGYIPGLVEII
ALV80_RS04455      FEHVGSENLGEYFNDLAKYLKTDGVALIHGITRQQGGATNAWINKYIFPGGYIPGLVEII
LBHH_RS04360       FEHVGSENLGEYFNDLAKYLKTDGVALIHGITRQQGGATNAWINKYIFPGGYIPGLVEII
R0052_RS04315      FEHVGSENLGEYFNDVAKYLKTDGVALIHGITRQQGGATNAWINKYIFPGGYIPGLVEII
                   ***************:*****.**************************************

LHE_RS18965        SRIEEAHLQISDVEMLRRHYQRTLEIWDKNFNNARPEIEKKMGERFCRMWDMYLQACAAS
BCM45_RS03115      SRIEEAHLQISDVEMLRRHYQRTLEIWDKNFNNARPEIEKKMGERFCRMWDMYLQACAAS
LHV_RS06785        SRIEEAHLQISDVEMLRRHYQRTLEIWDKNFNNARPEIEKKMGERFCRMWDMYLQACAAS
Lh22155_04510      SRIEEAHLQISDVEMLRRHYQRTLEIWDKNFNNARPEIEKKMGERFCRMWDMYLQACAAS
Lh8105_04550       SRIEEAHLQISDVEMLRRHYQRTLEIWDKNFNNARPEIEKKMGERFCRMWDMYLQACAAS
Lh8627_05190       SRIEEAHLQISDVEMLRRHYQRTLEIWDKNFNNARPEIEKKMGERFCRMWDMYLQACAAS
HUO_RS05315        SRIEEAHLQISDVEMLRRHYQRTLEIWDKNFNNARPEIEKKMGERFCRMWDMYLQACAAS
LBH_RS05945        SRIEEAHLQISDVEMLRRHYQRTLEIWDKNFNNARPEIEKKMGERFCRMWDMYLQACAAS
TU99_RS07180       SRIEEAHLQISDVEMLRRHYQRTLEIWDKNFNNARPEIEKKMGERFCRMWDMYLQACAAS
ALV80_RS04455      SRIEEAHLQISDVEMLRRHYQRTLEIWDKNFNNARPEIEKKMGERFCRMWDMYLQACAAS
LBHH_RS04360       SRIEEAHLQISDVEMLRRHYQRTLEIWDKNFNNARPEIEKKMGERFCRMWDMYLQACAAS
R0052_RS04315      SRIEEAHLQISDIEMLRRHYQRTLEIWDKNFNNARPEIEKKMSERFCRMWDMYLQACAAS
                   ************:*****************************.*****************

LHE_RS18965        FESGNIDVVQYLLTKGLSGKNLPMTRDYMLNNK
BCM45_RS03115      FESGNIDVVQYLLTKGLSGKNLPMTRDYMLNNK
LHV_RS06785        FESGNIDVVQYLLTKGLSGKNLPMTRDYMLNNK
Lh22155_04510      FESGNIDVVQYLLTKGLSGKNLPMTRDYMLNNK
Lh8105_04550       FESGNIDVVQYLLTKGLSGKNLPMTRDYMLNNK
Lh8627_05190       FESGNIDVVQYLLTKGLSGKNLPMTRDYMLNNK
HUO_RS05315        FESGNIDVVQYLLTKGLSGKNLPMTRDYMLNNK
LBH_RS05945        FESGNIDVVQYLLTKGLSGKNLPMTRDYMLNNK
TU99_RS07180       FESGNIDVVQYLLTKGLSGKNLPMTRDYMLNNK
ALV80_RS04455      FESGNIDVVQYLLTKGPSGKNLPMTRDYMLNNK
LBHH_RS04360       FESGNIDVVQYLLTKGPSGKNLPMTRDYMLNNK
R0052_RS04315      FESGNIDVVQYLLTKGPSGKNLPMTRDYMLNNK
                   **************** ****************
