# Supplementary material for: Comparative Genomics of Completely Sequenced Lactobacillus helveticus Genomes Provides Insights into Strain-Specific Genes and Resolves Metagenomics Data Down to the Strain Level
Source: Front Microbiol. 2018 Jan 30;9:63. doi: 10.3389/fmicb.2018.00063 (PMC5797582; doi:10.3389/fmicb.2018.00063)
Supplement: Supplementary Data Sheet 2 — Result files of pan-core genome analysis. For descriptions, see Supplementary Table 10. [file DataSheet2.ZIP › HMMs_coreGenome/clw/Lh22155_04640.clw]

MUSCLE (3.8) multiple sequence alignment


R0052_RS04450      MAKNKRKTSVSTIVIRILAVILLIVGVVLISNKQISNHMISHNQQSTLTSLTKKEVEKNQ
ALV80_RS04595      MAKNKRKTSVSTIVIRILAVILLIVGVVLIFNKQISNHMISHNQQSTLTSLTKTEVEKNQ
LBHH_RS04500       MAKNKRKTSVSTIVIRILAVILLIVGVVLIFNKQISNHMISHNQQSTLTSLTKTEVEKNQ
LHE_RS18825        MAKNKRKTSVSTIVIRILAVILLIVGVVLIFNKQISNHMISHNQQSTLTSLTKTEVEKNQ
BCM45_RS02990      MAKNKRKTSVSTIVIRILAVILLIVGVVLIFNKQISNHMISHNQQSTLTSLTKTEVEKNQ
LHV_RS06655        MAKNKRKTSVSTIVIRILAVILLIVGVVLIFNKQISNHMISHNQQSTLTSLTKTEVEKNQ
Lh22155_04640      MAKNKRKTSVSTIVIRILAVILLIVGVVLIFNKQISNHMISHNQQSTLTSLTKTEVEKNQ
Lh8105_04675       MAKNKRKTSVSTIVIRILAVILLIVGVVLIFNKQISNHMISHNQQSTLTSLTKTEVEKNQ
Lh8627_05055       MAKNKRKTSVSTIVIRILAVILLIVGVVLIFNKQISNHMISHNQQSTLTSLTKTEVEKNQ
HUO_RS05455        MAKNKRKTSVSTIVIRILAVILLIVGVVLIFNKQISNHMISHNQQSTLTSLTKTEVEKNQ
TU99_RS07050       MAKNKRKTSVSTIVIRILAVILLIVGVVLIFNKQISNHMISHNQQSTLTSLTKTEVEKNQ
LBH_RS05810        MAKNKRKTSVSTIVIRILAVILLIVGVVLIFNKQISNHMISHNQQSTLTSLTKTEVEKNQ
                   ****************************** **********************.******

R0052_RS04450      RKKGMYDFSKVKSMDMAQATRSQIKKTSGAIGALAISDVNMHLPVMLGMSDDAMSTGGGT
ALV80_RS04595      RKKGMYDFSKVKSMDMARATRSQIKKTSGAIGALAIPDVNMHLPVMLGMSDDAVSTGGGT
LBHH_RS04500       RKKGMYDFSKVKSMDMARATRSQIKKTSGAIGALAIPDVNMHLPVMLGMSDDAMSTGGGT
LHE_RS18825        RKKGMYDFSKVKSMDMAQATRLQIKKTSGAIGALAIPDVNTHLPVMLGMSDDAMSTGGGT
BCM45_RS02990      RKKGMYDFSKVKSMDMAQATRLQIKKTSGAIGALAIPDVNTHLPVMLGMSDDAMSTGGGT
LHV_RS06655        RKKGMYDFSKVKSMDMAQATRLQIKKTSGAIGALAIPDVNTHLPVMLGMSDDAMSTGGGT
Lh22155_04640      RKKGMYDFSKVKSMDMAQATRLQIKKTSGAIGALAIPDVNTHLPVMLGMSDDAMSTGGGT
Lh8105_04675       RKKGMYDFSKVKSMDMAQATRLQIKKTSGAIGALAIPDVNTHLPVMLGMSDDAMSTGGGT
Lh8627_05055       RKKGMYDFSKVKSMDMAQATRLQIKKTSGAIGALAIPDVNTHLPVMLGMSDDAMSTGGGT
HUO_RS05455        RKKGMYDFSKVKSMDMAQATRLQIKKTSGAIGALAIPDVNTHLPVMLGMSDDAMSTGGGT
TU99_RS07050       RKKGMYDFSKVKSMDMAQATRLQIKKTSGAIGALAIPDVNTHLPVMLGMSDDAMSTGGGT
LBH_RS05810        RKKGMYDFSKVKSMDMVQATRLQIKKTSGAIGALAIPDVNTHLPVMLGMSDDAMSTGGGT
                   ****************..*** **************.*** ************:******

R0052_RS04450      MRADQKMGEGNYPLAGHYMTAKGILFSPLEDVKKGELIYLTNLKKVYVYRIYMKKVVDPS
ALV80_RS04595      MRADQKMGEGNYPLAGHYMTAKGILFSPLEDVKKGELIYLTNLKKVYVYRIYMKKVVDPS
LBHH_RS04500       MRADQKMGEGNYPLAGHYMTAKGILFSPLEDVKKGELIYLTNLKKVYVYRIYMKKVVDPS
LHE_RS18825        MRADQKMGEGNYPLAGHYMTAKGILFSPLEDVKKGELIYLTNLKKVYVYRIYMKKVVDPS
BCM45_RS02990      MRADQKMGEGNYPLAGHYMTAKGILFSPLEDVKKGELIYLTNLKKVYVYRIYMKKVVDPS
LHV_RS06655        MRADQKMGEGNYPLAGHYMTAKGILFSPLEDVKKGELIYLTNLKKVYVYRIYMKKVVDPS
Lh22155_04640      MRADQKMGEGNYPLAGHYMTAKGILFSPLEDVKKGELIYLTNLKKVYVYRIYMKKVVDPS
Lh8105_04675       MRADQKMGEGNYPLAGHYMTAKGILFSPLEDVKKGELIYLTNLKKVYVYRIYMKKVVDPS
Lh8627_05055       MRADQKMGEGNYPLAGHYMTAKGILFSPLEDVKKGELIYLTNLKKVYVYRIYMKKVVDPS
HUO_RS05455        MRADQKMGEGNYPLAGHYMTAKGILFSPLEDVKKGELIYLTNLKKVYVYRIYMKKVVDPS
TU99_RS07050       MRADQKMGEGNYPLAGHYMTAKGILFSPLEDVKKGELIYLTNLKKVYVYRIYMKKVVDPS
LBH_RS05810        MRADQKMGEGNYPLAGHYMTAKGILFSPLEDVKKGELIYLTNLKKVYVYRIYMKKVVDPS
                   ************************************************************

R0052_RS04450      AVWLVNNTKKKIVTLITCADGGANRWAIRGNLIKTEKATADNLRVFKMK
ALV80_RS04595      AVWLVNNTKKKIVTLITCADGGANRWAIRGNLIKTEKATADNLRVFKMK
LBHH_RS04500       AVWLVNNTKKKIVTLITCSDGGANRWAIRGNLIKTEKATADNLRVFKMK
LHE_RS18825        AVWLVNNTKKKIVTLITCADGGANRWAIRGNLIKTEKATADNLRVFKMK
BCM45_RS02990      AVWLVNNTKKKIVTLITCADGGANRWAIRGNLIKTEKATADNLRVFKMK
LHV_RS06655        AVWLVNNTKKKIVTLITCADGGANRWAIRGNLIKTEKATADNLRVFKMK
Lh22155_04640      AVWLVNNTKKKIVTLITCADGGANRWAIRGNLIKTEKATADNLRVFKMK
Lh8105_04675       AVWLVNNTKKKIVTLITCADGGANRWAIRGNLIKTEKATADNLRVFKMK
Lh8627_05055       AVWLVNNTKKKIVTLITCADGGANRWAIRGNLIKTEKATADNLRVFKMK
HUO_RS05455        AVWLVNNTKKKIVTLITCADGGANRWAIRGNLIKTEKATADNLRVFKMK
TU99_RS07050       AVWLVNNTKKKIVTLITCADGGANRWAIRGNLIKTEKATADNLRVFKMK
LBH_RS05810        AVWLVNNTKKKIVTLITCADGGANRWAIRGNLIKTEKATADNLRVFKMK
                   ******************:******************************
