# Supplementary material for: Comparative Genomics of Completely Sequenced Lactobacillus helveticus Genomes Provides Insights into Strain-Specific Genes and Resolves Metagenomics Data Down to the Strain Level
Source: Front Microbiol. 2018 Jan 30;9:63. doi: 10.3389/fmicb.2018.00063 (PMC5797582; doi:10.3389/fmicb.2018.00063)
Supplement: Supplementary Data Sheet 2 — Result files of pan-core genome analysis. For descriptions, see Supplementary Table 10. [file DataSheet2.ZIP › HMMs_coreGenome/clw/LHE_RS18395.clw]

MUSCLE (3.8) multiple sequence alignment


R0052_RS04590      MDPIDVTYHDEVGFLDDKNRNWQDWIIKLLLLAKKEIGKDNNLEMSINFVDEDRSHEINL
ALV80_RS04755      MDPIDVTYHDEVGFLDGKNRDWQDWIMKLLLLAKKEIGKDNNLEMSINFVDEDRSHEINL
LBHH_RS04650       MDPIDVTYHDEVGFLDGKNRDWQDWIMKLLLLAKKEIGKDNNLEMSINFVDEDRSHEINL
BCM45_RS02870      MDPIDVTYHDEVGFLDDKNRNWQDWIMKLLLLAKKEIGKDNNLEMSINFVDEDRSHEINL
LHV_RS06525        MDPIDVTYHDEVGFLDDKNRNWQDWIMKLLLLAKKEIGKDNNLEMSINFVDEDRSHEINL
Lh22155_04760      MDPIDVTYHDEVGFLDDKNRNWQDWIMKLLLLAKKEIGKDNNLEMSINFVDEDRSHEINL
Lh8105_04845       MDPIDVTYHDEVGFLDDKNRNWQDWIMKLLLLAKKEIGKDNNLEMSINFVDEDRSHEINL
LHE_RS18395        MDPIDVTYHDEVGFLDDKNRDWRDWIMKLLLLAKKEIGKDNNLEMSINFVDEYRSHEINL
HUO_RS05585        MDPIDVTYHDEVGFLDDKNRDWRDWIMKLLLLAKKEIGKDNNLEMSINFVDEYRSHEINL
Lh8627_04925       MDPIDVTYHDEVGFLDDKNRDWRDWIMKLLLLAKKEIGKDNNLEMSINFVDEDRSHEINL
LBH_RS05680        MDPIDVTYHDEVGFLDDKNRDWRDWIMKLLLLAKKEIGKDNNLEMSINFVDEDRSHEINL
TU99_RS06535       MDPIDVTYHDEVGFLDDKNRDWRDWIMKLLLLAKKEIGKDNNLEMSINFVDEDRSHEINL
                   ****************.***:*.***:************************* *******

R0052_RS04590      KYRAKDRPTDVISFAIEDGEDAIDLSAFEDDPDFQEDIGDLFMCPSVIKRHSKEYGTGFD
ALV80_RS04755      KYRDKDRPTDVISFAIEDGEDAIDLSAFEDDPDFQEDIGDLFMCPSVIKRHSKEYGTGFD
LBHH_RS04650       KYRDKDRPTDVISFAIEDGEDAIDLSAFEDDPDFQEDIGDLFMCPSVIKRHSKEYGTGFD
BCM45_RS02870      KYRDKDRPTDVISFAIEDGEDAIDLSVFEDDPDFQEDIGDLFMCPSVIKRHSKEYGTGFD
LHV_RS06525        KYRDKDRPTDVISFAIEDGEDAIDLSVFEDDPDFQEDIGDLFMCPSVIKRHSKEYGTGFD
Lh22155_04760      KYRDKDRPTDVISFAIEDGEDAIDLSVFEDDPDFQEDIGDLFMCPSVIKRHSKEYGTGFD
Lh8105_04845       KYRDKDRPTDVISFAIEDGEDAIDLSVFEDDPDFQEDIGDLFMCPSVIKRHSKEYGTGFD
LHE_RS18395        KYRDKDRPTDVISFAIQDGEDAIDLSAFEDDPDFQEDIGDLFMCPSVIKRHSKEYGTGFD
HUO_RS05585        KYRDKDRPTDVISFAIQDGEDAIDLSAFEDDPDFQEDIGDLFMCPSVIKRHSKEYGTGFD
Lh8627_04925       KYRDKDRPTDVISFAIQDGEDAIDLSAFEDDPDFQEDIGDLFMCPSVIKRHSKEYGTGFD
LBH_RS05680        KYRDKDRPTDVISFAIQDGEDAIDLSAFEDDPDFQEDIGDLFMCPSVIKRHSKEYGTGFD
TU99_RS06535       KYRDKDRPTDVISFAIQDGEDAIDLSAFEDDPDFQEDIGDLFMCPSVIKRHSKEYGTGFD
                   *** ************:*********.*********************************

R0052_RS04590      REFGYTVVHGFLHLNGYDHIKPDEAKEMFGIQGKVLEEYGLPLCSDQLDEGRGK
ALV80_RS04755      REFGYTVVHGFLHLNGYDHIKPDEAKEMFGIQGKVLEECGLPLYPDQLDEGRGK
LBHH_RS04650       REFGYTVVHGFLHLNGYDHIKPDEAKEMFGIQGKVLEECGLPLYPDQLDEGRGK
BCM45_RS02870      REFGYTVVHGFLHLNGYDHIKPDEAKEMFGIQGKVLEECGLPLYPDQLDEGRGK
LHV_RS06525        REFGYTVVHGFLHLNGYDHIKPDEAKEMFGIQGKVLEECGLPLYPDQLDEGRGK
Lh22155_04760      REFGYTVVHGFLHLNGYDHIKPDEAKEMFGIQGKVLEECGLPLYPDQLDEGRGK
Lh8105_04845       REFGYTVVHGFLHLNGYDHIKPDEAKEMFGIQGKVLEECGLPLYPDQLDEGRGK
LHE_RS18395        REFGYTVVHGFLHLNGYDHIKPDEAKEMFGIQGKVLEECGLPLYPDQLDEGRGK
HUO_RS05585        REFGYTVVHGFLHLNGYDHIKPDEAKEMFGIQGKVLEECGLPLYPDQLDEGRGK
Lh8627_04925       REFGYTVVHGFLHLNGYDHIKPDEAKEMFGIQGKVLEECGLPLYPDQLDEGRGK
LBH_RS05680        REFGYTVVHGFLHLNGYDHIKPDEAKEMFGIQGKVLEECGLPLYPDQLDEGRGK
TU99_RS06535       REFGYTVVHGFLHLNGYDHIKPDEAKEMFGIQGKVLEECGLPLYPDQLDEGRGK
                   ************************************** **** .*********
