# Supplementary material for: Comparative Genomics of Completely Sequenced Lactobacillus helveticus Genomes Provides Insights into Strain-Specific Genes and Resolves Metagenomics Data Down to the Strain Level
Source: Front Microbiol. 2018 Jan 30;9:63. doi: 10.3389/fmicb.2018.00063 (PMC5797582; doi:10.3389/fmicb.2018.00063)
Supplement: Supplementary Data Sheet 2 — Result files of pan-core genome analysis. For descriptions, see Supplementary Table 10. [file DataSheet2.ZIP › HMMs_coreGenome/clw/LBHH_RS04725.clw]

MUSCLE (3.8) multiple sequence alignment


R0052_RS04665      MTSFSALFKQMFVQKRRYAHLVLLVQTFAVIFMFLMDLITSNNFAKGFLVFAQNSHPKFW
LHV_RS06445        MTSFSALFKQMFIQKRRYAHLVLLVQTFAVIFMFLMDLITSNNFAKGFLVFAQNLHPKFC
Lh22155_04840      MTSFSALFKQMFIQKRRYAHLVLLVQTFAVIFMFLMDLITSNNFAKGFLVFAQNLHPKFC
Lh8105_04925       MTSFSALFKQMFIQKRRYAHLVLLVQTFAVIFMFLMDLITSNNFAKGFLVFAQNLHPKFC
LBH_RS05600        MTSFSALFKQMFVQKRRYAHLVLLVQTFAVIFMFLMDLITSNNFAKGFLVFAQNSHPKFC
LBHH_RS04725       MTSFSALFKQMFVQKRRYAHLVLLVQTFAVIFMFLMDLITSNNFAKGFLLFAQNSHPKFC
ALV80_RS04830      MTSFSALFKQMFVQKRRYAHLVLLVQTFAVIFMFLMDLITSNNFAKGFLVFAQNSHPKFC
LHE_RS18315        MTSFSALFKQMFVQKRRYAHLVLLVQTFAVIFMFLMDLITSNNFAKGFLVFAQNSHPKFC
Lh8627_04845       MTSFSALFKQMFVQKRRYAHLVLLVQTFAVIFMFLMDLITSNNFAKGFLVFAQNSHPKFC
HUO_RS05665        MTSFSALFKQMFVQKRRYAHLVLLVQTFAVIFMFLMDLITSNNFAKGFLVFAQNSHPKFC
TU99_RS06455       MTSFSALFKQMFVQKRRYAHLVLLVQTFAVIFMFLMDLITSNNFAKGFLVFAQNSHPKFC
BCM45_RS02790      MTSFSALFKQMFVQKRRYAHLVLLVQTFAVIFMFLMDLITSNNFAKGFLVFAQNSHSKFC
                   ************:************************************:**** *.** 

R0052_RS04665      DMIFALGIITTAIGDLVFLGLLCWQNEKINLSQTWHLIPVSDIKLWWINILTSMVQCAYI
LHV_RS06445        DIIFDLGIITTAIGDLVFLGLLCWQNEKINLSQTWHLIPVSDIKLWWINILTSMVQCAYI
Lh22155_04840      DIIFDLGIITTAIGDLVFLGLLCWQNEKINLSQTWHLIPVSDIKLWWINILTSMVQCAYI
Lh8105_04925       DIIFDLGIITTAIGDLVFLGLLCWQNEKINLSQTWHLIPVSDIKLWWINILTSMVQCAYI
LBH_RS05600        DIIFALGIITTAIGDLVFLGLLCWQNEKINLSQTWHLIPVSDIKLWWINILTSMVQCAYI
LBHH_RS04725       DIIFALGIITTAIGDLVFLGLLCWQNEKINLSQTWHLIPVSDIKLWWINILTSMVQCAYI
ALV80_RS04830      DIIFALGIITTAIGDLVFLGLLCWQNEKINLSQTWHLIPVSDIKLWWINILTSMVQCAYI
LHE_RS18315        DIIFAVGIITTAIGDLVFLGLLCWQNEKINLSQTWHLIPVSDIKLWWINILTSMVQCAYI
Lh8627_04845       DIIFAVGIITTAIGDLVFLGLLCWQNEKINLSQTWHLIPVSDIKLWWINILTSMVQCAYI
HUO_RS05665        DIIFAVGIITTAIGDLVFLGLLCWQNEKINLSQTWHLIPVSDIKLWWINILTSMVQCAYI
TU99_RS06455       DIIFALGIITTAIGDLVFLGLLCWQNEKINLSQTWHLIPVSDIKLWWINILTSMVQCAYI
BCM45_RS02790      DIIFALGIITTAIGDLVFLGLLCWQNEKINLSQTWHLIPVSDIKLWWINILTSMVQCAYI
                   *:** :******************************************************

R0052_RS04665      FVIQVVLGIIVLTFDCMSYGSNFFKLSKNVGFSWSWPDVIGVIEMLLYLIGLVLIIFCFV
LHV_RS06445        FVIQVVLGIIVLIFDCMSYGLSFSTMNKKVCFSWSWPDVMGIIEMLLYLIGLVLIIFCFV
Lh22155_04840      FVIQVVLGIIVLIFDCMSYGLSFSTMNKKVCFSWSWPDVMGIIEMLLYLIGLVLIIFCFV
Lh8105_04925       FVIQVVLGIIVLIFDCMSYGLSFSTMNKKVCFSWSWPDVMGIIEMLLYLIGLVLIIFCFV
LBH_RS05600        FVIQVVLGIIVLIFDCMSYGLSFSTMNKKVGFSWSWPDVMGIIEMLLYLIGLVLIIFCFV
LBHH_RS04725       FVIQVVLGIIVLIFDCMSYGLSFSTMNKKVGFSWSWPDVMGVIEMLLYLIGLVLIIFCFV
ALV80_RS04830      FVIQVVLGIIVLIFDCMSYGLSFSTMNKKVGFSWSWPDVMGVIEMLLYLIGLVLIIFCFV
LHE_RS18315        FVIQVVLGIIVLIFDCMSYGLSFSTMNKKVGFSWSWPDVMGVIEMLLYLIGLVLIIFCFV
Lh8627_04845       FVIQVVLGIIVLIFDCMSYGLSFSTMNKKVGFSWSWPDVMGVIEMLLYLIGLVLIIFCFV
HUO_RS05665        FVIQVVLGIIVLIFDCMSYGLSFSTMNKKVGFSWSWPDVMGVIEMLLYLIGLVLIIFCFV
TU99_RS06455       FVIQVVLGIIVLIFDCMSYGLSFSTMNKKVGFSWSWPDVMVIIEMLLYLIGLVLIIFCFV
BCM45_RS02790      FVIQVVLGIIVLIFDCMSYGLSFSTMNKKVGFSWSWPDVMGIIEMLLYLIGLVLIIFCFV
                   ************ ******* .* .:.*:* ********: :******************

R0052_RS04665      SFADLLTRTITDQLPGKNSTAIKIFVMAILVIIGVTIAFKINDQLTAAYMRHLMKNSNGY
LHV_RS06445        SFADLLTRTITDQLPGKNSTAIKIFVMAILVIIGVTIAFKINDQLTAAYMRHLMKNSNGY
Lh22155_04840      SFADLLTRTITDQLPGKNSTAIKIFVMAILVIIGVTIAFKINDQLTAAYMRHLMKNSNGY
Lh8105_04925       SFADLLTRTITDQLPGKNSTAIKIFVMAILVIIGVTIAFKINDQLTAAYMRHLMKNSNGY
LBH_RS05600        SFADLLTRTITDQLPGKNSTVIKIFVMAILVIIGVTIAFKINDQLTAAYMRHLMKNSNGY
LBHH_RS04725       SFADLLTRTITDQLPGKNSTVIKIFVMAILVIIGVTIAFKINDQLTAAYMRHLMKNSNGY
ALV80_RS04830      SFADLLTRTITDQLPGKNSTVIKIFVMAILVIIGVTIAFKINDQLTAAYMRHLMKNSNGY
LHE_RS18315        SFADLLTRTITDQLPGKNSTVIKIFVMAILVIIGVTIAFKINDQLTAAYMRHLMKNSNGY
Lh8627_04845       SFADLLTRTITDQLPGKNSTVIKIFVMAILVIIGVTIAFKINDQLTAAYMRHLMKNSNGY
HUO_RS05665        SFADLLTRTITDQLPGKNSTVIKIFVMAILVIIGVTIAFKINDQLTAAYMRHLMKNSNGY
TU99_RS06455       SFADLLTRTITDQLPGKNYTVIKIFVMAILVIIGVTIAFKINDQLTAAYMRHLLKNSNGY
BCM45_RS02790      SFADLLTRTITDQLPGKNSTVIKIFVMAILVIIGVTIAFKINDQLTAAYMRHLLKNSNGY
                   ****************** *.********************************:******

R0052_RS04665      SVDTLPMAIIEFFAGSIILGAINSFLIEKFIEPKIR
LHV_RS06445        SVDTLPMAIIEFFAGSIILGAINSFLVEKFIEPKIR
Lh22155_04840      SVDTLPMAIIEFFAGSIILGAINSFLVEKFIEPKIR
Lh8105_04925       SVDTLPMAIIEFFAGSIILGAINSFLVEKFIEPKIR
LBH_RS05600        SVDTLPMAIIEFFAGSIILGAINSFLIEKFD-----
LBHH_RS04725       SVDTLPMAIIEFFAGSIILGAINSFLIEKFVEPKIR
ALV80_RS04830      SVDTLPMAIIEFFAGSIILGAINSFLIEKFVEPKIR
LHE_RS18315        SVDTLPMAIIEFFAGSIILGAINSFLIEKFVEPKIR
Lh8627_04845       SVDTLPMAIIEFFAGSIILGAINSFLIEKFVEPKIR
HUO_RS05665        SVDTLPMAIIEFFAGSIILGAINSFLIEKFVEPKIR
TU99_RS06455       SVDTLPMAIIEFFAGSIILGAINSFLIEKFV-----
BCM45_RS02790      SVDTLPMAIIEFFAGSIILGAINSFLIEKFV-----
                   **************************:***      
