# Supplementary material for: Comparative Genomics of Completely Sequenced Lactobacillus helveticus Genomes Provides Insights into Strain-Specific Genes and Resolves Metagenomics Data Down to the Strain Level
Source: Front Microbiol. 2018 Jan 30;9:63. doi: 10.3389/fmicb.2018.00063 (PMC5797582; doi:10.3389/fmicb.2018.00063)
Supplement: Supplementary Data Sheet 2 — Result files of pan-core genome analysis. For descriptions, see Supplementary Table 10. [file DataSheet2.ZIP › HMMs_coreGenome/clw/LBH_RS05120.clw]

MUSCLE (3.8) multiple sequence alignment


LHE_RS17820        MTVKKLENSSDVNVVTEEVKILTNLLNESTEQLIGKELFTKIQNLIKISADKNYQELEDQ
BCM45_RS02295      MTVKKLENSSDVNVVTEEVKILTNLLNESTEQLIGKELFTKIQNLIKISADKNYQELEDQ
LHV_RS05975        MTVKKLENSSDVNVVTEEVKILTNLLNESTEQLIGKELFTKIQNLIKISADKNYQELEDQ
Lh22155_05295      MTVKKLENSSDVNVVTEEVKILTNLLNESTEQLIGKELFTKIQNLIKISADKNYQELEDQ
Lh8105_05390       MTVKKLENSSDVNVVTEEVKILTNLLNESTEQLIGKELFTKIQNLIKISADKNYQELEDQ
R0052_RS05200      MTVKKLENSSDVNVVTEEVKILTNLLNESTEQLIGKELFTKIQNLIKISANKNYQELEDQ
ALV80_RS05330      MTVKKLENSSDVNVVTEEVKILTNLLNESTEQLIGKELFTKIQNLIKISADKNYQELEDQ
LBHH_RS05235       MTVKKLENSSDVNVVTEEVKILTNLLNESTEQLIGKELFTKIQNLIKISADKNYQELEDQ
Lh8627_04370       MTVKKLENSSDVNVVTEEVKILTNLLNESTEQLIGKELFTKIQNLIKISADKNYQELEDQ
HUO_RS06205        MTVKKLENSSDVNVVTEEVKILTNLLNESTEQLIGKELFTKIQNLIKISADKNYQELEDQ
TU99_RS06005       MTVKKLENSIDVNVVTEEVKILTNLLNESTEQLIGKELFTKIQNLIKISADKNYQELEDQ
LBH_RS05120        MTVKKLENSSDVNVVTEEVKILTNLLNESTEQLIGKELFTKIQNLIKISADKNYQELEDQ
                   ********* ****************************************:*********

LHE_RS17820        IASLDNREMIVVARYFATLPLLINISEDVELASKVYVLNNTNQDYLGKLNDTIDIVAQKK
BCM45_RS02295      IASLDNREMIVVARYFATLPLLINISEDVELASKVNVLNNTNQDYLGKLNDTIDIVAQKK
LHV_RS05975        IASLDNREMIVVARYFATLPLLINISEDVELASKVNVLNNTNQDYLGKLNDTIDIVAQKK
Lh22155_05295      IASLDNREMIVVARYFATLPLLINISEDVELASKVNVLNNTNQDYLGKLNDTIDIVAQKK
Lh8105_05390       IASLDNREMIVVARYFATLPLLINISEDVELASKVNVLNNTNQDYLGKLNDTIDIVAQKK
R0052_RS05200      IASLDNREMIVVARYFATLPLLINISEDVELASKVNVLNNTNQDYLGKLNDTIDIVAQKK
ALV80_RS05330      IASLDNREMIVVARYFATLPLLINISEDVELASKVNVLNNTNQDYLGKLNDTIDIVAQKK
LBHH_RS05235       IASLDNREMIVAARYFATLPLLINISEDVELASKVNVLNNTNQDYLGKLNDTIDIVAQKK
Lh8627_04370       IASLDNREMIVVARYFATLPLLINISEDVELASKVYVLNNTNQDYLGKLNDTIDIVAQKK
HUO_RS06205        IASLDNREMIVVARYFATLPLLINISEDVELASKVYVLNNTNQDYLGKLNDTIDIVAQKK
TU99_RS06005       IASLDNREMIVVARYFATLPLLINISEDVELASKVYVLNNTNQDYLGKLNDTIDIVAQKK
LBH_RS05120        IASLDNREMIVVARYFATLPLLINISEDVELASKVYVLNNTNQDYLGKLNDTIDIVAQKK
                   ***********.*********************** ************************

LHE_RS17820        NAKEILEKVNVVPVLTAHPTQVQRKTVLELTDKIHKLLRNYREVKNGIINREEWTEELRA
BCM45_RS02295      NAKEILEKVNVVPVLTAHPTQVQRKTVLELTDKIHKLLRNYREVKNGIITRVEWTEELRA
LHV_RS05975        NAKEILEKVNVVPVLTAHPTQVQRKTVLELTDKIHKLLRNYREVKNGIITRVEWTEELRA
Lh22155_05295      NAKEILEKVNVVPVLTAHPTQVQRKTVLELTDKIHKLLRNYREVKNGIITRVEWTEELRA
Lh8105_05390       NAKEILEKVNVVPVLTAHPTQVQRKTVLELTDKIHKLLRNYREVKNGIITRVEWTEELRA
R0052_RS05200      NAKEILEKVSVVPVLTAHPTQVQRKTVLELTDKIHKLLRNYREVKNGIINREEWTEELRA
ALV80_RS05330      NAKEILEKVNVVPVLTAHPTQVQRKTVLELTDKIHKLLRNYREVKNGIINREEWTEELRA
LBHH_RS05235       NAKEILEKVNVVPVLTAHPTQVQRKTVLELTDKIHKLLRNYREVKNGIINREEWTEELRA
Lh8627_04370       NAKEILEKVNVVPVLTAHPTQVQRKTVLELTDKIHKLLRNYREVKNGIINREEWTEELRA
HUO_RS06205        NAKEILEKVNVVPVLTAHPTQVQRKTVLELTDKIHKLLRNYREVKNGIINREEWTEELRA
TU99_RS06005       NAKEILEKVNVVPVLTAHPTQVQRKTVLELTDKIHKLLRNYREVKNGIINREEWTEELRA
LBH_RS05120        NAKEILEKVNVVPVLTAHPTQVQRKTVLELTDKIHKLLRNYREVKNGIINREEWTEELRA
                   *********.***************************************.* ********

LHE_RS17820        CIEILMQTDIIRGHKLKVSNEITNVLTYYHKSLISAITKFTARYKELAKKHGLDIPDATP
BCM45_RS02295      CIEILMQTDIIRSHKLKVSNEITNVLTYYPKSLIPAITKFTARYKELAKKHGLDIPDATP
LHV_RS05975        CIEILMQTDIIRSHKLKVSNEITNVLTYYPKSLIPAITKFTARYKELAKKHGLDIPDATP
Lh22155_05295      CIEILMQTDIIRSHKLKVSNEITNVLTYYPKSLIPAITKFTARYKELAKKHGLDIPDATP
Lh8105_05390       CIEILMQTDIIRSHKLKVSNEITNVLTYYPKSLIPAITKFTARYKELAKKHGLDIPDATP
R0052_RS05200      CIEILMQTDIIRGHKLKVSNEITNALTYYPKSLIPAITKFTARYKELAKKHGLDIPDATP
ALV80_RS05330      CIEILMQTDIIRGHKLKVSNEITNVLTYYPKSLISAITKFTARYKELAKKHGLDIPDATP
LBHH_RS05235       CIEILMQTDIIRGHKLKVSNEITNVLTYYPKSLISAITKFTARYKELAKKHGLDIPDATP
Lh8627_04370       CIEILMQTDIIRGHKLKVSNEITNVLTYYHKSLISAITKFTARYKELAKKHGLDIPDATP
HUO_RS06205        CIEILMQTDIIRGHKLKVSNEITNVLTYYHKSLISAITKFTARYKELAKKHGLDIPDATP
TU99_RS06005       CIEILMQTDIIRGHKLKVSNEITNVLTYYPKSLISAITKFTARYKELAKKHGLDIPDATP
LBH_RS05120        CIEILMQTDIIRGHKLKVSNEITNVLTYYPKSLISAITKFTARYKELAKKHGLDIPDATP
                   ************.***********.**** ****.*************************

LHE_RS17820        ITMGMWIGGDRDGNPYVTADTLKLSATLQSQVIFEYYIRVPAKL----------------
BCM45_RS02295      ITMGMWIGGDRDGNPYVTADTLKLSATLQGQVIFEYYIKQINQLYRSISLSTSYMKPSTE
LHV_RS05975        ITMGMWIGGDRDGNPYVTADTLKLSATLQGQVIFEYYIKQINQLYRSISLSTSYMKPSTE
Lh22155_05295      ITMGMWIGGDRDGNPYVTADTLKLSATLQGQVIFEYYIKQINQLYRSISLSTSYMKPSTE
Lh8105_05390       ITMGMWIGGDRDGNPYVTADTLKLSATLQGQVIFEYYIKQINQLYRSISLSTSYMKPSTE
R0052_RS05200      ITMGMWIGGDRDGNPYVTADTLKLSATLQGQVIFEYYIKQINQLYRSISLSTSYMKPSTE
ALV80_RS05330      ITMGMWIGGDRDGNPYVTADSLKLSATLQSQVIFEYYIKQINQLYRSISLSTSYMKPSTE
LBHH_RS05235       ITMGMWIGGDRDGNPYVTADSLKLSATLQSQVIFEYYIKQINQLYRSISLSTSYMKPSTE
Lh8627_04370       ITMGMWIGGDRDGNPYVTADTLKLSATLQSQVIFEYYIKQINQLYRSISLSTSYMKPSTE
HUO_RS06205        ITMGMWIGGDRDGNPYVTADTLKLSATLQSQVIFEYYIKQINQLYRSISLSTSYMKPSTE
TU99_RS06005       ITMGMWIGGDRDGNPYVTADTLKLSATLQSQVIFEYYIKQINQLYRSISLSTSYMKPSTE
LBH_RS05120        ITMGMWIGGDRDGNPYVTADTLKLSATLQSQVIFEYYIKQINQLYRSISLSTSYMKPSTE
                   ********************:********.********.   :*                

LHE_RS17820        ----------DSQFLVDDP-----------------------------------------
BCM45_RS02295      VMHLSELSNDDSPFRTNEPYRRAFYYIESRLVRSEQKLLNITNQHSFLKERDLEHLDQIP
LHV_RS05975        VMHLSELSNDDSPFRTNEPYRRAFYYIESRLVRSEQKLLNITNQHSFLKERDLEHLDQIP
Lh22155_05295      VMHLSELSNDDSPFRTNEPYRRAFYYIESRLVRSEQKLLNITNQHSFLKERDLEHLDQIP
Lh8105_05390       VMHLSELSNDDSPFRTNEPYRRAFYYIESRLVRSEQKLLNITNQHSFLKERDLEHLDQIP
R0052_RS05200      VMHLSELSNDDSPFRTNEPYRRAFYYIESRLVRSEQKLLNITNQHSFLKERDVEHLDQIP
ALV80_RS05330      VMHLSELSNDDSPFRTNEPYRRAFYYIESRLVRSEQKLLNITNQHSFLKERDVEHLDQIP
LBHH_RS05235       VMHLSELSNDDSPFRTNEPYRRAFYYIESRLVRSEQKLLNITNQHSFLKERDVEHLDQIP
Lh8627_04370       VMHLSELSNDDSPFRTNEPYRRAFYYIESRLVRSEQKLLNITNQHSFLKERDVEHLDQIP
HUO_RS06205        VMHLSELSNDDSPFRTNEPYRRAFYYIESRLVRSEQKLLNITNQHSFLKERDVEHLDQIP
TU99_RS06005       VMHLSELSNDDSPFRTNEPYRRAFYYIESRLVRSEQKLLNITNQHSFLKERDVEHLDQIP
LBH_RS05120        VMHLSELSNDDSPFRTNEPYRRAFYYIESRLVRSEQKLLNITNQHSFLKERDVEHLDQIP
                             ** * .::*                                         

LHE_RS17820        ------------------------------------------------------------
BCM45_RS02295      AYEDAQEFKADLEVIKRSLEENRDQAVVKSYFTEILEAIDVFGFHLATIDMRQDSSVNEA
LHV_RS05975        AYEDAQEFKADLEVIKRSLEENRDQAVVKSYFTEILEAIDVFGFHLATIDMRQDSSVNEA
Lh22155_05295      AYEDAQEFKADLEVIKRSLEENRDQAVVKSYFTEILEAIDVFGFHLATIDMRQDSSVNEA
Lh8105_05390       AYEDAQEFKADLEVIKRSLEENRDQAVVKSYFTEILEAIDVFGFHLATIDMRQDSSVNEA
R0052_RS05200      AYENAQEFKADLEIIKRSLEENRDQAVVKSYFTEILEAIDVFGFHLATIDMRQDSSVNEA
ALV80_RS05330      AYENAQEFKADLEIIKRSLEENRDQAVVKSYFTEILEAIDVFGFHLATIDMRQDSSVNEA
LBHH_RS05235       AYENAQEFKADLEIIKRSLEENRDQAVVKSYFTEILEAIDVFGFHLATIDMRQDSSVNEA
Lh8627_04370       AYENAQEFKADLEIIKRSLEENHDQAVVKSYFTEILEAIDVFGFHLATIDMRQDSSVNEA
HUO_RS06205        AYENAQEFKADLEIIKRSLEENRDQAVVKSYFTEILEAIDVFGFHLATIDMRQDSSVNEA
TU99_RS06005       AYENAQEFKADLEIIKRSLEENRDQAVVKSYFTEILEAIDVFGFHLATIDMRQDSSVNEA
LBH_RS05120        AYENAQEFKADLEIIKRSLEENRDQAVVKSYFTEILEAIDVFGFHLATIDMRQDSSVNEA
                                                                               

LHE_RS17820        ------------------------------------------------------------
BCM45_RS02295      CVAELLKSAEICDHYSELSEKEKVSLLLNELNNDPRNLHTNNKPKSELLQKELKIYKTAR
LHV_RS05975        CVAELLKSAEICDHYSELSEKEKVSLLLNELNNDPRNLHTNNKPKSELLQKELKIYKTAR
Lh22155_05295      CVAELLKSAEICDHYSELSEKEKVSLLLNELNNDPRNLHTNNKPKSELLQKELKIYKTAR
Lh8105_05390       CVAELLKSAEICDHYSELSEKEKVSLLLNELNNDPRNLHTNNKPKSELLQKELKIYKTAR
R0052_RS05200      CVAELLKSAEICDHYSDLSEKEKVSLLLNELNNDPRNLHANNKPKSELLQKELKIYKTAR
ALV80_RS05330      CVAELLKSAEICDHYSDLSEKEKVSLLLNELNNDPRNLHANNKPKSELLQKELKIYKTAR
LBHH_RS05235       CVAELLKSAEICDHYSDLSEKEKVSLLLNELNNDPRNLHANNKPKSELLQKELKIYKTAR
Lh8627_04370       CVAELLKSAEICDHYSDLSEKEKVSLLLNELNNDPRNLHANNKPKSELLQKELKIYKTAR
HUO_RS06205        CVAELLKSAEICDHYSDLSEKEKVSLLLNELNNDPRNLHANNKPKSELLQKELKIYKTAR
TU99_RS06005       CVAELLKSAEICDHYSDLSEKEKVSLLLNELNNDPRNLHANNKPKSELLQKELKIYKTAR
LBH_RS05120        CVAELLKSAEICDHYSDLSEKEKVSLLLNELNNDPRNLHANNKPKSELLQKELKIYKTAR
                                                                               

LHE_RS17820        ------------------------------------------------------------
BCM45_RS02295      DLKDRLGEDLIKQHIISHTESVSDMLEQAIMLKEYDLLDNQSARVQVVPLFETVEDLNNA
LHV_RS05975        DLKDRLGEDLIKQHIISHTESVSDMLEQAIMLKEYDLLDNQSARVQVVPLFETVEDLNNA
Lh22155_05295      DLKDRLGEDLIKQHIISHTESVSDMLEQAIMLKEYDLLDNQSARVQVVPLFETVEDLNNA
Lh8105_05390       DLKDRLGEDLIKQHIISHTESVSDMLEQAIMLKEYDLLDNQSARVQVVPLFETVEDLNNA
R0052_RS05200      DLKDRLGEDVIKQHIISHTESVSDMLEQAIMLKEYDLLDNQSARVQVVPLFETVEDLNNA
ALV80_RS05330      DLKDRLGEDVIKQHIISHTESVSDMLEQAIMLKEYDLLDNQSARVQVVPLFETVEDLNNA
LBHH_RS05235       DLKDRLGEDVIKQHIISHTESVSDMLEQAIMLKEYDLLDNQSARVQVVPLFETVEDLNNA
Lh8627_04370       DLKDRLGEDVIKQHIISHTESVSDMLEQAIMLKEYDLLDNQSARVQVVPLFETVEDLNNA
HUO_RS06205        DLKDRLGEDVIKQHIISHTESVSDMLEQAIMLKEYDLLDNQSARVQVVPLFETVEDLNNA
TU99_RS06005       DLKDRLGEDVIKQHIISHTESVSDMLEQAIMLKEYDLLDNQSARVQVVPLFETIEDLNNA
LBH_RS05120        DLKDRLGEDVIKQHIISHTESVSDMLEQAIMLKEYDLLDNQSARVQVVPLFETVEDLNNA
                                                                               

LHE_RS17820        ------------------------------------------------------------
BCM45_RS02295      RDIIKEYLNLDIVKKWLVSQHNYQEVMLGYSDSNKDGGYLASCWNLYKAQKDLTAIGEEL
LHV_RS05975        RDIIKEYLNLDIVKKWLVSQHNYQEVMLGYSDSNKDGGYLASCWNLYKAQKDLTAIGEEL
Lh22155_05295      RDIIKEYLNLDIVKKWLVSQHNYQEVMLGYSDSNKDGGYLASCWNLYKAQKDLTAIGEEL
Lh8105_05390       RDIIKEYLNLDIVKKWLVSQHNYQEVMLGYSDSNKDGGYLASCWNLYKAQKDLTAIGEEL
R0052_RS05200      RDIIKEYLNLDIVKKWLVSQHNYQEVMLGYSDSNKDGGYLASCWNLYKAQKDLTAIGEEL
ALV80_RS05330      RDIIKEYLNLDIVKKWLVSQHNYQEVMLGYSDSNKDGGYLASCWNLYKAQKDLTAIGEEL
LBHH_RS05235       RDIIKEYLNLDIVKKWLVSQHNYQEVMLGYSDSNKDGGYLASCWNLYKAQKDLTAIGEEL
Lh8627_04370       RDIIKEYLNLDIVKKWLISQHNYQEVMLGYSDSNKDGGYLASCWNLYKAQKDLTAIGEEL
HUO_RS06205        RDIIKEYLNLDIVKKWLVSQHNYQEVMLGYSDSNKDGGYLASCWNLYKAQKDLTAIGEEL
TU99_RS06005       RDIIKEYLNLDIVKKWLVSQHNYQEVMLGYSDSNKDGGYLASCWNLYKAQKDLTAIGEEL
LBH_RS05120        RDIIKEYLNLDIVKKWLVSQHNYQEVMLGYSDSNKDGGYLASCWNLYKAQKDLTAIGEEL
                                                                               

LHE_RS17820        ------------------------------------------------------------
BCM45_RS02295      GIKITYMHGRGGTVGRGGGPSYEAITAQPFNSINDRIRMTEQGEIIQNKYGNKDAAYYNL
LHV_RS05975        GIKITYMHGRGGTVGRGGGPSYEAITAQPFNSINDRIRMTEQGEIIQNKYGNKDAAYYNL
Lh22155_05295      GIKITYMHGRGGTVGRGGGPSYEAITAQPFNSINDRIRMTEQGEIIQNKYGNKDAAYYNL
Lh8105_05390       GIKITYMHGRGGTVGRGGGPSYEAITAQPFNSINDRIRMTEQGEIIQNKYGNKDAAYYNL
R0052_RS05200      GIKITYMHGRGGTVGRGGGPSYEAITAQPFNSINDRIRMTEQGEIIQNKYGNKDAAYYNL
ALV80_RS05330      GIKITYMHGRGGTVGRGGGPSYEAITAQPFKSINDRIRMTEQGEIIQNKYGNKDAAYYNL
LBHH_RS05235       GIKITYMHGRGGTVGRGGGPSYEAITAQPFKSINDRIRMTEQGEIIQNKYGNKDAAYYNL
Lh8627_04370       GIKITYMHGRGGTVGRGGGPSYEAITAQPFKTINDRIRMTEQGEIIQNKYGNKDAAYYNL
HUO_RS06205        GIKITYMHGRGGTVGRGGGPSYEAITAQPFKTINDRIRMTEQGEIIQNKYGNKDAAYYNL
TU99_RS06005       GIKITYMHGRGGTVGRGGGPSYEAITAQPFKTINDRIRMTEQGEIIQNKYGNKDAAYYNL
LBH_RS05120        GIKITYMHGRGGTVGRGGGPSYEAITAQPFKTINDRIRMTEQGEIIQNKYGNKDAAYYNL
                                                                               

LHE_RS17820        ------------------------------------------------------------
BCM45_RS02295      EMLVSATVDRIASKQIVSEEYIADFRSSMDKIVTESNEIYKKLVFENPNFLDYFLQATPI
LHV_RS05975        EMLVSATVDRIASKQIVSEEYIADFRSSMDKIVTESNEIYKKLVFENPNFLDYFLQATPI
Lh22155_05295      EMLVSATVDRIASKQIVSEEYIADFRSSMDKIVTESNEIYKKLVFENPNFLDYFLQATPI
Lh8105_05390       EMLVSATVDRIASKQIVSEEYIADFRSSMDKIVTESNEIYKKLVFENPNFLDYFLQATPI
R0052_RS05200      EMLVSATVDRIASKQIVSEEYIADFRSSMDEIVTESNEIYKKLVFENPNFLDYFLQATPI
ALV80_RS05330      EMLVSATVDRIASKQIVSEEYIADFRSSMDEIVTESNEIYKKLVFENPNFLDYFLQATPI
LBHH_RS05235       EMLVSATVDRIASKQIVSEEYIADFRSSMDEIVTESNEIYKKLVFENPNFLDYFLQATPI
Lh8627_04370       EMLVSATVDRIASKQIVSEEYIADFRSSMDEIVTESNEIYKKLVFENPNFLDYFLQATPI
HUO_RS06205        EMLVSATIDRIASKQIVSEEYIADFRSSMDEIVTESNEIYKKLVFENPNFLDYFLQATPI
TU99_RS06005       EMLVSATVDRIASKQIVSEEYIADFRSSMDEIVTESNEIYKKLVFENPNFLDYFLQATPI
LBH_RS05120        EMLVSATVDRIASKQIVSEEYIADFRSSMDEIVTESNEIYKKLVFENPNFLDYFLQATPI
                                                                               

LHE_RS17820        -------------------------------------------------------AD---
BCM45_RS02295      KEISNLNIGSRPASRKKLSDFSSLRAIPWVFSWSQSRVMFPGWYGVGSAFKHFIDADKKN
LHV_RS05975        KEISNLNIGSRPASRKKLSDFSSLRAIPWVFSWSQSRVMFPGWYGVGSAFKHFIDADKKN
Lh22155_05295      KEISNLNIGSRPASRKKLSDFSSLRAIPWVFSWSQSRVMFPGWYGVGSAFKHFIDADKKN
Lh8105_05390       KEISNLNIGSRPASRKKLSDFSSLRAIPWVFSWSQSRVMFPGWYGVGSAFKHFIDADKKN
R0052_RS05200      KEISNLNIGSRPASRKKLSDFSSLRAIPWVFSWSQSRVMFPAWYGVGSAFKHFIDADKNN
ALV80_RS05330      KEISNLNIGSRPASRKKLSDFSSLRAIPWVFSWSQSRVMFPGWYGVGSAFKHFIDADKNN
LBHH_RS05235       KEISNLNIGSRPASRKKLSDFSSLRAIPWVFSWSQSRVMFPGWYGVGSAFKHFIDADKNN
Lh8627_04370       KEISNLNIGSRPASRKKLSDFSSLRAIPWVFSWSQSRVMFPGWYGVGSAFKHFIDADKNN
HUO_RS06205        KEISNLNIGSRPASRKKLSDFSSLRAIPWVFSWSQSRVMFPGYYGVGSAFKHFIDADKNN
TU99_RS06005       KEISNLNIGSRPASRKKLSDFSSLRAIPWVFSWSQSRVMFPGWYGVGSAFKHFIDADKNN
LBH_RS05120        KEISNLNIGSRPASRKKLSDFSSLRAIPWVFSWSQSRVMFPGWYGVGSAFKHFIDADKNN
                                                                          **   

LHE_RS17820        ------------------------------------------------------------
BCM45_RS02295      LQELQHMYQGWPFFHALLSNADMVLSKSNMEIAKQYAELCQDEKTKSVFDIIYQEWKLTK
LHV_RS05975        LQELQHMYQGWPFFHALLSNADMVLSKSNMEIAKQYAELCQDEKTKSVFDIIYQEWKLTK
Lh22155_05295      LQELQHMYQGWPFFHALLSNADMVLSKSNMEIAKQYAELCQDEKTKSVFDIIYQEWKLTK
Lh8105_05390       LQELQHMYQGWPFFHALLSNADMVLSKSNMEIAKQYAELCQDEKTKSVFDIIYQEWKLTK
R0052_RS05200      LQELQHMYQGWPFFHALLSNVDMVLSKSNMEIAKQYAELCQDEKTKSVFDIIYQEWKLTK
ALV80_RS05330      LQELRHMYQGWPFFHALLSNVDMVLSKSNMEIAKQYAELCQDEKTKSVFDIIYQEWKLTK
LBHH_RS05235       LQELRHMYQGWPFFHALLSNVDMVLSKSNMEIAKQYAELCQDEKTKSVFDIIYQEWKLTK
Lh8627_04370       LQELRHMYQGWPFFHALLSNVDMVLSKSNMEIAKQYAELCQDEKTKSVFDIIYQEWKLTK
HUO_RS06205        LQELRHMYQGWPFFHALLSNVDMVLSKSNMEIAKQYAELCQDEKTKSVFDIIYQEWKLTK
TU99_RS06005       LQELRHMYQGWPFFHALLSNVDMVLSKSNMEIAKQYAELCQDEKTKSVFDIIYQEWKLTK
LBH_RS05120        LQELRHMYQGWPFFHALLSNVDMVLSKSNMEIAKQYAELCQDEKTKSVFDIIYQEWKLTK
                                                                               

LHE_RS17820        ------------------------------------------------------------
BCM45_RS02295      QIILQIEGHDDLLSDAPNLKNSLASRMPYFNILNYIQLEMIKRDREDEIKGVFQSIIPIT
LHV_RS05975        QIILQIEGHDDLLSDAPNLKNSLASRMPYFNILNYIQLEMIKRDREDEIKGVFQSIIPIT
Lh22155_05295      QIILQIEGHDDLLSDAPNLKNSLASRMPYFNILNYIQLEMIKRDREDEIKGVFQSIIPIT
Lh8105_05390       QIILQIEGHDDLLSDAPNLKNSLASRMPYFNILNYIQLEMIKRDREDEIKGVFQSIIPIT
R0052_RS05200      QIILQIEGHDDLLSDAPNLKNSLAARMPYFNILNYIQLEMIKRDREDEIQGVFQSIIPIT
ALV80_RS05330      QIILQIEGHDDLLSDAPNLKNSLAARMPYFNILNYIQLEMIKRDREDEIQGVFQSIIPIT
LBHH_RS05235       QIILQIEGHDDLLSDAPNLKNSLAARMPYFNILNYIQLEMIKRDREDEIQGVFQSIIPIT
Lh8627_04370       QIILQIEGHDDLLSDAPNLKNSLAARMPYFNILNYIQLEMIKRDRKDEIQGVFRSIIPIT
HUO_RS06205        QIILQIEGHDDLLSDAPNLKNSLAARMPYFNILNYIQLEMIKRDRKDEIQGVFQSIIPIT
TU99_RS06005       QIILQIEGHDDLLSDAPNLKNSLAARMPYFNILNYIQLEMIKRDRKDEIQGVFRSIIPIT
LBH_RS05120        QIILQIEGHDDLLSDAPNLKNSLAARMPYFNILNYIQLEMIKRDRKDEIQGVFQSIIPIT
                                                                               

LHE_RS17820        ------------
BCM45_RS02295      INGVASGLRNSG
LHV_RS05975        INGVASGLRNSG
Lh22155_05295      INGVASGLRNSG
Lh8105_05390       INGVASGLRNSG
R0052_RS05200      INGVASGLRNSG
ALV80_RS05330      INGVASGLRNSG
LBHH_RS05235       INGVASGLRNSG
Lh8627_04370       INGVASGLRNSG
HUO_RS06205        INGVASGLRNSG
TU99_RS06005       INGVASGLRNSG
LBH_RS05120        INGVASGLRNSG
                               
