# Supplementary material for: Comparative Genomics of Completely Sequenced Lactobacillus helveticus Genomes Provides Insights into Strain-Specific Genes and Resolves Metagenomics Data Down to the Strain Level
Source: Front Microbiol. 2018 Jan 30;9:63. doi: 10.3389/fmicb.2018.00063 (PMC5797582; doi:10.3389/fmicb.2018.00063)
Supplement: Supplementary Data Sheet 2 — Result files of pan-core genome analysis. For descriptions, see Supplementary Table 10. [file DataSheet2.ZIP › HMMs_coreGenome/clw/LHE_RS20760.clw]

MUSCLE (3.8) multiple sequence alignment


BCM45_RS04735      ------MLGLVDLINDRPVHLNKYFDWAQKKIKELNDDSKWRDKIMDYETKLL-------
LHV_RS08440        ------MLGLVDLINDRPVHLNKYFDWAQKKIKELNDDSKWRDKIMDYETKLL-------
Lh22155_02745      ------MLGLVDLINDRPVHLNKYFDWAQKKIKELNDDSKWRDKIMDYETKLL-------
Lh8105_02605       ------MLGLVDLINDRPVHLNKYFDWAQKKIKELNDDSKWRDKIMDYETKLL-------
TU99_RS09110       ------MLGLVDLINDRPVHLNKYFDWAQKKIKELNDDSKWRDKIMDYETKLL-------
Lh8627_06755       ------MLGLVDLINDRPVHLNKYFDWAQKKIKELNDDSKWKDKIMDYETRLL-------
R0052_RS02640      ------MLGLVDLINDRPVHLNKYFDWAQKKIKELNDDSKWRDKIMDYETRLLEEKK---
ALV80_RS02610      ------MLGLVDLINDRPVHLNKYFDWAQKKIKELNDDSKWRDKIMDYETRLLEEKQEGK
LBHH_RS02545       ------MLGLVDLINDRPVHLNKYFDWAQKKIKELNDDSKWRDKIMDYETRLLEEKQEGK
LHE_RS20760        ------MLGLVDLINDRPVHLNKYFDWAQKKIKELNDDSKWRDKIMDYETRLL-------
LBH_RS07565        ------MLGLVDLINDRPVHLNKYFDWAQKKIKELNDDSKWRDKIMDYETRLL-------
HUO_RS03625        ------MLGLVDLINDRPVHLNKYFDWAQKKIKELNDDSKWRDKIMDYETRLL-------
LHE_RS14300        MANPDFCRYVLQTVTGKKQISKIFLPEKQKEIKDPSHKVQKDVRLDVF------------
Lh8627_01245       MANPDFCRYVLQTVTGKKQISKIFLPEKQKEIKDPSHKVQKDVRLDVF------------
LHE_RS14315        ------MKNLT------IIFFCLFDPFKQGKIK---------------------------
Lh8627_01260       ------MKNLT------IIFFCLFDPFKQGKIK---------------------------
Lh8105_09145       MANPDFCRYVLQTVTGKKQISKIFLPEKQKEIKDPSHKVQKDVRLDVF------------
                            :             :    * :**                           

BCM45_RS04735      -EGKEEATIAGLKKLIAALRDFGGTNQQIL----HRLEID--------------------
LHV_RS08440        -EGKEEATIAGLKKLIAALRDFGGTNQQIL----HRLEID--------------------
Lh22155_02745      -EGKEEATIAGLKKLIAALRDFGGTNQQIL----HRLEID--------------------
Lh8105_02605       -EGKEEATIAGLKKLIAALRDFGGTNQQIL----HRLEID--------------------
TU99_RS09110       -EGKEEATIAGLKKLIAALRDFGGTNQQIL----HRLEID--------------------
Lh8627_06755       -EGKEEATIAGLKKLIAALRDFGGTNQQIL----HRLEID--------------------
R0052_RS02640      -EGKEEATIAGLKKLISALRDFGGTNQQIL----HRLEID--------------------
ALV80_RS02610      EEGKEEATIAGLKKLIAALRDFGGTNQQIL----HRLEID--------------------
LBHH_RS02545       EEGKEEATIAGLKKLIAALRDFGGTNQQIL----HRLEID--------------------
LHE_RS20760        -EGKEEATIAGLKKLIAALRDFGGTNQQIL----HRLEID--------------------
LBH_RS07565        -EGKEEATIAGLKKLIAALRDFGGTNQQIL----HRLEID--------------------
HUO_RS03625        -EGKEEATIAGLKKLIAALRDFGGTNQQIL----HRLEID--------------------
LHE_RS14300        -VADHEHNLYDLEMQVEDKQDLGRRIRYYISKCDQRYTLD--------------------
Lh8627_01245       -VADHEHNLYDLEMQVEDKQDLGRRIRYYISKCDQRYTLD--------------------
LHE_RS14315        ------------------------------------YSLH--------------------
Lh8627_01260       ------------------------------------YSLH--------------------
Lh8105_09145       -VEDHEHNLYDLKMQVEDKQDLGRRIRYYISKCDQRYTLDKGKTYQDMKNLTIIFFCLFD
                                                         :                     

BCM45_RS04735      ------------YGDQFTKK-------------------------------------ELE
LHV_RS08440        ------------YGDQFTKK-------------------------------------ELE
Lh22155_02745      ------------YGDQFTKK-------------------------------------ELE
Lh8105_02605       ------------YGDQFTKK-------------------------------------ELE
TU99_RS09110       ------------YGDQFTKK-------------------------------------ELE
Lh8627_06755       ------------YGDQFTKK-------------------------------------ELE
R0052_RS02640      ------------YGDQFTKK-------------------------------------ELE
ALV80_RS02610      ------------YGDQFTKK-------------------------------------ELE
LBHH_RS02545       ------------YGDQFTKK-------------------------------------ELE
LHE_RS20760        ------------YGDQFTKK-------------------------------------ELE
LBH_RS07565        ------------YGDQFTKK-------------------------------------ELE
HUO_RS03625        ------------YGDQFTKK-------------------------------------ELE
LHE_RS14300        ------------KGKTYQDI--------------------------------------VI
Lh8627_01245       ------------KGKTYQDI--------------------------------------VI
LHE_RS14315        ------------WGEDFDHTIKLLTGVDVIIINAKGRPNGESKDLLGLVDLINDRPVHLN
Lh8627_01260       ------------WGEDFDHTIKLLTGVDVIIINAKGRPNGESKDLLGLVDLINDRPVHLN
Lh8105_09145       PFKQGEIKYSLHWGEDFDHTIKLLTGVDVIIINAKGRPNGESKDLLGLVDLINDRPVHLN
                                *. :                                         : 

BCM45_RS04735      NFMK----------
LHV_RS08440        NFMKQA--------
Lh22155_02745      NFMK----------
Lh8105_02605       NFMK----------
TU99_RS09110       NFMK----------
Lh8627_06755       NFMKQA--------
R0052_RS02640      NFMKQA--------
ALV80_RS02610      NFMKQA--------
LBHH_RS02545       NFMKQA--------
LHE_RS20760        NFMKQA--------
LBH_RS07565        NFMKQA--------
HUO_RS03625        NFMKQA--------
LHE_RS14300        NY------------
Lh8627_01245       NY------------
LHE_RS14315        KYFDWAQKKIKELN
Lh8627_01260       KYFDWAQKKIKELN
Lh8105_09145       KYFDWAQKKIKELN
                   ::            
