# Supplementary material for: Comparative Genomics of Completely Sequenced Lactobacillus helveticus Genomes Provides Insights into Strain-Specific Genes and Resolves Metagenomics Data Down to the Strain Level
Source: Front Microbiol. 2018 Jan 30;9:63. doi: 10.3389/fmicb.2018.00063 (PMC5797582; doi:10.3389/fmicb.2018.00063)
Supplement: Supplementary Data Sheet 2 — Result files of pan-core genome analysis. For descriptions, see Supplementary Table 10. [file DataSheet2.ZIP › HMMs_coreGenome/clw/LHE_RS17385.clw]

MUSCLE (3.8) multiple sequence alignment


HUO_RS06610        MKEVHLVLTEVMIRKYRTEDFDELVKVMDKGRMQELKTAGMEQVFVSLKDAPYLKYFLSC
LHE_RS17385        MKEVHLVLTEVMIRKYRTEDFDELAKVMDKGRMQELKTAGMEQVFVSLKDAPYLKYFLSC
LHV_RS05590        MKEVHLVLTEVMIRKYRTEDFDELAKVMDKGRMQELKTAGMEQVFVSLKDAPYLKYFLSC
Lh22155_05750      MKEVHLVLTEVMIRKYRTEDFDELAKVMDKGRMQELKTAGMEQVFVSLKDAPYLKYFLSC
Lh8105_05715       MKEVHLVLTEVMIRKYRTEDFDELAKVMDKGRMQELKTAGMEQVFVSLKDAPYLKYFLSC
Lh8627_04130       MKEVHLVLTEVMIRKYRTEDFDELAKVMDKGRMQELKTAGMEQVFVSLKDAPYLKYFLSC
TU99_RS05665       MKEVHLVLTEVMIRKYRTEDFDELAKVMDKGRMQELKTAGMEQVFVSLKDAPYLKYFLSC
BCM45_RS01815      MKEVHLVLTEVMIRKYRTEDFDELAKVMDKGRMQELKTAGMEQVFVSLKDAPYLKYFLSC
LBH_RS04855        MKEVHLVLTEVMIRKYRTEDFDELAKVMDKGRMQELKTAGMEQVFVSLKDAPYLKYFLSC
ALV80_RS05950      MKEVHLVLTEVMIRKYRTEDFDELAKVMDKGRMQELKTAGMEQVFVSLKDAPYLKYFLSC
LBHH_RS05840       MKEVHLVLTEVMIRKYRTEDFDELAKVMDKGRMQELKTAGMEQVFVSLKDAPYLKYFLSC
R0052_RS05705      MKEVHLVLTEVMIRKYRTEDFDELAKVMDKGRMQELKTAGMEQVFVSLKDAPYLKYFLSC
                   ************************.***********************************

HUO_RS06610        DIYVAEKDEQVVGFVGLGRRRLDFLYVLPGMQAKGVGSALMKTALAKLPRPVRLVVFTDN
LHE_RS17385        DIYVAEKDEQVVGFVGLGRRRLDFLYVLPGMQAKGVGSALMKTALAKLPRPVRLVVFTDN
LHV_RS05590        DIYVAEKDEQVVGFVGLGRRRLDFLYVLPGMQAKGVGSALMKTALAKLPRPVRLVVFTDN
Lh22155_05750      DIYVAEKDEQVVGFVGLGRRRLDFLYVLPGMQAKGVGSALMKTALAKLPRPVRLVVFTDN
Lh8105_05715       DIYVAEKDEQVVGFVGLGRRRLDFLYVLPGMQAKGVGSALMKTALAKLPRPVRLVVFTDN
Lh8627_04130       DIYVAEKDEQVVGFVGLGRRRLDFLYVLPGMQAKGVGSALMKTALAKLPRPVRLVVFTDN
TU99_RS05665       DIYVAEKDEQVVGFVGLGRRRLDFLYVLPGMQAKGVGSALMKTALAKLPRPVRLVVFTDN
BCM45_RS01815      DIYVAEKDEQVVGFVGLGRRRLDFLYVLPGMQGKGVGSALMKTALAKLPRPVRLVVFTDN
LBH_RS04855        DIYVAEKDEQVVGFVGLGRRRLDFLYVLPGMQVKGVGSALMKTALAKLQRPVRLAVFTDN
ALV80_RS05950      DIYVAEKDEQVVGFVGLGRRRLDFLYVLPGMQVKGVGSALMKTALAKLPRPVRLAVFTDN
LBHH_RS05840       DIYVAEKDEQVVGFVGLGRRRLDFLYVLPGMQVKGVGSALMKTALAKLPRPVRLAVFTDN
R0052_RS05705      DIYVAEKDEQVVGFVGLGRRRLDFLYVLPGMQVKGVGSALMKTALAKLPRPVRLAVFTDN
                   ******************************** *************** *****.*****

HUO_RS06610        ERAKNLYQKFGFKVTETRTEKWSDEFPVVFSEDTMELE----
LHE_RS17385        ERAKNLYQKFGFKVTETRTEKWSDEFPVVFSEDTMELE----
LHV_RS05590        ERAKNLYQKFGFKVTETRTEKWSDEFPVVFSEDTMELE----
Lh22155_05750      ERAKNLYQKFGFKVTETRTEKWSDEFPVVFSEDTMELE----
Lh8105_05715       ERAKNLYQKFGFKVTETRTEKWSDEFPVVFSEDTMELE----
Lh8627_04130       ERAKNLYQKFGFKVTETRTEKWSDEFPVVFSEDTMELE----
TU99_RS05665       ERAKNLYQKFGFKVTETRTEKWSDEFPVVFSEDTMELE----
BCM45_RS01815      ERAKNLYQKFGFKVTETRTEKWSDEFPVVFSEDTMELE----
LBH_RS04855        ERAKNLYQKFGFKVTETRTEKWSDEFPVVFSEDTMELE----
ALV80_RS05950      ERAKNLYQKFGFKVTETRTEK---------------------
LBHH_RS05840       ERAKNLYQKFGFKVTETRTEKWSDEFPVVFSEDTMELE----
R0052_RS05705      ERAKNLYQKFGFKVTETRTEKWSDEFPVVFSEDTMELEETVK
                   *********************                     
