# Supplementary material for: Comparative Genomics of Completely Sequenced Lactobacillus helveticus Genomes Provides Insights into Strain-Specific Genes and Resolves Metagenomics Data Down to the Strain Level
Source: Front Microbiol. 2018 Jan 30;9:63. doi: 10.3389/fmicb.2018.00063 (PMC5797582; doi:10.3389/fmicb.2018.00063)
Supplement: Supplementary Data Sheet 2 — Result files of pan-core genome analysis. For descriptions, see Supplementary Table 10. [file DataSheet2.ZIP › HMMs_coreGenome/clw/Lh22155_05880.clw]

MUSCLE (3.8) multiple sequence alignment


Lh8105_05815       -----MYLHKKFDSFG---------------LKPTVLPTAILSTHTGSFGNNTYLDLSHE
R0052_RS05820      MIDGGVLISQDLSCMGQVSLSVVLPILGACGLKPTVLPTAILSTHTGGFGNNTYLDLSHE
LBHH_RS05935       MIDGGVLISQDLSCMGQVSLSVVLPILGACGLKPTVLPTAILSTHTGSFGNNTYLDLSHE
ALV80_RS06045      MIDGGVLISQDLSCMGQVSLSVVLPILGACGLKHTVLPTAILSTHTGSFGNNTYLDLSHE
BCM45_RS01730      MIDGGVLISQDLSCMGQVSLSVVLPILGACGLKPTVLPTAILSTHTGSFGNNTYLDLSHE
HUO_RS06710        MIDGGVLISQDLSCMGQVSLSVVLPILGACGLKPTVLPTAILSTHTGSFGNNTYLDLSHE
LBH_RS04780        MIDGGVLISQDLSCMGQVSLSVVLPILGACGLNPTVLPTAILSTHTGSFGNNTYLDLSHE
LHV_RS05495        MIDGGVLISQDLSCMGQVSLSVVLPILGACGLKPTVLPTAILSTHTGSFGNNTYLDLSHE
TU99_RS05570       MIDGGVLISQDLSCMGQVSLSVVLPILGACGLKPTVLPTAILSTHTGSFGNNTYLDLSHE
LHE_RS17295        MIDGGVLISQDLSCMGQVSLSVVLPILGACGLKATVLPTAILSTHTGSFGNNTYLDLSHE
Lh8627_04055       MIDGGVLISQDLSCMGQVSLSVVLPILGACGLKATVLPTAILSTHTGSFGNNTYLDLSHE
Lh22155_05880      MIDGGVLISQDLSCMGQVSLSVVLPILGACGLKATVLPTAILSTHTGSFGNNTYLDLSHE
                        : : :.:..:*               *: *************.************

Lh8105_05815       MAQITKHWQELDIDFEALYLGYLGKNALDFWLQNKELVNQKIVLIDPAMADHGKMYRGLD
R0052_RS05820      MAQITKHWQELDIDFEALYLGYLGKNALDFWLQNKELVNQKIVLIDPAMADHGKMYRGLD
LBHH_RS05935       MAQITKHWQELDIDFEALYLGYLGKNALDFWLQNKELVNQKIVLIDPAMADHGKMYRGLD
ALV80_RS06045      MAQITKHWQELDIDFEALYLGYLGKNALDFWLQNKELVNQKIVLIDPAMADHGKMYRGLD
BCM45_RS01730      MAQITKHWQELDIDFEALYLGYLGKNALDFWLQNKELVNQKIVLIDPAMADHGKMYRGLD
HUO_RS06710        MAQITKHWQELDIDLEALYLGYLGKNALDFWLQNKELVNQKIVLIDPAMADHGKMYRGLD
LBH_RS04780        MAQITKHWQELDIDFEALYLGYLGKNALDFWLQNKELVNQKIVLIDPAMADHGKMYRGLD
LHV_RS05495        MAQITKHWQELDIDFEALYLGYLGKNALDFWLQNKELVNQKIVLIDPAMADHGKMYRGLD
TU99_RS05570       MAQITKHWQELDIDFEALYLGYLGKNALDFWLQNKELVNQKIVLIDPAMADHGKLYRGLD
LHE_RS17295        MAQITKHWQELDIDFEALYLGYLGKNALDFWLQNKELVNQKIVLIDPAMADHGKMYRGLD
Lh8627_04055       MAQITKHWQELDIDFEALYLGYLGKNALDFWLQNKELVNQKIVLIDPAMADHGKMYRGLD
Lh22155_05880      MAQITKHWQELDIDFEALYLGYLGKNALDFWLQNKELVNQKIVLIDPAMADHGKMYRGLD
                   **************:***************************************:*****

Lh8105_05815       QQYVEEMRQLIKKAMILTPNMTEAAFLLGKKPEENSIQTATSLAQELMVKFNIPNVIITG
R0052_RS05820      QQYVEEMRQLIKKATILTPNMTEAAFLLGKKPEENSIQTATSLAQELMVKFNIPNVIITG
LBHH_RS05935       QQYVEEMRQLIKKATILTPNMTEAAFLLEKKPEENSMQTATSLAQELMVKFNIPNVIITG
ALV80_RS06045      QQYVEEMRQLIKKAMILTPNMTEAAFLLGKKPEENSIQTATSLAQELMVKFNIPNVIITG
BCM45_RS01730      QQYVEEMRQLIKKAMILTPNMTEAAFLLGKKPEENSIQTATSLAQELMVKFNIPNVIITG
HUO_RS06710        QQYVEEMRQLIKKATILTPNMTEAAFLLGKKPEENSIQTAASLAQELMVKFNIPNVIITG
LBH_RS04780        QQYVEEMRQLIKKATILTPNMTEAAFLLGKKPEENSIQTATSLAQELMVKFNIPNVIITG
LHV_RS05495        QQYVEEMRQLIKKAMILTPNMTEAAFLLGKKPEENSIQTATSLAQELMVKFNIPNVIITG
TU99_RS05570       QQYVEEMRQLIKKATILTPNMTEAAFLLGKKPEENSIQTATSLAQELMVKFNIPNVIITG
LHE_RS17295        QQYVEEMRQLIKKATILTPNMTEAAFLLGKKPEENSIQTATSLAQELMVKFNIPNVIITG
Lh8627_04055       QQYVEEMRQLIKKATILTPNMTEAAFLLGKKPEENSIQTATSLAQELMVKFNIPNVIITG
Lh22155_05880      QQYVEEMRQLIKKATILTPNMTEAAFLLGKKPEENSIQTATSLAQELMVKFNIPNVIITG
                   ************** ************* *******:***:*******************

Lh8105_05815       IDLTDDQIGEVGVTEEKEWSLTQGRLPGSFFGTGDIFASVFLVAFMHHYSLKESCSVAAD
R0052_RS05820      IDLTDDQIGEVGVTEEKEWSLTQGRLPGSFFGTGDIFASVFLAAFMHHYSLKESCSIAAD
LBHH_RS05935       IDLTDDQIGEVGVTEEKEWSLTQGRLPGSFFGTGDIFASVFLAAFMHHYSLKESCSIAAD
ALV80_RS06045      IDLTDDQIGEVGVTEEKEWSLTQGRLPGSFFGTGDIFASVFLAAFMHHYSLKESCSIAAD
BCM45_RS01730      IDLTDDQIGEVGVTEEKEWSLTQGRLPGSFFGTGDIFASVFLAAFMHHYSLKESCSIAAD
HUO_RS06710        IDLTDDQIGEVGVTEEKEWSLTQGRLPGSFFGTGDIFASVFLVAFMHHYSLKESCSIAAD
LBH_RS04780        IDLTDDQIGEVGVTEEKEWSLTQGRLPGSFFGTGDIFASVFLVAFMHHYSLKESCSVAAD
LHV_RS05495        IDLTDDQIGEVGVTEEKEWSLTQGRLPGSFFGTGDIFASVFLVAFMHHYSLKESCSVAAD
TU99_RS05570       IDLTDDQIGEVGVTEEKEWSLTQGRLPGSFFGTGDIFASVFLVAFMHHYSLKESCSVAAD
LHE_RS17295        IDLTDDQIGEVGVTEEKEWSLTQGRLPGSFFGTGDIFASVFLVAFMHHYSLKESCSVAAD
Lh8627_04055       IDLTDDQIGEVGVTEEKEWSLTQGRLPGSFFGTGDIFASVFLVAFMHHYSLKESCSVAAD
Lh22155_05880      IDLTDDQIGEVGVTEEKEWSLTQGRLPGSFFGTGDIFASVFLVAFMHHYSLKESCSVAAD
                   ******************************************.*************:***

Lh8105_05815       FVERAILNTPKQDSRLGPNYAAGLSWLLKKMGG--
R0052_RS05820      FVERAILNIPKQDPRLGPNYAAGLSGLLKKMGDRK
LBHH_RS05935       FVERAILNTPKQDPRLGPNYAAGLSWLLKKMGDRK
ALV80_RS06045      FVERAILNTPKQDPRLGPNYAAGLSWLLKKMGDRK
BCM45_RS01730      FVERAILNTPKQDPRLGPNYAAGLSWLLKKMGDRK
HUO_RS06710        FVERAILNTPKQDPRLGPNYAAGLSWLLKKMGG--
LBH_RS04780        FVKRAILNTPKQDPRLGPNYAAGLSWLLKKMGG--
LHV_RS05495        FVERAILNTPKQDSRLGPNYAAGLSWLLKKMGG--
TU99_RS05570       FVERAILNTPKQDPRLGPNYAAGLSWLLKKMGG--
LHE_RS17295        FVERAILNTPKQDPRLGPNYAAGLSWLLKKMGG--
Lh8627_04055       FVERAILNTPKQDPRLGPNYAAGLSWLLKKMGG--
Lh22155_05880      FVERAILNTPKQDSRLGPNYAAGLSWLLKKMGG--
                   **:***** ****.*********** ******.  
