# Supplementary material for: Comparative Genomics of Completely Sequenced Lactobacillus helveticus Genomes Provides Insights into Strain-Specific Genes and Resolves Metagenomics Data Down to the Strain Level
Source: Front Microbiol. 2018 Jan 30;9:63. doi: 10.3389/fmicb.2018.00063 (PMC5797582; doi:10.3389/fmicb.2018.00063)
Supplement: Supplementary Data Sheet 2 — Result files of pan-core genome analysis. For descriptions, see Supplementary Table 10. [file DataSheet2.ZIP › HMMs_coreGenome/clw/R0052_RS05840.clw]

MUSCLE (3.8) multiple sequence alignment


R0052_RS05840      MAKKTLILYYSWSGNTKKLAEKIHDQIEDSDLKAVEVADGTFDDDQYKTNDIALDQIQAN
ALV80_RS06065      MAKKTLILYYSWSGNTKKLAEKIHDQIEDSDLKAVEVADGTFDDDQYKTNDIALDQIQAN
LBHH_RS05955       MAKKTLILYYSWSGNTKKLAEKIHDQIEDSDLKAVEVADGTFDDDQYKTNDIALDQIQAN
LBH_RS04760        MAKKTLILYYSWSGNTKKLAEKIHDQIEDSDLKAVEVADGTFDDDQYKTNDIALDQIQAN
LHE_RS17275        MAKKTLILYYSWSGNTKKLAEKIHDQIEDSDLKAVEVADGTFDDDPYKTYDIALDQIQAN
BCM45_RS01710      MAKKTLILYYSWSGNTKKLAEKIHDQIEDSDLKAVEVADGTFDDDPYKTYDIALDQIQAN
LHV_RS05475        MAKKTLILYYSWSGNTKKLAEKIHDQIEDSDLKAVEVADGTFDDDPYKTYDIALDQIQAN
Lh22155_05900      MAKKTLILYYSWSGNTKKLAEKIHDQIEDSDLKAVEVADGTFDDDPYKTYDIALDQIQAN
Lh8105_05840       MAKKTLILYYSWSGNTKKLAEKIHDQIEDSDLKAVEVADGTFDDDPYKTYDIALDQIQAN
Lh8627_04035       MAKKTLILYYSWSGNTKKLAEKIHDQIEDSDLKAVEVADGTFDDDPYKTYDIALDQIQAN
HUO_RS06730        MAKKTLILYYSWSGNTKKLAEKIHDQIEDSDLKAVEVADGTFDDDPYKTYDIALDQIQAN
TU99_RS05550       MAKKTLILYYSWSGNTKKLAEKIHDQIEDSDLKAVEVADGTFDDDPYKTYDIALDQIQAN
                   ********************************************* *** **********

R0052_RS05840      SFPDIKLDNVDFNKYDLILIGSPVWSGYPATPIKTLLDQMQGYNGEVTSFYTSAGANRKA
ALV80_RS06065      SFPDIKLDNVDFNKYDLILIGSPVWSGYPVTPIKTLLDQMQSYNGEVASFYTSAGANRKA
LBHH_RS05955       SFPDIKLDNVDFNKYDLILIGSPVWSGYPVTPIKTLLDQMQSYNGEVASFYTSAGANRKA
LBH_RS04760        SFPDIKLDNVDFNKYDLILIGSPVWSGYPVTPIKTLLDQMQGYNGEVASFYTSAGANRKA
LHE_RS17275        SFPDIKLDNVDFNKYDLILIGSPVWSGYPVTPIKTLLDQMQGYNGEVASFYTSAGANRKA
BCM45_RS01710      SFPDIKLDNVDFNKYDLILIGSPVWSGYPVTPIKTLLDQMQGYNGEVASFYTSAGANRKA
LHV_RS05475        SFPDIKLDNVDFNKYDLILIGSPVWSGYPVTPIKTLLDQMQGYNGEVASFYTSAGANRKA
Lh22155_05900      SFPDIKLDNVDFNKYDLILIGSPVWSGYPVTPIKTLLDQMQGYNGEVASFYTSAGANRKA
Lh8105_05840       SFPDIKLDNVDFNKYDLILIGSPVWSGYPVTPIKTLLDQMQGYNGEVASFYTSAGANRKA
Lh8627_04035       SFPDIKLDNVDFNKYDLILIGSPVWSGYPVTPIKTLLDQMQGYNGEVASFYTSAGANRKA
HUO_RS06730        SFPDIKLDNVDFNKYDLILIGSPVWSGYPVTPIKTLLDQMQGYNGEVASFYTSAGANRKA
TU99_RS05550       SFPDIKLDNVDFNKYDLILIGSPVWSGYPVTPIKTLLDQMQGYNGEVASFYTSAGANRKA
                   *****************************.***********.*****:************

R0052_RS05840      YVNHFKEWVNDLNVVDVAENDSKIDEWVK
ALV80_RS06065      YVNHFKEWANDLNVVDVAENDSKIDEWVK
LBHH_RS05955       YVNHFKEWANDLNVVDVAENDSKIDEWVK
LBH_RS04760        YVNHFKEWANDLNVVDVAENDSKIDEWVK
LHE_RS17275        YVNHFKEWANDLNVVDVAENDSKIDEWVK
BCM45_RS01710      YVNHFKEWANDLNVVDVAENDSKIDEWVK
LHV_RS05475        YVNHFKEWANDLNVVDVAENDSKIDEWVK
Lh22155_05900      YVNHFKEWANDLNVVDVAENDSKIDEWVK
Lh8105_05840       YVNHFKEWANDLNVVDVAENDSKIDEWVK
Lh8627_04035       YVNHFKEWANDLNVVDVAENDSKIDEWVK
HUO_RS06730        YVNHFKEWANDLNVVDVAENDSKIDEWVK
TU99_RS05550       YVNHFKEWANDLNVVDVAENDSKIDEWVK
                   ********.********************
