# Supplementary material for: Comparative Genomics of Completely Sequenced Lactobacillus helveticus Genomes Provides Insights into Strain-Specific Genes and Resolves Metagenomics Data Down to the Strain Level
Source: Front Microbiol. 2018 Jan 30;9:63. doi: 10.3389/fmicb.2018.00063 (PMC5797582; doi:10.3389/fmicb.2018.00063)
Supplement: Supplementary Data Sheet 2 — Result files of pan-core genome analysis. For descriptions, see Supplementary Table 10. [file DataSheet2.ZIP › HMMs_coreGenome/clw/TU99_RS05510.clw]

MUSCLE (3.8) multiple sequence alignment


R0052_RS05895      MKISNYISIACFAFLGGMARYNLNAQWSFYGTFWGNIIGCFLLAFFTYFFIEFKDFHQWL
TU99_RS05510       MKISNYISIACFAFLGGMARYSLNAQWSFYGTFWGNIIGCFLLAFFTYFFMEFKDFHQWL
HUO_RS06770        MKISNYISIACFAFLGGMARYSLNAQWSFYGTFWGNIIGCFLLAFFTYFFMEFKDFHQWL
ALV80_RS06125      MKISNYISIAGFAFLGGMARYSLNAQWSFYGTFWGNIIGCFLLAFFTYFFMEFKDFHQWL
LBHH_RS06015       MKISNYISIAGFAFLGGMARYSLNAQWSFYGTFWGNIIGCFLLAFFTYFFMEFKDFHQWL
LHE_RS17195        MKISNYISIACFAFLGGMARYSLNAQWSFYGTFWGNIIGCFLLAFFTYFFMEFKDFHQWL
BCM45_RS01665      MKISNYISIACFAFLGGMARYSLNAQWSFYGTFWGNIIGCFLLAFFTYFFMEFKDFHQWL
LHV_RS05375        MKISNYISIACFAFLGGMARYSLNAQWSFYGTFWGNIIGCFLLAFFTYFFMEFKDFHQWL
Lh22155_06010      MKISNYISIACFAFLGGMARYSLNAQWSFYGTFWGNIIGCFLLAFFTYFFMEFKDFHQWL
Lh8105_05905       MKISNYISIACFAFLGGMARYSLNAQWSFYGTFWGNIIGCFLLAFFTYFFMEFKDFHQWL
Lh8627_03950       MKISNYISIACFAFLGGMARYSLNAQWSFYGTFWGNIIGCFLLAFFTYFFMEFKDFHQWL
LBH_RS04720        MKISNYISIACFAFLGGMARYSLNAQWSFYGTFWGNIIGCFLLAFFTYFFMEFKDFHQWL
                   ********** **********.****************************:*********

R0052_RS05895      TVGIGTGFVGAFTTFSTFNLDILKNVQVGLPITALIYFVSSIIFGFLFAFLGMRIGKNVG
TU99_RS05510       TVGIGTGFVGAFTTFSTFNLDILKNVQAGLPITALIYFVSSIIFGFLFAFLGMRIGKNVG
HUO_RS06770        TVGIGTGFVGAFTTFSTFNLDILKNVQAGLPITALIYFVSSIIFGFLFAFLGMRIGKNVA
ALV80_RS06125      TVGIGTGFVGAFTTFSTFNLDILKNVQAGLPITALIYFVSSIIFGFLFAFLGMRIGKNVG
LBHH_RS06015       TVGIGTGFVGAFTTFSTFNLDILKNVQAGLPITALIYFVSSIIFGFLFAFLGMRIGKNVG
LHE_RS17195        TVGIGTGFVGAFTTFSTFNLDILKNVQAGLPITALIYFVSSIIFGFLFAFLGMRIGKNVG
BCM45_RS01665      TVGIGTGFVGAFTTFSTFNLDILKNVQAGLPITALIYFVSSIIFGFLFAFLGMRIGKNVG
LHV_RS05375        TVGIGTGFVGAFTTFSTFNLDILKNVQAGLPITALIYFVSSIIFGFLFAFLGMRIGKNVG
Lh22155_06010      TVGIGTGFVGAFTTFSTFNLDILKNVQAGLPITALIYFVSSIIFGFLFAFLGMRIGKNVG
Lh8105_05905       TVGIGTGFVGAFTTFSTFNLDILKNVQAGLPITALIYFVSSIIFGFLFAFLGMRIGKNVG
Lh8627_03950       TVGIGTGFVGAFTTFSTFNLDILKNVQAGLPITALIYFVSSIIFGFLFAFLGMRIGKNVG
LBH_RS04720        TVGIGTGFVGAFTTFSTFNLDILKNVQAGLPITALIYFVSSIIFGFLFAFLGMRIGKNVG
                   ***************************.*******************************.

R0052_RS05895      LLLRKED
TU99_RS05510       LWIRKED
HUO_RS06770        LLLRKED
ALV80_RS06125      LLLRKED
LBHH_RS06015       LLLRKED
LHE_RS17195        LLLRKED
BCM45_RS01665      LLLRKED
LHV_RS05375        LLLRKED
Lh22155_06010      LLLRKED
Lh8105_05905       LLLRKED
Lh8627_03950       LLLRKED
LBH_RS04720        LLLRKED
                   * :****
