# Supplementary material for: Comparative Genomics of Completely Sequenced Lactobacillus helveticus Genomes Provides Insights into Strain-Specific Genes and Resolves Metagenomics Data Down to the Strain Level
Source: Front Microbiol. 2018 Jan 30;9:63. doi: 10.3389/fmicb.2018.00063 (PMC5797582; doi:10.3389/fmicb.2018.00063)
Supplement: Supplementary Data Sheet 2 — Result files of pan-core genome analysis. For descriptions, see Supplementary Table 10. [file DataSheet2.ZIP › HMMs_coreGenome/clw/LBHH_RS06205.clw]

MUSCLE (3.8) multiple sequence alignment


R0052_RS06095      MKLVFLHSSDTHGFLLPTDYQNKTDYNAPFSLSRVSSVIKAEKKKYGDNNVVVTDAGDCL
LBH_RS04540        MKLVFLHSSDTHGFLLPTDYQNKTDYNAPFSLSRVSSVIKAEKKKYGDNNVVVTDAGDCL
TU99_RS05330       MKLVFLHSSDTHGFLLPTDYQNKTDYNAPFSLSRVSSVIKAEKKKYGDNNVVVTDAGDCL
ALV80_RS06320      MKLVFLHSSDTHGFLLPTDYQNKTDYNAPFSLSRVSSVIKAEKKKYGDNNVVVTDAGDCL
LBHH_RS06205       MKLVFLHSSDTHGFLLPTDYQNKTDYNAPFSLSRVSSVIKAEKKKYGDNNVVVTDAGDCL
Lh8105_06085       MKLVFLHSSDTHGFLLPTDYQNKTDYNAPFSLSRVSSVIKAEKKKYGDNNVVVTDAGDCL
LHV_RS05195        MKLVFLHSSDTHGFLLPTDYQNKTDYNAPFSLSRVSSVIKAEKKKYGDNNVVVTDAGDCL
Lh22155_06185      MKLVFLHSSDTHGFLLPTDYQNKTDYNAPFSLSRVSSVIKAEKKKYGDNNVVVTDAGDCL
Lh8627_03775       MKLVFLHSSDTHGFLLPTDYQNKTDYNAPFSLSRVSSVIKAEKKKYGDNNVVVTDAGDCL
HUO_RS06965        MKLVFLHSSDTHGFLLPTDYQNKTDYNAPFSLSRVSSVIKAEKKKYGDNNVVVTDAGDCL
LHE_RS17015        MKLVFLHSSDTHGFLLPTDYQNKTDYNAPFSLSRVSSVIKAEKKKYGDNNVVVTDAGDCL
BCM45_RS01480      MKLVFLHSSDTHGFLLPTDYQNKTDYNAPFSLSRVSSVIKAEKKKYGDNNVVVTDAGDCL
                   ************************************************************

R0052_RS06095      QGSPLASYAHSTGDYSDLCKFTEAYNAVGYDARCLGNHDFNFGLDYLSYYVDNNKAPIIN
LBH_RS04540        QGSSLASYAHSTGDYSDLRKFTEAYNAVGYDARCLGNHDFNFGLDYLSYYVDNNKAPIIN
TU99_RS05330       QGSSLASYAHSTGDYSDLRKFTEAYNAVGYDARCLGNHDFNFGLDYLSYYVDNNKAPIIN
ALV80_RS06320      QGSPLASYAHSTGDYSDLRKFTEAYNAVGYDARCLGNHDFNFGLDYLSYYVDNNKAPIIN
LBHH_RS06205       QGSPLASYAHSTGDYSDLRKFTEAYNAVGYDARCLGNHDFNFGLDYLSYYVDNNKAPIIN
Lh8105_06085       QGSSLASYAHSTGDYSDLRKFTEAYNAVGYDARCLGNHDFNFGLDYLSYYVDNNKAPIIN
LHV_RS05195        QGSSLASYAHSTGDYSDLRKFTEAYNAVGYDARCLGNHDFNFGLDYLSYYVDNNKAPIIN
Lh22155_06185      QGSSLASYAHSTGDYSDLRKFTEAYNAVGYDARCLGNHDFNFGLDYLSYYVDNNKAPIIN
Lh8627_03775       QGSPLASYAHSTGDYSDLRKFTEAYNAVGYDARCLGNHDFNFGLDYLSYYVDNNKAPIIN
HUO_RS06965        QGSPLASYAHSTGDYSDLRKFTEAYNAVGYDARCLGNHDFNFGLDYLSYYVDNNKAPIIN
LHE_RS17015        QGSPLASYAHSTGDYSDLRKFTEAYNAVGYDARCLGNHDFNFGLDYLSYYVDNNKAPIIN
BCM45_RS01480      QGSSLASYAHSTGDYSDLRKFTEAYNAVGYDARCLGNHDFNFGLDYLSYYVDNNKAPIIN
                   ***.************** *****************************************

R0052_RS06095      DNVLDAETEVPFFGREYVIIKRNGLKIGILGITTQYIPHWEPKENVAGLKFASAYEKIKH
LBH_RS04540        DNVLDAETEVPFFGREYVIIKRNGLKIGILGITTQYVPHREPKENVAGLKFASAYEKIKH
TU99_RS05330       DNVLDAETEVPFFGREYVIIKRNGLKIGILGITTQYVPHREPKENVAGLKFASAYEKIKH
ALV80_RS06320      DNVLDAETELPFFGREYVIIKRNGLKIGILGITTQYIPHREPKENVAGLKFASAYEKIKH
LBHH_RS06205       DNVLDAETELPFFGREYVIIKRNGLKIGILGITTQYIPHREPKENVAGLKFASAYEKIKH
Lh8105_06085       DNVLDAETEVPFFGREYVIIKRNGLKIGILGITTQYIPHWEPKENVAGLKFASAYEKIKH
LHV_RS05195        DNVLDAETEVPFFGREYVIIKRNGLKIGILGITTQYIPHWEPKENVAGLKFASAYEKIKH
Lh22155_06185      DNVLDAETEVPFFGREYVIIKRNGLKIGILGITTQYIPHWEPKENVAGLKFASAYEKIKH
Lh8627_03775       DNVLDAETEVPFFGREYVIIKRNGLKIGILGITTQYIPHWEPKENVAGLKFASAYEKIKH
HUO_RS06965        DNVLDAETEVPFFGREYVIIKRNGLKIGILGITTQYIPHWEPKENVAGLKFASAYEKIKH
LHE_RS17015        DNVLDAETEVPFFGREYVIIKRNGLKIGILGITTQYIPHWEPKENVAGLKFASAYEKIKH
BCM45_RS01480      DNVLDAETEVPFFGREYVIIKRNGLKIGILGITTQYIPHWEPKENVAGLKFASAYEKIKH
                   *********:**************************:**.********************

R0052_RS06095      YAKILRPQVDILAVMYHGGFESDPETGKATEPHRGENEGYKILTEIPEVDVFLTGHQHRR
LBH_RS04540        YAKILRPQVDILAVMYHGGFESDPETGRATEPHSGENEGYKILTEIPEVDVFLTGHQHRS
TU99_RS05330       YAKILRPQVDILAVMYHGGFESDPETGRATEPHSGENEGYKILTEIPEVDVFLTGHQHHS
ALV80_RS06320      YAKILRPQVDILAVMYHGGFESDPETGKATEPHRGENEGYKILTEIPEVDVFLTGHQHRR
LBHH_RS06205       YAKILRPQVDILAVMYHGGFESDPETGKATEPHRGENEGYKILTEIPEVDVFLTGHQHRR
Lh8105_06085       YAKILRPQVDILAVMYHGGFESDPETGKATEPHRGENEGYKILTEIPEVDVFLTGHQHRR
LHV_RS05195        YAKILRPQVDILAVMYHGGFESDPETGMATEPHRGENEGYKILTEIPEVDVFLTGHQHRR
Lh22155_06185      YAKILRPQVDILAVMYHGGFESDPETGMATEPHRGENEGYKILTEIPEVDVFLTGHQHRR
Lh8627_03775       YAKILRPQVDILAVMYHGGFESDPETGKATEPHRGENEGYKILTEIPEVDVFLTGHQHRR
HUO_RS06965        YAKILRPQVDILAVMYHGGFESDPETGKATEPHRGENEGYKILTEIPEVDVFLTGHQHRR
LHE_RS17015        YAKILRPQVDILAVMYHGGFESDPETGKATEPHRGENEGYKILTEIPEVDVFLTGHQHRR
BCM45_RS01480      YAKILRPQVDILAVMYHGGFESDPETGKATEPHRGENEGYKILTEIPEVDVFLTGHQHRR
                   *************************** ***** ************************. 

R0052_RS06095      LNLVTKNTAIVQPGYRGEAVAEVIVEVDDNTKKITNMTTKLIDTKDCAPDPAVVEKIADL
LBH_RS04540        LNLVTKNTAIVQPGYRGEAVAEVIVEVDDNTKKITNMTTKLIDTKDYAPDPAVVEKIADL
TU99_RS05330       LNLVTKNTAIVQPGYRGEAVAEVIVEVDDNTKKITNMTTKLIDTKDYAPDPAVVEKIADL
ALV80_RS06320      LNLVTKNTAIVQPGYRGEAVAEVIVEVDDNTKKITNMTTKLIDTKDYAPDPAVVEKIADL
LBHH_RS06205       LNLVTKNTAIVQPGYRGEAVAEVIVEVDDNTKKITNMTTKLIDTKDYAPDPAVVEKIADL
Lh8105_06085       LNLVTKNTAIVQPGYRGEAVAEVIVEVDDNTKKITNMTTKLIDTKDYAPDPAVVEKIADL
LHV_RS05195        LNLVTKNTAIVQPGYRGEAVAEVIVEVDDNTKKITNMTTKLIDTKDYAPDPAVVEKIADL
Lh22155_06185      LNLVTKNTAIVQPGYRGEAVAEVIVEVDDNTKKITNMTTKLIDTKDYAPDPAVVEKIADL
Lh8627_03775       LNLVTKNTAIVQPGYRGEAVAEVIVEVDDNTKNITNMTTKLIDTKDYAPDPAVVEKIADL
HUO_RS06965        LNLVTKNTAIVQPGYRGEAVAEVIVEVDDNTKKITNMTTKLIDTKDYAPDPAVVEKIADL
LHE_RS17015        LNLVTKNTAIVQPGYRGEAVAEVIVEVDDNTKKITNMTTKLIDTKDYAPDPAVVEKIADL
BCM45_RS01480      LNLVTKNTAIVQPGYRGEAVAEVIVEVDDNTKKITNMTTKLIDTKDYAPDPAVVEKIADL
                   ********************************:************* *************

R0052_RS06095      DKRTQEWLDKPIAHLNKPARIENAMKGRIEGAPFINLIQQMQLWFTKADVSATAVMSETA
LBH_RS04540        DKRTQEWLDKPIAHLNKPARIENAMKGRIEGAPFINLIQQMQLWFTKADVSATAVMSETA
TU99_RS05330       DKRTQEWLDKPIAHLNKPARIENAMKGRIEGAPFINLIQQMQLWFTKADVSATAVMSETA
ALV80_RS06320      DKRTQEWLDKPIAHLNKPARIENAMKGRIEGAPFINLIQQMQLWFTKADVSATAVMSETA
LBHH_RS06205       DKRTQEWLDKPIAHLNKPARIENAMKGRIEGAPFINLIQQMQLWFTKADVSATAVMSETA
Lh8105_06085       DKRTQEWLDKPIAHLNKPARIENAMKGRIEGAPFINLIQQMQLWFTKADVSATAVMSETA
LHV_RS05195        DKRTQEWLNKPIAHLNKPARIENAMKGRIEGAPFINLIQQMQLWFTKADVSATAVMSETA
Lh22155_06185      DKRTQEWLDKPIAHLNKPARIENAMKGRIEGAPFINLIQQMQLWFTKADVSATAVMSETA
Lh8627_03775       DKRTQEWLDKPIAHLNKPARIENAMKGRIEGAPFINLIQQMQLWFTKADVSATAVMSETA
HUO_RS06965        DKRTQEWLDKPIAHLNKPARIENAMKGRIEGAPFINLIQQMQLWFTKADVSATAVMSETA
LHE_RS17015        DKRTQEWLDKPIAHLNKPARIENAMKGRIEGAPFINLIQQMQLWFTKADVSATAVMSETA
BCM45_RS01480      DKRTQEWLDKPIAHLNKPARIENAMKGRIEGAPFINLIQQMQLWFTKADVSATAVMSETA
                   ********:***************************************************

R0052_RS06095      NGFNETVTMCDVLLNYPYAN--QLCRVKLTGKELRHIIEHSVGFLKKDKDGKIGFIDRWI
LBH_RS04540        KGFNETVTMRDVLLNYPYANAYQLCRVKLTGKELRHIIEHSAGFLKKDKDGKIGFIDRWI
TU99_RS05330       KGFNETVTMRDVLLNYPYANAYQLCRVKLTGKELRHIIEYSAGFLKKDKDGKIGFIDRWI
ALV80_RS06320      KGFNETVTMRDVLLNYPYANAYQLCRVKLTGKELRHIIEHSAGFLKKDKDGKIGFIDRWI
LBHH_RS06205       KGFNETVTMRDVLLNYPYANAYQLCRVKLTGKELRHIIEHSAGFLKKDKDGKIGFIDRWI
Lh8105_06085       KGFNETVTMRDVLLNYPYANAYQLCRVKLTGKELRHIIEHSAGFLKKDKDGKIGFIDRWI
LHV_RS05195        KGFNETVTMRDVLLNYPYANAYQLCRVKLTGKELRHIIEHSAGFLKKDKDGKIGFIDRWI
Lh22155_06185      KGFNETVTMRDVLLNYPYANAYQLCRVKLTGKELRHIIEHSAGFLKKDKDGKIGFIDRWI
Lh8627_03775       KGFNETVTMRDVLLNYPYANAYQLCRVKLTGKELRHIIEHSAGFLKKDKDGKIGFIDRWI
HUO_RS06965        KGFNETVTMRDVLLNYPYANAYQLCRVKLTGKELRHIIEHSAGFLKKDKDGKIGFIDRWI
LHE_RS17015        KGFNETVTMRDVLLNYPYANAYQLCRVKLTGKELRHIIEHSAGFLKKDKDGKIGFIDRWI
BCM45_RS01480      KGFNETVTMRDVLLNYPYANAYQLCRVKLTGKELRHIIEHSAGFLKKDKDGKIGFIDRWI
                   :******** **********  *****************:*.******************

R0052_RS06095      KPKPMLYHFDVFYPVEYEADLSKPEGERLTKLTLHGKPIEDDKVYHLAVNNYRAMGGGFY
LBH_RS04540        KPKPTLYNFDVFYPVEYETDLSKPEGERLTKLTLHGKPIEDDKIYHLAVNNYRATGGGFY
TU99_RS05330       KPKPTLYNFDVFYPVEYETDLSKPEGERLTKLTLHGKPIEDDKIYHLAVNNYRATGGGFY
ALV80_RS06320      KPKPMLYHFDVFYPVEYEADLSKPEGERLTKLTLHGKPIEDDKIYHLAVNNYRATGGGFY
LBHH_RS06205       KPKPMLYHFDVFYPVEYEADLSKPEGERLTKLTLHGKPIEDDKIYHLAVNNYRATGGGFY
Lh8105_06085       KPKPMLYNFDVFYPVEYEADLSKPEGERLTKLTLHGKPIEDDKIYHLAVNTYRATGGGFY
LHV_RS05195        KPKPMLYNFDVFYPVEYEADLSKPEGERLTKLTLHGKPIEDDKIYHLAVNTYRATGGGFY
Lh22155_06185      KPKPMLYNFDVFYPVEYEADLSKPEGERLTKLTLHGKPIEDDKIYHLAVNTYRATGGGFY
Lh8627_03775       KPKPTLYNFDVFYPVEYETDLSKPEGERLTKLTLHGKPIEDDKIYHLAVNNYRATGGGFY
HUO_RS06965        KPKPTLYNFDVFYPVEYETDLSKPEGERLTKLTLHGKPIEDDKIYHLAVNNYRATGGGFY
LHE_RS17015        KPKPTLYNFDVFYPVEYETDLSKPEGERLTKLTLHGKPIEDDKIYHLAVNNYRATGGGFY
BCM45_RS01480      KPKPTLYNFDVFYPVEYETDLSKPEGERLTKLTLHGKPIEDDKIYHLAVNNYRATGGGFY
                   **** **:**********:************************:******.*** *****

R0052_RS06095      PEYSMDKIETTLDKDYVQMFSEYLTHGDVQVDTNKNYKFY
LBH_RS04540        PEYSMDKIETRLDKDYVQMFSEYLTHGDVQVDIKKNYKFY
TU99_RS05330       PEYSMDKIETRLDKDYVQMFSEYLTHGDVQVDIKKNYKFY
ALV80_RS06320      PEYSMDKIETRLDKDYVQMFSEYLTHGDVQVDTKKNYKFY
LBHH_RS06205       PEYSMDKIETRLDKDYVQMFSEYLTHGDVQVDTKKNYKFY
Lh8105_06085       PEYSMDKIETRLDKDYVQMFSEYLTHGDVQVDTKKNYKFY
LHV_RS05195        PEYSMDKIETRLDKDYVQMFSEYLTHGDVQVDTKKNYKFY
Lh22155_06185      PEYSMDKIETRLDKDYVQMFSEYLTHGDVQVDTKKNYKFY
Lh8627_03775       PEYSMDKIETRLDKDYVQMFIEYLTHGDVQVDIKKNYKFY
HUO_RS06965        PEYSMDKIETRLDKDYVQVFSEYLTHGDVQVDTKKNYKFY
LHE_RS17015        PEYSMDKIETRLDKDYVQMFSEYLTHGDVQVDTKKNYKFY
BCM45_RS01480      PEYSMDKIETRLDKDYVQMFSEYLTHGDVQVDTKKNYKFY
                   ********** *******:* *********** :******
