# Supplementary material for: Comparative Genomics of Completely Sequenced Lactobacillus helveticus Genomes Provides Insights into Strain-Specific Genes and Resolves Metagenomics Data Down to the Strain Level
Source: Front Microbiol. 2018 Jan 30;9:63. doi: 10.3389/fmicb.2018.00063 (PMC5797582; doi:10.3389/fmicb.2018.00063)
Supplement: Supplementary Data Sheet 2 — Result files of pan-core genome analysis. For descriptions, see Supplementary Table 10. [file DataSheet2.ZIP › HMMs_coreGenome/clw/LHE_RS17005.clw]

MUSCLE (3.8) multiple sequence alignment


Lh8105_06095       MGNGKRKNLIIGSIITLIAVIFVVLNTSPVAINFGFFKVKLPLIVILVVMVIIGMIIAWF
R0052_RS06105      --MEKEKNLIIGSIITLIAVIFVVLNTSPVAINFGFFKVKLPLIVILAVMVIIGMIIAWF
ALV80_RS06330      --MEKEKNLIIGSIITLIAVIFVVLNTSPVAINFGFFKVKLPLIVILVVMVIIGMIIAWF
LHE_RS17005        --MEKEKNLIIGSIITLIAVIFVVLNTSPVAINFGFFKVKLPLIVILVVMVIIGMIIAWF
BCM45_RS01470      --MEKEKNLIIGSIITLIAVIFVVLNTSPVAINFGFFKVKLPLIVILVVMVIIGMIIAWF
LHV_RS05185        --MEKEKNLIIGSIITLIAVIFVVLNTSPVAINFGFFKVKLPLIVILVVMVIIGMIIAWF
Lh22155_06195      --MEKEKNLIIGSIITLIAVIFVVLNTSPVAINFGFFKVKLPLIVILVVMVIIGMIIAWF
Lh8627_03765       --MEKEKNLIIGSIITLIAVIFVVLNTSPVAINFGFFKVKLPLIVILVVMVIIGMIIAWF
LBHH_RS06215       --MEKEKNLIIGSIITLIAVIFVVLNTSPVAINFGFFKVKLPLIVILVVMVIIGMIIAWF
LBH_RS04530        --MEKEKNLIIGSIITLIAVIFVVLNTSPVAINFGFFKVKLPLIVILVVMVIIGMIIAWF
HUO_RS06975        --MEKEKNLIIGSIITLIAVIFVVLNTSPVAINFGFFKVKLPLIVILVVMVIIGMIIAWF
TU99_RS05320       --MEKEKNLIIGSIITLIAVIFVVLNTSPVAINFGFFKVKLPLIVILVVMVIIGMIIAWF
                       * *****************************************.************

Lh8105_06095       FGRDKKEKDKQHFGLILNKNKKNQE
R0052_RS06105      FGRDKKEKDEQHFGLILNKNKKNQE
ALV80_RS06330      FGRDKKEKDKQHFGLILNKNKKNQE
LHE_RS17005        FGRDKKEKDKQHFGLILNKNKKNQE
BCM45_RS01470      FGRDKKEKDKQHFGLILNKNKKNQE
LHV_RS05185        FGRDKKEKDKQHFGLILNKNKKNQE
Lh22155_06195      FGRDKKEKDKQHFGLILNKNKKNQE
Lh8627_03765       FGRDKKEKDKQHFGLILNKNKKNQE
LBHH_RS06215       FGRDKKEKDKQHFGLILNKNKKNQE
LBH_RS04530        FGRDKKEKDKQHFGLILNKNKKNQE
HUO_RS06975        FGRDKKEKDKQHFGLILNKNKKNQE
TU99_RS05320       FGRDKKEKDKQHFGLILNKNKKNQE
                   *********:***************
