# Supplementary material for: Comparative Genomics of Completely Sequenced Lactobacillus helveticus Genomes Provides Insights into Strain-Specific Genes and Resolves Metagenomics Data Down to the Strain Level
Source: Front Microbiol. 2018 Jan 30;9:63. doi: 10.3389/fmicb.2018.00063 (PMC5797582; doi:10.3389/fmicb.2018.00063)
Supplement: Supplementary Data Sheet 2 — Result files of pan-core genome analysis. For descriptions, see Supplementary Table 10. [file DataSheet2.ZIP › HMMs_coreGenome/clw/ALV80_RS06395.clw]

MUSCLE (3.8) multiple sequence alignment


TU99_RS05255       MPNLSNDLNSIINKRLNNLSASKIRAFDQKVSGIPGIIKLTIGEPDLATPEHVKQAAIAD
R0052_RS06175      MSNLSNDLNSIINKRLNNLSASKIRAFDQKVSGIPGIIKLTIGEPDLATPEHVKQAAIAD
ALV80_RS06395      MPNLSNDLNSIINKRLNNLSASKIREFDQKVSGIPGIIKLTIGEPDLATPEHVKQAAIAD
LBHH_RS06280       MPNLSNDLNSIINKRLNNLSASKIREFDQKVSGIPGIIKLTIGEPDLATPEHVKQAAIAD
LHV_RS05060        MPNLSNDLNSIINKRLNNLSASKIRAFDQKVSGIPGIIKLTIGEPDLATPEHVKQAAIAD
Lh22155_06300      MPNLSNDLNSIINKRLNNLSASKIRAFDQKVSGIPGIIKLTIGEPDLATPEHVKQAAIAD
Lh8105_06205       MPNLSNDLNSIINKRLNNLSASKIRAFDQKVSGIPGIIKLTIGEPDLATPEHVKQAAIAD
LHE_RS16925        MPNLSNDLNSIINKKLNNLSASKIRAFDQKVSGIPGIIKLTIGEPDLATPEHVKQAAIAD
BCM45_RS01410      MPNLSNDLNSIINKRLNNLSASKIRAFDQKVSGIPGIIKLTIGEPDLATPEHVKQAAIAD
Lh8627_03695       MPNLSNDLNSIINKRLNNLSASKIRAFDQKVSGIPGIIKLTIGEPDLATPEHVKQAAIAD
LBH_RS04465        MPNLSNDLNSIINKRLNNLSASKIRAFDQKVSGIPGIIKLTIGEPDLATPEHVKQAAIAD
HUO_RS07040        MPNLSNDLNSIINKRLNNLSASKIRAFDQKVSGIPGIIKLTIGEPDLATPEHVKQAAIAD
                   *.************.********** **********************************

TU99_RS05255       IQADDSHYAPQAGKLELLDAISNYLDRSIGVHYDPKSEICVTVGATGALNDVFMALLNPG
R0052_RS06175      IQTDDSHYAPQAGKPELLDAISNYLDRSIGVHYDPKSEICVTVGATGALNDVFMTLLNPG
ALV80_RS06395      IQADDSHYAPQAGKPELLDAISNYLDRSIGVHYDPKSEICVTVGATGALNDVFMTLLNPG
LBHH_RS06280       IQADDSHYAPQAGKPELLDAISNYLDRSIGVHYDPKSEICVTVGATGALNDVFMTLLNPG
LHV_RS05060        IQADDSHYAPQAGKPELLDAISNYLDRSIGVHYDPKSEICVTVGATGALNDVFMALLNPG
Lh22155_06300      IQADDSHYAPQAGKPELLDAISNYLDRSIGVHYDPKSEICVTVGATGALNDVFMALLNPG
Lh8105_06205       IQADDSHYAPQAGKPELLDAISNYLDRSIGVHYDPKSEICVTVGATGALNDVFMALLNPG
LHE_RS16925        IQADDSHYAPQAGKPELLDAISNYLDRSIGVHYDPKSEICVTVGATGALNDVFMALLNPG
BCM45_RS01410      IQADDSHYAPQAGKPELLDAISNYLDRSIGVHYDPKSEICVTVGATGALNDVFMALLNPG
Lh8627_03695       IQADDSHYAPQAGKPELLDAISNYLDRSIGVHYDPKSEICVTVGATGALNDVFMALLNPG
LBH_RS04465        IQADDSHYAPQAGKPELLDAISNYLDRSIGVHYDPKSEICVTVGATGALNDVFMALLNPG
HUO_RS07040        IQADDSHYAPQAGKPELLDAISNYLDRSIGVHYDPKSEICVTVGATGALNDVFMALLNPG
                   **:*********** ***************************************:*****

TU99_RS05255       DKILVPTPVWALYFQLIKMTGAIPVQIDTKKDGFILTPEHLRHVLEGRGKGAKAIILTDP
R0052_RS06175      DKILVPTPVWALYFQLIKMTGAIPVQIDTKKDGFILTPEHLRHVLEGCGKGAKAIILTDP
ALV80_RS06395      DKILVPTPVWALYFQLIKMTGAIPVQIDTKKDGFILTPEHLRHVLEGRGKGAKAIILTDP
LBHH_RS06280       DKILVPTPVWALYFQLIKMTGAIPVQIDTKKDGFILTPEHLRHVLEGRGKGAKAIILTDP
LHV_RS05060        DKILVPTPVWALYFQLIKMTGAIPVQIDTKKDGFILTPEHLRHVLEDRGKGAKAIILTDP
Lh22155_06300      DKILVPTPVWALYFQLIKMTGAIPVQIDTKKDGFILTPEHLRHVLEDRGKGAKAIILTDP
Lh8105_06205       DKILVPTPVWALYFQLIKMTGAIPVQIDTKKDGFILTPEHLRHVLEDRGKGAKAIILTDP
LHE_RS16925        DKILVPTPVWALYFQLIKMTGAIPVQIDTKKDGFILTPEHLRHVLEGCGKGAKAIILTDP
BCM45_RS01410      DKILVPTPVWALYFQLIKMTGAIPVQIDTKKDGFILTPEHLRHVLEGSGKGAKAIILTDP
Lh8627_03695       DKILVPTPVWALYFQLIKMTGAIPVQIDTKKDGFILTPEHLRHVLEGCGKGAKAIILTDP
LBH_RS04465        DKILVPTPVWALYFQLIKMTGAIPVQIDTKKDGFILTPEHLRHVLEGCGKGAKAIILTDP
HUO_RS07040        DKILVPTPVWALYFQLIKMTGAIPVQIDTKKDGFILTPEHLRHVLEGCGKGAKAIILTDP
                   **********************************************. ************

TU99_RS05255       SNPTGRVYPAETLKALAEVIKEYKIFSVTDEIYAELVYGNAEHHSLSEYIPDHNILISGL
R0052_RS06175      SNPTGRVYPAETLKALAEVIKEYKIFSVTDEIYAELVYGNAEHHSLSEYIPDHNILISGL
ALV80_RS06395      SNPTGRVYPAETLKALAEVIKEYKIFSVTDEIYAELVYGNAEHHSLSEYISDHNILISGL
LBHH_RS06280       SNPTGRVYPAETLKALAEVIKEYKIFSVTDEIYAELVYGNAEHHSLSEYISDHNILISGL
LHV_RS05060        SNPTGRVYPAETLKALAEVIKEYKIFSVTDEIYAELVYGNAEHHSLSEYISDHNILISGL
Lh22155_06300      SNPTGRVYPAETLKALAEVIKEYKIFSVTDEIYAELVYGNAEHHSLSEYISDHNILISGL
Lh8105_06205       SNPTGRVYPAETLKALAEVIKEYKIFSVTDEIYAELVYGNAEHHSLSEYISDHNILISGL
LHE_RS16925        SNPTGRVYPAETLKALAEVIKEYKIFSVTDEIYAELVYGNAEHHSLSEYISDHNILISGL
BCM45_RS01410      SNPTGRVYPAETLKALAEVIKEYKIFSVTDEIYAELVYGNAEHHSLSEYISDHNILISGL
Lh8627_03695       SNPTGRVYPAETLKALAEVIKEYKIFSVTDEIYAELVYGNAEHHSLSEYISDHNILISGL
LBH_RS04465        SNPTGRVYPAETLKALAEVIKEYKIFSVTDEIYAELVYGNAEHHSLSEYISDHNILISGL
HUO_RS07040        SNPTGRVYPAETLKALAEVIKEYKIFSVTDEIYAELVYGNAEHHSLSEYISDHNILISGL
                   **************************************************.*********

TU99_RS05255       SKAYAMTGWRLGYIAGPKQIMQNIRKINAFLVTSVTDNVQMAAVEALNNGQNDPLQSRKI
R0052_RS06175      SKAYAMTGWRLGYIAGPKQIMQNIRKINAFLVTSVTDNVQMAAVEALNNGQNDPLQSRKI
ALV80_RS06395      SKAYAMTGWRLGYIAGPKQIMQNIRKINAFLVTSVTDNVQMAAVEALNNGQNDPLQSRKI
LBHH_RS06280       SKAYAMTGWRLGYIAGPKQIMQNIRKINAFLVTSVTDNVQMAAVEALNNGQNDPLQSRKI
LHV_RS05060        SKAYAMTGWRLGYIAGPKQIMQNIRKINAFLVTSVTDNVQMAAVEALNNGQNDPLQSRKI
Lh22155_06300      SKAYAMTGWRLGYIAGPKQIMQNIRKINAFLVTSVTDNVQMAAVEALNNGQNDPLQSRKI
Lh8105_06205       SKAYAMTGWRLGYIAGPKQIMQNIRKINAFLVTSVTDNVQMAAVEALNNGQNDPLQSRKI
LHE_RS16925        SKAYAMTGWRLGYIAGPKQIMQNIRKINAFLVTSVTDNVQMAAVEALNNGQNDPLQSRKI
BCM45_RS01410      SKAYAMTGWRLGYIAGPKQIMQNIRKINAFLVTSVTDNVQMAAVEALNNGQNDPLQSRKI
Lh8627_03695       SKAYAMTGWRLGYIAGPKQIMQNIRKINAFLVTSVTDNVQMAAVEALNNGQNDPLQSRKI
LBH_RS04465        SKAYAMTGWRLGYIAGPKQIMQNIRKINAFLVTSVTDNVQMAAVEALNNGQNDPLQSRKI
HUO_RS07040        SKAYAMTGWRLGYIAGPKQIMQNIRKINAFLVTSVTDNVQMAAVEALNNGQNDPLQSRKI
                   ************************************************************

TU99_RS05255       YESRLQFMQTGLEKLGFEMATPQGAFYIFAKIPEKYGTDDETFAYDLAQKAKVGVTPGRY
R0052_RS06175      YESRLQFMQTGLEKLGFEMATPQGAFYIFAKIPEKYGTNDETFAYELAQKAKVGVTPGRY
ALV80_RS06395      YESRLQFMQTSLEKLGFEMATPQGAFYIFAKIPEKYGTDDETFAYELAQKAKVGVTPGRY
LBHH_RS06280       YESRLQFMQTSLEKLGFEMATPQGAFYIFAKIPEKYGTDDETFAYELAQKAKVGVTPGRY
LHV_RS05060        YESRLQFMQTSLEKLGFEMATPQGAFYIFAKIPEKYGTDDETFAYELAQKAKVGVTPGRY
Lh22155_06300      YESRLQFMQTSLEKLGFEMATPQGAFYIFAKIPEKYGTDDETFAYELAQKAKVGVTPGRY
Lh8105_06205       YESRLQFMQTSLEKLGFEMATPQGAFYIFAKIPEKYGTDDETFAYELAQKAKVGVTPGRY
LHE_RS16925        YESRLQFMQTSLEKLGFEMATPQGAFYIFAKIPEKYGTDDETFAYELAQKAKVGVTPGRY
BCM45_RS01410      YESRLQFMQTSLEKLGFEMATPQGAFYIFAKIPEKYGTDDETFAYELAQKAKVGVTPGRY
Lh8627_03695       YESRLQFMQTSLEKLGFEMATPQGAFYIFAKIPEKYGTDDETFAYELAQKAKVGVTPGRY
LBH_RS04465        YESRLQFMQTSLEKLGFEMATPQGAFYIFAKIPEKYGTDDETFAYELAQKAKVGVTPGRY
HUO_RS07040        YESRLQFMQTSLEKLGFEMATPQGAFYIFAKIPEKYGTDDETFAYELAQKAKVGVTPGRY
                   **********.***************************:******:**************

TU99_RS05255       FGKGGEGYVRLSYASSTEQLRESLRRITDFINNL----------
R0052_RS06175      FGKGGEGYVRLSYASSTEQLRESLRRITDFVNNL-FISYLLIPS
ALV80_RS06395      FGKGGEGYVRLSYASSTEQLRESLRRITDFVNNL----------
LBHH_RS06280       FGKGGEGYVRLSYASSTEQLRESLRRITDFVNNL----------
LHV_RS05060        FGKGGEGYVRLSYASSTEQLRESLRRITDFVNNL----------
Lh22155_06300      FGKGGEGYVRLSYASSTEQLRESLRRITDFVNNL----------
Lh8105_06205       FGKGGEGYVRLSYASSTEQLRESLRRITDFVNNL----------
LHE_RS16925        FGKGGEGYVRLSYASSTEQLRESLRRITDFVNNL----------
BCM45_RS01410      FGKGGEGYVRLSYASSTEQLRESLRRITDFVNNL----------
Lh8627_03695       FGKGGEGYVRLSYASSTEQLRESLRRITDFVNNL----------
LBH_RS04465        FGKGGEGYVRLSYASSTEQLRESLRRITDFVNNLGSLSNPVDRE
HUO_RS07040        FGKGGEGYVRLSYASSTEQLRESLRRITDFVNNL----------
                   ******************************:***          
