# Supplementary material for: Comparative Genomics of Completely Sequenced Lactobacillus helveticus Genomes Provides Insights into Strain-Specific Genes and Resolves Metagenomics Data Down to the Strain Level
Source: Front Microbiol. 2018 Jan 30;9:63. doi: 10.3389/fmicb.2018.00063 (PMC5797582; doi:10.3389/fmicb.2018.00063)
Supplement: Supplementary Data Sheet 2 — Result files of pan-core genome analysis. For descriptions, see Supplementary Table 10. [file DataSheet2.ZIP › HMMs_coreGenome/clw/LHE_RS16250.clw]

MUSCLE (3.8) multiple sequence alignment


R0052_RS06780      MTEKRSDYRKRQKKSLLNKVKSAFNDNNATEEVNVNPDFQRDASERRRPLEGDAQEFYQA
LBH_RS03845        MTAKRSDYRKRQKNSLLNKVKSAFNDNNATEEVNVNPDFQRDASERRRPLEGDGQEFYQA
TU99_RS04355       MTAKRSDYRKRQKNSLLNKVKSAFNDNNATEEVNVNPDFQRDASERRRPLEGDGQEFYQA
LHE_RS16250        MTAKRSDYRKRQKKSLLNKVKSAFNDNNATEEVNVNPDFQRDASERRRPLEGDGQEFYQA
BCM45_RS00770      MTAKRSDYRKRQKKSLLNKVKSAFNDNNATEEVNVNPDFQRDASERRRPLEGDGQEFYQA
LHV_RS04390        MTAKRSDYRKRQKKSLLNKVKSAFNDNNATEEVNVNPDFQRDASERRRPLEGDGQEFYQA
Lh22155_06945      MTAKRSDYRKRQKKSLLNKVKSAFNDNNATEEVNVNPDFQRDASERRRPLEGDGQEFYQA
Lh8105_06870       MTAKRSDYRKRQKKSLLNKVKSAFNDNNATEEVNVNPDFQRDASERRRPLEGDGQEFYQA
Lh8627_03030       MTAKRSDYRKRQKKSLLNKVKSAFNDNNATEEVNVNPDFQRDASERRRPLEGDGQEFYQA
HUO_RS07700        MTAKRSDYRKRQKKSLLNKVKSAFNDNNATEEVNVNPDFQRDASERRRPLEGDGQEFYQA
ALV80_RS06975      MTAKRSNYRKRQKKSLLNKVKSAFNDNNATEEVNVNPDFQRDASERRRPLEGDGQEFYQA
LBHH_RS06855       MTAKRSDYRKRQKKSLLNKVKSAFNDNNATEEVNVNPDFQRDASERRRPLEGDGQEFYQA
                   ** ***:******:***************************************.******

R0052_RS06780      QQSIDKEQLKEQKSLKLKKRLNSAILIVFVLIILVLLALFHL
LBH_RS03845        QQSIDKEQLKEQKSLKLKKRLNSAILIVFVLIILVLLALFHL
TU99_RS04355       QQSIDKEQLKEQKSLKLKKRLNSAILIVFVLIILVLLALFHL
LHE_RS16250        QQSIDKEQLKEQKSLKLKKRLNSAILIVFVLIILVLLALFHL
BCM45_RS00770      QQSIDKEQLKEQKSLKLKKRLNSAILIVFVLIILVLLALFHL
LHV_RS04390        QQSIDKEQLKEQKSLKLKKRLNSAILIVFVLIILVLLALFHL
Lh22155_06945      QQSIDKEQLKEQKSLKLKKRLNSAILIVFVLIILVLLALFHL
Lh8105_06870       QQSIDKEQLKEQKSLKLKKRLNSAILIVFVLIILVLLALFHL
Lh8627_03030       QQSIDKEQLKEQKSLKLKKRLNSAILIVFVLIILVLLALFHL
HUO_RS07700        QQSIDKEQLKEQKSLKLKKRLNSAILIVFVLIILVLLALFHL
ALV80_RS06975      QQSIDKEKLKEQKSLKLKKRLNSAILIVFVLIILVLLALFHL
LBHH_RS06855       QQSIDKEKLKEQKSLKLKKRLNSAILIVFVLIILVLLALFHL
                   *******:**********************************
