# Supplementary material for: Comparative Genomics of Completely Sequenced Lactobacillus helveticus Genomes Provides Insights into Strain-Specific Genes and Resolves Metagenomics Data Down to the Strain Level
Source: Front Microbiol. 2018 Jan 30;9:63. doi: 10.3389/fmicb.2018.00063 (PMC5797582; doi:10.3389/fmicb.2018.00063)
Supplement: Supplementary Data Sheet 2 — Result files of pan-core genome analysis. For descriptions, see Supplementary Table 10. [file DataSheet2.ZIP › HMMs_coreGenome/clw/LBHH_RS06975.clw]

MUSCLE (3.8) multiple sequence alignment


ALV80_RS07110      MKFTNAEEVIHYLYSLPHLHPKNDLSFIKKLLQQLGNPQDQVKTIHITGTNGKGSTSYYL
LBHH_RS06975       MKFTNAEEVIHYLYSLPHLHPKNDLSFIKKLLQQLGNPQDQVKTIHITGTNGKGSTSYYL
R0052_RS06910      MKFTNAEEVIHYLYSLPHLHPKNDLSFIKKLLQQLGNPQDQVKTIHITGTNGKGSTSYYL
HUO_RS07835        MKFTNTEEVIHYLYSLPHLHPKNDLSFIKKLLQQLGNPQDQVKTIHITGTNGKGSTSYYL
Lh8627_02900       MKFTNTEEVIHYLYSLPHLHPKNDLSFIKKLLQQLGNPQDQVKTIHITGTNGKGSTSYYL
LHV_RS04265        MKFTNTEEVIHYLYSLPHVHPKNDLSFIKKLLQQLGNPQDQVKTIHITGTNGKGSTSYYL
Lh22155_07070      MKFTNTEEVIHYLYSLPHVHPKNDLSFIKKLLQQLGNPQDQVKTIHITGTNGKGSTSYYL
Lh8105_06995       MKFTNTEEVIHYLYSLPHVHPKNDLSFIKKLLQQLGNPQDQVKTIHITGTNGKGSTSYYL
LHE_RS16120        MKFTNTEEVIHYLYSLPHLHPKNDLSFIKKLLQQLGNPQDQVKTIHITGTNGKGSTSYYL
LBH_RS03715        MKFTNTEEVIHYLYSLPHLHPKNDLSFIKKLLQQLGNPQDQVKTIHITGTNGKGSTSYYL
TU99_RS04235       MKFTNTEEVIHYLYSLPHLHPKNDLSFIKKLLQQLGNPQDQVKTIHITGTNGKGSTSYYL
BCM45_RS00650      MKFTNTEEVIHYLYSLPHLHPKNDLSFIKKLLQQLGNPQDQVKTIHITGTNGKGSTSYYL
                   *****:************:*****************************************

ALV80_RS07110      ANLVKKAGQRTGLFVSPYVYRFNERIQLNNQDISDEDLVNVANTVQAAYEKLKQGDEQFS
LBHH_RS06975       ANLVKKAGQRTGLFVSPYVYRFNERIQLNNQDISDEDLVNVANTVQAAYEKLKQGDEQFS
R0052_RS06910      ANLLKKAGQRTGLFVSPYVYRFNERIQLNNQDISDEDLVNVANTVQAAYEKLKQEDEQFS
HUO_RS07835        ANLVKKAGQRTGLFVSPYVYRFNERIQLNNQDISDEDLVNVANTVQAAYEKLKQEDGQFS
Lh8627_02900       ANLVKKAGQRTGLFVSPYVYRFNERIQLNNQDISDEDLVNVANTVQAAYEKLKQEDEQFS
LHV_RS04265        ANLVKKAGQRTGLFVSPYVYRFNERIQLNNQDISDEDLVNVANTVQAAYEKLKQEDEQFS
Lh22155_07070      ANLVKKAGQRTGLFVSPYVYRFNERIQLNNQDISDEDLVNVANTVQAAYEKLKQEDEQFS
Lh8105_06995       ANLVKKAGQRTGLFVSPYVYRFNERIQLNNQDISDEDLVNVANTVQAAYEKLKQEDEQFS
LHE_RS16120        ANLVKKAGQRTGLFVSPYVYRFNERIQLNNQDISDEDLVNVANTVQAAYEKLKQEDEQFS
LBH_RS03715        ANLVKKAGQRTGLFVSPYVYRFNERIQLNNQDISDEDLVNVANTVQAAYEKLKQEDEQFS
TU99_RS04235       ANLVKKAGQRTGLFVSPYVYRFNERIQLNNQDISDEDLVNVANTVQAAYEKLKQEDEQFS
BCM45_RS00650      ANLVKKAGQRTGLFVSPYVYRFNERIQLNNQDISDEDLVNVANTVQAAYEKLKQEDEQFS
                   ***:************************************************** * ***

ALV80_RS07110      LVTFEYEVAMAFVYFEQKQCDYAVIEVGIGGEHDKTNVIIPEVSIITTIGLDHEKIIGPT
LBHH_RS06975       LVTFEYEVAMAFVYFEQKQCDYAVIEVGIGGEHDKTNVIIPEVSIITTIGLDHEKIIGPT
R0052_RS06910      LVTFEYEVAMAFVYFEQKQCDYAVIEVGIGGEHDKTNVIIPEVSIITTIGLDHEKIIGPT
HUO_RS07835        LVTFEYEVAMAFVYFEQKQCDYAVIEVGIGGEHDKTNVIIPEVSIITTIGLDHAKIIGPT
Lh8627_02900       LVTFEYEVAMAFVYFEQKQCDYAVIEVGIGGEHDKTNVIIPEVSIITTIGLDHAKIIGPT
LHV_RS04265        LVTFEYEVAMAFVYFEQKQCDYAVIEVGIGGEHDKTNVIIPEVSIITTIGLDHEKIIGPT
Lh22155_07070      LVTFEYEVAMAFVYFEQKQCDYAVIEVGIGGEHDKTNVIIPEVSIITTIGLDHEKIIGPT
Lh8105_06995       LVTFEYEVAMAFVYFEQKQCDYAVIEVGIGGEHDKTNVIIPEVSIITTIGLDHEKIIGPT
LHE_RS16120        LVTFEYEVAMAFVYFEQKQCDYAVIEVGIGGEHDKTNVIIPEVSIITTIGLDHAKIIGPT
LBH_RS03715        LVTFEYEVAMAFVYFEQKQCDYAVIEVGIGGEHDKTNVIIPEVSIITTIGLDHAKIIGPT
TU99_RS04235       LVTFEYEVAMAFVYFEQKQCDYAVIEVGIGGEHDKTNVIIPEVSIITTIGLDHAKIIGPT
BCM45_RS00650      LVTFEYEVAMAFVYFEQKQCDYAVIEVGIGGEHDKTNVIIPEVSIITTIGLDHAKIIGPT
                   ***************************************************** ******

ALV80_RS07110      IQDIAQEKSGIIKQNRPVVLGNVPDSVLSILVKKADKMHAPFLQLKHDFTIETQNGRLKY
LBHH_RS06975       IQDIAQEKSGIIKQNRPVVLGNVPDSVLSILVKKADKMHAPFLQLKHDFTIETQNGRLKY
R0052_RS06910      IQDITQEKSGIIKQNRPVVLGNVPDSVLSILVKKADKMHAPLLQLKHDFTIETQNGRLKY
HUO_RS07835        IQDIAQEKSGIIKQNRPVVLGNVPDSVLSILVKKADKMHAPLLQLKHDFTIETQNGRLKY
Lh8627_02900       IQDIAQEKSGIIKQNRPVVLGNVPDSVLSILVKKADKMHAPLLQLKHDFTIETQNGRLKY
LHV_RS04265        IQDIAQEKSGIIKQNRPVVLGNVPDSVLSILVKKADKMHAPLLQLKHDFTIETQNGRLKY
Lh22155_07070      IQDIAQEKSGIIKQNRPVVLGNVPDSVLSILVKKADKMHAPLLQLKHDFTIETQNGRLKY
Lh8105_06995       IQDIAQEKSGIIKQNRPVVLGNVPDSVLSILVKKADKMHAPLLQLKHDFTIETQNGRLKY
LHE_RS16120        IQDIAQEKSGIIKQNRPVVLGNVPDSVLSILVKKADKMHAPLLQLKHDFTIETQNGRLKY
LBH_RS03715        IQDIAQEKSGIIKQNRPVVLGNVPDSVLSILVKKADKMHAPLLQLKHDFTIETQNGRLKY
TU99_RS04235       IQDIAQEKSGIIKQNRPVVLGNVPDSVLSILVKKADKMHAPLLQLKHDFTIETQNGRLKY
BCM45_RS00650      IQDIAQEKSGIIKQNRPVVLGNVPDSVLSILVKKADKMHAPLLQLKHDFTIETQNGRLKY
                   ****:************************************:******************

ALV80_RS07110      SDAKRSLSFAYRPQVEGYDIAVAIKAFLLLKLNLNDQEIEDAINQTQIPGRYHILQKEPL
LBHH_RS06975       SDAKRSLSFAYRPQVEGYDIAVAIKAFLLLKLNLNDQEIEDAINQTQIPGRYHILQKEPL
R0052_RS06910      SDAKRSLSFAYRPQVEGYDIAVAVKAFLLLKLNLNDQEIEDAINQTQIPGRYHILQKEPL
HUO_RS07835        SDAKRSLSFAYRPKVEGYDIAVAVKAFLLLKLNLNDQEIEDAINQTQIPGRYHILQKEPL
Lh8627_02900       SDAKRSLSFAYRPKVEGYDIAVAVKAFLLLKLNLNDQEIEDAINQTQIPGRYHILQKEPL
LHV_RS04265        SDAKRSLSFAYRPQVEGYDIAVAVKAFLLLKLNLNDQEIEDAINQTQIPGRYHILQKEPL
Lh22155_07070      SDAKRSLSFAYRPQVEGYDIAVAVKAFLLLKLNLNDQEIEDAINQTQIPGRYHILQKEPL
Lh8105_06995       SDAKRSLSFAYRPQVEGYDIAVAVKAFLLLKLNLNDQEIEDAINQTQIPGRYHILQKEPL
LHE_RS16120        SDAKRSLSFAYRPKVEGYDIAVAVKAFLLLKLNLNDQEIEDAINQTQIPGRYHILQKEPL
LBH_RS03715        SDAKRSLSFAYRPKVEGYDIAVAVKAFLLLKLNLNDQEIEDAINQTQIPGRYHILQKEPL
TU99_RS04235       SDAKRSLSFAYRPKVEGYDIAVAVKAFLLLKLNLNDQEIEDAINQTQIPGRYHILQKEPL
BCM45_RS00650      SDAKRSLSFAYRPQVEGYDIAVAVKAFLLLKLNLNDQEIEDAINQTQIPGRYHILQKEPL
                   *************:*********:************************************

ALV80_RS07110      IILDGAHNIQAMSNLLEVVHSEAKKRHSHVYALVTMMKDKDLEQVFSLFNKDDQVLLTTL
LBHH_RS06975       IILDGAHNIQAMSNLLEVVHSEAKKRHSHVYALVTMMKDKDLEQVFSLFNKDDQVLLTTL
R0052_RS06910      IILDGAHNIQAMSNLLEVVHAEAKKRHSHVYALMTMMKDKDLEQVFSLFNKDDQVLLTTL
HUO_RS07835        IILDGAHNIQAMSNLLEVVHAEAKKRHSHVYALVTMMKDKDLEQVFSLFNKDDQVLLTTL
Lh8627_02900       IILDGAHNIQAMSNLLEVVHAEAKKRHSHVYALVTMMKDKDLEQVFSLFNKDDQVLLTTL
LHV_RS04265        IILDGAHNIQAMSNLLEVVHAEAKKRHSHVYALVTMMKDKDLEQVFSLFNKDDQVLLTTL
Lh22155_07070      IILDGAHNIQAMSNLLEVVHAEAKKRHSHVYALVTMMKDKDLEQVFSLFNKDDQVLLTTL
Lh8105_06995       IILDGAHNIQAMSNLLEVVHAEAKKRHSHVYALVTMMKDKDLEQVFSLFNKDDQVLLTTL
LHE_RS16120        IILDGAHNIQAMSNLLEVVHAEAKKRHSHVYALVTMMKDKDLEQVFSLFNKDDQVLLTTL
LBH_RS03715        IILDGAHNIQAMSNLLEVVHAEAKKRHSHVYALVTMMKDKDLEQVFSLFNKDDQVLLTTL
TU99_RS04235       IILDGAHNIQAMSNLLEVVHAEAKKRHSHVYALVTMMKDKDLEQVFSLFNKDDQVLLTTL
BCM45_RS00650      IILDGAHNIQAMSNLLEVVHAEAKKRHSHVYALVTMMKDKDLEQVFSLFNKDDQVLLTTL
                   ********************:************:**************************

ALV80_RS07110      DYPRVAKENDFPIDVQRRYNYEGDYQQGFTKLKEKMDASDILLVTGSFYLVSAILNWKGK
LBHH_RS06975       DYPRVAKENDFPIDVQRRYNYEGDYQQGFTKLKEKMDASDILLVTGSFYLVSAILNWKGK
R0052_RS06910      DYPRVAKENDFPIDVQRRYNYEGDYRQGFTKLKEKMDASDILLVTGSFYLVSAILSWKGK
HUO_RS07835        DYPRVAKENDFPIDIQRRYNYEGDYRQGFTKLKEKMDASDILLVTGSFYLVSSILNWKAK
Lh8627_02900       DYPRVAKENDFPIDIQRRYNYEGDYRQGFTKLKEKMDASDILLVTGSFYLVSSILNWKAK
LHV_RS04265        DYPRVAKENDFPIDIQRRYSYEGDYRQGFTKLKEKMDASDILLVTGSFYLVSAILNWKGK
Lh22155_07070      DYPRVAKENDFPIDIQRRYSYEGDYRQGFTKLKEKMDASDILLVTGSFYLVSAILNWKGK
Lh8105_06995       DYPRVAKENDFPIDIQRRYSYEGDYRQGFTKLKEKMDASDILLVTGSFYLVSAILNWKGK
LHE_RS16120        DYPRVAKENDFPIDIQRRYSYEGDYRQGFTKLKEKMDASDILLVTGSFYLVSAILNWKGK
LBH_RS03715        DYPRVAKENDFPIDIQRRYSYEGDYRQGFTKLKEKMDASDILLVTGSFYLVSAILNWKGK
TU99_RS04235       DYPRVAKENDFPIDIQRRYSYEGDYRQGFTKLKEKMDASDILLVTGSFYLVSAILNWKGK
BCM45_RS00650      DYPRVAKENDFPIDIQRRYSYEGDYRQGFTKLKEKMDASDILLVTGSFYLVSAILNWKGK
                   **************:****.*****.**************************:**.**.*

ALV80_RS07110      GNAG
LBHH_RS06975       GNAG
R0052_RS06910      GNAG
HUO_RS07835        GNAG
Lh8627_02900       GNAG
LHV_RS04265        GNAG
Lh22155_07070      GNAG
Lh8105_06995       GNAG
LHE_RS16120        GNAG
LBH_RS03715        GNAG
TU99_RS04235       GNAG
BCM45_RS00650      GNAG
                   ****
