# Supplementary material for: Comparative Genomics of Completely Sequenced Lactobacillus helveticus Genomes Provides Insights into Strain-Specific Genes and Resolves Metagenomics Data Down to the Strain Level
Source: Front Microbiol. 2018 Jan 30;9:63. doi: 10.3389/fmicb.2018.00063 (PMC5797582; doi:10.3389/fmicb.2018.00063)
Supplement: Supplementary Data Sheet 2 — Result files of pan-core genome analysis. For descriptions, see Supplementary Table 10. [file DataSheet2.ZIP › HMMs_coreGenome/clw/LHE_RS15920.clw]

MUSCLE (3.8) multiple sequence alignment


LBHH_RS07165       MFQLGVHAIISIVIYLITIVLSFQAMKAVQLEKIIRKGHVFETQLLYLFIALALGFLVGN
ALV80_RS07235      MFQLGVHAIISIVIYLITIGLSFQAMKAVQLEKIIRKGHVFETQLLYLFIALALGFLVGN
LHV_RS04105        MFQLGVHAIISIVIYLITIGLSFQAMKAVQLEKIISKGHVFETQLLYLFIAIALGFLVGN
Lh22155_07185      MFQLGVHAIISIVIYLITIGLSFQAMKAVQLEKIISKGHVFETQLLYLFIAIALGFLVGN
TU99_RS04035       MFQLGVHAIISIVIYLITIGLSFQAMKAVQLEKIISKGHVFETQLLYLFIAIALGFLVGN
HUO_RS08105        MFQLGVHAIISIVIYLITIGLSFQAMKAVQLEKIIRKGNVFETQLLYLFIAIALGFLVGN
LHE_RS15920        MFQLGVHAIISIVIYLITIGLSFQAMKAVQLEKIIRKGHVFETQLLYLFIAIALGFLVGN
BCM45_RS00405      MFQLGVHAIISIVIYLITIGLSFQAMKAVQLEKIIRKGHVFETQLLYLFIAIALGFLVGN
Lh8105_07275       MFQLGVHAIISIVIYLITIGLSFQAMKAVQLEKIIRKGHVFETQLLYLFIAIALGFLVGN
Lh8627_02685       MFQLGVHAIISIVIYLITIGLSFQAMKAVQLEKIIRKGHVFETQLLYLFIAIALGFLVGN
LBH_RS03575        MFQLGVHAIISIVIYLITIGLSFQAMKAVQLEKIIRKGHVFETQLLYLFIAIALGFLVGN
R0052_RS07045      MFQLGVHAIISIVIYLITIGLSFQAMKAVQLEKIIRKGHVFETQLLYLFIAIALGFLVGN
                   ******************* *************** **:************:********

LBHH_RS07165       FVITFIDTSMQLSNLF
ALV80_RS07235      FVITFIDTSMQLSNLF
LHV_RS04105        FVITFIDTSMQLSNLF
Lh22155_07185      FVITFIDTSMQLSNLF
TU99_RS04035       FVITFIDTSMQLSNLF
HUO_RS08105        FVITFIDTSMQLSNLF
LHE_RS15920        FVITFIDTSMQLSNLF
BCM45_RS00405      FVITFIDTSMQLSNLF
Lh8105_07275       FVITFIDTSMQLSNLF
Lh8627_02685       FVITFIDTSMQLSNLF
LBH_RS03575        FVITFIDTSMQLSNLF
R0052_RS07045      FVITFIDTSMQLSNLF
                   ****************
