# Supplementary material for: Comparative Genomics of Completely Sequenced Lactobacillus helveticus Genomes Provides Insights into Strain-Specific Genes and Resolves Metagenomics Data Down to the Strain Level
Source: Front Microbiol. 2018 Jan 30;9:63. doi: 10.3389/fmicb.2018.00063 (PMC5797582; doi:10.3389/fmicb.2018.00063)
Supplement: Supplementary Data Sheet 2 — Result files of pan-core genome analysis. For descriptions, see Supplementary Table 10. [file DataSheet2.ZIP › HMMs_coreGenome/clw/LHV_RS04075.clw]

MUSCLE (3.8) multiple sequence alignment


R0052_RS07075      MTIQTLFAASHHIYLGNALWYLICFAILLLLIKHFAWGPVSDMVEKRRQKVINDLDSAAS
LBHH_RS07195       MTIQTLFAASHHIYLGNALWYLICFAILLLLIKHFAWGPVSDMMEKRRQKVINDLDSAAS
ALV80_RS07265      MTIQTLFAASHHIYLGNALWYLICFAILLLLIKHFAWGPVSDMMEKRRQKVINDLDSAAS
BCM45_RS00375      MTIQTLFAASHHIYLGNALWYLICFAILLLLIKHFAWGPVSDMMEKRRQKVINDLDSAAS
LHV_RS04075        MTIQTLFAASHHIYLGNALWYLICFAILLLLIKHFAWGPVSDMMEKRRQKVINDLDSAAS
Lh22155_07215      MTIQTLFAASHHIYLGNALWYLICFAILLLLIKHFAWGPVSDMMEKRRQKVINDLDSAAS
Lh8105_07305       MTIQTLFAASHHIYLGNALWYLICFAILLLLIKHFAWGPVSDMMEKRRQKVINDLDSAAS
LBH_RS03545        MTIQTLFAASHHIYLGNALWYLICFAILLLLIKHFAWGPVSDMMEKRRQKVINDLDSAAS
TU99_RS04005       MTIQTLFAASHHIYLGNALWYLICFAILLLLIKHFAWGPVSDMMEKRRQKVINDLDSAAS
Lh8627_02655       MTIQTLFAASHHIYLGNALWYLICFAILLLLIKHFAWGPVSDMMEKRRQKVINDLDSAAS
HUO_RS08135        MTIQTLFAASHHIYLGNALWYLICFAILLLLIKHFAWGPVSDMMEKRRQKVINDLDSAAS
LHE_RS15890        MTIQTLFAASHHIYLGNALWYLICFAILLLLIKHFAWGPVSDMMEKRRQKVINDLDSAAS
                   *******************************************:****************

R0052_RS07075      DRKKAEMLANEREAALKNSRQEATQILSDAKANAQKTGKEIVASAIEDAAAIRKKANEEA
LBHH_RS07195       DRKKAETLANEREAALKNSRQEATQILSDAKANAQKIGKEIVASANEDAAAIRKKANEEA
ALV80_RS07265      DRKKAETLANEREAALKNSRQEATQILSDAKANAQKTGKEIVASANEDAAAIRKKANEEA
BCM45_RS00375      DRKKAETLANEREAALKNSRQEATQILSDAKANAQKTGKEIVASANEDAAAIRKKANEEA
LHV_RS04075        DRKKAETLANEREAALKNSRQEATQILSDAKANAQKTGKEIVASANEDAAAIRKKANEEA
Lh22155_07215      DRKKAETLANEREAALKNSRQEATQILSDAKANAQKTGKEIVASANEDAAAIRKKANEEA
Lh8105_07305       DRKKAETLANEREAALKNSRQEATQILSDAKANAQKTGKEIVASANEDAAAIRKKANEEA
LBH_RS03545        DRKKAETLANEREAALKNSRQEATQILSDAKANAQKTGKEIVASANEYAAAIRKKANEEA
TU99_RS04005       DRKKAETLANEREAALKNSRQEATQILSDAKANAQKTGKEIVASANEYAAAIRKKANEEA
Lh8627_02655       DRKKAETLANEREAALKNSRQEATKILSDAKANAQKTGKEIVASANEYAAAIRKKANEEA
HUO_RS08135        DRKKAETLANEREAALKNSRQEATKILSDAKANAQKTGKEIVASANEYAAAIRKKANEEA
LHE_RS15890        DRKKAETLANEREAALKNSRQEATKILSDAKANAQKTVKEIVASANEYAAAIRKKANEEA
                   ****** *****************:***********  ******* * ************

R0052_RS07075      AKAKSDALDSARDQVADISVAIAEKVIAKNLSAEDQKDLVDQFIKGLDD
LBHH_RS07195       TKAKSDALDSARDQVADISLAIAEKVIAKNLSAEDQKDLVDQFIKGLDD
ALV80_RS07265      TKAKSDALDSARDQVADISLAIAEKVIAKNLSAEDQKDLVDQFIKGLDD
BCM45_RS00375      AKAKSDALDSARDQVADISLAIAEKVIAKNLSAEDQKDLVDQFIKELDD
LHV_RS04075        AKAKSDALDSARDQVADISLAIAEKVIAKNLSAEDQKDLVDQFIKELDD
Lh22155_07215      AKAKSDALDSARDQVADISLAIAEKVIAKNLSAEDQKDLVDQFIKELDD
Lh8105_07305       AKAKSDALDSARDQVADISLAIAEKVIAKNLSAEDQKDLVDQFIKELDD
LBH_RS03545        AKAKSDALDSARDQVADISLAIAEKVIAKNLSAEDQKDLVDQFIKELDD
TU99_RS04005       AKAKSDALDSARDQVADISLAIAEKVIAKNLSAEDQKDLVDQFIKELDD
Lh8627_02655       AKAKSDALDSARDQVADISLAIAEKVIAKNLSAEDQKDLVDQFIKELDD
HUO_RS08135        AKAKSDALDSARDQVADISLAIAEKVIAKNLSAEDQKDLVDQFIKELDD
LHE_RS15890        AKAKSDALDSARDQVADISLAIAEKVIAKNLSAEDQKDLVDQFIKELDD
                   :******************:************************* ***
