# Supplementary material for: Comparative Genomics of Completely Sequenced Lactobacillus helveticus Genomes Provides Insights into Strain-Specific Genes and Resolves Metagenomics Data Down to the Strain Level
Source: Front Microbiol. 2018 Jan 30;9:63. doi: 10.3389/fmicb.2018.00063 (PMC5797582; doi:10.3389/fmicb.2018.00063)
Supplement: Supplementary Data Sheet 2 — Result files of pan-core genome analysis. For descriptions, see Supplementary Table 10. [file DataSheet2.ZIP › HMMs_coreGenome/clw/HUO_RS08140.clw]

MUSCLE (3.8) multiple sequence alignment


ALV80_RS07270      ---MSEAFKYLAASIAAGLAALAASLGNGKVISKTLEGMARQPESAGNLRATMFIGVGLI
LBHH_RS07200       ---MSEAFKYLAASIAAGLAALAASLGNGKVISKTLEGMARQPESAGNLRATMFIGVGLI
R0052_RS07080      ---MSEAFKYLAASIAAGLAALAASLGNGKVISKTLEGMARQPESAGNLRATMFIGVGLI
Lh8627_02650       ---MSEAFKYLAASIAAGLAALAAALGNGKVISKTLEGMARQPESADNLRATMFIGVGLI
BCM45_RS00370      ---MSEAFKYLAASIAAGLAALAAALGNGKVISKTLEGMARQPESADNLRATMFIGVGLI
Lh22155_07220      ---MSEAFKYLAASIAAGLAALAAALGNGKVISKTLEGMARQPESADNLRATMFIGVGLI
Lh8105_07310       ---MSEAFKYLAASIAAGLAALAAALGNGKVISKTLEGMARQPESADNLRATMFIGVGLI
LHV_RS04070        MSFMSEAFKYLAASIAAGLAALAAALGNGKVISKTLEGMARQPESADNLRATMFIGVGLI
LBH_RS03540        MSFMSEAFKYLAASIAAGLAALAAALGNGKVISKTLEGMARQPESADNLRATMFIGVGLI
TU99_RS04000       MSFMSEAFKYLAASIAAGLAALAAALGNGKVISKTLEGMARQPESADNLRATMFIGVGLI
LHE_RS15885        MSFMSEAFKYLAASIAAGLAALAAALGNGKVISKTLEGMARQPESADNLRATMFIGVGLI
HUO_RS08140        MSFMSEAFKYLAASIAAGLAALAAALGNGKVISKTLEGMARQPESADNLRATMFIGVGLI
                      *********************:*********************.*************

ALV80_RS07270      EAVPILAIVVAFLILFL
LBHH_RS07200       EAVPILAIVVAFLILFL
R0052_RS07080      EAVPILAIVVAFLILFL
Lh8627_02650       EAVPILAIVIAFLILFL
BCM45_RS00370      EAVPILAIVVAFLILFL
Lh22155_07220      EAVPILAIVVAFLILFL
Lh8105_07310       EAVPILAIVVAFLILFL
LHV_RS04070        EAVPILAIVVAFLILFL
LBH_RS03540        EAVPILAIVVAFLILFL
TU99_RS04000       EAVPILAIVVAFLILFL
LHE_RS15885        EAVPILAIVIAFLILFL
HUO_RS08140        EAVPILAIVIAFLILFL
                   *********:*******
