# Supplementary material for: Comparative Genomics of Completely Sequenced Lactobacillus helveticus Genomes Provides Insights into Strain-Specific Genes and Resolves Metagenomics Data Down to the Strain Level
Source: Front Microbiol. 2018 Jan 30;9:63. doi: 10.3389/fmicb.2018.00063 (PMC5797582; doi:10.3389/fmicb.2018.00063)
Supplement: Supplementary Data Sheet 2 — Result files of pan-core genome analysis. For descriptions, see Supplementary Table 10. [file DataSheet2.ZIP › HMMs_coreGenome/clw/LBHH_RS07410.clw]

MUSCLE (3.8) multiple sequence alignment


HUO_RS08345        MKFVLAPDSFKESMTAAEVCQAMEKGIRKAIPEAEMISVPMADGGE-----------GTT
TU99_RS03750       MKFVLAPDSFKESMTAAEVCQAMEKGIRKAIPEAEIISIPMADGGE-----------GTT
LBH_RS03335        MKFVLAPDSFKESMTAEEVCQAMEKGIRKAIPEAEIISVPMADGGE-----------GTT
LHE_RS15640        MKFVLAPDSFKESMTAAEVCQAMEKGIRKAIPEAEMISVPMADGGE-----------GTT
Lh8627_02445       MKFVLAPDSFKESMTAAEVCQAMEKGIRKAIPEAEMISVPMADGGE-----------GTT
Lh22155_07460      MKFVLAPDSFKESMTAAEVCQAMEKGIRKAIPEAEMISVPMADGGE-----------GTT
Lh8105_07770       MKFVLAPDSFKESMTAAEVCQAMEKGIRKAIPEAEMISVPMADGGE-----------GTT
BCM45_RS00170      MKFVLAPDSFKESMTAAEVCQAMEKGIRKAIPEAEIISVPMADGGE-----------GTT
R0052_RS07260      MKFVLAPDSFKESMTAAEVCQAMEKGIRKAIPEAEIISVPMADGGE-----------GTT
ALV80_RS07475      MKFVLAPDSFKESMTAAEVCQAMEKGIRKAIPEAEIISVPMADGGE-----------GTT
LHV_RS03860        MKFVLAPDSFKESMTAAEVCQAMEKGIRKAIPEAEIISVPMADGGE-----------GTT
LBHH_RS07410       MKFVLAPDSFKESMTAAEVCQAMEKGIRKAIPEAEIISVPMADGGEGTTDSLIDATKGTT
                   **************** ******************:**:*******           ***

HUO_RS08345        DSLIDATNGQKHFLTVTDPLGKKVNAYYGILGDQKTAIIEMAQASGLTYVAKNNRTPETI
TU99_RS03750       DSLIDATNGQKHFLTVTDPLGKKVNAYYGILGDQKTAIIEMAQASGLTYVAKNNRTPETI
LBH_RS03335        DSLIDATNGQKHFLTVTDPLGKKVNAYYGILGDQKTAIIEMAQASGLTYVAKNNRTPETI
LHE_RS15640        DSLIDATNGQKHFLTVTDPLGKKVNAYYGILGDQKTAIIEMAQASGLTYVAKNNRTPETI
Lh8627_02445       DSLIDATNGQKHFLTVTDPLGKKVNAYYGILGDQKTAIIEMAQASGLTYVAKNNRTPETI
Lh22155_07460      DSLIDATNGQKHFLTVTDPLGKKVNAYYGILGDQKTAIIEMAQASGLTYVAKNNRTPETI
Lh8105_07770       DSLIDATNGQKHFLTVTDPLGKKVNAYYGILGDQKTAIIEMAQASGLTYVAKNNRTPETI
BCM45_RS00170      DSLIDATNGQKHFLTVTDPLGKKINAYYGILGDQKTAIIEMAQASGLTYVAKNNRTPETI
R0052_RS07260      DSLIDATNGQKHFLTVTDPLGKKVNAYYGILGDQKTAIIEMAQASGLTYVAKNNRTPETI
ALV80_RS07475      DSLIDATNGQKHFLTVTDPLGKKVNAYYGILGDQKTAIIEMAQASGLTYVAKNNRTPETI
LHV_RS03860        DSLIDATNGQKHFLTVTDPLGKKVNAYYGILGDQKTAIIEMAQASGLTYVAKNNRTPETI
LBHH_RS07410       DSLIDATNGQKHFLTVTDPLGKKVNAYYGILGDQKTAIIEMAQASGLTYVAKNNRTPETI
                   ***********************:************************************

HUO_RS08345        MRTTTYGTGELINDALKHNVNKIIIGLGGSSTNDGGAGMAQAIGVKFFDQANHEITTKLG
TU99_RS03750       MRTTTYGTGELINDALKHNVNKIIIGLGGSSTNDGGAGMAQAIGVKFFDQANHEITTKLG
LBH_RS03335        MRTTTYGTGELINDALKHNVNKIIIGLGGSSTNDGGAGMAQAIGVNFFDQANHEITTKLG
LHE_RS15640        MRTTTYGTGELINDALKHNVNKIIIGLGGSSTNDGGAGMAQAIGVKFFDQANHEITTKLG
Lh8627_02445       MRTTTYGTGELINDALKHNVNKIIIGLGGSSTNDGGAGMAQAIGVKFFDQANHEITTKLG
Lh22155_07460      MRTTTYGTGELINDALKHNVNKIIIGLGGSSTNDGGAGMAQAIGVKFFDQANHEITTKLG
Lh8105_07770       MRTTTYGTGELINDALKHNVNKIIIGLGGSSTNDGGAGMAQAIGVKFFDQANHEITTKLG
BCM45_RS00170      MRTTTYGTGELINDALKHNVNKIIIGLGGSSTNDGGAGMAQAIGVKFFDQANHEITTKLG
R0052_RS07260      MRTTTYGTGELINDALKHNVNKIIIGLGGSSTNDGGAGMAQAIGVKFFDQANHEITTKLG
ALV80_RS07475      MRTTTYGTGELINDALKHNVNKIIIGLGGSSTNDGGAGMAQAIGVKFFDQANHEITTKLG
LHV_RS03860        MRTTTYGTGELINDALKHNVNKIIIGLGGSSTNDGGAGMAQAIGVKFFDQANHEITTKLG
LBHH_RS07410       MRTTTYGTGELINDALKHNVNKIIIGLGGSSTNDGGAGMAQAIGVKFFDQANHEITTKLG
                   *********************************************:**************

HUO_RS08345        GGDLNKIAKIDLSAINPQLKDVQILIASDVTNPLTGQNGASAVFGPQKGADAQTVEKLDQ
TU99_RS03750       GGDLNKIAKIDFSAINPQLKDVQILIASDVTNPLTGQNGASAVFGPQKGADAQTVEKLDQ
LBH_RS03335        GGDLNKIAKIDLSAINPQLKDVQILIASDVTNPLTGQNGASAVFGPQKGADAQTVEKLDQ
LHE_RS15640        GGDLNKIAKIDLSAINPQLKDVQILIASDVTNPLTGQNGASAVFGPQKGADAQTVEKLDQ
Lh8627_02445       GGDLNKIAKIDLSAINPQLKDVQILIASDVTNPLTGQNGASAVFGPQKGADAQTVEKLDQ
Lh22155_07460      GGDLNKIAKIDLSAINPQLKDVQILIASDVTNPLTGQNGASAVFGPQKGADAQTVEKLDQ
Lh8105_07770       GGDLNKIAKIDLSAINPQLKDVQILIASDVTNPLTGQNGASAVFGPQKGADAQTVEKLDQ
BCM45_RS00170      GGDLNKIAKIDLSAINPQLKDVQILIASDVTNPLTGQNGASAVFGPQKGADAQTVEKLDQ
R0052_RS07260      GGDLNKIAKIDLSAINPQLKDVQILIASDVTNPLTGQNGASAVFGPQKGADAQTVEKLDQ
ALV80_RS07475      GGDLNKIAKIDLSAINPQLKDVQILIASDVTNPLTGQNGASAVFGPQKGADAQTVEKLDQ
LHV_RS03860        GGDLNKIAKIDLSAINPQLKDVQILIASDVTNPLTGQNGASAVFGPQKGADAQTVEKLDQ
LBHH_RS07410       GGDLNKIAKIDLSAINPQLKDVQILIASDVTNPLTGQNGASAVFGPQKGADAQTVEKLDQ
                   ***********:************************************************

HUO_RS08345        NLSHYATLIQQTIKKDVAIIPGSGAAGGLGGGLLAFTNATIHHGVELIAHETHLADKIKG
TU99_RS03750       NLSHYATLIQQTIKKDVATIPGSGAAGGLGAGLLAFTNATIHHGIELIAHETHLADKIKG
LBH_RS03335        NLSHYATLIQQTIKKDVATIPGSGAAGGLGAGLLAFTNATIHHGIELIAHETHLADKIKG
LHE_RS15640        NLSHYATLIQQTIKKDVAIIPGSGAAGGLGGGLLAFTNATIHHGVELIAHETHLADKIKG
Lh8627_02445       NLSHYATLIQQTIKKDVAIIPGSGAAGGLGGGLLAFTNATIHHGVELIAHETHLADKIKG
Lh22155_07460      NLSHYATLIQQTIKKDVATIPGSGAAGGLGAGLLAFTNATIHHGVELIAHETHLADKIKG
Lh8105_07770       NLSHYATLIQQTIKKDVATIPGSGAAGGLGAGLLAFTNATIHHGVELIAHETHLADKIKG
BCM45_RS00170      NLSHYATLIQQTIKKDVATIPGSGAAGGLGAGLLAFTNATIHHGVELIAHETHLADKIKG
R0052_RS07260      SLSHYATLIQQTIKKDVATIPGSGAAGGLGAGLLAFTNATIHHGVELIAHETHLADKIKG
ALV80_RS07475      NLSHYATLIQQTIKKDVATIPGSGAAGGLGAGLLAFTNATIHHGVELIAHETHLADKIKG
LHV_RS03860        NLSHYATLIQQTIKKDVATIPGSGAAGGLGAGLLAFTNATIHHGVELIAHETHLADKIKG
LBHH_RS07410       NLSHYATLIQQTIKKDVATIPGSGAAGGLGAGLLAFTNATIHHGVELIAHETHLADKIKG
                   .***************** ***********.*************:***************

HUO_RS08345        ADFVFTGEGGTDFQTKFGKTPYGVAQIAKKENIPVISLAGYLGEGIEQLYDEGFTAIFGI
TU99_RS03750       ADFVFTGEGGTDFQTKFGKTPYGVAQIAKKENIPVISLAGYLGEGIEQLYDEGFTAIFGI
LBH_RS03335        ADFVFTGEGGTDFQTKFGKTPYGVAQIAKKENIPVISLAGYLGEGIEQLYDEGFTAIFGI
LHE_RS15640        ADFVFTGEGGTDFQTKFGKTPYGVAQIAKKENIPVISLAGYLGEGIEQLYDEGFTAIFGI
Lh8627_02445       ADFVFTGEGGTDFQTKFGKTPYGVAQIAKKENIPVISLAGYLGEGIEQLYDEGFTAIFGI
Lh22155_07460      ADFVFTGEGGTDFQTKFGKTPYGVAQIAKKENIPVISLAGYLGEGIEQLYDEGFTAIFGI
Lh8105_07770       ADFVFTGEGGTDFQTKFGKTPYGVAQIAKKENIPVISLAGYLGEGIEQLYDEGFTAIFGI
BCM45_RS00170      ADFVFTGEGGTDFQTKFGKTPYGVAQIAKKENIPVISLAGYLGEGIEQLYDEGFTAIFGI
R0052_RS07260      ADFVFTGEGGTDFQTKFGKTPYGVAQIAKKENIPVISLAGYLGEGIEQLYDEGFTAIFGI
ALV80_RS07475      ADFVFTGEGGTDFQTKFGKTPYGVAQIAKKENIPVISLAGYLGEGIEQLYDEGFTAIFGI
LHV_RS03860        ADFVFTGEGGTDFQTKFGKTPYGVAQIAKKENIPVISLAGYLGEGIEQLYDEGFTAIFGI
LBHH_RS07410       ADFVFTGEGGTDFQTKFGKTPYGVAQIAKKENIPVISLAGYLGEGIEQLYDEGFTAIFGI
                   ************************************************************

HUO_RS08345        LDKAEDIHQALKDGPKNIVSVQN------------
TU99_RS03750       LDKAEDIHQALKDGPKNIERTTENIVRLIISTKKE
LBH_RS03335        LDKAEDIHQALKDGPKNIERTTENIVRLIISTKKG
LHE_RS15640        LDKAEDIHQALKDGPKNIERTTENIVRLIISTKKG
Lh8627_02445       LDKAEDIHQALKDGPKNIERTTENIVRLIISTKKG
Lh22155_07460      LDKAEDIHQALKDGPKNIERTTENIVRLIISTKKG
Lh8105_07770       LDKAEDIHQALKDGPKNIERTTENIVRLIISTKKG
BCM45_RS00170      LDKAEDIHQALKDGPKNIERTTENIVRLIISTKKG
R0052_RS07260      LDKAEDIHQALKDGPKNIERTTENIVRLIISTKKG
ALV80_RS07475      LDKAEDIHQALKDGPKNIERTTENIVRLIISTKKG
LHV_RS03860        LDKAEDIHQALKDGPKNIERTTENIVRLIISTKKG
LBHH_RS07410       LDKAEDIHQALKDGPKNIERTTENIVRLIISTKKG
                   ******************  . :            
