# Supplementary material for: Comparative Genomics of Completely Sequenced Lactobacillus helveticus Genomes Provides Insights into Strain-Specific Genes and Resolves Metagenomics Data Down to the Strain Level
Source: Front Microbiol. 2018 Jan 30;9:63. doi: 10.3389/fmicb.2018.00063 (PMC5797582; doi:10.3389/fmicb.2018.00063)
Supplement: Supplementary Data Sheet 2 — Result files of pan-core genome analysis. For descriptions, see Supplementary Table 10. [file DataSheet2.ZIP › HMMs_coreGenome/clw/LBHH_RS07440.clw]

MUSCLE (3.8) multiple sequence alignment


R0052_RS07290      MKSFWDKRWFIRVVSLLFAILLVVYIDSTQTGFVTQGEPKETCQTASETQTISVPLQVSV
ALV80_RS07510      MKSFWDKRWFIRVVSLLFAILLVVYIDSTQTGFVTQGEPKKTRQTASETQTISVPLQVSV
LBHH_RS07440       MKSFWDKRWFIRVVSLLFAILLVVYIDSTQTGFVTQGEPKKTRQTASETQTISVPLQVSV
LHV_RS03830        MKSFWDKRWFIRVVSLLFAILLVVYIDSTQTGFVTQGEPKKTRQTASETQTISVPLQVSV
Lh22155_07500      MKSFWDKRWFIRVVSLLFAILLVVYIDSTQTGFVTQGEPKKTRQTASETQTISVPLQVSV
Lh8105_07800       MKSFWDKRWFIRVVSLLFAILLVVYIDSTQTGFVTQGEPKKTRQTASETQTISVPLQVSV
BCM45_RS00140      MKSFWDKRWFIRVVSLLFAILLVVYIDSTQTGFVTQGEPKKTRQTASETQTISVPLQVSV
TU99_RS03720       MKSFWDKRWFIRVVSLLFAILLVVYIDSTQTGFVTQGEPKKTRQTASETQTISVPLQVSV
HUO_RS08395        MKSFWDKRWFIRVVSLLFAILLVVYIDSTQTGFVTQGEPKKTRQTASETQTISVPLQVSV
LHE_RS15610        MKSFWDKRWFIRVVSLLFAILLVVYIDSTQTGFVTQGEPKKTRQTASETQTISVPLQVSV
Lh8627_02415       MKSFWDKRWFIRVVSLLFAILLVVYIDSTQTGFVTQGEPKKTRQTASETQTISVPLQVSV
LBH_RS03305        MKSFWDKRWFIRVVSLLFAILLVVYIDSTQTGFVTQGEPKKTRQTASETQTISVPLQVSV
                   ****************************************:* *****************

R0052_RS07290      DTDKYYVVGYPEKVKITLEGSNALVTSTVNTQSFRAYIDLTHKKTGKQTVKVEVTGLNSQ
ALV80_RS07510      DTGKYYVVGYPEKVKITLEGSNALVTSTVNTQSFRAYIDLTHKKTGKQTVKVEVTGLNSQ
LBHH_RS07440       DTGKYYVVGYPEKVKITLEGSNALVTSTVNTQSFRAYIDLTHKKTGKQTVKVEVTGLNSQ
LHV_RS03830        DTDKYYVVGYPEEVKITLEGSNALVTSTVNTQSFRAYIDLTHKKTGKQTVKVEVSGLNSQ
Lh22155_07500      DTDKYYVVGYPEEVKITLEGSNALVTSTVNTQSFRAYIDLTHKKTGKQTVKVEVSGLNSQ
Lh8105_07800       DTDKYYVVGYPEEVKITLEGSNALVTSTVNTQSFRAYIDLTHKKTGKQTVKVEVSGLNSQ
BCM45_RS00140      DTDKYYVVGYPEKVKITLEGSNALVTSTVNTQSFRAYIDLTHKKTGKQTVKVEVSGLNSQ
TU99_RS03720       DTDKYYVVGYPEKVKITLEGSNALVTSTVNTQSFRAYIDLTHKKTGKQTVRVEVSGLNSQ
HUO_RS08395        DTDKYYVVGYPEKVKITLEGSNALVTSTVNTQSFRAYIDLTHKKTGKQTVKVEVSGLNSQ
LHE_RS15610        DTDKYYVVGYPEKVKITLEGSNALVTSTVNTQSFRAYIDLTHKKTGKQTVKVEVSGLNSQ
Lh8627_02415       DTDKYYVVGYPEKVKITLEGSNALVTSTVNTQSFRAYIDLTHKKTGKQTVKVEVSGLNSQ
LBH_RS03305        DTDKYYVVGYPEKVKITLEGSNALVTSTVNTQSFRAYIDLTHKKTGKQTVKVEVSGLNSQ
                   **.*********:*************************************.***:*****

R0052_RS07290      LSYTINPARVNVDIERRKSSTMPVRIEYNKNAVADGYDIGTASVDPQKVKVTGAKGEVNQ
ALV80_RS07510      LSYTINPARVNVDIERRKSSTMPVQIEYNKNAVADGYDVGTASVDPQKVEVTGAKGEVNQ
LBHH_RS07440       LSYTINPARVNVDIERRKSSTMPVQIEYNKNAVADGYDIGTASVDPQKVEVTGAKGEVNQ
LHV_RS03830        LSYTINPARVNVDIERRKSSTMPVQIEYNKNAVADGYDIGTASVDPQKVEVTGAKGEVNQ
Lh22155_07500      LSYTINPARVNVDIERRKSSTMPVQIEYNKNAVADGYDIGTASVDPQKVEVTGAKGEVNQ
Lh8105_07800       LSYTINPARVNVDIERRKSSTMPVQIEYNKNAVADGYDIGTASVDPQKVEVTGAKGEVNQ
BCM45_RS00140      LSYTINPARVNVDIERRKSSTMPVQIEYNKNAVADGYDIGTASVDPQKVEVTGAKGEVNQ
TU99_RS03720       LSYTINPARVNVDIERRKSSTMPVQIEYNKNAVADGYDIGTASVDPQKVEVTGAKGEVNQ
HUO_RS08395        LSYTINPARVNVDIERRKSSTMPVQIEYNKNAVADGYDIGTASVDPQKVEVTGAKGEVNQ
LHE_RS15610        LSYTINPARVNVDIERRKSSTMPVQIEYNKNAVADGYDIGTASVDPQKVEVTGAKGEVNQ
Lh8627_02415       LSYTINPARVNVDIERRKSSTMPVQIEYNKNAVADGYDIGTASVDPQKVEVTGAKGEVNQ
LBH_RS03305        LSYTINPAIVNVDIERRKSSTMPVQIEYNKNAVADGYDIGTASVDPQKVEVTGAKGEVNQ
                   ******** ***************.*************:**********:**********

R0052_RS07290      IDQVVAKLGLPNGINHSYERQVMLVAEDSKGRQLNVVINPSTVRARLPISLSHKKVKLNL
ALV80_RS07510      IDQIVAKLGLPNGINHSYERQVMLVAEDSKGRQLNVVINPSTVRARLPISLSHKKVKLNL
LBHH_RS07440       IDQIVAKLGLPNGINHSYERQVMLVAEDSKGRQLNVVINPSTVRARLPISLSHKKVKLNL
LHV_RS03830        IDQIVAKLGLPNGINHSYERQVMLVAEDSKGRQLNVVINPSTVRARLPISLSHKKVKLNL
Lh22155_07500      IDQIVAKLGLPNGINHSYERQVMLVAEDSKGRQLNVVINPSTVRARLPISLSHKKVKLNL
Lh8105_07800       IDQIVAKLGLPNGINHSYERQVMLVAEDSKGRQLNVVINPSTVRARLPISLSHKKVKLNL
BCM45_RS00140      IDQIVAKLGLPNGINHSYERQVMLVAEDSKGRQLNVVINPSTVRARLPISLSHKKVKLNL
TU99_RS03720       IDQIVAKLGLPNGINHSYERQVMLVAEDSKGRQLNVVINPSTVRARLPISLSHKKVKLNL
HUO_RS08395        IDQIVAKLGLPNGINHSYERQVMLVAEDSKGRQLNVVINPSTVRARLPISLSHKKVKLNL
LHE_RS15610        IDQIVAKLGLPNGINHSYERQVMLVAEDSKGRQLNVVINPSTVRARLPISLSHKKVKLNL
Lh8627_02415       IDQIVAKLGLPNGINHSYERQVMLVAEDSKGRQLNVVINPSTVRARLPISLSHKKVKLNL
LBH_RS03305        IDQIVAKLGLPNGINHSYERQVMLVAEDSKGRQLNVVINPSTVRARLPISLSHKKVKLNL
                   ***:********************************************************

R0052_RS07290      KPKNEDSNKVYSVTAKNDEVTLYGQKSTLDKIKKLDVNVDLKGIDSSTVKNYPLVLPKGV
ALV80_RS07510      KPKNEDSNKVYSVTAKNDEVTLYGQKSTLDKIKKLDVNVDLKGIDSSTVKNYPLVLPKGV
LBHH_RS07440       KPKNEDSNKVYSVTAKNDEVTLYGQKSTLDKIKKLDVNVDLKGIDSSTVKNYPLVLPKGV
LHV_RS03830        KPKNEDSNKVYSVTAKNDEVTLYGQKSTLDKIKKLDVNVDLKGIDSSTVKNYPLVLPKGV
Lh22155_07500      KPKNEDSNKVYSVTAKNDEVTLYGQKSTLDKIKKLDVNVDLKGIDSSTVKNYPLVLPKGV
Lh8105_07800       KPKNEDSNKVYSVTAKNDEVTLYGQKSTLDKIKKLDVNVDLKGIDSSTVKNYPLVLPKGV
BCM45_RS00140      KPKNEDSNKVYSVTAKNDEVTLYGQKSTLDKIKKLDVNVDLKGIDSSTVKNYPLVLPKGV
TU99_RS03720       KPKNEDSNKVYSVTAKNDEVTLYGQKSTLDKIKKLDVNVDLKGIDSSTVKNYPLVLPKGV
HUO_RS08395        KPKNEDSNKVYSVTAKNDEVTLYGQKSTLDKIKKLDVNVDLKGINSSTVKNYPLVLPKGV
LHE_RS15610        KPKNEDSNKVYSVTAKNDEVTLYGQKSTLDKIKKLDVNVDLKGIDSSTVKNYPLVLPKGV
Lh8627_02415       KPKNEDSNKVYSVTAKNDEVTLYGQKSTLDKIKKLDVNVDLKGIDSSTVKNYPLVLPKGV
LBH_RS03305        KPKNEDSNKVYSVTAKNDEVTLYGQKSTLDKIKKLDVNVDLKGIDSSTVKNYPLVLPKGV
                   ********************************************:***************

R0052_RS07290      ARADPSYVQIVIKVKSVNN---
ALV80_RS07510      ARADPSYVQIVIKVKSVNN---
LBHH_RS07440       ARADPSYVQIVIKVKSVNN---
LHV_RS03830        ARADPSYVQIVIKVKSLNN---
Lh22155_07500      ARADPSYVQIVIKVKSLNN---
Lh8105_07800       ARADPSYVQIVIKVKSLNN---
BCM45_RS00140      ARVDLSYVQIVIKVKSLIIKFR
TU99_RS03720       ARVDLSYVQIVIKVKSLNN---
HUO_RS08395        ARVDLSYVQIVIKVKSLNN---
LHE_RS15610        ARVDLSYVQIVIKVKSLNN---
Lh8627_02415       ARVDLSYVQIVIKVKSLNN---
LBH_RS03305        ARVDLSYVQIVIKVKSLNN---
                   **.* ***********:     
