# Supplementary material for: Comparative Genomics of Completely Sequenced Lactobacillus helveticus Genomes Provides Insights into Strain-Specific Genes and Resolves Metagenomics Data Down to the Strain Level
Source: Front Microbiol. 2018 Jan 30;9:63. doi: 10.3389/fmicb.2018.00063 (PMC5797582; doi:10.3389/fmicb.2018.00063)
Supplement: Supplementary Data Sheet 2 — Result files of pan-core genome analysis. For descriptions, see Supplementary Table 10. [file DataSheet2.ZIP › HMMs_coreGenome/clw/TU99_RS03390.clw]

MUSCLE (3.8) multiple sequence alignment


ALV80_RS07880      MQVDHINENTIRVRINKDELAHRGLKVLDLLGDKQKIQQFFYSILSEVDTDHTFNQGVPV
LBHH_RS07775       MQVDHINENTIRVRINKDELAHRGLKVLDLLGDKQKIQQFFYSILSEVDTDHTFNQGVPV
BCM45_RS10125      MQVDHINENTIRVRINKDELAHRGLKVLDLLGDKQKIQQFFYSILSEVDTDHTFTQGVPV
LHV_RS03505        MQVDHINENTIRVRINKDELAHRGLKVLDLLGDKQKIQQFFYSILSEVDTDHTFTQGVPV
Lh22155_07850      MQVDHINENTIRVRINKDELAHRGLKVLDLLGDKQKIQQFFYSILSEVDTDHTFTQGVPV
Lh8105_08140       MQVDHINENTIRVRINKDELAHRGLKVLDLLGDKQKIQQFFYSILSEVDTDHTFTQGVPV
R0052_RS07655      MQVDHINENTIRVRINKDELAHRGLKVLDLLGDKQKIQQFFYSILSEVDTDHTFTQGVPV
LHE_RS15260        MQVDHINENTIRVRINKDELVHRGLKVLDLLGDKQKIQQFFYSILSEVDTDHTFTQGVPV
LBH_RS02980        MQVDHINENTIRVRINKDELVHRGLKVLDLLGDKQKIQQFFYSILSEVDTDHTFTQGVPV
TU99_RS03390       MQVDHINENTIRVRINKDELVHRGLKVLDLLGDKQKIQQFFYSILSEVDTDHTFTQGVPV
HUO_RS08785        MQVDHINENTIRVRINKDELVHRGLKVLDLLGDKQKIQQFFYSILSEVDTDHTFTQGVPV
Lh8627_02070       MQVDHINENTIRVRINKDELVHRGLKVLDLLGDKQKIQQFFYSILSEVDTDHTFTQGVPV
                   ********************.*********************************.*****

ALV80_RS07880      TFQVMPNNGGLDLMITKIKPDDADNLRQMIEPMNSDTNQTQAEPDSRRSFFDLDPKDDVN
LBHH_RS07775       TFQVMPNNGGLDLMITKIKPDDADNLRQMIEPMNSDTNQTQAEPDSRRSFFDLDPKDDVN
BCM45_RS10125      TFQVMPNNGGLDLMITKIKPDDADNLRQMIEPMNSDTNQTQAEPDSRRSFFDLDPKDDVN
LHV_RS03505        TFQVMPNNGGLDLMITKIKPDDADNLRQMIEPMNSDTNQTQAEPDSRRSFFDLDPKDDVN
Lh22155_07850      TFQVMPNNGGLDLMITKIKPDDADNLRQMIEPMNSDTNQTQAEPDSRRSFFDLDPKDDVN
Lh8105_08140       TFQVMPNNGGLDLMITKIKPDDADNLRQMIEPMNSDTNQTQAEPDSRRSFFNLDPKDDVN
R0052_RS07655      TFQVMPNNGGLDLMITKIKPDDADNLRQMIEPMNSDTNQTQAEPDSRRSFFDLDPKDDVN
LHE_RS15260        TFQVMPNNGGLDLMITKIKPDDADNLRQMIEPMNSDTNQTQAEPDSRRSFFDLDPKDDVN
LBH_RS02980        TFQVMPNNGGLDLMITKIKPDDADNLRQMIEPMNSDTNQTQAEPDSRRSFFDLDPKDDVN
TU99_RS03390       TFQVMPNNGGLDLMITKIKPDDADNLRQMIEPMNSDTNQTQAEPDSRRSFFDLDPKDDVN
HUO_RS08785        TFQVMPNNGGLDLMITKIKPDDADNLRQMIEPMNSDTNQTQAEPDSRRSFFDLDPKDDVN
Lh8627_02070       TFQVMPNNGGLDLMITKIKPDDADNLRQMIEPMNSDTNQTQAEPDSRRSFFDLDPKDDVN
                   ***************************************************:********

ALV80_RS07880      TELDPIKEEQLESSNQDNAANTQYLKFQNHHSYSFDKLGNIVELADSLKVSDLASSLYYL
LBHH_RS07775       TELDPIKEEQLESSNQDNAANTQYLKFQNHHSYSFDKLGNIVELADSLKVSDLASSLYYL
BCM45_RS10125      TELDPIKEEQLESSNQDNAANTQYWKFQNHHSYSFDKLGNIVELADSLKVSDLASSLYYL
LHV_RS03505        TELDPIKEEQLESSNQDNAANTQYWKFQNHHSYSFDKLGNIVELADSLKVSDLASSLYYL
Lh22155_07850      TELDPIKEEQLESSNQDNAANTQYWKFQNHHSYSFDKLGNIVELADSLKVSDLASSLYYL
Lh8105_08140       TELDPIKEEQLESSNQDNAANTQYWKFQNHHSYSFDKLGNIVELADSLKVSDLASSLYYL
R0052_RS07655      TELDPIKEEQLKSSNQDNAANTQYWKFQNHHSYSFDKLGNIVELADSLKVSDLASSLYYL
LHE_RS15260        TELDPIKEEQLESSNQDNAANTQYWKFQNYHSYSFDKLGNIVELADSLKVSDLASSLYYL
LBH_RS02980        TELDPIKEEQLESSNQDNAANTQYWKFQNYHSYSFDKLGNIVELADSLKVSDLASSLYYL
TU99_RS03390       TELDPIKEEQLESSNQDNAANTQYWKFQNYHSYSFDKLGNIVELADSLKVSDLASSLYYL
HUO_RS08785        TELDPIKEEQLESSNQDNAANTQYWKFQNHHSYSFDKLGNIVELADSLKVRDLASSLYYL
Lh8627_02070       TELDPIKEEQLESSNQDNAANTQYWKFQNHHSYSFDKLGNIVELADSLKVSDLASSLYYL
                   ***********:************ ****:******************** *********

ALV80_RS07880      QGKYYLKLAFLDENYAELKPADTWAIANEYGIKIADEEMKTVKETGKCLLNRDALEYIRY
LBHH_RS07775       QGKYYLKLAFLDENYAELKPADTWAIANEYGIKIADEEMKTVKETGKCLLNRDALEYIRY
BCM45_RS10125      RGKYYLKLVFLDENYAELKPADTWAIANEYGIKIDDEEMKTVKETGKCLLNRDALEHIRY
LHV_RS03505        RDKYYLKLAFLDENYAELKPADTWAIANEYGIKIDDEEMKTVKETGKCLLNRDALEHIRY
Lh22155_07850      RDKYYLKLAFLDENYAELKPADTWAIANEYGIKIDDEEMKTVKETGKCLLNRDALEHIRY
Lh8105_08140       RDKYYLKLAFLDENYAELKPADTWAIANEYGIKIDDEEMKTVKETGKCLLNRDALEHIRY
R0052_RS07655      RGKYYLKLAFLDENYAELKPADTWAIANEYGIKIDDEEMKTVKETGKCLLNRDALEYIRY
LHE_RS15260        RGKYYLKLAFLDENYAELKPADTWAIANEYGIKIDDEEMKTVKETGKCLLNRDALEYIRY
LBH_RS02980        RGKYYLKLAFLDENYAELKPADTWAIANEYGIKIDDEEMKTVKETGKCLLNRDALEYIRY
TU99_RS03390       RGKYYLKLAFLDENYAELKPADTWAIANEYGIKIDDEEMKTVKETGKCLLNRDALEYIRY
HUO_RS08785        RGKYYLKLAFLDENYAELKPADTWAIANEYGIKIDDEEMKTVKETGKCLLNRDALEYIRY
Lh8627_02070       RGKYYLKLAFLDENYAELKPADTWAIANEYGIKIDDEEMKTVKETGKCLLNRDALEYIRY
                   ..******.************************* *********************:***

ALV80_RS07880      YFLQKK
LBHH_RS07775       YFLQKK
BCM45_RS10125      YFLQKK
LHV_RS03505        YFLQKK
Lh22155_07850      YFLQKK
Lh8105_08140       YFLQKK
R0052_RS07655      YFLQKK
LHE_RS15260        YFLQKK
LBH_RS02980        YFLQKK
TU99_RS03390       YFLQKK
HUO_RS08785        YFLQKK
Lh8627_02070       YFLQKK
                   ******
