# Supplementary material for: Comparative Genomics of Completely Sequenced Lactobacillus helveticus Genomes Provides Insights into Strain-Specific Genes and Resolves Metagenomics Data Down to the Strain Level
Source: Front Microbiol. 2018 Jan 30;9:63. doi: 10.3389/fmicb.2018.00063 (PMC5797582; doi:10.3389/fmicb.2018.00063)
Supplement: Supplementary Data Sheet 2 — Result files of pan-core genome analysis. For descriptions, see Supplementary Table 10. [file DataSheet2.ZIP › HMMs_coreGenome/clw/BCM45_RS09995.clw]

MUSCLE (3.8) multiple sequence alignment


BCM45_RS09995      MRLTDLLQLINDLNINTAFYLKIDDKIVPWGKLTLVDGRCLLYPGKNTMTKAKLIRLVGH
Lh22155_07985      MRLTDLLQLINDLNINTAFYLKIDDKIVPWGKLTLVDGRCLLYPGKNTMTKAKLIRLVGH
TU99_RS03305       MRLTDLLQLINDLNINTAFYLKIDDKIVPWGKLTLVDGRFLLYPGKNAMTKAKLIRLVGH
ALV80_RS07995      MRLTDLLQLINDLNINTAFYLKIDDKIVPWGKLTLVDGRCLLYPEKNAMTKAKLIRLVGH
LBHH_RS07880       MRLTDLLQLINDLNINTAFYLKIDDKIVPWGKLTLVDGRCLLYPEKNAMTKAKLIRLVGH
LHE_RS14810        MRLTDLLQLINDLNINTAFYLKIDDKIVPWGKLTLVDGRCLLYPGKNAMTKAKLIRLVGH
LHV_RS03375        MRLTDLLQLINDLNINTAFYLKIDDKIVPWGKLTLVDGRCLLYPGKNAMTKAKLIRLVGH
Lh8105_08265       MRLTDLLQLINDLNINTAFYLKIDDKIVPWGKLTLVDGRCLLYPGKNAMTKAKLIRLVGH
Lh8627_01960       MRLTDLLQLINDLNINTAFYLKIDDKIVPWGKLTLVDGRCLLYPGKNAMTKAKLIRLVGH
LBH_RS02895        MRLTDLLQLINDLNINTAFYLKIDDKIVPWGKLTLVDGRCLLYPGKNAMTKAKLIRLVGH
HUO_RS08865        MRLTDLLQLINDLNINTAFYLKIDDKIVPWGKLTLVDGRCLLYPGKNAMTKAKLIRLVGH
R0052_RS07760      MRLTDLLQLINDLNINTAFYLKIDDKIVPWGKLTLVDGRCLLYPGKNAMTKAKLIRLVGH
                   *************************************** **** **:************

BCM45_RS09995      MHNRGIPLLIAVDQEKHHIFGLQIKEESNQIILM
Lh22155_07985      MHNRGIPLLIAVDQEKHHIFGLQIKEESNQIILM
TU99_RS03305       MHNRGIPLLIAVDQEEHHIFGLQIKEESNQIILM
ALV80_RS07995      MHNRGIPLLIAVDQEEHHIFGLQIKEESNQIILM
LBHH_RS07880       MHNRGIPLLIAVDQEEHHIFGLQIKEESNQIILM
LHE_RS14810        MHNRGIPLLIAVDQEEHHIFGLQIKEESNQIILM
LHV_RS03375        MHNRGIPLLIAVDQEEHHIFGLQIKEESNQIILM
Lh8105_08265       MHNRGIPLLIAVDQEEHHIFGLQIKEESNQIILM
Lh8627_01960       MHNRGIPLLIAVDQEEHHIFGLQIKEESNQIILM
LBH_RS02895        MHNRGIPLLIAVDQEEHHIFGLQIKEESNQIILM
HUO_RS08865        MHNRGIPLLIAVDQEEHHIFGLQIKEESNQIILM
R0052_RS07760      MHNRGIPLLIAVDQEEHHIFGLQIKEESNQIILM
                   ***************:******************
