# Supplementary material for: Comparative Genomics of Completely Sequenced Lactobacillus helveticus Genomes Provides Insights into Strain-Specific Genes and Resolves Metagenomics Data Down to the Strain Level
Source: Front Microbiol. 2018 Jan 30;9:63. doi: 10.3389/fmicb.2018.00063 (PMC5797582; doi:10.3389/fmicb.2018.00063)
Supplement: Supplementary Data Sheet 2 — Result files of pan-core genome analysis. For descriptions, see Supplementary Table 10. [file DataSheet2.ZIP › HMMs_coreGenome/clw/TU99_RS03260.clw]

MUSCLE (3.8) multiple sequence alignment


LHE_RS14765        MTKNKKEVTAVDQAQIRQLGQKLLKRHRNLWVYMIFGFVAALINTLVFMVLHSWWHSVMV
LBH_RS02850        MTKNKKEVTAVDQAQIRQLGQKLLKRHRNLWVYMIFGFVAALINTLVFMVLHSWWHSVMI
TU99_RS03260       MTKNKKEVTAVDQAQIRQLGQKLLKRHRNLWVYMIFGFVAALINTLVFMVLHSWWHSVMI
R0052_RS07800      MTKNKKEVTAVDQAQIRQLGQKLLKRHRNLWVYMIFGFVATLINTLVFMVLHSWWHSVMV
LHV_RS03320        MTKNKKEVTAVDQAQIRQLGQKLLKRHRNLWVYMIFGFVAALINTLVFMVLHSWWHSVMV
BCM45_RS09945      MTKNKKEVTAVDQAQIRQLGQKLLKRHRNLWVYMIFGFVAALINTLVFMVLHSWWHSVMV
Lh22155_08030      MTKNKKEVTAVDQAQIRQLGQKLLKRHRNLWVYMIFGFVAALINTLVFMVLHSWWHSVMV
Lh8105_08315       MTKNKKEVTAVDQAQIRQLGQKLLKRHRNLWVYMIFGFVAALINTLVFMVLHSWWHSVMV
Lh8627_01915       MTKNKKEVTAVDQAQIRQLGQKLLKRHRNLWVYMIFGFVAALINTLVFMVLHSWWHSVMV
HUO_RS08910        MTKNKKEVTAVDQAQIRQLGQKLLKRHRNLWVYMIFGFVAALINTLVFMVLHSWWHSVMV
ALV80_RS08040      MTKNKKEVTAVDQAQIRQLGQKLLKRHRNLWVYMIFGFVAALINTLVFMVLHSWWHSVMV
LBHH_RS07925       MTKNKKEVTAVDQAQIRQLGQKLLKRHRNLWVYMIFGFVAALINTLVFMVLHSWWHSVMV
                   ****************************************:******************:

LHE_RS14765        ISNTIAFIVSNLASFYFNQKAVFINNVDHDHSTWHKLIVFFTYRVISLIPDTLIMLVGLS
LBH_RS02850        ISNTIAFIVSNLASFYFNQKAVFINNVDHDHSTWHKLIVFFTYRVISLIPDTLIMLVGLS
TU99_RS03260       ISNTIAFIVSNLASFYFNQKAVFINNVDHDHSTWHKLIVFFTYRVISLIPDTLIMLVGLS
R0052_RS07800      ISNTIAFIVSNLASFYFNQKAVFINNVDHDHSTWHKLIVFFTYRVISLIPDTLIMLVGLS
LHV_RS03320        ISNTIAFIVSNLASFYFNQKAVFINNVDHDHSTWHKLIVFFTYRVISLIPDTLIMLVGLS
BCM45_RS09945      ISNTIAFIVSNLASFYFNQKAVFINNVDHDHSTWHKLIVFFTYRVISLIPDTLIMLVGLS
Lh22155_08030      ISNTIAFIVSNLASFYFNQKAVFINNVDHDHSTWHKLIVFFTYRVISLIPDTLIMLVGLS
Lh8105_08315       ISNTIAFIVSNLASFYFNQKAVFINNVDHDHSTWHKLIVFFTYRVISLIPDTLIMLVGLS
Lh8627_01915       ISNTIAFIVSNLASFYFNQKAVFINNVDHDHSTWHKLIVFFTYRVISLIPDTLIMLVGLS
HUO_RS08910        ISNTIAFIVSNLASFYFNQKAVFINNVDHDHSTWHKLIVFFTYRVISLIPDTLIMLVGLS
ALV80_RS08040      ISNTIAFIVSNLASFYFNQKAVFINNVDHDHSTWHKLIVFFTYRVISLIPDTLIMLVGLS
LBHH_RS07925       ISNTIAFIVSNLASFYFNQKAVFINNVDHDHSTWHKLIVFFTYRVISLIPDTLIMLVGLS
                   ************************************************************

LHE_RS14765        WLHLNALLVKIIDQVLVGVFNYLTTRSVFQNQEHTMIERAKMRIQEQKNKQENKKCLGNN
LBH_RS02850        WLHLNALLVKIIDQVLVGVFNYLTTRSVFQNQEHTMIERAKMRIQEQKNKQENKKSSKN-
TU99_RS03260       WLHLNALLVKIIDQVLVGVFNYLTTRSVFQNQEHTMIERAKMRIQEQKNKQENKKSSKN-
R0052_RS07800      WLHLNALLVKIIDQVLVGVFNYLTTRSVFQNQEHTMIERAKMRIQEQKNKRENKKSSKN-
LHV_RS03320        WLHLNALLVKIIDQVLVGVFNYLTTRSVFQNQEHTMIERAKMRIQEQKNKRENKKSSKN-
BCM45_RS09945      WLHLNALLVKIIDQVLVGVFNYLTTRSVFQNQEHTMIERAKMRIQEQKNKRENKKSSKN-
Lh22155_08030      WLHLNALLVKIIDQVLVGVFNYLTTRSVFQNQEHTMIERAKMRIQEQKNKQENKKSSKN-
Lh8105_08315       WLHLNALLVKIIDQVLVGVFNYLTTRSVFQNQEHTMIERAKMRIQEQKNKQENKKSSKN-
Lh8627_01915       WLHLNALLVKIIDQVLVGVFNYLTTRSVFQNQEHTMIERAKMRIQEQKNKQENKKSSKN-
HUO_RS08910        WLHLNALLVKIIDQVLVGVFNYLTTRSVFQNQEHTMIERAKMRIQEQKNKQENKKSSKN-
ALV80_RS08040      WLHLNALLVKIIDQVLVGVFNYLTTRSVFQNQEHTMIERAKMRIQEQK----NKKSSKN-
LBHH_RS07925       WLHLNALLVKIIDQVLVGVFNYLTTRSVFQNQEHTMIERAKMRIQEQK----NKKSSKN-
                   ************************************************    ***.  * 
