# Supplementary material for: Comparative Genomics of Completely Sequenced Lactobacillus helveticus Genomes Provides Insights into Strain-Specific Genes and Resolves Metagenomics Data Down to the Strain Level
Source: Front Microbiol. 2018 Jan 30;9:63. doi: 10.3389/fmicb.2018.00063 (PMC5797582; doi:10.3389/fmicb.2018.00063)
Supplement: Supplementary Data Sheet 2 — Result files of pan-core genome analysis. For descriptions, see Supplementary Table 10. [file DataSheet2.ZIP › HMMs_coreGenome/clw/LHE_RS14920.clw]

MUSCLE (3.8) multiple sequence alignment


ALV80_RS08270      MAAIIEFKHVDKYYGKLHALKDINLKIDEGQVVSIIGPSGSGKSTLIRTMNGLEPINSGQ
LBHH_RS08155       MAAIIEFKHVDKYYGKLHALKDINLKIDEGQVVSIIGPSGSGKSTLIRTMNGLEPINSGQ
R0052_RS08020      MAAIIEFKHVDKYYGKLHALKDINLKIDEGQVVSIIGPSGSGKSTLIRTMNGLEPINSGQ
LHE_RS14920        MAAIIEFKHVDKYYGKLHALKDINLKIDEGQVVSIIGPSGSGKSTLIRTINGLEPINSGQ
Lh8627_01695       MAAIIEFKHVDKYYGKLHALKDINLKIDEGQVVSIIGPSGSGKSTLIRTINGLEPINSGQ
HUO_RS09145        MAAIIEFKHVDKYYGKLHALKDINLKIDEGQVVSIIGPSGSGKSTLIRTINGLEPINSGQ
TU99_RS03020       MAAIIEFKHVDKYYGKLHALKDINLKIDEGQVVSIIGPSGSGKSTLIRTINGLEPINSGQ
BCM45_RS09700      MAAIIEFKHVDKYYGKLHALKDINLKIDEGQVVSVIGPSGSGKSTLIRTMNGLEPINSGQ
LHV_RS03070        MAAIIEFKHVDKYYGKLHALKDINLKIDEGQVVSVIGPSGSGKSTLIRTMNGLEPINSGQ
Lh22155_08310      MAAIIEFKHVDKYYGKLHALKDINLKIDEGQVVSVIGPSGSGKSTLIRTMNGLEPINSGQ
Lh8105_08565       MAAIIEFKHVDKYYGKLHALKDINLKIDEGQVVSVIGPSGSGKSTLIRTMNGLEPINSGQ
LBH_RS02620        MAAIIEFKHVDKYYGKLHALKDINLKIDEGQVVSIIGPSGSGKSTLIRTMNGLEPINSGQ
                   **********************************:**************:**********

ALV80_RS08270      LIVTGYDLADKKTDINKIRKNVGMVFQQFNLYNNHTVLENVMLAPKIVLKRPDDENRKVA
LBHH_RS08155       LIVTGYDLADKKTDINKIRKNVGMVFQQFNLYNNHTVLENVMLAPKIVLKRPDDENRKVA
R0052_RS08020      LIVTGYDLADKKTDINKIRKNVGMVFQQFNLYNNHTVLENVMLAPKIVLKRPDDENRKVA
LHE_RS14920        LIVTGYDLADKKTDINKIRKNVGMVFQHFNLYNNHTVLENVMLAPKIVLKRPDDENRKVA
Lh8627_01695       LIVTGYDLADKKTDINKIRKNVGMVFQHFNLYNNHTVLENVMLAPKIVLKRPDDENRKVA
HUO_RS09145        LIVTGYDLADKKTDINKIRKNVGMVFQHFNLYNNHTVLENVMLAPKIVLKRPDDENRKVA
TU99_RS03020       LIVTGYDLADKKTDINKIRKNVGMVFQHFNLYNNHTVLENVMLAPKIVLKRPDDENRKVA
BCM45_RS09700      LIVTGYDLADKKTDINKIRKNVGMVFQHFNLYNNHTVLENVMLAPKIVLKRPDDENRKVA
LHV_RS03070        LIVTGYDLADKKTDINKIRKNVGMVFQHFNLYNNHTVLENVMLAPKIVLKRPDDENRKVA
Lh22155_08310      LIVTGYDLADKKTDINKIRKNVGMVFQHFNLYNNHTVLENVMLAPKIVLKRPDDENRKVA
Lh8105_08565       LIVTGYDLADKKTDINKIRKNVGMVFQHFNLYNNHTVLENVMLAPKIVLKRPDDENRKVA
LBH_RS02620        LIVTGYDLADKKTDINKIRKNVGMVFQHFNLYNNHTVLENVMLAPKIVLKRPDDENRKVA
                   ***************************:********************************

ALV80_RS08270      MEYLEKVGMADKINSYPRQLSGGQIQRVAIARSLAMHPKVILFDEPTSALDPEMIEDVLD
LBHH_RS08155       MEYLEKVGMADKINSYPRQLSGGQIQRVAIARSLAMHPKVILFDEPTSALDPEMIEDVLD
R0052_RS08020      MEYLEKVGMADKINSYPRQLSGGQIQRVAIARSLAMHPKVILFDEPTSALDPEMIEDVLD
LHE_RS14920        MEYLEKVGMADKINSYPRQLSGGQKQRVAIARSLAMHPKVILFDEPTSALDPEMIEDVLD
Lh8627_01695       MEYLEKVGMADKINSYPRQLSGGQKQRVAIARSLAMHPKVILFDEPTSALDPEMIEDVLD
HUO_RS09145        MEYLEKVGMADKINSYPRQLSGGQKQRVAIARSLAMHPKVILFDEPTSALDPEMIEDVLD
TU99_RS03020       MEYLEKVGMADKINSYPRQLSGGQKQRVAIARSLAMHPKVILFDEPTSALDPEMIEDVLD
BCM45_RS09700      MEYLEKVGMADKINSYPRQLSGGQKQRVAIARSLAMHPKVILFDEPTSALDPEMIEDVLD
LHV_RS03070        MEYLEKVGMADKINSYPRQLSGGQKQRVAIARSLAMHPKVILFDEPTSALDPEMIEDVLD
Lh22155_08310      MEYLEKVGMADKINSYPRQLSGGQKQRVAIARSLAMHPKVILFDEPTSALDPEMIEDVLD
Lh8105_08565       MEYLEKVGMADKINSYPRQLSGGQKQRVAIARSLAMHPKVILFDEPTSALDPEMIEDVLD
LBH_RS02620        MEYLEKVGMADKINSYPRQLSGGQKQRVAIARSLAMHPKVILFDEPTSALDPEMIEDVLD
                   ************************ ***********************************

ALV80_RS08270      VMKYVAEQGITMVVVTHEMGFAKKVSNRLIFFDKGQILEDRNPEEFFAYPDTERARQFLS
LBHH_RS08155       VMKYVAEQGITMVVVTHEMGFAKKVSNRLIFFDKGQILEDRNPEEFFAYPDTERARQFLS
R0052_RS08020      VMKYVAEQGITMVVVTHEMGFAKKVSNRLIFFDKGQILEDRNPEEFFAHPDTERARQFLS
LHE_RS14920        VMKYVAEQGITMVVITHEMGFAKKVSNRLIFFDKGQILEDRNPKEFFAHPGTERARQFLS
Lh8627_01695       VMKYVAEQGITMVVITHEMGFAKKVSNRLIFFDKGQILEDRNPKEFFAHPGTERARQFLS
HUO_RS09145        VMKYVAEQGITMVVITHEMGFAKKVSNRLIFFDKGQILEDRNPKEFFAHPGTERARQFLS
TU99_RS03020       VMKYVAEQGITMVVVTHEMGFAKKVSNRLIFFDKGQILEDRNPKEFFAHPGTERARQFLS
BCM45_RS09700      VMKYVAEQGITMVVVTHEMGFAKKVSNRLIFFDKGQILEDRNPEEFFAHPGTERARQFLS
LHV_RS03070        VMKYVAEQGITMVVVTHEMGFAKKVSNRLIFFDKGQILEDRNPEEFFAHPGTERARQFLS
Lh22155_08310      VMKYVAEQGITMVVVTHEMGFAKKVSNRLIFFDKGQILEDRNPEEFFAHPGTERARQFLS
Lh8105_08565       VMKYVAEQGITMVVVTHEMGFAKKVSNRLIFFDKGQILEDRNPEEFFAHPGTERARQFLS
LBH_RS02620        VMKYVAEQGITMVVVTHEMGFAKKVSNRLIFFDKGQILEDRNPEEFFAHPGTERARQFLS
                   **************:****************************:****:*.*********

ALV80_RS08270      KVISKD
LBHH_RS08155       KVISKD
R0052_RS08020      KVISKD
LHE_RS14920        KVISKY
Lh8627_01695       KVISKY
HUO_RS09145        KVISKY
TU99_RS03020       KVISKD
BCM45_RS09700      KVISKD
LHV_RS03070        KVISKD
Lh22155_08310      KVISKD
Lh8105_08565       KVISKD
LBH_RS02620        KVISND
                   ****: 
