# Supplementary material for: Comparative Genomics of Completely Sequenced Lactobacillus helveticus Genomes Provides Insights into Strain-Specific Genes and Resolves Metagenomics Data Down to the Strain Level
Source: Front Microbiol. 2018 Jan 30;9:63. doi: 10.3389/fmicb.2018.00063 (PMC5797582; doi:10.3389/fmicb.2018.00063)
Supplement: Supplementary Data Sheet 2 — Result files of pan-core genome analysis. For descriptions, see Supplementary Table 10. [file DataSheet2.ZIP › HMMs_coreGenome/clw/LBH_RS05135.clw]

MUSCLE (3.8) multiple sequence alignment


ALV80_RS05320      --------------------------------MLGKFYFNTNTEESEKLKFEEVSFSKNL
LBHH_RS05225       --------------------------------MLGKFYFNTNTEESEKLKFEEVSFSKNL
LHE_RS17840        --------------------------------MLGKLYFNTNTEESKKLKFEEVSFSKNL
BCM45_RS02305      --------------------------------MLGKLYFNTNTEESKKLKFEEVSFSKNL
Lh8627_04380       --------------------------------MLGKLYFNTNTEESKKLKFEEVSFSKNL
LBH_RS05130        --------------------------------MLGKLYFNTNTEESKKLKFEEVSFSKNL
HUO_RS06195        --------------------------------MLGKLYFNTNTEESKKLKFEEVSFSKNL
TU99_RS06015       --------------------------------MLGKLYFNTNTEESKKLKFEEVSFSKNL
R0052_RS05190      --------------------------------MLGKFYFNTNTEESEKLKF---------
LHV_RS05985        MTVSDFAQVETSIILNLLLIQLQVFSTVKGCNLLGKLYFNTNTEESEKLKFEEVSFSKNL
Lh22155_05285      MTVSDFAQVETSIILNLLLIQLQVFSTVKGCNLLGKLYFNTNTEESEKLKFEEVSFSKNL
Lh8105_05380       MTVSDFAQVETSIILNLLLIQLQVFSTVKGCNLLGKLYFNTNTEESEKLKFEEVSFSKNL
LHE_RS17845        --------------------------------MLKQI-----------------------
BCM45_RS02310      --------------------------------MLKQI-----------------------
Lh8627_04385       --------------------------------MLKQI-----------------------
ALV80_RS05315      --------------------------------MLKQI-----------------------
LBHH_RS05220       --------------------------------MLKQI-----------------------
LBH_RS05135        --------------------------------MLKQI-----------------------
TU99_RS06020       --------------------------------MLKQI-----------------------
HUO_RS06190        ------------------------------------------------------------
R0052_RS05180      ------------------------------------------------------------
                                                                               

ALV80_RS05320      VINIQTRAFTQISFYQKHQAQELIKNMKSWGRNPRY------------------------
LBHH_RS05225       VINIQTRAFTQISFYQKHQAQELIKNMKSWGRNPRY------------------------
LHE_RS17840        VINIQTRAFTQISFYQKHQAQELIKNMKSWGRSPRY------------------------
BCM45_RS02305      VINIQTRAFTQISFYQKHQAQELIKNMKSWGRSPRY------------------------
Lh8627_04380       VINIQTRAFTQISFYQKHQAQELIKNMKSWGRSPRY------------------------
LBH_RS05130        VINIQTRAFTQISFYQKHQAQELIKNMKSWGRSPRY------------------------
HUO_RS06195        VINIQTRAFTQISFYQKHQAQELIKNMKSWGRSPRY------------------------
TU99_RS06015       VINIQTRAFTQISFYQKHQAQELIKNMKSWGRSPRY------------------------
R0052_RS05190      ------------------------------------------------------------
LHV_RS05985        VINIQTRAFTQISFYQKHQAQELIKNMKSWGRSPRYEINLQESKIKQVANCYHEGEENDW
Lh22155_05285      VINIQTRAFTQISFYQKHQAQELIKNMKSWGRSPRYEINLQESKIKQVANCYHEGEENDW
Lh8105_05380       VINIQTRAFTQISFYQKHQAQELIKNMKSWGRSPRYEINLQESKIKQVANCYHEGEENDW
LHE_RS17845        ------------------------------------------------------------
BCM45_RS02310      ------------------------------------------------------------
Lh8627_04385       ------------------------------------------------------------
ALV80_RS05315      ------------------------------------------------------------
LBHH_RS05220       ------------------------------------------------------------
LBH_RS05135        ------------------------------------------------------------
TU99_RS06020       ------------------------------------------------------------
HUO_RS06190        ------------------------------------------------------------
R0052_RS05180      ------------------------------------------------------------
                                                                               

ALV80_RS05320      ------------------------------------------------------------
LBHH_RS05225       ------------------------------------------------------------
LHE_RS17840        ------------------------------------------------------------
BCM45_RS02305      ------------------------------------------------------------
Lh8627_04380       ------------------------------------------------------------
LBH_RS05130        ------------------------------------------------------------
HUO_RS06195        ------------------------------------------------------------
TU99_RS06015       ------------------------------------------------------------
R0052_RS05190      -----------------------------------------------------------R
LHV_RS05985        YLKHPTIKNLKPDQTPFFLLNGKVGQARTSFLTSKSGIAYYLIDQLNKHYSQYFDELKFR
Lh22155_05285      YLKHPTIKNLKPDQTPFFLLNGKVGQARTSFLTSKSGIAYYLIDQLNKHYSQYFDELKFR
Lh8105_05380       YLKHPTIKNLKPDQTPFFLLNGKVGQARTSFLTSKSGIAYYLIDQLNKHYSQYFDELKFR
LHE_RS17845        ------------------------------------------------------------
BCM45_RS02310      ------------------------------------------------------------
Lh8627_04385       ------------------------------------------------------------
ALV80_RS05315      ------------------------------------------------------------
LBHH_RS05220       ------------------------------------------------------------
LBH_RS05135        ------------------------------------------------------------
TU99_RS06020       ------------------------------------------------------------
HUO_RS06190        ------------------------------------------------------------
R0052_RS05180      ------------------------------------------------------------
                                                                               

ALV80_RS05320      ------------------------------------------------------------
LBHH_RS05225       ------------------------------------------------------------
LHE_RS17840        ------------------------------------------------------------
BCM45_RS02305      ------------------------------------------------------------
Lh8627_04380       ------------------------------------------------------------
LBH_RS05130        ------------------------------------------------------------
HUO_RS06195        ------------------------------------------------------------
TU99_RS06015       ------------------------------------------------------------
R0052_RS05190      EVHAESHDQGISQKKRGDNLLKQIQKFWQDKEITLLDRTQENSSAIKTISDFFEQNYPLK
LHV_RS05985        EVQAESHDQGISQKKRGDNLLKQIQKFWQDKEITLLDRTQENSSAIKTISDFFEQNYPLK
Lh22155_05285      EVQAESHDQGISQKKRGDNLLKQIQKFWQDKEITLLDRTQENSSAIKTISDFFEQNYPLK
Lh8105_05380       EVQAESHDQGISQKKRGDNLLKQIQKFWQDKEITLLDRTQENSSAIKTISDFFEQNYPLK
LHE_RS17845        ------------------------QKFWQDKEITLLDRTQENSSAIKTISDFFEQNYPLK
BCM45_RS02310      ------------------------QKFWQDKEITLLDRTQENSSAIKTISDFFEQNYPLK
Lh8627_04385       ------------------------QKFWQDKEITLLDRTQENSSAIKTISDFFEQNYPLK
ALV80_RS05315      ------------------------QKFWQDKEITLLDRTQENSSAIKTISDFFEQNYPLK
LBHH_RS05220       ------------------------QKFWQDKEITLLDRTQENSSAIKTISDFFEQNYPLK
LBH_RS05135        ------------------------QKFWQDKEITLLDRTQENSSAIKTISDFFEQNYPLK
TU99_RS06020       ------------------------QKFWQDKEITLLDRTQENSSAIKTISDFFEQNYPLK
HUO_RS06190        ------------------------------------------------------------
R0052_RS05180      ------------------------------------------------------------
                                                                               

ALV80_RS05320      ------------------------------------------------------------
LBHH_RS05225       ------------------------------------------------------------
LHE_RS17840        ------------------------------------------------------------
BCM45_RS02305      ------------------------------------------------------------
Lh8627_04380       ------------------------------------------------------------
LBH_RS05130        ------------------------------------------------------------
HUO_RS06195        ------------------------------------------------------------
TU99_RS06015       ------------------------------------------------------------
R0052_RS05190      ITSSQKSSHYNLVLIHDLDYYAKEDNKDKTDAYYSSQTEVVQSMTVEGVMHKSGTVVKSA
LHV_RS05985        ITSSQKSSHYNLVLIHDLDYYAKEDNKDKTDAYYSSQTEVVQNMTVEGVMHKSGTVVKSA
Lh22155_05285      ITSSQKSSHYNLVLIHDLDYYAKEDNKDKTDAYYSSQTEVVQNMTVEGVMHKSGTVVKSA
Lh8105_05380       ITSSQKSSHYNLVLIHDLDYYAKEDNKDKTDAYYSSQTEVVQNMTVEGVMHKSGTVVKSA
LHE_RS17845        ITSSQKSSHYNLVLIHDLDYYAKE---DKTDAYYSSQTEVVQNMTVEGVMHKSGTVVKSA
BCM45_RS02310      ITSSQKSSHYNLVLIHDLDYYAKE---DKTDAYYSSQTEVVQNMTVEGVMHKSGTVVKSA
Lh8627_04385       ITSSQKSSHYNLVLIHDLDYYAKE---DKTDAYYSSQTEVVQNMTVEGVMHKSGTVVKSA
ALV80_RS05315      ITSSQKSSHYNLVLIHDLDYYAKEDNKDKTDAYYSSQTEVVQNMTVEGVMHKSGTVVKSA
LBHH_RS05220       ITSSQKSSHYNLVLIHDLDYYAKEDNKDKTDAYYSSQTEVVQNMTVEGVMHKSGTVVKSA
LBH_RS05135        ITSSQKSSHYNLVLIHDLDYYAKEDNKDKTDAYYSSQTEVVQNMTVEGVMHKSGTVVKSA
TU99_RS06020       ITSSQKSSHYNLVLIHDLDYYAKEDNKDKTDAYYSSQTEVVQNMTVEGVMHKSGTVVKSA
HUO_RS06190        -------------------------------------------MTVEGVMHKSGTVVKSA
R0052_RS05180      ------------------------------------------------------------
                                                                               

ALV80_RS05320      ------------------------EINLQE----------------------SKIKQVAN
LBHH_RS05225       ------------------------EINLQE----------------------SKIKQVAN
LHE_RS17840        ------------------------EINLQE----------------------SKIKQVAN
BCM45_RS02305      ------------------------EINLQE----------------------SKIKQVAN
Lh8627_04380       ------------------------EINLQE----------------------SKIKQVAN
LBH_RS05130        ------------------------EINLQE----------------------SKIKQVAN
HUO_RS06195        ------------------------EINLQE----------------------SKIKQVAN
TU99_RS06015       ------------------------EINLQE----------------------SKIKQVAN
R0052_RS05190      LVNAVKELTIKAILESEDFSPLNTEINLDDFIFYKYYPESNQTLEFTSHETNFKIQPITS
LHV_RS05985        LVNAVKELTIKAILESEDFSSLNTEINLDDFIFYKYYPESNQTLEFTSHETNFKIQPITS
Lh22155_05285      LVNAVKELTIKAILESEDFSSLNTEINLDDFIFYKYYPESNQTLEFTSHETNFKIQPITS
Lh8105_05380       LVNAVKELTIKAILESEDFSSLNTEINLDDFIFYKYYPESNQTLEFTSHETNFKIQPITS
LHE_RS17845        LVNAVKELTIKAILESEDFSPLNTEINLDDFIFYKYYPESNQTLEFTSHETNFKIQPITS
BCM45_RS02310      LVNAVKELTIKAILESEDFSPLNTEINLDDFIFYKYYPESNQTLEFTSHETNFKIQPITS
Lh8627_04385       LVNAVKELTIKAILESEDFSPLNTEINLDDFIFYKYYPESNQTLEFTSHETNFKIQPITS
ALV80_RS05315      LVNAVKELTIKAILESEDFSPLNTEINLDDFIFYKYYPESNQTLEFTSHETNFKIQPITS
LBHH_RS05220       LVNAVKELTIKAILESEDFSPLNTEINLDDFIFYKYYPESNQTLEFTSHETNFKIQPITS
LBH_RS05135        LVNAVKELTIKAILESEDFSPLNTEINLDDFIFYKYYPESNQTLEFTSHETNFKIQPITS
TU99_RS06020       LVNAVKELTIKAILESEDFSPLNTEINLDDFIFYKYYPESNQTLEFTSHETNFKIQPITS
HUO_RS06190        LVNAVKELTIKAILESEDFSPLNTEINLDDFIFYKYYPESNQTLEFTSHETNFKIQPITS
R0052_RS05180      ------------------------------------------------------------
                                                                               

ALV80_RS05320      CYHE--------------------------------------------------------
LBHH_RS05225       CYHE--------------------------------------------------------
LHE_RS17840        CYHE--------------------------------------------------------
BCM45_RS02305      CYHE--------------------------------------------------------
Lh8627_04380       CYHE--------------------------------------------------------
LBH_RS05130        CYHE--------------------------------------------------------
HUO_RS06195        CYHE--------------------------------------------------------
TU99_RS06015       CYHE--------------------------------------------------------
R0052_RS05190      NYDDPFF--------------------------------------------YLKSSNINN
LHV_RS05985        NYDDPFFLNDLLIKRNDRLTTDVEYILLDKQSENYYAVSKTTLKPLPAPSLYEAATNQKG
Lh22155_05285      NYDDPFFLNDLLIKRNDRLTTDVEYILLDKQSENYYAVSKTTLKPLPAPSLYEAATNQKG
Lh8105_05380       NYDDPFFLNDLLIKRNDRLTTDVEYILLDKQSENYYAVSKTTLKPLPAPSLYEAATNQKG
LHE_RS17845        NYDDPFFLNDLLIKRNDRLTTDVEYILLDKQSENYYAVSKTTLKPLPAPSLYEAATNQKG
BCM45_RS02310      NYDDPFFLNDLLIKRNDRLTTDVEYILLDKQSENYYAVSKTTLKPLPAPSLYEAATNQKG
Lh8627_04385       NYDDPFFLNDLLIKRNDRLTTDVEYILLDKQSENYYAVSKTTLKPLPAPSLYEAATNQKG
ALV80_RS05315      NYDDPFFLNDLLIKRNDRLTTDVEYILLDKQSENYYAVSKTTLKPLPAPSLYEAATNQKG
LBHH_RS05220       NYDDPFFLNDLLIKRNDRLTTDVEYILLDKQSENYYAVSKTTLKPLPAPSLYEAATNQKG
LBH_RS05135        NYDDPFFLNDLLIKRNDRLTTDVEYILLDKQSENYYAVSKTTLKPLPAPSLYEAATNQKG
TU99_RS06020       NYDDPFFLNDLLIKRNDRLTTDVEYILLDKQSENYYAVSKTTLKPLPAPSLYEAATNQKG
HUO_RS06190        NYDDPFFLNDLLIKRNDRLTTDVEYILLDKQSENYYAVSKTTLKPLPAPSLYEAATNQKG
R0052_RS05180      ---------------------------MDKQSENYYAVSKTTLKPLPAPSLYGAATNQKG
                                                                               

ALV80_RS05320      -----GEE--NDWYLKHPTKKSKARSNSILFT----------------------------
LBHH_RS05225       -----GEE--NDWYLKHPTKKSKARSNSILFT----------------------------
LHE_RS17840        -----GEE--NDWYLKHPTKKSKARSNSILFT----------------------------
BCM45_RS02305      -----GEE--NDWYLKHPTKKSKARSNSILFT----------------------------
Lh8627_04380       -----GEE--NDWYLKHPTKKSKARSNSILFT----------------------------
LBH_RS05130        -----GEE--NDWYLKHPTKKSKARSNSILFT----------------------------
HUO_RS06195        -----GEE--NDWYLKHPTKKSKARSNSILFT----------------------------
TU99_RS06015       -----GEE--NDWYLKHPTKKSKARSNSILFT----------------------------
R0052_RS05190      LI---------DYFIRIIGTNEAN------------------------------------
LHV_RS05985        TLAYRGKDARNKYLAGLINLNYFYQHDQLFYNVGMIGNGMQNKEPVASVIRKIECLNNKN
Lh22155_05285      TLAYRGKDARNKYLAGLINLNYFYQHDQLFYNVGMIGNGMQNKEPVASVIRKIECLNNKN
Lh8105_05380       TLAYRGKDARNKYLAGLINLNYFYQHDQLFYNVGMIGNGMQNKEPVASVIRKIECLNNKN
LHE_RS17845        TLAYRGKDARNKYLAGLINLNYFYQHDQLFYNV---------------------------
BCM45_RS02310      TLAYRGKDARNKYLAGLINLNYFYQHDQLFYNV---------------------------
Lh8627_04385       TLAYRGKDARNKYLAGLINLNYFYQHDQLFYNV---------------------------
ALV80_RS05315      TLAYRGKDARNKYLAGLINLNYFYQHDQLFYNV---------------------------
LBHH_RS05220       TLAYRGKDARNKYLAGLINLNYFYQHDQLFYNV---------------------------
LBH_RS05135        TLAYRGKDARNKYLAGLINLNYFYQHDQLFYNV---------------------------
TU99_RS06020       TLAYRGKDARNKYLAGLINLNYFYQHDQLFYNV---------------------------
HUO_RS06190        TLAYRGKDARNKYLAGLINLNYFYQHDQLFYNV---------------------------
R0052_RS05180      TLAYRGKDARNKYLAGLINLNYFYQHDQLFYNV---------------------------
                              .:       :                                       

ALV80_RS05320      -----------------------------------------------
LBHH_RS05225       -----------------------------------------------
LHE_RS17840        -----------------------------------------------
BCM45_RS02305      -----------------------------------------------
Lh8627_04380       -----------------------------------------------
LBH_RS05130        -----------------------------------------------
HUO_RS06195        -----------------------------------------------
TU99_RS06015       -----------------------------------------------
R0052_RS05190      -----------------------------------------------
LHV_RS05985        LSQLLNVQQLLQSMDVVWVRFKNLTVSPFPIKLMNEYIRKNQNNEKR
Lh22155_05285      LSQLLNVQQLLQSMDVVWVRFKNLTVSPFPIKLMNEYIRKNQNNEKR
Lh8105_05380       LSQLLNVQQLLQSMDVVWVRFKNLTVSPFPIKLMNEYIRKNQNNEKR
LHE_RS17845        -----------------------------------------------
BCM45_RS02310      -----------------------------------------------
Lh8627_04385       -----------------------------------------------
ALV80_RS05315      -----------------------------------------------
LBHH_RS05220       -----------------------------------------------
LBH_RS05135        -----------------------------------------------
TU99_RS06020       -----------------------------------------------
HUO_RS06190        -----------------------------------------------
R0052_RS05180      -----------------------------------------------
                                                                  
