# Supplementary material for: Comparative Genomics of Completely Sequenced Lactobacillus helveticus Genomes Provides Insights into Strain-Specific Genes and Resolves Metagenomics Data Down to the Strain Level
Source: Front Microbiol. 2018 Jan 30;9:63. doi: 10.3389/fmicb.2018.00063 (PMC5797582; doi:10.3389/fmicb.2018.00063)
Supplement: Supplementary Data Sheet 2 — Result files of pan-core genome analysis. For descriptions, see Supplementary Table 10. [file DataSheet2.ZIP › HMMs_coreGenome/clw/TU99_RS02950.clw]

MUSCLE (3.8) multiple sequence alignment


ALV80_RS08350      MAKEIIDAIGMKRALMRMTYEIVERNKGTENLVLVGIKTRGLYLAQRIAANLKKLEDVEI
LBHH_RS08235       MAKEIIDAIGMKRALMRMTYEIVERNKGTENLVLVGIKTRGLYLAQRIAANLKKLEDVEI
R0052_RS08095      MAKEIIDAIGMKRALMRMTYEIVERNKGTENLVLVGIKTRGLYLAQRIAANLKKLEDVEI
Lh8627_01630       MAKEIIDTIGMKRALMRMTYEIVERNKGTKNLVLVGIKTRGLYLAQRIAANLKKLEDVEI
HUO_RS09205        MAKEIIDAIGMKRALMRMTYEIVERNKGTENLILVGIKTRGLYLAQRIAANLKKLEDVEI
LHE_RS14980        MAKEIIDAIGMKRALMRMTYEIVERNKGTENLVLVGIKTRGLYLAQRIAANLKKLEDVEI
BCM45_RS09625      MAKEIIDAIGMKRALMRMTYEIVERNKGTENLVLVGIKTRGLYLAQRIAANLKKLEDVEI
Lh8105_08650       MAKEIIDAIGMKRALMRMTYEIVERNKGTENLVLVGIKTRGLYLAQRIAANLKKLEDVEI
LBH_RS02555        MAKEIIDAIGMKRALMRMTYEIVERNKGTENLVLVGIKTRGLYLAQRIAANLKKLEDVEI
TU99_RS02950       MAKEIIDAIGMKRALMRMTYEIVERNKGTENLVLVGIKTRGLYLAQRIAANLKKLEDVEI
LHV_RS02995        MAKEIIDAIGMKRALMRMTYEIVERNKGTENLVLVGIKTRGLYLAQRIAANLKKLEDVEI
Lh22155_08395      MAKEIIDAIGMKRALMRMTYEIVERNKGTENLVLVGIKTRGLYLAQRIAANLKKLEDVEI
                   *******:*********************:**:***************************

ALV80_RS08350      TVGAIDVSQYRDDLPESKKEKMIHDQQLDFDITDKNVVLVDDVLFTGRTIRAALDALMDQ
LBHH_RS08235       TVGAIDVSQYRDDLPESKKEKMIHDQQLDFDITDKNVVLVDDVLFTGRTIRAALDALMDQ
R0052_RS08095      TVGAIDVSQYRDDLPESKKEKMIHDQQLDFDITDKNVVLVDDVLFTGRTIRAALDALMDQ
Lh8627_01630       SVGAIDVSQYRDDLPESKKEKMIHNQQLDFDITDKNVVLVDDVLFTGRTIRAALDALMDQ
HUO_RS09205        SVGAIDVLQYRDDLPESKKEKMIHNQQLDFDITDKNVVLVDDVLFTGRTIRAALDALMDQ
LHE_RS14980        SVGAIDVLQYRDDLPESKKEKMIHNQQLDFDITDKNVVLVDDVLFTGRTIRAALDALMDQ
BCM45_RS09625      SVGAIDVLQYRDDLPESKKEKMIHNQQLDFDITDKNVVLVDDVLFTGRTIRAALDALMDQ
Lh8105_08650       SVGAIDVLQYRDDLPESKKEKMIHNQQLDFDITDKNVVLVDDVLFTGRTIRAALDALMDQ
LBH_RS02555        SVGAIDVLQYRDDLPESKKEKMIHNQQLDFDITDKNVVLVDDVLFTGRTIRAALDALMDQ
TU99_RS02950       SVGAIDVLQYRDDLPESKKEKMIHNQQLDFDITDKNVVLVDDVLFTGRTIRAALDALMDQ
LHV_RS02995        SVGAIDVSQYRDDLPESKKEKMIHNQQLDFDITDKNVVLVDDVLFTGRTIRAALDALMDQ
Lh22155_08395      SVGAIDVSQYRDDLPESKKEKMIHNQQLDFDITDKNVVLVDDVLFTGRTIRAALDALMDQ
                   :****** ****************:***********************************

ALV80_RS08350      GRPAKINLAVLVDRGHRELPIRPDFIGKNIPAAMNEEVKVSMTEVDDKDSIELINK
LBHH_RS08235       GRPAKINLAVLVDRGHRELPIRPDFIGKNIPAAMNEEVKVSMTEVDDKDSIELINK
R0052_RS08095      GRPAKINLAVLVDRGHRELPIRPDFIGKNIPTAMNEEVKVSMTEVDDKDSIELINK
Lh8627_01630       GRPAKINLAILVDRGHRELPIRPDFIGKNIPTAMNEEVKVSMTEVDDKDSIELINK
HUO_RS09205        GRPAKINLAVLVDRGHRELPIRPDFIGKNIPTAMNEEVKVSMTEVDDKDSIELINK
LHE_RS14980        GRPAKINLAVLVDRGHRELPIRPDFIGKNIPTAMNEEVKVSMTEVDDKDSIELINK
BCM45_RS09625      GRPAKINLAVLVDRGHRELPIRPDFIGKNIPTAMNEEVKVSMTEVDDKDSIELINK
Lh8105_08650       GRPAKINLAVLVDRGHRELPIRPDFIGKNIPTAMNEEVKVSMTEVDDKDSIELINK
LBH_RS02555        GRPAKINLAVLVDRGHRELPIRPDFIGKNIPTAMNEEVKVSMTEVDDKDSIELINK
TU99_RS02950       GRPAKINLAVLVDRGHRELPIRPDFIGKNIPTAMNEEVKVSMTEVDDKDSIELINK
LHV_RS02995        GRPAKINLAILVDRGHRELPIRPDFIGKNIPTAMNEEVKVSMTEVDDKDSIELINK
Lh22155_08395      GRPAKINLAVLVDRGHRELPIRPDFIGKNIPTAMNEEVKVSMTEVDDKDSIELINK
                   *********:*********************:************************
