# Supplementary material for: Comparative Genomics of Completely Sequenced Lactobacillus helveticus Genomes Provides Insights into Strain-Specific Genes and Resolves Metagenomics Data Down to the Strain Level
Source: Front Microbiol. 2018 Jan 30;9:63. doi: 10.3389/fmicb.2018.00063 (PMC5797582; doi:10.3389/fmicb.2018.00063)
Supplement: Supplementary Data Sheet 2 — Result files of pan-core genome analysis. For descriptions, see Supplementary Table 10. [file DataSheet2.ZIP › HMMs_coreGenome/clw/LBH_RS08120.clw]

MUSCLE (3.8) multiple sequence alignment


Lh8105_09555       MKKRKTIWIFGIIVILVGGLITAGNFYYTKDRQISRIVANLKDPKTGMAQYVVASTPDMK
HUO_RS09975        MKKRKTIWIFGIIVILVGGLITAGNFYYTKDRQISRIVANLKDPKTGMAQYVVASTPDMK
BCM45_RS08820      MKKRKTIWIFGIIVILVGGLITAGNFYYTKDRQISRIVANLKDPKTGMAQYVVASTPDMK
Lh8627_00875       MKKRKTIWIFGIIVILVGGLITAGNFYYTKDWQISRIVANLKDPKTGMAQYVVASTPDMK
LBH_RS08120        MKKRKTIWIFVIIVILVGGLITVGNFYYTKDRQISRIVANLKDPKTGMAQYVVASTPDMK
TU99_RS09465       MKKRKTIWIFGIIVILVGGLITAGNFYYTKDRQISRIVANLKDPKTGMAQYVVASTPDMK
LHV_RS08765        MKKRKTIWIFGIIVILVGGLITAGNFYYTKDRQISRIVANLKDPKTGMAQYVVASTPDMK
Lh22155_09100      MKKRKTIWIFGIIVILVGGLITAGNFYYTKDRQISRIVANLKDPKTGMAQYVVASTPDMK
LHE_RS13940        MKKRKTIWIFGIIVILVGGLITAGNFYYTKDRQISRIVANLKDPKTGMAQYVVASTPDMK
ALV80_RS09300      MKKSKTIWIFGIIVILVGGLITAGNFYYTKDRQISRIVANLKDPKTGMAQYVVASTPDMK
LBHH_RS09175       MKKSKTIWIFGIIVILVGGLITAGNFYYTKDRQISRIVANLKDPKTGMAQYVVASTPDMK
R0052_RS08805      MKKCKTIWIFGIIVILVGGLITAGNFYYTKDRQISRIVANLKDPKTGMAQYVVASTPDMK
                   *** ****** ***********.********.****************************

Lh8105_09555       VTDDSLKPLQNYFKNHTAAVKKLDSNLRSGRDDGEIQLIEDGRYFLFFSKYKLRVQCYRP
HUO_RS09975        VTDDSLKPLQNYFKNHTAAVKKLDSNLRSGRDDGEIQLIEDGRYFLFFSKYKLRVQCYRP
BCM45_RS08820      VTDDSLKPLQNYFKNHTVAVKKLDSNLRSGRDDGEIQLIEDGRYFLFFSKYKLRVQCYRP
Lh8627_00875       VTDDSLKPLQNYFKNHTAAVKKLDSNLRSGRDDGEIQLIEDGRYFLFFSKYKLRVQCYRP
LBH_RS08120        VTDDSLKPLQNYFKNHTAAVKKLDSNLRSGRDDGEIQLIEDGRYFLFFSKYKLRVQCYRP
TU99_RS09465       VTDDSLKPLQNYFKNHTAAVKKLDSNLRSGRDDGEIQLIEDGRYFLFFSKYKLRVQCYRP
LHV_RS08765        VTDDSLKPLQNYFKNHTAAVKKLDSNLRSGRDDGEIQLIEDGRYFLFFSKYKLRVQCYRP
Lh22155_09100      VTDDSLKPLQNYFKNHTAAVKKLDSNLRSGRDDGEIQLIEDGRYFLFFSKYKLRVQCYRP
LHE_RS13940        VTDDSLKPLQNYFKNHTAAVKKLDSNLRSGRDDGEIQLIEDGRYFLFFSKYKLRVQCYRP
ALV80_RS09300      VTDDSLKPLQNYFKNHTAAVKKLDSNLRSGRDDGEIQLIEDGRYFLFFSKYKLRVQCYRP
LBHH_RS09175       VTDDSLKPLQNYFKNHTAAVKKLDSNLRSGRDDGEIQLIEDGRYFLFFSKYKLRVQCYRP
R0052_RS08805      VTDDSLKPLQNYFKNHTAAVKKLDSNLRSGRDDGEIQLIEDGRYFLFFSKYKLRVQCYRP
                   *****************.******************************************

Lh8105_09555       QVQTNHANSTLFVNGENYGKMNGDNQNYYQDLGLVFPGRYHILVKSKVNGRKLDADSIVN
HUO_RS09975        QVQTNHANSTLFVNGENYGKMNGDNQNYYQDLGLVFPGRYHILVKSKVNGRKLDADSIVN
BCM45_RS08820      QVQTNHANSTLFVNGEDYGKMNGDNQNYYQDLGLVFPGRYHILVKSKVNGRKLDADSIVN
Lh8627_00875       QVQTNHANSTLFVNGENYGKMNGDNQNYYQDLGLVFPGRYHILVKSKVNGRKLDADSIVN
LBH_RS08120        QVQTNHANSTLFVNGEDYGKMNGDNQNYYQDLGLVFPGRYHILVKSKVNGRKLDADSIVN
TU99_RS09465       QVQTNHANSTLFVNGEDYGKMNGDNQNYYQDLGLVFPGRYHILVKSKVNGRKLDADSIVN
LHV_RS08765        QVQTNHANSTLFVNGENYGKMNGDNQNYYQDLGLVFPGRYHILVKSKVNGRKLDADSIVN
Lh22155_09100      QVQTNHANSTLFVNGENYGKMNGDNQNYYQDLGLVFPGRYHILVKSKVNGRKLDADSIVN
LHE_RS13940        QVQTNHANSTLFVNGENYGKMNGDNQNYYQDLGLVFPGRYHILVKSKVNGRKLDADSIVN
ALV80_RS09300      QVQTNHANSTLFVNGEDYGKMNGGNQNYYQDLGLVFPGRYHILVKSKVNGRKLDADSIVN
LBHH_RS09175       QVQTNHANSTLFVNGEDYGKMNGGNQNYYQDLGLVFPGRYHILVKSKVNGRKLDADSIVN
R0052_RS08805      QVQTNHANSTLFVNGEDYGKMNGGNQNYYQDLGLVFPGRYHILVKSKVNGRKLDADSIVN
                   ****************:******.************************************

Lh8105_09555       IWSNKTVNMKIKTATFQIRSVPNGVVYINDQKAATLNKKGHYTFKDYPLAKRMEIYVKSK
HUO_RS09975        IWSNKTVNMKIKTATFQIRSVPNGVVYINDHKAATLNKKGHYTFKDYPLAKRMEIYVKSK
BCM45_RS08820      IWSNKTVNMKIKTATFQIRSVPNGVVYINDHKAATLNKKGHYTFKDYPLAKRMEIYVKSK
Lh8627_00875       IWSNKTVNMKIKTATFQIRSVPNGVVYINDHKAATLNKKGHYTFKDYPLAKRMEIYVKSK
LBH_RS08120        IWSNKTVNMKIKTATFQIRSVPNGVVYINDHKAATLNKKGHYTFKDYPLAKRMEIYVKSK
TU99_RS09465       IWSNKTVNMKIKTATFQIRSVPNGVVYINDHKAATLNKKGHYTFKDYPLAKRMEIYVKSK
LHV_RS08765        IWSNKTVNMKIKTATFQIRSVPNGVVYINDHKAATLNKKGHYTFKDYPLAKRMEIYVKSK
Lh22155_09100      IWSNKTVNMKIKTATFQIRSVPNGVVYINDQKAATLNKKGHYTFKDYPLAKRMEIYVKSK
LHE_RS13940        IWSNKTVNMKIKTATFQIRSVPNGVVYINDHKAATLNKKGHYTFKDYPLAKRMEIYVKSK
ALV80_RS09300      IWSDKTVNMKIKTATFQIRSVPNGVVYINDHKAATLNKKGHYTFKDYPLAKRMEIYVKSK
LBHH_RS09175       IWSDKTVNMKIKTATFQIRSVPNGVVYINDHKAATLNKKGHYTFKDYPLAKRMEIYVKSK
R0052_RS08805      IWSNKTVNMKIKTATFQIRSVPNGVVYINDHKAATLNKKGHYTFKDYPLAKRMEIYVKSK
                   ***:**************************:*****************************

Lh8105_09555       ADGKTIKSERVTDLSQLISAEFSDSEDDVTDYDGAADYQGNGEKDVYQDAEGDYIVNPIW
HUO_RS09975        ADGKTIKSERVTDLSQLISAEFSDSEDDVTDYDGAADYQGNGEKDVYQDAEGDYIVNPIW
BCM45_RS08820      ADGKTIKSERVTDLSQLISAEFSDSEDDVTDYDGAADYQGNGEKDVYQDAEGDYIVNPIW
Lh8627_00875       ADGKTIKSERVTDLSQLISAEFSDSEDDVTDYDGAADYQGNGEKDVYQDAEGDYIVNPIW
LBH_RS08120        ADGKTIKSERVTDLSQLISAEFSDSEDDVTDYDGAADYQGNGEKDVYQDAEGDYIVNPIW
TU99_RS09465       ADGKTIKSERVTDLSQLISAEFSDSEDDVTDYDGAADYQGNGEKDVYQDAEGDYIVNPIW
LHV_RS08765        ADGKTIKSERVTDLSQLISAEFSDSEDDVTDYDGAADYQGNGEKDVYQDAEGDYIVNPIW
Lh22155_09100      ADGKTIKSERVTDLSQLISAEFSDSEDDVTDYDGAADYQGNGEKDVYQDAEGDYIVNPIW
LHE_RS13940        ADGKTIKSERVTDLSQLISAEFSDSEDDVTDYDGAADYQGNGEKDVYQDAEGDYIVNPIW
ALV80_RS09300      ADGKTIKSERVTDLSQSISAEFSDSEDDVTDYDGAADYQGNGEKDVYQDAEGDYIVNPIW
LBHH_RS09175       ADGKTIKSERVTDLSQSISAEFSDSEDDVTDYDGAADYQGNGEKDVYQDAEGDYIVNPIW
R0052_RS08805      ADGKTIKSERVTDLSQSISAEFSDSEDDVTDYDGAADYQGNGEKDVYQDAEGDYIVNPIW
                   **************** *******************************************

Lh8105_09555       PGLIKVEDAASMLYTNFKKPMVTNFENGKENADYKKIEQQIKKWKKDKKLKKFNVEVKVL
HUO_RS09975        PGLIKVEDAASMLYTNFKKPMVTNFENGKENADYKKIEQQIKKWKKDKKLKKFNVEVKVL
BCM45_RS08820      PGLIKVEDAARMLYTNFKKPMVTNFENGKENADYKKIEQQIKKWKKDKKLKKFNVEVKVL
Lh8627_00875       PGLIKVEDAASMLYTNFKKPMVTNFENGKENADYKKIEQQIKKLKKDKKLKKFNVEVKVL
LBH_RS08120        PGLIKVEDAARMLYTNFKKPMVTNFENGKENADYKKIEQQIKKWKKDKKLKKFNVEVKVL
TU99_RS09465       PGLIKVEDAARMLYTNFKKPMVTNFENGKENADYKKIEQQIKKWKKDKKLKKFNVEVKVL
LHV_RS08765        PGLIKVEDAARMLYTNFKKPMVTNFENGKENADYKKIEQQIKKWKKDKKLKKFNVEVKVL
Lh22155_09100      PGLIKVEDAASMLYTNFKKPMVTNFENGKENADYKKIEQQIKKWKKDKKLKKFNVEVKVL
LHE_RS13940        PGLIKVEDAASMLYTNFKKPMVTNFENGKENADYKKIEQQIKKWKKDKKLKKFNVEVKVL
ALV80_RS09300      PGLIKVEDAARMLYTNFKKPMVTNFENGKENADYKKIEQQIKKWKKDKKLKKFNVEVKVL
LBHH_RS09175       PGLIKVEDAARMLYTNFKKPMVTNFENGKENADYKKIEQQIKKWKKDKKLKKFNVEVKVL
R0052_RS08805      PGLIKVEDAASMLYTNFKKPMVTNFENGKENADYKKIEQQIKKWKKDKKLKKFNVEVKVL
                   ********** ******************************** ****************

Lh8105_09555       SVLPGKRNYSKIDYEVTFIKKYKDKSKKKEKLLYQDAVLHLVRN---------CQIFCVN
HUO_RS09975        SVLPGKRNYSKIDYEVTFIKKYKDKIKEKEKLLYQDAVLHLVNGHQEIQTLGKCKLIKTK
BCM45_RS08820      SVLPGKRNYSKIDYEVTFIKKYKDKSKEKEKLLYQDAVLHLVNGHQEIQTLGKCKLIKTK
Lh8627_00875       SVLPGKRNYSKIDYEVTFIKKYKDKSKKKEKLLYQDAVLHLVNGHQEIQTLGKCKLIKTK
LBH_RS08120        SVLPGKRNYSKIDYEVTFIKKYKDKSKKKEKLLYQDAVLHLVNGHQEIQTLGKCKLIKTK
TU99_RS09465       SVLPGKRNYSKIDYEVTFIKKYKDKSKKKEKLLYQDAVLHLVNGHQEIQTLGKCKLIKTK
LHV_RS08765        SVLPGKRNYSKIDYEVTFIKKYKDKSKKKEKLLYQDAVLHLVNGHQEIQTLGKCKLIKTK
Lh22155_09100      SVLPGKRNYSKIDYEVTFIKKYKDKSKKKEKLLYQDAVLHLVNGHQEIQTLGKCKLIKTK
LHE_RS13940        SVLPGKRNYSKIDYEVTFIKKYKDKSKKKEKLLYQDAVLHLVNGHQEIQTLGKCKLIKTK
ALV80_RS09300      SVLPGKRNYSKIDYEVTFIKKYKDKSKEKEKLLYQDAVLHLVNGHQEIQTLGKCKLIKTK
LBHH_RS09175       SVLPGKRNYSKIDYEVTFIKKYKDKSKEKEKLLYQDAVLHLVNGHQEIQTLGKCKLIKTK
R0052_RS08805      SVLPGKRNYSKIDYEVTFIKKYKDKSKKKEKLLYQDAVLHLVNGHQEIQTLGKCKLIKTK
                   ************************* *:**************..         *::: .:

Lh8105_09555       RSFS
HUO_RS09975        TSN-
BCM45_RS08820      TSN-
Lh8627_00875       TSN-
LBH_RS08120        TSN-
TU99_RS09465       TSN-
LHV_RS08765        TSN-
Lh22155_09100      TSN-
LHE_RS13940        TSN-
ALV80_RS09300      TSN-
LBHH_RS09175       TSN-
R0052_RS08805      TSN-
                    *  
