# Supplementary material for: Comparative Genomics of Completely Sequenced Lactobacillus helveticus Genomes Provides Insights into Strain-Specific Genes and Resolves Metagenomics Data Down to the Strain Level
Source: Front Microbiol. 2018 Jan 30;9:63. doi: 10.3389/fmicb.2018.00063 (PMC5797582; doi:10.3389/fmicb.2018.00063)
Supplement: Supplementary Data Sheet 2 — Result files of pan-core genome analysis. For descriptions, see Supplementary Table 10. [file DataSheet2.ZIP › HMMs_coreGenome/clw/HUO_RS10015.clw]

MUSCLE (3.8) multiple sequence alignment


LBH_RS08155        MKVRKAIIPAAGLGTRFLPATKALPKEMLPIVDKPVIQFIVEEAKASGIEDILIVTGKNK
LHE_RS13900        MKVRKAIIPAAGLGTRFLPATKALPKEMLPIVDKPVIQFIVEEAKASGIEDILIVTGKNK
HUO_RS10015        MKVRKAIIPAAGLGTRFLPATKALPKEMLPIVDKPVIQFIVEEAKASGIEDILIVTGKNK
Lh8627_00835       MKVRKAIIPAAGLGTRFLPATKALPKEMLPIVDKPVIQFIVEEAKASGIEDILIVTGKNK
R0052_RS08860      MKVRKAIIPAAGLGTRFLPATKALPKEMLPIVDKPTIQFIVEEAKASGIEDILIVTGKNK
ALV80_RS09355      MKVRKAIIPAAGLGTRFLPATKALPKEMLPIVDKPTIQFIVEEAKASGIEDILIVTGKNK
LBHH_RS09240       MKVRKAIIPAAGLGTRFLPATKALPKEMLPIVDKPTIQFIVEEAKASGIEDILIVTGKNK
TU99_RS09500       MKVRKAIIPAAGLGTRFLPATKALPKEMLPIVDKPVIQFIVEEAKASGIEDILIVTGKNK
BCM45_RS08785      MKVRKAIIPAAGLGTRFLPATKAMPKEMLPIVDKPVIQFIVEEAKASGIEDILIVTGKNK
LHV_RS08805        MKVRKAIIPAAGLGTRFLPATKAMPKEMLPIVDKPTIQFIVEEAKASGIEDILIVTGKNK
Lh8105_09595       MKVRKAIIPAAGLGTRFLPATKAMPKEMLPIVDKPTIQFIVEEAKASGIEDILIVTGKNK
Lh22155_09140      MKVRKAIIPAAGLGTRFLPATKAMPKEMLPIVDKPTIQFIVEEAKASGIEDILIVTGKNK
                   ***********************:***********.************************

LBH_RS08155        RAIENHFDSNPELEQDLEKTGKSGLLKLTQEITDLGVNVYYTRQPYPAGLGDAVYRARSF
LHE_RS13900        RAIENHFDSNPELEQDLEKTGKSGLLKLTQEITDLGVNVYYTRQPYPAGLGDAVYRARSF
HUO_RS10015        RAIENHFDSNPELEQDLEKTGKSGLLKLTQEITDLGVNVYYTRQPYPAGLGDAVYRARSF
Lh8627_00835       RAIENHFDSNPELEQDLEKTGKSGLLKLTQEITDLGVNVYYTRQPYPAGLGDAVYRARSF
R0052_RS08860      RAIENHFDSNPELEQDLEKTGKSGLLKLTQEITDLGVNLYYTRQPYPAGLGDAVYRARSF
ALV80_RS09355      RAIENHFDSNPELEQDLEKTGKSGLLKLTQEITDLGVNLYYTRQPYPAGLGDAIYRARSF
LBHH_RS09240       RAIENHFDSNPELEQDLEKTGKSGLLKLTQEITDLGVNLYYTRQPYPAGLGDAIYRARSF
TU99_RS09500       RAIENHFDSNPELEQDLEKTGKSGLLKLTQEITDLGVNVYYTRQPYPAGLGDAVYRARSF
BCM45_RS08785      RAIENHFDSNPELEQDLEKTGKSGLLKLTQEITDLGVNVYYTRQPYPAGLGDAVYRARSF
LHV_RS08805        RAIENHFDSNPELEQDLEKTGKSGLLKLTQEITDLGVNVYYTRQPYPAGLGDAVYRARSF
Lh8105_09595       RAIENHFDSNPELEQDLEKTGKSGLLKLTQEITDLGVNVYYTRQPYPAGLGDAVYRARSF
Lh22155_09140      RAIENHFDSNPELEQDLEKTGKSGLLKLTQEITDLGVNMYYTRQPYPAGLGDAVYRARSF
                   **************************************:**************:******

LBH_RS08155        VAGEPFVIMLGDDFDLMKDKVPLTKQLINDYDKTHASTIAVMKVPHKEVSKYGVIAPDGK
LHE_RS13900        VAGEPFVIMLGDDFDLMKDKVPLTKQLINDYDKTHASTIAVMKVPHKEVSKYGVIAPDGN
HUO_RS10015        VAGEPFVIMLGDDFDLMKDKVPLTKQLINDYDKTHASTIAVMKVPHKEVSKYGVIAPDGN
Lh8627_00835       VAGESFVIMLGDDFDLMKDKVPLTKQLINDYDKTHASTIAVMKVPHKEVSKYGVIAPDGN
R0052_RS08860      VAGEPFVIMLGD--DLMKDKVPLTKQLINDYDKTHASTIAVMKVPHKEVSKYGVIAPDGN
ALV80_RS09355      VAGEPFVIMLGD--DLMKDKVPLTKQLINDYDKTHASTIAVMKVPHKEVSKFGVIAPDGN
LBHH_RS09240       VAGEPFVIMLGD--DLMKDKVPLTKQLINDYDKTHASTIAVMKVPHKEVSKFGVIAPDGN
TU99_RS09500       VAGEPFVIMLGD--DLMKDKVPLTKQLINDYDKTHASTIAVMKVPHKEVSKFGVIAPDGN
BCM45_RS08785      VAGEPFVIMLGD--DLMKDKVPLTKQLINDYDKTHASTIAVMKVPHKEVSKFGVIAPDGK
LHV_RS08805        VAGEPFVIMLGD--DLMKDKVPLTKQLINDYDKTHASTIAVMKVPHKEVSKFGVIAPDGN
Lh8105_09595       VAGEPFVIMLGD--DLMKDKVPLTKQLINDYDKTHASTIAVMKVPHKEVSKFGVIAPDGN
Lh22155_09140      VAGEPFVIMLGD--DLMKDKVPLTKQLINDYDKTHASTIAVMKVPHKEVSKFGVIAPDGN
                   ****.*******  *************************************:*******:

LBH_RS08155        IAPDLYNVKKFVEKPAVDKAPSDLAIIGRYLLTPEIFDILEHQKPGRGGEFQLTDAIDTM
LHE_RS13900        IAPDLYNVKKFVEKPAVDKAPSDLAIIGRYLLTPEIFDILEHQKPGRGGEFQLTDAIDTM
HUO_RS10015        IAPDLYNVKKFVEKPAVDKAPSDLAIIGRYLLTPEIFDILEHQKPGRGGEFQLTDAIDTM
Lh8627_00835       IAPDLYNVKKFVEKPAVDKAPSDLAIIGRYLLTPEIFDILEHQKPGRGGEFQLTDAIDTM
R0052_RS08860      IAPDLYNVKNFVEKPAVDKAPSDLAIIGRYLLTPEIFDILEHQKSGRGGEIQLTDAIDTM
ALV80_RS09355      IAPDLYNVKNFVEKPAVDKAPSDLAIIGRYLLTPEIFDILEHQKPGRGGEIQLTDAINTM
LBHH_RS09240       IAPDLYNVKNFVEKPAVDKAPSDLAIIGRYLLTPEIFDILEHQKPGRGGEIQLTDAINTM
TU99_RS09500       IAPDLYNVKNFVEKPAVDKAPSDLAIIGRYLLTPEIFDILEHQKPGRGGEIQLTDAIDTM
BCM45_RS08785      IAPDLYNVKNFVEKPAVDKAPSDLAIIGRYLLTPEIFDILEHQKPGRGGEIQLTDAIDTM
LHV_RS08805        IAPDLYNVKNFVEKPAVDKAPSDLAIIGRYLLTPEIFDILEHQKPGRGGEIQLTDAIDTM
Lh8105_09595       IAPDLYNVKNFVEKPAVDKAPSDLAIIGRYLLTPEIFDILEHQKPGRGGEIQLTDAIDTM
Lh22155_09140      IAPDLYNVKNFVEKPAVDKAPSDLAIIGRYLLTPEIFDILEHQKPGRGGEIQLTDAIDTM
                   *********:**********************************.*****:******:**

LBH_RS08155        NKTQRVFAHVFKGECFDVGNKEGYLETSIQYGLIHPETRDALRKYIKELGKKL
LHE_RS13900        NKTQRVFAHVFKGECFDVGNKEGYLETSIQYGLIHPETRDALRKYIKELGKKL
HUO_RS10015        NKTQRVFAHVFKGECFDVGNKEGYLETSIQYGLIHPETRDALRKYIKELGKKL
Lh8627_00835       NKTQRVFAHVFKGECFDVGNKEGYLETSIQYGLIHPETRDALRKYIKELGKKL
R0052_RS08860      NKTQRVFAHVFKGERFDVGNKEGYLETSIQYGLIHPETRDALRKYIKELGKKL
ALV80_RS09355      NKTQRVFAHVFKGERFDVGNKEGYLETSIQYGLIHPETRDALRKYIKELGKKL
LBHH_RS09240       NKTQRVFAHVFKGERFDVGNKEGYLETSIQYGLIHPETRDALRKYIKELGKKL
TU99_RS09500       NKTQRVFAHVFKGERFDVGNKEGYLETSIQYGLIHPETRDALRKYIKELGKKL
BCM45_RS08785      NKTQRVFAHVFKGERFDVGNKEGYLETSIQYGLIHPETRDALRKYIKELGKKL
LHV_RS08805        NKTQRVFAHVFKGERFDVGNKEGYLETSIQYGLIHPETRDALRKYIKELGKKL
Lh8105_09595       NKTQRVFAHVFKGERFDVGNKEGYLETSIQYGLIHPETRDALRKYIKELGKKL
Lh22155_09140      NKTQRVFAHVFKGERFDVGNKEGYLETSIQYGLIHPETRDALRKYIKELGKKL
                   ************** **************************************
