# Supplementary material for: Comparative Genomics of Completely Sequenced Lactobacillus helveticus Genomes Provides Insights into Strain-Specific Genes and Resolves Metagenomics Data Down to the Strain Level
Source: Front Microbiol. 2018 Jan 30;9:63. doi: 10.3389/fmicb.2018.00063 (PMC5797582; doi:10.3389/fmicb.2018.00063)
Supplement: Supplementary Data Sheet 2 — Result files of pan-core genome analysis. For descriptions, see Supplementary Table 10. [file DataSheet2.ZIP › HMMs_coreGenome/clw/ALV80_RS09640.clw]

MUSCLE (3.8) multiple sequence alignment


LHE_RS13615        MKKIILIAGPSGAGKTTISDYLNEKYGIPRVLTHTTRPMRPGEKQNFSYHFETDESFKTL
Lh8105_09785       MKKIILIAGPSGAGKTTISDYLNEKYGIPRVLTHTTRPMRPGEKQNFSYHFETDESFKTL
ALV80_RS09640      MKKIILIAGPSGAGKTTISDYLNEKCGIPRVLTHTTRPMRPGEKQNFSYHFETDESFKTL
LBHH_RS09375       MKKIILIAGPSGAGKTTISDYLNEKCGIPRVLTHTTRPMRPGEKQNFSYHFETDESFKTL
BCM45_RS08630      MKKIILIAGPSGAGKTTISDYLNEKYGIPRVLTHTTRPMRPGEKQNFSYHFETDESFKTL
Lh8627_09200       MKKIILIAGPSGAGKTTISDYLNEKYGIPRVLTHTTRPMRSGEKQNFSYYFETDESFKTL
Lh22155_09590      MKKIILIAGPSGAGKTTISDYLNEKYGIPRVLTHTTRPMRPGEKQNFSYYFETDESFKTL
LBH_RS08295        MKKIILIAGPSGAGKTTISDYLNEKYGIPRVLTHTTRPMRPGEKQNFSYYFETDESFKTL
HUO_RS10170        MKKIILIAGPSGAGKTTISDYLNEKYGIPRVLTHTTRPMRPGEKQNFSYYFETDESFKTL
TU99_RS09675       MKKIILIAGPSGAGKTTISDYLNEKYGIPRVLTHTTRPMRSGEKQNFSYYFETDESFKTL
LHV_RS08980        MKKIILIAGPSGAGKTTISDYLNEKYGIPRVLTHTTRPMRSGEKQNFSYHFETDESFKTL
R0052_RS09300      MKKIILIAGPSGAGKTTISDYLNEKYGIPRVLTHTTRPMRPGEKQNFSYHFETDESFKTL
                   ************************* **************.********:**********

LHE_RS13615        HFFEHIRYGSYQYGSSREALNLAWKKSDLVSLIVDIKGVYTYLKQLGNKVYFLYVTTSTK
Lh8105_09785       HFFEHIRYGSYQYGSSREALNLAWKKSDLVSLIVDIKGVYTYLKQLGNKVYFLYVTTSTK
ALV80_RS09640      HFFEHIRYGSYQYGSSREALNLAWKKSDLVSLIVDIKGVYTYLKQLGNKVYFLYVTTSTK
LBHH_RS09375       HFFEHIRYGSYQYGSSREALNLAWKKSDLVSLIVDIKGVYTYLKQLGNKVYFLYVTTSTK
BCM45_RS08630      HFFEHIRYGSYQYGSSREALNLAWKKSDLVSLIVDIKGVYTYLKQLGNKVYFLYVTTSTK
Lh8627_09200       HFFEHIRYGSYQYGSSREALNLAWKKSDLVSLIVDIKGVYTYLKQLGNKVYFLYVTTSTK
Lh22155_09590      HFFEHIRYGSYQYGSSREALNLAWKKSDLVSLIVDIKGVYTYLKQLGNKVYFLYVTTSTK
LBH_RS08295        HFFEHIRYGSYQYGSSREALNLAWKKSDLVSLIVDIKGVYTYLKQLGNKVYFLYVTTSTK
HUO_RS10170        HFFEHIRYGSYQYGSSREALNLAWKKSDLVSLIVDIKGVYTYLKQLGNKVYFLYVTTSTK
TU99_RS09675       HFFEHIRYGSYQYGSSREALNLAWKKSDLVSLIVDIKGVYTYLKQLGNKVYFLYVTTSTK
LHV_RS08980        HFFEHIRYGSYQYGSSREALNLAWKKSDLVSLIVDIKGVYTYLKQLGNKVYFLYVTTSTK
R0052_RS09300      HFFEHIRYGSYQYGSSREALNLAWKKSDLVSLIVDIKGVYTYLKQLGNKVYFLYVTTSTK
                   ************************************************************

LHE_RS13615        EELKERLLKRGDDPEKIKERLSGIELNLLPKDLKEYAHILVNDNLSETKSKLDSIVSRLK
Lh8105_09785       EELKERLLKRGDDPEKIKERLSGIELNLLPKDLKEYAHILVNDNLSETKSKLDSIVSRLK
ALV80_RS09640      EELKERLLKRGDDPEKIKERLSGSELNLLPKDLKEYAHILVNDNLSETKSKLDSIVSRLE
LBHH_RS09375       EELKERLLKRGDDPEKIKERLSGSELNLLPKDLKEYAHILVNDNLSETKSKLDSIVSRLE
BCM45_RS08630      EELKERLLKRGDDPEKIKERLSGSELNLLPKDLKEYAHILVNDNLSETKSKLDSIVSRLE
Lh8627_09200       EELKERLLKRGDDPKKIKERLSGSELNLLPKDLKEYAHILVNDNLSETKSKLDSIVSRLE
Lh22155_09590      EELKERLLKRGDDPEKIKERLSGSELNLLPKDLKEYAHILVNDNLSETKSKLDSIVSRLE
LBH_RS08295        EELKERLLKRGDDPEKIKERLSGSELNLLPKDLKEYAHILVNDNLSETKSKLDSIVSRLE
HUO_RS10170        EELKERLLKRGDDPEKIKERLSGSELNLLPKDLKEYAHILVNDNLSETKSKLDSIVSRLE
TU99_RS09675       EELKERLLKRGDDPEKIKERLSGSELNLLPKDLKEYAHILVNDNLSETKSKLDSIVSRLE
LHV_RS08980        EELKERLLKRGDDPEKIKERLSGSELNLLSEDLKEYAHILVNDNLSETKSKLDSIVSRLE
R0052_RS09300      EELKERLLKRGDDPEKIKERLSGSELNLLPEDLKEYAHILVNDNLSETKSKLDSILSRLE
                   **************:******** *****.:************************:***:

LHE_RS13615        K
Lh8105_09785       K
ALV80_RS09640      K
LBHH_RS09375       K
BCM45_RS08630      K
Lh8627_09200       K
Lh22155_09590      K
LBH_RS08295        K
HUO_RS10170        K
TU99_RS09675       K
LHV_RS08980        E
R0052_RS09300      E
                   :
