# Supplementary material for: Comparative Genomics of Completely Sequenced Lactobacillus helveticus Genomes Provides Insights into Strain-Specific Genes and Resolves Metagenomics Data Down to the Strain Level
Source: Front Microbiol. 2018 Jan 30;9:63. doi: 10.3389/fmicb.2018.00063 (PMC5797582; doi:10.3389/fmicb.2018.00063)
Supplement: Supplementary Data Sheet 2 — Result files of pan-core genome analysis. For descriptions, see Supplementary Table 10. [file DataSheet2.ZIP › HMMs_coreGenome/clw/BCM45_RS08360.clw]

MUSCLE (3.8) multiple sequence alignment


R0052_RS09605      MARKKEISKDKILDTAYKMAIKGGIEGLTARSIAKAGHFSTQPLYLEFDNMGDLRNQVLK
ALV80_RS09920      MARKKEISKDKILDTAYKMAIKGGIEGLTARSIAKAGHFSTQPLYLEFDNMGDLRNQVLK
LBHH_RS09615       MARKKEISKDKILDTAYKMAIKGGIEGLTARSIAKAGHFSTQPLYLEFDNMGDLRNQVLK
LBHH_RS09845       MARKKEISKDKILDTAYKMAIKGGIEGLTARSIAKAGHFSTQPLYLEFDNMGDLRNQVLK
LHE_RS13295        MARKKEISKDKILDTAYRMAIKGGIEGLTARSIAKAGHFSTQPLYLEFDNMGDLRNQVLK
Lh8627_00560       MARKKEISKDKILDTAYRMAIKGGIEGLTARSIAKAGHFSTQPLYLEFDNMGDLRNQVLK
LBH_RS08580        MARKKEISKDKILDTAYKMAIKGGIEGLTARSIAKAGHFSTQPLYLEFDNMGDLRNQVLK
Lh8105_10085       MARKKEISKDKILDTAYKMAIKGGIEGLTARSIAKAGHFSTQPLYLEFDNMGDLRNQVLK
HUO_RS10445        MARKKEISKDKILDTAYKMAIKGGIEGLTARSIAKAGHFSTQPLYLEFDNMGDLRNQVLK
BCM45_RS08360      MARKKEISKDKILDTAYKMAIKGGIEGLTARSIAKAGHFSTQPLYLEFDNMGDLRNQVLK
LHV_RS09275        MARKKEISKDKILDTAYKMAIKGGIEGLTARSIAKAGHFSTQPLYLEFDNMGDLRNQVLK
Lh22155_09860      MARKKEISKDKILDTAYKMAIKGGIEGLTARSIAKAGHFSTQPLYLEFDNMGDLRNQVLK
TU99_RS09970       MARKKEISKDKILDTAYKMAIKGGIEGLTARSIAKAGHFSTQPLYLEFDNMGDLRNQVLK
                   *****************.******************************************

R0052_RS09605      RISSDLRTHTLHQKVTGKPLIDLDLSYIDFAQKHVNLFRAMFVDGKFGSKIIADTLMDLG
ALV80_RS09920      RISSDLRTHTLHQKFTGEPLIDLDLSYIDFAQKHVNLFRAMFVDGKLGSKIIADTLMDLG
LBHH_RS09615       RISSDLRTHTLHQKFTGEPLIDLDLSYIDFAQKHVNLFRAMFVDGKLGSKIIADTLMDLG
LBHH_RS09845       RISSDLRTHTLHQKFTGEPLIDLDLSYIDFAQKHVNLFRAMFVDGKLGSKIIADTLMDLG
LHE_RS13295        RISSDLRTHTLHQKFTGEPLIDLDLSYIDFAQKHVNLFRAMFVDGKFGSKIIADTLMDLG
Lh8627_00560       RISSDLRTHTLHQKFTGEPLIDLDLSYIDFAQKHVNLFRAMFVDGKFGSKIIADTLMDLG
LBH_RS08580        RISSDLRTHTLHQKFTGEPLIDLDLSYIDFAQKHVNLFRAMFVDGKFGSKIIADTLMDLG
Lh8105_10085       RISSDLRTHTLHQKFTGEPLIDLDLSYIDFAQKHVNLFRAMFVDGKFGSKIIADTLMDLG
HUO_RS10445        RISSDLRTHTLHQKFTGEPLIDLDLSYIDFAQKHVNLFRAMFVDGKFGSKIIADTLMDLG
BCM45_RS08360      RISSDLRTHTLHQKFTGEPLIDLDLSYIDFAQKHVNLFRAMFVDGKFGSKIIADTLMDLG
LHV_RS09275        RISSDLRTHTLHQKFTGEPLIDLDLSYIDFAQKHVNLFRAMFVDGKFGSKIIADTLMDLG
Lh22155_09860      RISSDLRTHTLHQKFTGEPLIDLDLSYIDFAQKHVNLFRAMFVDGKFGSKIIADTLMDLG
TU99_RS09970       RISSDLRTHTLHQKFTGEPLIDLDLSYIDFAQKHVNLFRAMFVDGKFGSKIIADTLMDLG
                   **************.**:****************************:*************

R0052_RS09605      IEKFNEQYPDTGYDKDKINDIVIANWISTTGMAALVVNEIASFNQNQIINVLNAQIHDAM
ALV80_RS09920      IEKFNEQYPDTGYDKDKINDIVIANWISTTGMAALVVNEIASFNQNQIINVLDAQIHDAM
LBHH_RS09615       IEKFNEQYPDTGYDKDKINDIVIANWISTTGMAALVVNEIASFNQNQIINVLDAQIHDAM
LBHH_RS09845       IEKFNEQYPDTGYDKDKINDIVIANWISTTGMAALVVNEIASFNQNQIINVLDAQIHDAM
LHE_RS13295        IEKFNEQYPDTGYDKDKINNIVIANWISTTGMAALVVNEIASFNQNQIINVLNAQIHDAM
Lh8627_00560       IEKFNEQYPDTGYDKDKINNIVIANWISTTGMAALVVNEIASFNQNQIINVLNAQIHDAM
LBH_RS08580        IEKFNEQYPDTGYDKDKINNIVIANWISTTGMAALVVNEIASFNQNQIINVLNAQIHDAM
Lh8105_10085       IEKFNEQYPDTGYDKDKINNIVIANWISTTGMAALVVNEIASFNQNQIINVLNAQIHDAM
HUO_RS10445        IEKFNEQYPDTGYDKDKINNIVIANWISTTGMAALVVNEIASFNQNQIINVLNAQIHDAM
BCM45_RS08360      IEKFNEQYPDTGYDKDKINNIVIANWISTTGMAALIVNEIASFNQNQIINVLNAQIHDAM
LHV_RS09275        IEKFNEQYPDTGYDKDKINNIVIANWISTTGMAALIVNEIASFNQNQIINVLNAQIHDAM
Lh22155_09860      IEKFNEQYPDTGYDKDKINNIVIANWISTTGMAALIVNEIASFNQNQIINVLNAQIHDAM
TU99_RS09970       IEKFNEQYPDTGYDKDKINNIVIANWISTTGMAALIVNEIASFNQNQIINVLNAQIHDAM
                   *******************:***************:****************:*******

R0052_RS09605      LNDRLSETEENPMFAADDEVSLKDNLA
ALV80_RS09920      LNDRLSETEENPMFAADDEASLKDNLA
LBHH_RS09615       LNDRLSETEENPMFAADDEASLKDNLA
LBHH_RS09845       LNDRLSETEENPMFAADDEASLKDNLA
LHE_RS13295        LNDRLSETEENPVFAADDEASLKDNLA
Lh8627_00560       LNDRLSETEENPVFAADDEASLKDNLA
LBH_RS08580        LNDRLSETEENSMFAADDEASLKDNLA
Lh8105_10085       LNDRLSETEENPMFAADDEASLKDNLA
HUO_RS10445        LNDRLSETEENPMFAADDEASLKDNLA
BCM45_RS08360      LNDRLSETEENPMFAADDEASLKDNLA
LHV_RS09275        LNDRLSETEENPMFAADDEASLKDNLA
Lh22155_09860      LNDRLSETEENPMFAADDEASLKDNLA
TU99_RS09970       LNDRLSETEENPMFAADDEASFKDNLA
                   ***********.:******.*:*****
