# Supplementary material for: Comparative Genomics of Completely Sequenced Lactobacillus helveticus Genomes Provides Insights into Strain-Specific Genes and Resolves Metagenomics Data Down to the Strain Level
Source: Front Microbiol. 2018 Jan 30;9:63. doi: 10.3389/fmicb.2018.00063 (PMC5797582; doi:10.3389/fmicb.2018.00063)
Supplement: Supplementary Data Sheet 2 — Result files of pan-core genome analysis. For descriptions, see Supplementary Table 10. [file DataSheet2.ZIP › HMMs_coreGenome/clw/LBH_RS08585.clw]

MUSCLE (3.8) multiple sequence alignment


ALV80_RS09925      MAEGPENKSIELTTDYADHTINMKFSDNLTDDRERGYILSAAFFSFCAAQGLDKQAVIEM
LBHH_RS09620       MAEGPENKSIELTTDYADHTINMKFSDNLTDDRERGYILSAAFFSFCAAQGLDKQAVIEM
LBHH_RS09850       MAEGPENKSIELTTDYADHTINMKFSDNLTDDRERGYILSAAFFSFCAAQGLDKQAVIEM
R0052_RS09610      MAEGPENKSIELTTDYADHTINMKFSDNLTDDRERGYILSAAFFSFCAAQGLDKQAVIEM
LHE_RS13290        MAEGPENKSIELTTDYADQTINMKFSDNLTDDRERGYILSAAFFSFCAAQGLDKQAVIEM
BCM45_RS08345      MAEGPENKSIELTTDYADQTINMKFSDNLTDDRERGYILSAAFFSFCAAQGLDKQAVIEM
Lh8627_00565       MAEGPENKSIELTTDYADQTINMKFSDNLTDDRERGYILSAAFFSFCAAQGLDKQAVIEM
LBH_RS08585        MAEGPENKSIELTTDYADQTINMKFSDNLTDDRERGYILSAAFFSFCAAQGLDKQAVIEM
HUO_RS10450        MAEGPENKSIELTTDYADQTINMKFSDNLTDDRERGYILSAAFFSFCAAQGLDKQAVIEM
TU99_RS09975       MAEGPENKSIELTTDYADQTINMKFSDNLTDDRERGYILSAAFFSFCAAQGLDKQAVIEM
LHV_RS09290        MAEGPENKSIELTTDYADQTINMKFSDNLTDDSERGYILSAAFFSFCAAQGLDKQAVIEM
Lh22155_09875      MAEGPENKSIELTTDYADQTINMKFSDNLTDDSERGYILSAAFFSFCAAQGLDKQAVIEM
Lh8105_10100       MAEGPENKSIELTTDYADQTINMKFSDNLTDDSERGYILSAAFFSFCAAQGLDKQAVIEM
                   ******************:************* ***************************

ALV80_RS09925      VSSHYDQFTGDNGSSLFKRL
LBHH_RS09620       VSSHYDQFTGDNGSSLFKRL
LBHH_RS09850       VSSHYDQFTGDNGSSLFKRL
R0052_RS09610      VSSHYDQFTGDNGSSLFK--
LHE_RS13290        VSSHYDQFTGDNGSSLFKRL
BCM45_RS08345      VSSHYDQFTGDNGSSLFKRL
Lh8627_00565       VSSHYDQFTGDNGSSLFKRL
LBH_RS08585        VSSHYDQFTGDNGSSLFKRL
HUO_RS10450        VSSHYDQFTGDNGSSLFKRL
TU99_RS09975       VSSHYDQFTGDNGSSLFKRL
LHV_RS09290        VSSHYDQFTGDNGSSLFKRL
Lh22155_09875      VSSHYDQFTGDNGSSLFKRL
Lh8105_10100       VSSHYDQFTGDNGSSLFKRL
                   ******************  
