# Supplementary material for: Comparative Genomics of Completely Sequenced Lactobacillus helveticus Genomes Provides Insights into Strain-Specific Genes and Resolves Metagenomics Data Down to the Strain Level
Source: Front Microbiol. 2018 Jan 30;9:63. doi: 10.3389/fmicb.2018.00063 (PMC5797582; doi:10.3389/fmicb.2018.00063)
Supplement: Supplementary Data Sheet 2 — Result files of pan-core genome analysis. For descriptions, see Supplementary Table 10. [file DataSheet2.ZIP › HMMs_coreGenome/clw/LHE_RS13260.clw]

MUSCLE (3.8) multiple sequence alignment


LHV_RS09320        MSRITIERDGLTLVGDREEPFGEIYDMAIIMHGFAANRNTDLLRQIADDLRDENVASVRF
Lh22155_09905      MSRITIERDGLTLVGDREEPFGEIYDMAIIMHGFAANRNTDLLRQIADDLRDENVASVRF
Lh8105_10130       MSRITIERDGLTLVGDREEPFGEIYDMAIIMHGFAANRNTDLLRQIADDLRDENVASVRF
LHE_RS13260        MSRITIERDGLTLVGDREEPFGEIYDMAIIMHGFTANRNTDLLRQIADDLRDENVASVRF
Lh8627_00595       MSRITIERDGLTLVGDREEPFGEIYDMAIIMHGFTANRNTDLLRQIADDLRDENVASVRF
BCM45_RS08315      MSRITIERDGLTLVGDREEPFGEIYDMAIIMHGFTANRNTDLLRQIADDLRDENVASVRF
LBH_RS08615        MSRITIERDGLTLVGDREEPFGEIYDMAIIMHGFTANRNTDLLRQIADDLRDENVASVRF
HUO_RS10480        MSRITIERDGLTLVGDREEPFGEIYDMAIIMHGFTANRNTDLLRQIADDLRDENVASVRF
TU99_RS10005       MSRITIERDGLTLVGDREEPFGEIYDMAIIMHGFTANRNTDLLRQIADDLRDENVASVRF
ALV80_RS09955      MSRITIERDGLTLVGDREEPFGEIYDMAIIMHGFTANRNTDLLRQIADDLRDENVASVRF
LBHH_RS09650       MSRITIERDGLTLVGDREEPFGEIYDMAIIMHGFTANRNTDLLRQIADDLRDENVASVRF
LBHH_RS09880       MSRITIERDGLTLVGDREEPFGEIYDMAIIMHGFTANRNTDLLRQIADDLRDENVASVRF
R0052_RS09645      MSRITIERDSLTLVGDREEPFGEIYDMAIIMHGFTANRNTDLLRQIADDLRDENVASVRF
                   *********.************************:*************************

LHV_RS09320        DFNGHGESDGKFEDMTVCNEIADGKAILDYVRTDPHVRDIFLVGHSQGGVVASMLAGLYP
Lh22155_09905      DFNGHGESDGKFEDMTVCNEIADGKAILDYVRTDPHVRDIFLVGHSQGGVVASMLAGLYP
Lh8105_10130       DFNGHGESDGKFEDMTVCNEIADGKAILDYVRTDPHVRDIFLVGHSQGGVVASMLAGLYP
LHE_RS13260        DFNGHGESDGKFEDMTVCNEIADGKAILDYVHTDPHVRDIFLVGHSQGGVVASMLAGLYP
Lh8627_00595       DFNGHGESDGKFEDMTVCNEIADGKAILDYVHTDPHVRDIFLVGHSQGGVVASMLAGLYP
BCM45_RS08315      DFNGHGESDGKFEDMTVCNEIADGKAILDYVHTDPHVRDIFLVGHSQGGVVASMLAGLYP
LBH_RS08615        DFNGHGESDGKFEDMTVCNEIADGKAILDYVHTDPHVRDIFLVGHSQGGVVASMLAGLYP
HUO_RS10480        DFNGHGESDGKFEDMTVCNEIADGKAILDYVHTDPHVRDIFLVGHSQGGVVASMLAGLYP
TU99_RS10005       DFNGHGESDGKFEDMTVCNEIADGKAILDYVHTDPHVRDIFLVGHSQGGVVASMLAGLYP
ALV80_RS09955      DFNGHGESDGKFEDMTVCNEIADGKAILDYVRTDPHVRDIFLVGHSQGGVVASMLAGLYP
LBHH_RS09650       DFNGHGESDGKFEDMTVCNEIADGKAILDYVRTDPHVRDIFLVGHSQGGVVASMLAGLYP
LBHH_RS09880       DFNGHGESDGKFEDMTVCNEIADGKAILDYVRTDPHVRDIFLVGHSQGGVVASMLAGLYP
R0052_RS09645      DFNGHGESDGKFEDMTVCNEIADGKAILDYVRTDPHVRDIFLVGHSQGGVVASMLAGLYP
                   *******************************.****************************

LHV_RS09320        DVVKKVVLLAPAAQLKDDALRSNTQGATYDPNHIPDVVPLVGNKLGMKLGGFYLRTAQVL
Lh22155_09905      DVVKKVVLLAPAAQLKDDALRSNTQGATYDPNHIPDVVPLVGNKLGMKLGGFYLRTAQVL
Lh8105_10130       DVVKKVVLLAPAAQLKDDALRSNTQGATYDPNHIPDVVPLVGNKLGMKLGGFYLRTAQVL
LHE_RS13260        DVVKKVVLLAPAAQLKDDALRGNTQGATYDPNHIPDVVPLVGNKLGMKVGGFYLRTAQVL
Lh8627_00595       DVVKKVVLLAPAAQLKDDALRGNTQGATYDPNHIPDVVPLVGNKLGMKVGGFYLRTAQVL
BCM45_RS08315      DVVKKVVLLAPAAQLKDDALRGNTQGATYDPNHIPDVVPLVGNKLGMKVGGFYLRTAQVL
LBH_RS08615        DVVKKVVLLAPAAQLKDDALRGNTQGATYDPNHIPDVVPLVGNKLGMKVGGFYLRTAQVL
HUO_RS10480        DVVKKVVLLAPAAQLKDDALRGNTQGATYDPNHIPDVVPLVGNKLGMKVGGFYLRTAQVL
TU99_RS10005       DVVKKVVLLAPAAQLKDDALRGNTQGATYDPNHIPDVVPLVGNKLGMKVGGFYLRTAQVL
ALV80_RS09955      DVVKKVVLLAPAAQLKDDALRGNTQGATYDPNHIPDVVPLVSNKLRMKLGGFYLRTAQVL
LBHH_RS09650       DVVKKVVLLAPAAQLKDDALRGNTQGATYDPNHIPDVVPLVSNKLRMKLGGFYLRTAQVL
LBHH_RS09880       DVVKKVVLLAPAAQLKDDALRGNTQGATYDPNHIPDVVPLVSNKLRMKLGGFYLRTAQVL
R0052_RS09645      DVVKKVVLLAPAAQLKDDALRGNTQGATYDPNHIPDVVPLVGNKLGMKLGGFYLRTAQVL
                   *********************.*******************.*** **:***********

LHV_RS09320        PIYEVSQCFTRPVSVIAGTNDQVVDPKYAKKYDEVYENSELHMIPNADHRFSGGYKDMAA
Lh22155_09905      PIYEVSQCFTRPVSVIAGTNDQVVDPKYAKKYDEVYENSELHMIPNADHRFSGGYKDMAA
Lh8105_10130       PIYEVSQCFTRPVSVIAGTNDQVVDPKYAKKYDEVYENSELHMIPNADHRFSGGYKDMAA
LHE_RS13260        PIYEISQRFTRPVSVIAGTNDQVVDPKYAKKYDEVYENGELHMIPNADHRFSGGYKDMAA
Lh8627_00595       PIYEISQRFTRPVSVIAGTNDQVVDPKYAKKYDEVYENGELHMIPNADHRFSGGYKDMAA
BCM45_RS08315      PIYEVSQRFTRPVSVIAGTNDQVVDPKYAKKYDEVYENSELHMIPNADHRFSGGYKDMAA
LBH_RS08615        PIYEVSQRFTRPVSVIAGTNDQVVDPKYAKKYDEVYENSELHMIPNADHRFSGGYKDMAA
HUO_RS10480        PIYEVSQRFTRPVSVIAGTNDQVVDPKYAKKYDEVYENSELHMIPNADHRFSGGYKDMAA
TU99_RS10005       PIYEVSQRFTRPVSVIAGTNDQVVDPKYAKKYDEVYENSELHMIPNADHRFSGGYKDMAA
ALV80_RS09955      PIYEVSQRFTRPVSVIAGTNDQVVDPKYAKKYDEVYENSELHMIPNADHRFSGEYKDMAA
LBHH_RS09650       PIYEVSQRFTRPVSVIAGTNDQVVDPKYAKKYDEVYENSELHMIPNADHRFSGEYKDMAA
LBHH_RS09880       PIYEVSQRFTRPVSVIAGTNDQVVDPKYAKKYDEVYENSELHMIPNADHRFSGEYKDMAA
R0052_RS09645      PIYEVSQRFTRPVSVIAGTNDQVVDPKYAKKYDEVYENSELHMIPNADHRFSGEYKDMAA
                   ****:** ******************************.************** ******

LHV_RS09320        DLTAQFLKPAF
Lh22155_09905      DLTAQFLKPAF
Lh8105_10130       DLTAQFLKPAF
LHE_RS13260        DLTAQFLKPAF
Lh8627_00595       DLTAQFLKPAF
BCM45_RS08315      DLTAQFLKPAF
LBH_RS08615        DLTAQFLKPAF
HUO_RS10480        DLTAQFLKPAF
TU99_RS10005       NLTAQFLKPAF
ALV80_RS09955      DLTAKFLKPAF
LBHH_RS09650       DLTAKFLKPAF
LBHH_RS09880       DLTAKFLKPAF
R0052_RS09645      DLTAQFLKPAF
                   :***:******
