# Supplementary material for: Comparative Genomics of Completely Sequenced Lactobacillus helveticus Genomes Provides Insights into Strain-Specific Genes and Resolves Metagenomics Data Down to the Strain Level
Source: Front Microbiol. 2018 Jan 30;9:63. doi: 10.3389/fmicb.2018.00063 (PMC5797582; doi:10.3389/fmicb.2018.00063)
Supplement: Supplementary Data Sheet 2 — Result files of pan-core genome analysis. For descriptions, see Supplementary Table 10. [file DataSheet2.ZIP › HMMs_coreGenome/clw/infA.clw]

MUSCLE (3.8) multiple sequence alignment


ALV80_RS01620      MAKDDVIEVEGKVVDTLPNAMFKVELENGATILAHVSGKIRMHYIRILPGDRVTVELSPY
LHE_RS21820        MAKDDVIEVEGKVVDTLPNAMFKVELENGATILAHVSGKIRMHYIRILPGDRVTVELSPY
BCM45_RS05705      MAKDDVIEVEGKVVDTLPNAMFKVELENGATILAHVSGKIRMHYIRILPGDRVTVELSPY
LHV_RS01645        MAKDDVIEVEGKVVDTLPNAMFKVELENGATILAHVSGKIRMHYIRILPGDRVTVELSPY
Lh22155_01720      MAKDDVIEVEGKVVDTLPNAMFKVELENGATILAHVSGKIRMHYIRILPGDRVTVELSPY
Lh8105_01600       MAKDDVIEVEGKVVDTLPNAMFKVELENGATILAHVSGKIRMHYIRILPGDRVTVELSPY
Lh8627_07820       MAKDDVIEVEGKVVDTLPNAMFKVELENGATILAHVSGKIRMHYIRILPGDRVTVELSPY
LBHH_RS01595       MAKDDVIEVEGKVVDTLPNAMFKVELENGATILAHVSGKIRMHYIRILPGDRVTVELSPY
LBH_RS01425        MAKDDVIEVEGKVVDTLPNAMFKVELENGATILAHVSGKIRMHYIRILPGDRVTVELSPY
HUO_RS02605        MAKDDVIEVEGKVVDTLPNAMFKVELENGATILAHVSGKIRMHYIRILPGDRVTVELSPY
TU99_RS01495       MAKDDVIEVEGKVVDTLPNAMFKVELENGATILAHVSGKIRMHYIRILPGDRVTVELSPY
R0052_RS01565      MAKDDVIEVEGKVVDTLPNAMFKVELENGATILAHVSGKIRMHYIRILPGDRVTVELSPY
                   ************************************************************

ALV80_RS01620      DLTKGRITYRFIK
LHE_RS21820        DLTKGRITYRFIK
BCM45_RS05705      DLTKGRITYRFIK
LHV_RS01645        DLTKGRITYRFIK
Lh22155_01720      DLTKGRITYRFIK
Lh8105_01600       DLTKGRITYRFIK
Lh8627_07820       DLTKGRITYRFIK
LBHH_RS01595       DLTKGRITYRFIK
LBH_RS01425        DLTKGRITYRFIK
HUO_RS02605        DLTKGRITYRFIK
TU99_RS01495       DLTKGRITYRFIK
R0052_RS01565      DLTKGRITYRFIK
                   *************
