# Supplementary material for: Comparative Genomics of Completely Sequenced Lactobacillus helveticus Genomes Provides Insights into Strain-Specific Genes and Resolves Metagenomics Data Down to the Strain Level
Source: Front Microbiol. 2018 Jan 30;9:63. doi: 10.3389/fmicb.2018.00063 (PMC5797582; doi:10.3389/fmicb.2018.00063)
Supplement: Supplementary Data Sheet 2 — Result files of pan-core genome analysis. For descriptions, see Supplementary Table 10. [file DataSheet2.ZIP › HMMs_coreGenome/clw/LBH_RS02925.clw]

MUSCLE (3.8) multiple sequence alignment


ALV80_RS07930      MKKNIDKKLFVGRPFPDSLMNAQKSFMESNQQMENDEVFQKFLADNNLENKRSALIVSGP
LHE_RS15205        MKKNIDKKLFVGRPFPDSLMNAQKSFMESNQQMENDEVFQKFLADNNLENKRSALIVSGP
BCM45_RS10065      MKKNIDKKLFVGRPFPDSLMNAQKSFMESNQQMENDEVFQKFLADNNLENKRSALIVSGP
LHV_RS03445        MKKNIDKKLFVGRPFPDSLMNAQKSFMESNQQMENDEVFQKFLADNNLENKRSALIVSGP
Lh22155_07910      MKKNIDKKLFVGRPFPDSLMNAQKSFMESNQQMENDEVFQKFLADNNLENKRSALIVSGP
Lh8105_08195       MKKNIDKKLFVGRPFPDSLMNAQKSFMESNQQMENDEVFQKFLADNNLENKRSALIVSGP
Lh8627_02015       MKKNIDKKLFVGRPFPDSLMNAQKSFMESNQQMENDEVFQKFLADNNLENKRSALIVSGP
LBHH_RS07825       MKKNIDKKLFVGRPFPDSLMNAQKSFMESNQQMENDEVFQKFLADNNLENKRSALIVSGP
LBH_RS02925        MKKNIDKKLFVGRPFPDSLMNAQKSFMESNQQMENDEVFQKFLADNNLENKRSALIVSGP
HUO_RS08840        MKKNIDKKLFVGRPFPDSLMNAQKSFMESNQQMENDEVFQKFLADNNLENKRSALIVSGP
TU99_RS03335       MKKNIDKKLFVGRPFPDSLMNAQKSFMESNQQMENDEVFQKFLADNNLENKRSALIVSGP
R0052_RS07710      MKKNIDKKLFVGRPFPDSLMNAQKSFMESNQQMENDEVFQKFLADNNLENKRSALIVSGP
                   ************************************************************

ALV80_RS07930      DSFMYWYGVVTDMEADKVPTGLMKFELPKAEIDEEVEENQNLVYFNLPLNSTVPNFVKKV
LHE_RS15205        DSFMYWYGVVTDMEADKVPTGLMKFELPKAEIDEEVEENQNLVYFNLPLNSTVPNFVKKV
BCM45_RS10065      DSFMYWYGVVTDMEADKVPTGLMKFELPKAEIDEEVEENQNLVYFNLPLNSTVPNFVKKV
LHV_RS03445        DSFMYWYGVVTDMEADKVPTGLMKFELPKAEIDEEVEENQNLVYFNLPLNSTVPNFVKKV
Lh22155_07910      DSFMYWYGVVTDMEADKVPTGLMKFELPKAEIDEEVEENQNLVYFNLPLNSTVPNFVKKV
Lh8105_08195       DSFMYWYGVVTDMEADKVPTGLMKFELPKAEIDEEVEENQNLVYFNLPLNSTVPNFVKKV
Lh8627_02015       DSFMYWYGVVTDMEADKVPTGLMKFELPKAEIDEEVEENQNLVYFNLPLNSTVPNFVKKV
LBHH_RS07825       DSFMYWYGVVTDMEADKVPTGLMKFELPKAEIDEEVEENQNLVYFNLPLNSTVPNFVKKV
LBH_RS02925        DSFMYWYGVVTDMEADKVPTGLMKFELPKAEIDEEVEENQNLVYFNLPLNSTVPNFVKKV
HUO_RS08840        DSFMYWYGVVTDMEADKVPTGLMKFELPKAEIDEEVEENQNLVYFNLPLNSTVPNFVKKV
TU99_RS03335       DSFMYWYGVVTDMEADKVPTGLMKFELPKAEIDEEVEENQNLVYFNLPLNSTVPNFVKKV
R0052_RS07710      DSFMYWYGVVTDMEADKVPTGLMKFELPKAEIDEEVEENQNLVYFNLPLNSTVPNFVKKV
                   ************************************************************

ALV80_RS07930      VANGVKVYENLGDSDTPYIVWDLDLDTKKLTQAFYVKVSE
LHE_RS15205        VANGVKVYENLGDSDTPYIVWDLDLDTKKLTQAFYVKVSE
BCM45_RS10065      VANGVKVYENLGDSDTPYIVWDLDLDTKKLTQAFYVKVSE
LHV_RS03445        VANGVKVYENLGDSDTPYIVWDLDLDTKKLTQAFYVKVSE
Lh22155_07910      VANGVKVYENLGDSDTPYIVWDLDLDTKKLTQAFYVKVSE
Lh8105_08195       VANGVKVYENLGDSDTPYIVWDLDLDTKKLTQAFYVKVSE
Lh8627_02015       VANGVKVYENLGDSDTPYIVWDLDLDTKKLTQAFYVKVSE
LBHH_RS07825       VANGVKVYENLGDSDTPYIVWDLDLDTKKLTQAFYVKVSE
LBH_RS02925        VANGVKVYENLGDSDTPYIVWDLDLDTKKLTQAFYVKVSE
HUO_RS08840        VANGVKVYENLGDSDTPYIVWDLDLDTKKLTQAFYVKVSE
TU99_RS03335       VANGVKVYENLGDSDTPYIVWDLDLDTKKLTQAFYVKVSE
R0052_RS07710      VANGVKVYENLGDSDTPYIVWDLDLDTKKLTQAFYVKVSE
                   ****************************************
