# Supplementary material for: Comparative Genomics of Completely Sequenced Lactobacillus helveticus Genomes Provides Insights into Strain-Specific Genes and Resolves Metagenomics Data Down to the Strain Level
Source: Front Microbiol. 2018 Jan 30;9:63. doi: 10.3389/fmicb.2018.00063 (PMC5797582; doi:10.3389/fmicb.2018.00063)
Supplement: Supplementary Data Sheet 2 — Result files of pan-core genome analysis. For descriptions, see Supplementary Table 10. [file DataSheet2.ZIP › HMMs_coreGenome/clw/LHE_RS15335.clw]

MUSCLE (3.8) multiple sequence alignment


ALV80_RS07810      MDFERQTPVTVQAFHYDLVDEDTAPKSDVRTGIQKLDVSQDDEHSEKNGSYYDVAVFYDV
LHE_RS15335        MDFERQTPVTVQAFHYDLVDEDTAPKSDVRTGIQKLDVSQDDEHSEKNGSYYDVAVFYDV
BCM45_RS10205      MDFERQTPVTVQAFHYDLVDEDTAPKSDVRTGIQKLDVSQDDEHSEKNGSYYDVAVFYDV
LHV_RS03575        MDFERQTPVTVQAFHYDLVDEDTAPKSDVRTGIQKLDVSQDDEHSEKNGSYYDVAVFYDV
Lh22155_07780      MDFERQTPVTVQAFHYDLVDEDTAPKSDVRTGIQKLDVSQDDEHSEKNGSYYDVAVFYDV
Lh8105_08065       MDFERQTPVTVQAFHYDLVDEDTAPKSDVRTGIQKLDVSQDDEHSEKNGSYYDVAVFYDV
Lh8627_02140       MDFERQTPVTVQAFHYDLVDEDTAPKSDVRTGIQKLDVSQDDEHSEKNGSYYDVAVFYDV
LBHH_RS07705       MDFERQTPVTVQAFHYDLVDEDTAPKSDVRTGIQKLDVSQDDEHSEKNGSYYDVAVFYDV
LBH_RS03050        MDFERQTPVTVQAFHYDLVDEDTAPKSDVRTGIQKLDVSQDDEHSEKNGSYYDVAVFYDV
HUO_RS08715        MDFERQTPVTVQAFHYDLVDEDTAPKSDVRTGIQKLDVSQDDEHSEKNGSYYDVAVFYDV
TU99_RS03460       MDFERQTPVTVQAFHYDLVDEDTAPKSDVRTGIQKLDVSQDDEHSEKNGSYYDVAVFYDV
R0052_RS07585      MDFERQTPVTVQAFHYDLVDEDTAPKSDVRTGIQKLDVSQDDEHSEKNGSYYDVAVFYDV
                   ************************************************************

ALV80_RS07810      IPAPAEFRVSGTIHQVVQLKDYHGDGSDISSADWQLLSRPLVEYIETLTYEVTQVTFDQP
LHE_RS15335        IPAPAEFRVSGTIHQVVQLKDYHGDGSDISSADWQLLSRPLVEYIETLTYEVTQVTFDQP
BCM45_RS10205      IPAPAEFRVSGTIHQVVQLKDYHGDGSDISSADWQLLSRPLVEYIETLTYEVTQVTFDQP
LHV_RS03575        IPAPAEFRVSGTIHQVVQLKDYHGDGSDISSADWQLLSRPLVEYIETLTYEVTQVTFDQP
Lh22155_07780      IPAPAEFRVSGTIHQVVQLKDYHGDGSDISSADWQLLSRPLVEYIETLTYEVTQVTFDQP
Lh8105_08065       IPAPAEFRVSGTIHQVVQLKDYHGDGSDISSADWQLLSRPLVEYIETLTYEVTQVTFDQP
Lh8627_02140       IPAPAEFRVSGTIHQVVQLKDYHGDGSDISSADWQLLSRPLVEYIETLTYEVTQVTFDQP
LBHH_RS07705       IPAPAEFRVSGTIHQVVQLKDYHGDGSDISSADWQLLSRPLVEYIETLTYEVTQVTFDQP
LBH_RS03050        IPAPAEFRVSGTIHQVVQLKDYHGDGSDISSADWQLLSRPLVEYIETLTYEVTQVTFDQP
HUO_RS08715        IPAPAEFRVSGTIHQVVQLKDYHGDGSDISSADWQLLSRPLVEYIETLTYEVTQVTFDQP
TU99_RS03460       IPAPAEFRVSGTIHQVVQLKDYHGDGSDISSADWQLLSRPLVEYIETLTYEVTQVTFDQP
R0052_RS07585      IPAPAEFRVSGTIHQVVQLKDYHGDGSDISSADWQLLSRPLVEYIETLTYEVTQVTFDQP
                   ************************************************************

ALV80_RS07810      VNLNFKANF
LHE_RS15335        VNLNFKANF
BCM45_RS10205      VNLNFKANF
LHV_RS03575        VNLNFKANF
Lh22155_07780      VNLNFKANF
Lh8105_08065       VNLNFKANF
Lh8627_02140       VNLNFKANF
LBHH_RS07705       VNLNFKANF
LBH_RS03050        VNLNFKANF
HUO_RS08715        VNLNFKANF
TU99_RS03460       VNLNFKANF
R0052_RS07585      VNLNFKANF
                   *********
