# Supplementary material for: Comparative Genomics of Completely Sequenced Lactobacillus helveticus Genomes Provides Insights into Strain-Specific Genes and Resolves Metagenomics Data Down to the Strain Level
Source: Front Microbiol. 2018 Jan 30;9:63. doi: 10.3389/fmicb.2018.00063 (PMC5797582; doi:10.3389/fmicb.2018.00063)
Supplement: Supplementary Data Sheet 2 — Result files of pan-core genome analysis. For descriptions, see Supplementary Table 10. [file DataSheet2.ZIP › HMMs_coreGenome/clw/R0052_RS07205.clw]

MUSCLE (3.8) multiple sequence alignment


ALV80_RS07410      MEKLLKLIRNKYRAFTLIETMITLAICCGMMLIGSLQLKKYQNRLVFDNTVKEVTAALDQ
LHE_RS15705        MEKLLKLIRNKYRAFTLIETMITLAICCGMMLIGSLQLKKYQNRLVFDNTVKEVTAALDQ
BCM45_RS00235      MEKLLKLIRNKYRAFTLIETMITLAICCGMMLIGSLQLKKYQNRLVFDNTVKEVTAALDQ
LHV_RS03930        MEKLLKLIRNKYRAFTLIETMITLAICCGMMLIGSLQLKKYQNRLVFDNTVKEVTAALDQ
Lh22155_07395      MEKLLKLIRNKYRAFTLIETMITLAICCGMMLIGSLQLKKYQNRLVFDNTVKEVTAALDQ
Lh8105_07705       MEKLLKLIRNKYRAFTLIETMITLAICCGMMLIGSLQLKKYQNRLVFDNTVKEVTAALDQ
Lh8627_02510       MEKLLKLIRNKYRAFTLIETMITLAICCGMMLIGSLQLKKYQNRLVFDNTVKEVTAALDQ
LBHH_RS07345       MEKLLKLIRNKYRAFTLIETMITLAICCGMMLIGSLQLKKYQNRLVFDNTVKEVTAALDQ
LBH_RS03400        MEKLLKLIRNKYRAFTLIETMITLAICCGMMLIGSLQLKKYQNRLVFDNTVKEVTAALDQ
HUO_RS08275        MEKLLKLIRNKYRAFTLIETMITLAICCGMMLIGSLQLKKYQNRLVFDNTVKEVTAALDQ
TU99_RS03815       MEKLLKLIRNKYRAFTLIETMITLAICCGMMLIGSLQLKKYQNRLVFDNTVKEVTAALDQ
R0052_RS07205      MEKLLKLIRNKYRAFTLIETMITLAICCGMMLIGSLQLKKYQNRLVFDNTVKEVTAALDQ
                   ************************************************************

ALV80_RS07410      ASRISTIEGHAVTVIFSENQHYIKLVGGGHEKHVNINENIDIKGLTNFVFSKTGRSAPRT
LHE_RS15705        ASRISTIEGHAVTVIFSENQHYIKLVGGGHEKHVNINENIDIKGLTNFVFSKTGRSAPRT
BCM45_RS00235      ASRISTIEGHAVTVIFSENQHYIKLVGGGHEKHVNINENIDIKGLTNFVFSKTGRSAPRT
LHV_RS03930        ASRISTIEGHAVTVIFSENQHYIKLVGGGHEKHVNINENIDIKGLTNFVFSKTGRSAPRT
Lh22155_07395      ASRISTIEGHAVTVIFSENQHYIKLVGGGHEKHVNINENIDIKGLTNFVFSKTGRSAPRT
Lh8105_07705       ASRISTIEGHAVTVIFSENQHYIKLVGGGHEKHVNINENIDIKGLTNFVFSKTGRSAPRT
Lh8627_02510       ASRISTIEGHAVTVIFSENQHYIKLVGGGHEKHVNINENIDIKGLTNFVFSKTGRSAPRT
LBHH_RS07345       ASRISTIEGHAVTVIFSENQHYIKLVGGGHEKHVNINENIDIKGLTNFVFSKTGRSAPRT
LBH_RS03400        ASRISTIEGHAVTVIFSENQHYIKLVGGGHEKHVNINENIDIKGLTNFVFSKTGRSAPRT
HUO_RS08275        ASRISTIEGHAVTVIFSENQHYIKLVGGGHEKHVNINENIDIKGLTNFVFSKTGRSAPRT
TU99_RS03815       ASRISTIEGHAVTVIFSENQHYIKLVGGGHEKHVNINENIDIKGLTNFVFSKTGRSAPRT
R0052_RS07205      ASRISTIEGHAVTVIFSENQHYIKLVGGGHEKHVNINENIDIKGLTNFVFSKTGRSAPRT
                   ************************************************************

ALV80_RS07410      VTISGYGMKKAIKYQMLWGRMAK
LHE_RS15705        VTISGYGMKKAIKYQMLWGRMAK
BCM45_RS00235      VTISGYGMKKAIKYQMLWGRMAK
LHV_RS03930        VTISGYGMKKAIKYQMLWGRMAK
Lh22155_07395      VTISGYGMKKAIKYQMLWGRMAK
Lh8105_07705       VTISGYGMKKAIKYQMLWGRMAK
Lh8627_02510       VTISGYGMKKAIKYQMLWGRMAK
LBHH_RS07345       VTISGYGMKKAIKYQMLWGRMAK
LBH_RS03400        VTISGYGMKKAIKYQMLWGRMAK
HUO_RS08275        VTISGYGMKKAIKYQMLWGRMAK
TU99_RS03815       VTISGYGMKKAIKYQMLWGRMAK
R0052_RS07205      VTISGYGMKKAIKYQMLWGRMAK
                   ***********************
