# Supplementary material for: Comparative Genomics of Completely Sequenced Lactobacillus helveticus Genomes Provides Insights into Strain-Specific Genes and Resolves Metagenomics Data Down to the Strain Level
Source: Front Microbiol. 2018 Jan 30;9:63. doi: 10.3389/fmicb.2018.00063 (PMC5797582; doi:10.3389/fmicb.2018.00063)
Supplement: Supplementary Data Sheet 2 — Result files of pan-core genome analysis. For descriptions, see Supplementary Table 10. [file DataSheet2.ZIP › HMMs_coreGenome/clw/Lh22155_10890.clw]

MUSCLE (3.8) multiple sequence alignment


ALV80_RS10855      MTTKRTYQPKKRHRSRVHGFMKRMSTSNGRKVLARRRAKGRKVLSA
LHE_RS22760        MTTKRTYQPKKRHRSRVHGFMKRMSTSNGRKVLARRRAKGRKVLSA
BCM45_RS07275      MTTKRTYQPKKRHRSRVHGFMKRMSTSNGRKVLARRRAKGRKVLSA
LHV_RS10455        MTTKRTYQPKKRHRSRVHGFMKRMSTSNGRKVLARRRAKGRKVLSA
Lh22155_10890      MTTKRTYQPKKRHRSRVHGFMKRMSTSNGRKVLARRRAKGRKVLSA
Lh8105_11085       MTTKRTYQPKKRHRSRVHGFMKRMSTSNGRKVLARRRAKGRKVLSA
Lh8627_10285       MTTKRTYQPKKRHRSRVHGFMKRMSTSNGRKVLARRRAKGRKVLSA
LBHH_RS10795       MTTKRTYQPKKRHRSRVHGFMKRMSTSNGRKVLARRRAKGRKVLSA
LBH_RS09505        MTTKRTYQPKKRHRSRVHGFMKRMSTSNGRKVLARRRAKGRKVLSA
HUO_RS00850        MTTKRTYQPKKRHRSRVHGFMKRMSTSNGRKVLARRRAKGRKVLSA
TU99_RS10855       MTTKRTYQPKKRHRSRVHGFMKRMSTSNGRKVLARRRAKGRKVLSA
R0052_RS10750      MTTKRTYQPKKRHRSRVHGFMKRMSTSNGRKVLARRRAKGRKVLSA
                   **********************************************
