# Supplementary material for: Comparative Genomics of Completely Sequenced Lactobacillus helveticus Genomes Provides Insights into Strain-Specific Genes and Resolves Metagenomics Data Down to the Strain Level
Source: Front Microbiol. 2018 Jan 30;9:63. doi: 10.3389/fmicb.2018.00063 (PMC5797582; doi:10.3389/fmicb.2018.00063)
Supplement: Supplementary Data Sheet 2 — Result files of pan-core genome analysis. For descriptions, see Supplementary Table 10. [file DataSheet2.ZIP › HMMs_coreGenome/clw/ALV80_RS04740.clw]

MUSCLE (3.8) multiple sequence alignment


ALV80_RS04740      MAKTIVHENESIDDALRRFKRSVSRSGTLQEYRKREFYEKPSVRRKLKSEAARKRRHY
LHE_RS18410        MAKTIVHENESIDDALRRFKRSVSRSGTLQEYRKREFYEKPSVRRKLKSEAARKRRHY
BCM45_RS02885      MAKTIVHENESIDDALRRFKRSVSRSGTLQEYRKREFYEKPSVRRKLKSEAARKRRHY
LHV_RS06540        MAKTIVHENESIDDALRRFKRSVSRSGTLQEYRKREFYEKPSVRRKLKSEAARKRRHY
Lh22155_04745      MAKTIVHENESIDDALRRFKRSVSRSGTLQEYRKREFYEKPSVRRKLKSEAARKRRHY
Lh8105_04830       MAKTIVHENESIDDALRRFKRSVSRSGTLQEYRKREFYEKPSVRRKLKSEAARKRRHY
Lh8627_04940       MAKTIVHENESIDDALRRFKRSVSRSGTLQEYRKREFYEKPSVRRKLKSEAARKRRHY
LBHH_RS04635       MAKTIVHENESIDDALRRFKRSVSRSGTLQEYRKREFYEKPSVRRKLKSEAARKRRHY
LBH_RS05695        MAKTIVHENESIDDALRRFKRSVSRSGTLQEYRKREFYEKPSVRRKLKSEAARKRRHY
HUO_RS05570        MAKTIVHENESIDDALRRFKRSVSRSGTLQEYRKREFYEKPSVRRKLKSEAARKRRHY
TU99_RS06550       MAKTIVHENESIDDALRRFKRSVSRSGTLQEYRKREFYEKPSVRRKLKSEAARKRRHY
R0052_RS04575      MAKTIVHENESIDDALRRFKRSVSRSGTLQEYRKREFYEKPSVRRKLKSEAARKRRHY
                   **********************************************************
