# Supplementary material for: Comparative Genomics of Completely Sequenced Lactobacillus helveticus Genomes Provides Insights into Strain-Specific Genes and Resolves Metagenomics Data Down to the Strain Level
Source: Front Microbiol. 2018 Jan 30;9:63. doi: 10.3389/fmicb.2018.00063 (PMC5797582; doi:10.3389/fmicb.2018.00063)
Supplement: Supplementary Data Sheet 2 — Result files of pan-core genome analysis. For descriptions, see Supplementary Table 10. [file DataSheet2.ZIP › HMMs_coreGenome/clw/Lh8105_04435.clw]

MUSCLE (3.8) multiple sequence alignment


ALV80_RS04385      MDELTKNEELGDLYAYYGSLLTKGQQSYFEDYYYNDLSLGEIAVNHDVSRQAIYDNLKRS
LHE_RS19070        MDELTKNEELGDLYAYYGSLLTKGQQSYFEDYYYNDLSLGEIAVNHDVSRQAIYDNLKRS
BCM45_RS03210      MDELTKNEELGDLYAYYGSLLTKGQQSYFEDYYYNDLSLGEIAVNHDVSRQAIYDNLKRS
LHV_RS06855        MDELTKNEELGDLYAYYGSLLTKGQQSYFEDYYYNDLSLGEIAVNHDVSRQAIYDNLKRS
Lh22155_04445      MDELTKNEELGDLYAYYGSLLTKGQQSYFEDYYYNDLSLGEIAVNHDVSRQAIYDNLKRS
Lh8105_04435       MDELTKNEELGDLYAYYGSLLTKGQQSYFEDYYYNDLSLGEIAVNHDVSRQAIYDNLKRS
Lh8627_05280       MDELTKNEELGDLYAYYGSLLTKGQQSYFEDYYYNDLSLGEIAVNHDVSRQAIYDNLKRS
LBHH_RS04290       MDELTKNEELGDLYAYYGSLLTKGQQSYFEDYYYNDLSLGEIAVNHDVSRQAIYDNLKRS
LBH_RS06020        MDELTKNEELGDLYAYYGSLLTKGQQSYFEDYYYNDLSLGEIAVNHDVSRQAIYDNLKRS
HUO_RS05230        MDELTKNEELGDLYAYYGSLLTKGQQSYFEDYYYNDLSLGEIAVNHDVSRQAIYDNLKRS
TU99_RS07265       MDELTKNEELGDLYAYYGSLLTKGQQSYFEDYYYNDLSLGEIAVNHDVSRQAIYDNLKRS
R0052_RS04245      MDELTKNEELGDLYAYYGSLLTKGQQSYFEDYYYNDLSLGEIAVNHDVSRQAIYDNLKRS
                   ************************************************************

ALV80_RS04385      SKILQNYEAKLHMRRDNNHIEDVLADALLSIDNNDSKTAKKEITNLLNQLRGE
LHE_RS19070        SKILQNYEAKLHMRRDNNHIEDVLADALLSIDNNDSKTAKKEITNLLNQLRGE
BCM45_RS03210      SKILQNYEAKLHMRRDNNHIEDVLADALLSIDNNDSKTAKKEITNLLNQLRGE
LHV_RS06855        SKILQNYEAKLHMRRDNNHIEDVLADALLSIDNNDSKTAKKEITNLLNQLRGE
Lh22155_04445      SKILQNYEAKLHMRRDNNHIEDVLADALLSIDNNDSKTAKKEITNLLNQLRGE
Lh8105_04435       SKILQNYEAKLHMRRDNNHIEDVLADALLSIDNNDSKTAKKEITNLLNQLRGE
Lh8627_05280       SKILQNYEAKLHMRRDNNHIEDVLADALLSIDNNDSKTAKKEITNLLNQLRGE
LBHH_RS04290       SKILQNYEAKLHMRRDNNHIEDVLADALLSIDNNDSKTAKKEITNLLNQLRGE
LBH_RS06020        SKILQNYEAKLHMRRDNNHIEDVLADALLSIDNNDSKTAKKEITNLLNQLRGE
HUO_RS05230        SKILQNYEAKLHMRRDNNHIEDVLADALLSIDNNDSKTAKKEITNLLNQLRGE
TU99_RS07265       SKILQNYEAKLHMRRDNNHIEDVLADALLSIDNNDSKTAKKEITNLLNQLRGE
R0052_RS04245      SKILQNYEAKLHMRRDNNHIEDVLADALLSIDNNDSKTAKKEITNLLNQLRGE
                   *****************************************************
