# Supplementary material for: Comparative Genomics of Completely Sequenced Lactobacillus helveticus Genomes Provides Insights into Strain-Specific Genes and Resolves Metagenomics Data Down to the Strain Level
Source: Front Microbiol. 2018 Jan 30;9:63. doi: 10.3389/fmicb.2018.00063 (PMC5797582; doi:10.3389/fmicb.2018.00063)
Supplement: Supplementary Data Sheet 2 — Result files of pan-core genome analysis. For descriptions, see Supplementary Table 10. [file DataSheet2.ZIP › HMMs_coreGenome/clw/LHV_RS10020.clw]

MUSCLE (3.8) multiple sequence alignment


LHE_RS12630        MLENGVPPAMIDHLTAGILKKYNDRLLDEVQRILPELDIQEATSLDDPNRNVLEEKAIVH
Lh8627_09860       MLENGVPPAMIDHLTAGILKKYNDRLLDEVQRILPELDIQEATSLDDPNRNVLEEKAIVH
LBH_RS09065        MLENGVPPAMIDHLTAGILKKYNDRLLDEVQRILPELDIQEATSLDDPNRNVLEEKAIVH
HUO_RS00360        MLENGVPPAMIDHLTAGILKKYNDRLLDEVQRILPELDIQEATSLDDPNRNVLEEKAIVH
TU99_RS10430       MLENGVPPAMIDHLTAGILKKYNDRLLDEVQRILPELDIQEATSLDDPNRNVLEEKAIVH
R0052_RS10255      MLENGMSPAMIDHLAAGILKKYNDRLLDEVQRILPELDIQEATSLDDPNRNVLEEKAIVH
BCM45_RS07740      MLENGMPPAMIDHLAAGILKKYNDRLLDEVQRILPELDIQEATSLDDPNRNVLEEKAIVH
LHV_RS10020        MLENGMPPAMIDHLAAGILKKYNDRLLDEVQRILPELDIQEATSLDDPNRNVLEEKAIVH
Lh22155_10425      MLENGMPPAMIDHLAAGILKKYNDRLLDEVQRILPELDIQEATSLDDPNRNVLEEKAIVH
Lh8105_10625       MLENGMPPAMIDHLAAGILKKYNDRLLDEVQRILPELDIQEATSLDDPNRNVLEEKAIVH
ALV80_RS10425      MLENGMPPAMIDHLAAGILKKYNDRLLDEVQRILPELDIQEATSLDDPNRNVLEEKAIVH
LBHH_RS10370       MLENGMPPAMIDHLAAGILKKYNDRLLDEVQRILPELDIQEATSLDDPNRNVLEEKAIVH
                   *****:.*******:*********************************************

LHE_RS12630        VIARDKKHNKYGLIIQVGSQEPGENILEVANSYQEEIVFGGLGCPEEEFKVAYVVFLCRT
Lh8627_09860       VIARDKKHNKYGLIIQVGSQEPGENILEVANSYQEEIVFGGLGCPEEEFKVAYVVFLCRT
LBH_RS09065        VIARDKKHNKYGLIIQVGSQEPGENILEVANSYQEEIVFGGLGCPEEEFKVAYVVFLCRT
HUO_RS00360        VIARDKKHNKYGLIIQVGSQEPGENILEVANSYQEEIVFGGLGCPEEEFKVAYVVFLCRT
TU99_RS10430       VIARDKKHNKYGLIIQVGSQEPGENILEVANSYQEEIVFGGLGCPEEEFKVAYVVFLCRT
R0052_RS10255      VIARDKKRNKYGLIIQVGSQEPGENILEVANSYQEEIVLGGLGCPEEEFKVAYVVFLCHT
BCM45_RS07740      VIARDKKRNKYGLIIQVGSQEPGENILEVANSYQEEIVFGGLGCPEEEFKVAYVIFLCHT
LHV_RS10020        VIARDKKRNKYGLIIQVGSQEPGENILEVANSYQEEIVFGGLGCPEEEFKVAYVIFLCHT
Lh22155_10425      VIARDKKRNKYGLIIQVGSQEPGENILEVANSYQEEIVFGGLGCPEEEFKVAYVIFLCHT
Lh8105_10625       VIARDKKRNKYGLIIQVGSQEPGENILEVANSYQEEIVFGGLGCPEEEFKVAYVIFLCHT
ALV80_RS10425      VIARDKKRNKYGLIIQVGSQEPGENILEVANSYQEEIVFGGLGCPEEEFKVAYVIFICHT
LBHH_RS10370       VIARDKKRNKYGLIIQVGSQEPGENILEVANSYQEEIVFGGLGCPEEEFKVAYVIFICHT
                   *******.******************************:***************:*:*.*

LHE_RS12630        DPFGKGKPRYEYYGGKYNKETHQTFSAPNVIFLNLSSKK
Lh8627_09860       DPFGKGKPRYEYYGGKYNKETHQTFSAPNVIFLNLSSKK
LBH_RS09065        DPFGKGKPRYEYYGGKYNKETHQTFSAPNVIFLNLSSKK
HUO_RS00360        DPFGKGKPRYEYYGGKYNKETHQTFSAPNVIFLNLSSKK
TU99_RS10430       DPFGKGKPRYEYYGGKYNKETHQTFSAPNVIFLNLSSKK
R0052_RS10255      DPFGKGKPRYEYYGGKYNKETHQTFSAPNVIFLNLSSKK
BCM45_RS07740      DPFGKGKPRYEYYGGKYNKETHQTFSAPNVIFLNLSSKK
LHV_RS10020        DPFGKGKPRYEYYGGKYNKETHQTFSAPNVIFLNLSSKK
Lh22155_10425      DPFGKGKPRYEYYGGKYNKETHQTFSAPNVIFLNLSSKK
Lh8105_10625       DPFGKGKPRYEYYGGKYNKETHQTFSAPNVIFLNLSSKK
ALV80_RS10425      DPFGKGKPRYEYYGGKYNKETHQTFSAPNVIFLNLSSKK
LBHH_RS10370       DPFGKGKPRYEYYGGKYNKETHQTFSAPNVIFLNLSSKK
                   ***************************************
