# Supplementary material for: Comparative Genomics of Completely Sequenced Lactobacillus helveticus Genomes Provides Insights into Strain-Specific Genes and Resolves Metagenomics Data Down to the Strain Level
Source: Front Microbiol. 2018 Jan 30;9:63. doi: 10.3389/fmicb.2018.00063 (PMC5797582; doi:10.3389/fmicb.2018.00063)
Supplement: Supplementary Data Sheet 2 — Result files of pan-core genome analysis. For descriptions, see Supplementary Table 10. [file DataSheet2.ZIP › HMMs_coreGenome/clw/Lh8105_01525.clw]

MUSCLE (3.8) multiple sequence alignment


ALV80_RS01545      MPLVPKRVKHRREFRGKMRGAAKGGKYIAFGEYGLEALESHWITNRQIEAARVAMTRYMK
LHE_RS21895        MPLVPKRVKHRREFRGKMRGAAKGGKYIAFGEYGLEALESHWITNRQIEAARVAMTRYMK
BCM45_RS05780      MPLVPKRVKHRREFRGKMRGAAKGGKYIAFGEYGLEALESHWITNRQIEAARVAMTRYMK
LHV_RS01570        MPLVPKRVKHRREFRGKMRGAAKGGKYIAFGEYGLEALESHWITNRQIEAARVAMTRYMK
Lh22155_01645      MPLVPKRVKHRREFRGKMRGAAKGGKYIAFGEYGLEALESHWITNRQIEAARVAMTRYMK
Lh8105_01525       MPLVPKRVKHRREFRGKMRGAAKGGKYIAFGEYGLEALESHWITNRQIEAARVAMTRYMK
Lh8627_07895       MPLVPKRVKHRREFRGKMRGAAKGGKYIAFGEYGLEALESHWITNRQIEAARVAMTRYMK
LBHH_RS01520       MPLVPKRVKHRREFRGKMRGAAKGGKYIAFGEYGLEALESHWITNRQIEAARVAMTRYMK
LBH_RS01350        MPLVPKRVKHRREFRGKMRGAAKGGKYIAFGEYGLEALESHWITNRQIEAARVAMTRYMK
HUO_RS02530        MPLVPKRVKHRREFRGKMRGAAKGGKYIAFGEYGLEALESHWITNRQIEAARVAMTRYMK
TU99_RS01420       MPLVPKRVKHRREFRGKMRGAAKGGKYIAFGEYGLEALESHWITNRQIEAARVAMTRYMK
R0052_RS01490      MPLVPKRVKHRREFRGKMRGAAKGGKYIAFGEYGLEALESHWITNRQIEAARVAMTRYMK
                   ************************************************************

ALV80_RS01545      RGGKVWIRIFPQKSYTAKGVGVRMGSGKGAPAGWVAVVKREKIMFEIGGVDEATAREALR
LHE_RS21895        RGGKVWIRIFPQKSYTAKGVGVRMGSGKGAPAGWVAVVKREKIMFEIGGVDEATAREALR
BCM45_RS05780      RGGKVWIRIFPQKSYTAKGVGVRMGSGKGAPAGWVAVVKREKIMFEIGGVDEATAREALR
LHV_RS01570        RGGKVWIRIFPQKSYTAKGVGVRMGSGKGAPAGWVAVVKREKIMFEIGGVDEATAREALR
Lh22155_01645      RGGKVWIRIFPQKSYTAKGVGVRMGSGKGAPAGWVAVVKREKIMFEIGGVDEATAREALR
Lh8105_01525       RGGKVWIRIFPQKSYTAKGVGVRMGSGKGAPAGWVAVVKREKIMFEIGGVDEATAREALR
Lh8627_07895       RGGKVWIRIFPQKSYTAKGVGVRMGSGKGAPAGWVAVVKREKIMFEIGGVDEATAREALR
LBHH_RS01520       RGGKVWIRIFPQKSYTAKGVGVRMGSGKGAPAGWVAVVKREKIMFEIGGVDEATAREALR
LBH_RS01350        RGGKVWIRIFPQKSYTAKGVGVRMGSGKGAPAGWVAVVKREKIMFEIGGVDEATAREALR
HUO_RS02530        RGGKVWIRIFPQKSYTAKGVGVRMGSGKGAPAGWVAVVKREKIMFEIGGVDEATAREALR
TU99_RS01420       RGGKVWIRIFPQKSYTAKGVGVRMGSGKGAPAGWVAVVKREKIMFEIGGVDEATAREALR
R0052_RS01490      RGGKVWIRIFPQKSYTAKGVGVRMGSGKGAPAGWVAVVKREKIMFEIGGVDEATAREALR
                   ************************************************************

ALV80_RS01545      LASTKLPIKTKFVTRSSEVGGESNEG
LHE_RS21895        LASTKLPIKTKFVTRSSEVGGESNEG
BCM45_RS05780      LASTKLPIKTKFVTRSSEVGGESNEG
LHV_RS01570        LASTKLPIKTKFVTRSSEVGGESNEG
Lh22155_01645      LASTKLPIKTKFVTRSSEVGGESNEG
Lh8105_01525       LASTKLPIKTKFVTRSSEVGGESNEG
Lh8627_07895       LASTKLPIKTKFVTRSSEVGGESNEG
LBHH_RS01520       LASTKLPIKTKFVTRSSEVGGESNEG
LBH_RS01350        LASTKLPIKTKFVTRSSEVGGESNEG
HUO_RS02530        LASTKLPIKTKFVTRSSEVGGESNEG
TU99_RS01420       LASTKLPIKTKFVTRSSEVGGESNEG
R0052_RS01490      LASTKLPIKTKFVTRSSEVGGESNEG
                   **************************
