# Supplementary material for: Comparative Genomics of Completely Sequenced Lactobacillus helveticus Genomes Provides Insights into Strain-Specific Genes and Resolves Metagenomics Data Down to the Strain Level
Source: Front Microbiol. 2018 Jan 30;9:63. doi: 10.3389/fmicb.2018.00063 (PMC5797582; doi:10.3389/fmicb.2018.00063)
Supplement: Supplementary Data Sheet 2 — Result files of pan-core genome analysis. For descriptions, see Supplementary Table 10. [file DataSheet2.ZIP › HMMs_coreGenome/clw/HUO_RS07650.clw]

MUSCLE (3.8) multiple sequence alignment


ALV80_RS06925      MIYKVLYQKDKIVNPRRETTQTLYMEADNMVEARSTVEDNTPYNIELIQELTGNSLAYEK
LHE_RS16300        MIYKVLYQKDKIVNPRRETTQTLYMEADNMVEARSTVEDNTPYNIELIQELTGNSLAYEK
BCM45_RS00820      MIYKVLYQKDKIVNPRRETTQTLYMEADNMVEARSTVEDNTPYNIELIQELTGNSLAYEK
LHV_RS04445        MIYKVLYQKDKIVNPRRETTQTLYMEADNMVEARSTVEDNTPYNIELIQELTGNSLAYEK
Lh22155_06895      MIYKVLYQKDKIVNPRRETTQTLYMEADNMVEARSTVEDNTPYNIELIQELTGNSLAYEK
Lh8105_06810       MIYKVLYQKDKIVNPRRETTQTLYMEADNMVEARSTVEDNTPYNIELIQELTGNSLAYEK
Lh8627_03080       MIYKVLYQKDKIVNPRRETTQTLYMEADNMVEARSTVEDNTPYNIELIQELTGNSLAYEK
LBHH_RS06805       MIYKVLYQKDKIVNPRRETTQTLYMEADNMVEARSTVEDNTPYNIELIQELTGNSLAYEK
LBH_RS03895        MIYKVLYQKDKIVNPRRETTQTLYMEADNMVEARSTVEDNTPYNIELIQELTGNSLAYEK
HUO_RS07650        MIYKVLYQKDKIVNPRRETTQTLYMEADNMVEARSTVEDNTPYNIELIQELTGNSLAYEK
TU99_RS04405       MIYKVLYQKDKIVNPRRETTQTLYMEADNMVEARSTVEDNTPYNIELIQELTGNSLAYEK
R0052_RS06720      MIYKVLYQKDKIVNPRRETTQTLYMEADNMVEARSTVEDNTPYNIELIQELTGNSLAYEK
                   ************************************************************

ALV80_RS06925      EHADFKLTKFDKK
LHE_RS16300        EHADFKLTKFDKK
BCM45_RS00820      EHADFKLTKFDKK
LHV_RS04445        EHADFKLTKFDKK
Lh22155_06895      EHADFKLTKFDKK
Lh8105_06810       EHADFKLTKFDKK
Lh8627_03080       EHADFKLTKFDKK
LBHH_RS06805       EHADFKLTKFDKK
LBH_RS03895        EHADFKLTKFDKK
HUO_RS07650        EHADFKLTKFDKK
TU99_RS04405       EHADFKLTKFDKK
R0052_RS06720      EHADFKLTKFDKK
                   *************
