# Supplementary material for: Comparative Genomics of Completely Sequenced Lactobacillus helveticus Genomes Provides Insights into Strain-Specific Genes and Resolves Metagenomics Data Down to the Strain Level
Source: Front Microbiol. 2018 Jan 30;9:63. doi: 10.3389/fmicb.2018.00063 (PMC5797582; doi:10.3389/fmicb.2018.00063)
Supplement: Supplementary Data Sheet 2 — Result files of pan-core genome analysis. For descriptions, see Supplementary Table 10. [file DataSheet2.ZIP › HMMs_coreGenome/clw/Lh8627_07840.clw]

MUSCLE (3.8) multiple sequence alignment


ALV80_RS01600      MTDLKITLIRSAAHSLPEQRKTVKALGLGRVNSTVVLPDNAATRGALLKIAHLISVEEIN
LHE_RS21840        MTDLKITLIRSAAHSLPEQRKTVKALGLGRVNSTVVLPDNAATRGALLKIAHLISVEEIN
BCM45_RS05725      MTDLKITLIRSAAHSLPEQRKTVKALGLGRVNSTVVLPDNAATRGALLKIAHLISVEEIN
LHV_RS01625        MTDLKITLIRSAAHSLPEQRKTVKALGLGRVNSTVVLPDNAATRGALLKIAHLISVEEIN
Lh22155_01700      MTDLKITLIRSAAHSLPEQRKTVKALGLGRVNSTVVLPDNAATRGALLKIAHLISVEEIN
Lh8105_01580       MTDLKITLIRSAAHSLPEQRKTVKALGLGRVNSTVVLPDNAATRGALLKIAHLISVEEIN
Lh8627_07840       MTDLKITLIRSAAHSLPEQRKTVKALGLGRVNSTVVLPDNAATRGALLKIAHLISVEEIN
LBHH_RS01575       MTDLKITLIRSAAHSLPEQRKTVKALGLGRVNSTVVLPDNAATRGALLKIAHLISVEEIN
LBH_RS01405        MTDLKITLIRSAAHSLPEQRKTVKALGLGRVNSTVVLPDNAATRGALLKIAHLISVEEIN
HUO_RS02585        MTDLKITLIRSAAHSLPEQRKTVKALGLGRVNSTVVLPDNAATRGALLKIAHLISVEEIN
TU99_RS01475       MTDLKITLIRSAAHSLPEQRKTVKALGLGRVNSTVVLPDNAATRGALLKIAHLISVEEIN
R0052_RS01545      MTDLKITLIRSAAHSLPEQRKTVKALGLGRVNSTVVLPDNAATRGALLKIAHLISVEEIN
                   ************************************************************

ALV80_RS01600      K
LHE_RS21840        K
BCM45_RS05725      K
LHV_RS01625        K
Lh22155_01700      K
Lh8105_01580       K
Lh8627_07840       K
LBHH_RS01575       K
LBH_RS01405        K
HUO_RS02585        K
TU99_RS01475       K
R0052_RS01545      K
                   *
