# Supplementary material for: Comparative Genomics of Completely Sequenced Lactobacillus helveticus Genomes Provides Insights into Strain-Specific Genes and Resolves Metagenomics Data Down to the Strain Level
Source: Front Microbiol. 2018 Jan 30;9:63. doi: 10.3389/fmicb.2018.00063 (PMC5797582; doi:10.3389/fmicb.2018.00063)
Supplement: Supplementary Data Sheet 2 — Result files of pan-core genome analysis. For descriptions, see Supplementary Table 10. [file DataSheet2.ZIP › HMMs_coreGenome/clw/Lh8627_03020.clw]

MUSCLE (3.8) multiple sequence alignment


ALV80_RS06985      MRLGTVKQFDEGSSYGFIEDDRNHKSYFVFYKAIKEEGYKSLRVGDRVQYQLAQGKNGLQ
LHE_RS16240        MRLGTVKQFDEGSSYGFIEDDRNHKSYFVFYKAIKEEGYKSLRVGDRVQYQLAQGKNGLQ
BCM45_RS00760      MRLGTVKQFDEGSSYGFIEDDRNHKSYFVFYKAIKEEGYKSLRVGDRVQYQLAQGKNGLQ
LHV_RS04380        MRLGTVKQFDEGSSYGFIEDDRNHKSYFVFYKAIKEEGYKSLRVGDRVQYQLAQGKNGLQ
Lh22155_06955      MRLGTVKQFDEGSSYGFIEDDRNHKSYFVFYKAIKEEGYKSLRVGDRVQYQLAQGKNGLQ
Lh8105_06880       MRLGTVKQFDEGSSYGFIEDDRNHKSYFVFYKAIKEEGYKSLRVGDRVQYQLAQGKNGLQ
Lh8627_03020       MRLGTVKQFDEGSSYGFIEDDRNHKSYFVFYKAIKEEGYKSLRVGDRVQYQLAQGKNGLQ
LBHH_RS06865       MRLGTVKQFDEGSSYGFIEDDRNHKSYFVFYKAIKEEGYKSLRVGDRVQYQLAQGKNGLQ
LBH_RS03835        MRLGTVKQFDEGSSYGFIEDDRNHKSYFVFYKAIKEEGYKSLRVGDRVQYQLAQGKNGLQ
HUO_RS07710        MRLGTVKQFDEGSSYGFIEDDRNHKSYFVFYKAIKEEGYKSLRVGDRVQYQLAQGKNGLQ
TU99_RS04345       MRLGTVKQFDEGSSYGFIEDDRNHKSYFVFYKAIKEEGYKSLRVGDRVQYQLAQGKNGLQ
R0052_RS06790      MRLGTVKQFDEGSSYGFIEDDRNHKSYFVFYKAIKEEGYKSLRVGDRVQYQLAQGKNGLQ
                   ************************************************************

ALV80_RS06985      CVNVYLA
LHE_RS16240        CVNVYLA
BCM45_RS00760      CVNVYLA
LHV_RS04380        CVNVYLA
Lh22155_06955      CVNVYLA
Lh8105_06880       CVNVYLA
Lh8627_03020       CVNVYLA
LBHH_RS06865       CVNVYLA
LBH_RS03835        CVNVYLA
HUO_RS07710        CVNVYLA
TU99_RS04345       CVNVYLA
R0052_RS06790      CVNVYLA
                   *******
