# Supplementary material for: Comparative Genomics of Completely Sequenced Lactobacillus helveticus Genomes Provides Insights into Strain-Specific Genes and Resolves Metagenomics Data Down to the Strain Level
Source: Front Microbiol. 2018 Jan 30;9:63. doi: 10.3389/fmicb.2018.00063 (PMC5797582; doi:10.3389/fmicb.2018.00063)
Supplement: Supplementary Data Sheet 2 — Result files of pan-core genome analysis. For descriptions, see Supplementary Table 10. [file DataSheet2.ZIP › HMMs_coreGenome/clw/Lh8105_01575.clw]

MUSCLE (3.8) multiple sequence alignment


ALV80_RS01595      MANRNDSRNNRRNKDDIEDQLVAVNRITKVVKGGRRMRFAALVVVGDKKGRVGFGTGKAQ
LHE_RS21845        MANRNDSRNNRRNKDDIEDQLVAVNRITKVVKGGRRMRFAALVVVGDKKGRVGFGTGKAQ
BCM45_RS05730      MANRNDSRNNRRNKDDIEDQLVAVNRITKVVKGGRRMRFAALVVVGDKKGRVGFGTGKAQ
LHV_RS01620        MANRNDSRNNRRNKDDIEDQLVAVNRITKVVKGGRRMRFAALVVVGDKKGRVGFGTGKAQ
Lh22155_01695      MANRNDSRNNRRNKDDIEDQLVAVNRITKVVKGGRRMRFAALVVVGDKKGRVGFGTGKAQ
Lh8105_01575       MANRNDSRNNRRNKDDIEDQLVAVNRITKVVKGGRRMRFAALVVVGDKKGRVGFGTGKAQ
Lh8627_07845       MANRNDSRNNRRNKDDIEDQLVAVNRITKVVKGGRRMRFAALVVVGDKKGRVGFGTGKAQ
LBHH_RS01570       MANRNDSRNNRRNKDDIEDQLVAVNRITKVVKGGRRMRFAALVVVGDKKGRVGFGTGKAQ
LBH_RS01400        MANRNDSRNNRRNKDDIEDQLVAVNRITKVVKGGRRMRFAALVVVGDKKGRVGFGTGKAQ
HUO_RS02580        MANRNDSRNNRRNKDDIEDQLVAVNRITKVVKGGRRMRFAALVVVGDKKGRVGFGTGKAQ
TU99_RS01470       MANRNDSRNNRRNKDDIEDQLVAVNRITKVVKGGRRMRFAALVVVGDKKGRVGFGTGKAQ
R0052_RS01540      MANRNDSRNNRRNKDDIEDQLVAVNRITKVVKGGRRMRFAALVVVGDKKGRVGFGTGKAQ
                   ************************************************************

ALV80_RS01595      EVPEAIRKAVEDGKKKMINVPKVGTTIPHEVIGHYGSGNILLKPAEAGSGVAAGGAVRIV
LHE_RS21845        EVPEAIRKAVEDGKKKMINVPKVGTTIPHEVIGHYGSGNILLKPAEAGSGVAAGGAVRIV
BCM45_RS05730      EVPEAIRKAVEDGKKKMINVPKVGTTIPHEVIGHYGSGNILLKPAEAGSGVAAGGAVRIV
LHV_RS01620        EVPEAIRKAVEDGKKKMINVPKVGTTIPHEVIGHYGSGNILLKPAEAGSGVAAGGAVRIV
Lh22155_01695      EVPEAIRKAVEDGKKKMINVPKVGTTIPHEVIGHYGSGNILLKPAEAGSGVAAGGAVRIV
Lh8105_01575       EVPEAIRKAVEDGKKKMINVPKVGTTIPHEVIGHYGSGNILLKPAEAGSGVAAGGAVRIV
Lh8627_07845       EVPEAIRKAVEDGKKKMINVPKVGTTIPHEVIGHYGSGNILLKPAEAGSGVAAGGAVRIV
LBHH_RS01570       EVPEAIRKAVEDGKKKMINVPKVGTTIPHEVIGHYGSGNILLKPAEAGSGVAAGGAVRIV
LBH_RS01400        EVPEAIRKAVEDGKKKMINVPKVGTTIPHEVIGHYGSGNILLKPAEAGSGVAAGGAVRIV
HUO_RS02580        EVPEAIRKAVEDGKKKMINVPKVGTTIPHEVIGHYGSGNILLKPAEAGSGVAAGGAVRIV
TU99_RS01470       EVPEAIRKAVEDGKKKMINVPKVGTTIPHEVIGHYGSGNILLKPAEAGSGVAAGGAVRIV
R0052_RS01540      EVPEAIRKAVEDGKKKMINVPKVGTTIPHEVIGHYGSGNILLKPAEAGSGVAAGGAVRIV
                   ************************************************************

ALV80_RS01595      MDMAGISDVTSKSLGSNTPINVVRATIDGLKKLRTSEEVNKLRQPERA
LHE_RS21845        MDMAGISDVTSKSLGSNTPINVVRATIDGLKKLRTSEEVNKLRQPERA
BCM45_RS05730      MDMAGISDVTSKSLGSNTPINVVRATIDGLKKLRTSEEVNKLRQPERA
LHV_RS01620        MDMAGISDVTSKSLGSNTPINVVRATIDGLKKLRTSEEVNKLRQPERA
Lh22155_01695      MDMAGISDVTSKSLGSNTPINVVRATIDGLKKLRTSEEVNKLRQPERA
Lh8105_01575       MDMAGISDVTSKSLGSNTPINVVRATIDGLKKLRTSEEVNKLRQPERA
Lh8627_07845       MDMAGISDVTSKSLGSNTPINVVRATIDGLKKLRTSEEVNKLRQPERA
LBHH_RS01570       MDMAGISDVTSKSLGSNTPINVVRATIDGLKKLRTSEEVNKLRQPERA
LBH_RS01400        MDMAGISDVTSKSLGSNTPINVVRATIDGLKKLRTSEEVNKLRQPERA
HUO_RS02580        MDMAGISDVTSKSLGSNTPINVVRATIDGLKKLRTSEEVNKLRQPERA
TU99_RS01470       MDMAGISDVTSKSLGSNTPINVVRATIDGLKKLRTSEEVNKLRQPERA
R0052_RS01540      MDMAGISDVTSKSLGSNTPINVVRATIDGLKKLRTSEEVNKLRQPERA
                   ************************************************
