# Supplementary material for: Comparative Genomics of Completely Sequenced Lactobacillus helveticus Genomes Provides Insights into Strain-Specific Genes and Resolves Metagenomics Data Down to the Strain Level
Source: Front Microbiol. 2018 Jan 30;9:63. doi: 10.3389/fmicb.2018.00063 (PMC5797582; doi:10.3389/fmicb.2018.00063)
Supplement: Supplementary Data Sheet 2 — Result files of pan-core genome analysis. For descriptions, see Supplementary Table 10. [file DataSheet2.ZIP › HMMs_coreGenome/clw/ALV80_RS06865.clw]

MUSCLE (3.8) multiple sequence alignment


ALV80_RS06865      MAISKTEKDNIIKEYATHEGDTGSVEVQVALLTADINNLTDHMKSHKHDHHSYVGLLKKI
LHE_RS16360        MAISKTEKDNIIKEYATHEGDTGSVEVQVALLTADINNLTDHMKSHKHDHHSYVGLLKKI
BCM45_RS00880      MAISKTEKDNIIKEYATHEGDTGSVEVQVALLTADINNLTDHMKSHKHDHHSYVGLLKKI
LHV_RS04505        MAISKTEKDNIIKEYATHEGDTGSVEVQVALLTADINNLTDHMKSHKHDHHSYVGLLKKI
Lh22155_06835      MAISKTEKDNIIKEYATHEGDTGSVEVQVALLTADINNLTDHMKSHKHDHHSYVGLLKKI
Lh8105_06750       MAISKTEKDNIIKEYATHEGDTGSVEVQVALLTADINNLTDHMKSHKHDHHSYVGLLKKI
Lh8627_03140       MAISKTEKDNIIKEYATHEGDTGSVEVQVALLTADINNLTDHMKSHKHDHHSYVGLLKKI
LBHH_RS06745       MAISKTEKDNIIKEYATHEGDTGSVEVQVALLTADINNLTDHMKSHKHDHHSYVGLLKKI
LBH_RS03955        MAISKTEKDNIIKEYATHEGDTGSVEVQVALLTADINNLTDHMKSHKHDHHSYVGLLKKI
HUO_RS07590        MAISKTEKDNIIKEYATHEGDTGSVEVQVALLTADINNLTDHMKSHKHDHHSYVGLLKKI
TU99_RS04465       MAISKTEKDNIIKEYATHEGDTGSVEVQVALLTADINNLTDHMKSHKHDHHSYVGLLKKI
R0052_RS06655      MAISKTEKDNIIKEYATHEGDTGSVEVQVALLTADINNLTDHMKSHKHDHHSYVGLLKKI
                   ************************************************************

ALV80_RS06865      GHRRNLLRYLENNDINRYRELIKKLGLRR
LHE_RS16360        GHRRNLLRYLENNDINRYRELIKKLGLRR
BCM45_RS00880      GHRRNLLRYLENNDINRYRELIKKLGLRR
LHV_RS04505        GHRRNLLRYLENNDINRYRELIKKLGLRR
Lh22155_06835      GHRRNLLRYLENNDINRYRELIKKLGLRR
Lh8105_06750       GHRRNLLRYLENNDINRYRELIKKLGLRR
Lh8627_03140       GHRRNLLRYLENNDINRYRELIKKLGLRR
LBHH_RS06745       GHRRNLLRYLENNDINRYRELIKKLGLRR
LBH_RS03955        GHRRNLLRYLENNDINRYRELIKKLGLRR
HUO_RS07590        GHRRNLLRYLENNDINRYRELIKKLGLRR
TU99_RS04465       GHRRNLLRYLENNDINRYRELIKKLGLRR
R0052_RS06655      GHRRNLLRYLENNDINRYRELIKKLGLRR
                   *****************************
