# Supplementary material for: Comparative Genomics of Completely Sequenced Lactobacillus helveticus Genomes Provides Insights into Strain-Specific Genes and Resolves Metagenomics Data Down to the Strain Level
Source: Front Microbiol. 2018 Jan 30;9:63. doi: 10.3389/fmicb.2018.00063 (PMC5797582; doi:10.3389/fmicb.2018.00063)
Supplement: Supplementary Data Sheet 2 — Result files of pan-core genome analysis. For descriptions, see Supplementary Table 10. [file DataSheet2.ZIP › HMMs_coreGenome/clw/LHV_RS01480.clw]

MUSCLE (3.8) multiple sequence alignment


ALV80_RS01450      MTAAKKEEYELLVEQAKALVAGESDWIANTANLSALLFNSLNNVNFAGVYRFENGELILG
LHE_RS21990        MTAAKKEEYELLVEQAKALVAGESDWIANTANLSALLFNSLNNVNFAGVYRFENGELILG
BCM45_RS05870      MTAAKKEEYELLVEQAKALVAGESDWIANTANLSALLFNSLNNVNFAGVYRFENGELILG
LHV_RS01480        MTAAKKEEYELLVEQAKALVAGESDWIANTANLSALLFNSLNNVNFAGVYRFENGELILG
Lh22155_01555      MTAAKKEEYELLVEQAKALVAGESDWIANTANLSALLFNSLNNVNFAGVYRFENGELILG
Lh8105_01435       MTAAKKEEYELLVEQAKALVAGESDWIANTANLSALLFNSLNNVNFAGVYRFENGELILG
Lh8627_07985       MTAAKKEEYELLVEQAKALVAGESDWIANTANLSALLFNSLNNVNFAGVYRFENGELILG
LBHH_RS01425       MTAAKKEEYELLVEQAKALVAGESDWIANTANLSALLFNSLNNVNFAGVYRFENGELILG
LBH_RS01260        MTAAKKEEYELLVEQAKALVAGESDWIANTANLSALLFNSLNNVNFAGVYRFENGELILG
HUO_RS02435        MTAAKKEEYELLVEQAKALVAGESDWIANTANLSALLFNSLNNVNFAGVYRFENGELILG
TU99_RS01330       MTAAKKEEYELLVEQAKALVAGESDWIANTANLSALLFNSLNNVNFAGVYRFENGELILG
R0052_RS01390      MTAAKKEEYELLVEQAKALVAGESDWIANTANLSALLFNSLNNVNFAGVYRFENGELILG
                   ************************************************************

ALV80_RS01450      PFQGMPACVHIQMGKGVCGTAAQTEKTQIVPNVHEFQGHIACDSASNSEIVVPIFKDDQL
LHE_RS21990        PFQGMPACVHIQMGKGVCGTAAQTEKTQIVPNVHEFQGHIACDSASNSEIVVPIFKDDQL
BCM45_RS05870      PFQGMPACVHIQMGKGVCGTAAQTEKTQIVPNVHEFQGHIACDSASNSEIVVPIFKDDQL
LHV_RS01480        PFQGMPACVHIQMGKGVCGTAAQTEKTQIVPNVHEFQGHIACDSASNSEIVVPIFKDDQL
Lh22155_01555      PFQGMPACVHIQMGKGVCGTAAQTEKTQIVPNVHEFQGHIACDSASNSEIVVPIFKDDQL
Lh8105_01435       PFQGMPACVHIQMGKGVCGTAAQTEKTQIVPNVHEFQGHIACDSASNSEIVVPIFKDDQL
Lh8627_07985       PFQGMPACVHIQMGKGVCGTAAQTEKTQIVPNVHEFQGHIACDSASNSEIVVPIFKDDQL
LBHH_RS01425       PFQGMPACVHIQMGKGVCGTAAQTEKTQIVPNVHEFQGHIACDSASNSEIVVPIFKDDQL
LBH_RS01260        PFQGMPACVHIQMGKGVCGTAAQTEKTQIVPNVHEFQGHIACDSASNSEIVVPIFKDDQL
HUO_RS02435        PFQGMPACVHIQMGKGVCGTAAQTEKTQIVPNVHEFQGHIACDSASNSEIVVPIFKDDQL
TU99_RS01330       PFQGMPACVHIQMGKGVCGTAAQTEKTQIVPNVHEFQGHIACDSASNSEIVVPIFKDDQL
R0052_RS01390      PFQGMPACVHIQMGKGVCGTAAQTEKTQIVPNVHEFQGHIACDSASNSEIVVPIFKDDQL
                   ************************************************************

ALV80_RS01450      WGVFDFDSTKLDNFDETDKKYLTEIANVIFA
LHE_RS21990        WGVFDFDSTKLDNFDETDKKYLTEIANVIFA
BCM45_RS05870      WGVFDFDSTKLDNFDETDKKYLTEIANVIFA
LHV_RS01480        WGVFDFDSTKLDNFDETDKKYLTEIANVIFA
Lh22155_01555      WGVFDFDSTKLDNFDETDKKYLTEIANVIFA
Lh8105_01435       WGVFDFDSTKLDNFDETDKKYLTEIANVIFA
Lh8627_07985       WGVFDFDSTKLDNFDETDKKYLTEIANVIFA
LBHH_RS01425       WGVFDFDSTKLDNFDETDKKYLTEIANVIFA
LBH_RS01260        WGVFDFDSTKLDNFDETDKKYLTEIANVIFA
HUO_RS02435        WGVFDFDSTKLDNFDETDKKYLTEIANVIFA
TU99_RS01330       WGVFDFDSTKLDNFDETDKKYLTEIANVIFA
R0052_RS01390      WGVFDFDSTKLDNFDETDKKYLTEIANVIFA
                   *******************************
