# Supplementary material for: Comparative Genomics of Completely Sequenced Lactobacillus helveticus Genomes Provides Insights into Strain-Specific Genes and Resolves Metagenomics Data Down to the Strain Level
Source: Front Microbiol. 2018 Jan 30;9:63. doi: 10.3389/fmicb.2018.00063 (PMC5797582; doi:10.3389/fmicb.2018.00063)
Supplement: Supplementary Data Sheet 2 — Result files of pan-core genome analysis. For descriptions, see Supplementary Table 10. [file DataSheet2.ZIP › HMMs_coreGenome/clw/HUO_RS05175.clw]

MUSCLE (3.8) multiple sequence alignment


ALV80_RS04350      MVSTKFLKKLKDEYSIEFNNEKLLEEAFTHSSYSNEHPNDGIRDYEKLEFLGDAVLELAV
LHE_RS19105        MVSTKFLKKLKDEYSIEFNNEKLLEEAFTHSSYSNEHPNDGIRDYEKLEFLGDAVLELAV
BCM45_RS03245      MVSTKFLKKLKDEYSIEFNNEKLLEEAFTHSSYSNEHPNDGIRDYEKLEFLGDAVLELAV
LHV_RS06890        MVSTKFLKKLKDEYSIEFNNEKLLEEAFTHSSYSNEHPNDGIRDYEKLEFLGDAVLELAV
Lh22155_04410      MVSTKFLKKLKDEYSIEFNNEKLLEEAFTHSSYSNEHPNDGIRDYEKLEFLGDAVLELAV
Lh8105_04400       MVSTKFLKKLKDEYSIEFNNEKLLEEAFTHSSYSNEHPNDGIRDYEKLEFLGDAVLELAV
Lh8627_05315       MVSTKFLKKLKDEYSIEFNNEKLLEEAFTHSSYSNEHPNDGIRDYEKLEFLGDAVLELAV
LBHH_RS04255       MVSTKFLKKLKDEYSIEFNNEKLLEEAFTHSSYSNEHPNDGIRDYEKLEFLGDAVLELAV
LBH_RS06055        MVSTKFLKKLKDEYSIEFNNEKLLEEAFTHSSYSNEHPNDGIRDYEKLEFLGDAVLELAV
HUO_RS05175        MVSTKFLKKLKDEYSIEFNNEKLLEEAFTHSSYSNEHPNDGIRDYEKLEFLGDAVLELAV
TU99_RS07300       MVSTKFLKKLKDEYSIEFNNEKLLEEAFTHSSYSNEHPNDGIRDYEKLEFLGDAVLELAV
R0052_RS04200      MVSTKFLKKLKDEYSIEFNNEKLLEEAFTHSSYSNEHPNDGIRDYEKLEFLGDAVLELAV
                   ************************************************************

ALV80_RS04350      SDYLYRHYPKLNEGELTRLRSNIVRTEGFSEFAIECGFQNEIHLGNGEEKAGARKRKTLL
LHE_RS19105        SDYLYRHYPKLNEGELTRLRSNIVRTEGFSEFAIECGFQNEIHLGNGEEKAGARKRKTLL
BCM45_RS03245      SDYLYRHYPKLNEGELTRLRSNIVRTEGFSEFAIECGFQNEIHLGNGEEKAGARKRKTLL
LHV_RS06890        SDYLYRHYPKLNEGELTRLRSNIVRTEGFSEFAIECGFQNEIHLGNGEEKAGARKRKTLL
Lh22155_04410      SDYLYRHYPKLNEGELTRLRSNIVRTEGFSEFAIECGFQNEIHLGNGEEKAGARKRKTLL
Lh8105_04400       SDYLYRHYPKLNEGELTRLRSNIVRTEGFSEFAIECGFQNEIHLGNGEEKAGARKRKTLL
Lh8627_05315       SDYLYRHYPKLNEGELTRLRSNIVRTEGFSEFAIECGFQNEIHLGNGEEKAGARKRKTLL
LBHH_RS04255       SDYLYRHYPKLNEGELTRLRSNIVRTEGFSEFAIECGFQNEIHLGNGEEKAGARKRKTLL
LBH_RS06055        SDYLYRHYPKLNEGELTRLRSNIVRTEGFSEFAIECGFQNEIHLGNGEEKAGARKRKTLL
HUO_RS05175        SDYLYRHYPKLNEGELTRLRSNIVRTEGFSEFAIECGFQNEIHLGNGEEKAGARKRKTLL
TU99_RS07300       SDYLYRHYPKLNEGELTRLRSNIVRTEGFSEFAIECGFQNEIHLGNGEEKAGARKRKTLL
R0052_RS04200      SDYLYRHYPKLNEGELTRLRSNIVRTEGFSEFAIECGFQNEIHLGNGEEKAGARKRKTLL
                   ************************************************************

ALV80_RS04350      EDVFEAFNGALFLDQGMPAVQHFLHLTVYPLIDKGEFDDSRDYKTDLQELLQQNGPVNIE
LHE_RS19105        EDVFEAFNGALFLDQGMPAVQHFLHLTVYPLIDKGEFDDSRDYKTDLQELLQQNGPVNIE
BCM45_RS03245      EDVFEAFNGALFLDQGMPAVQHFLHLTVYPLIDKGEFDDSRDYKTDLQELLQQNGPVNIE
LHV_RS06890        EDVFEAFNGALFLDQGMPAVQHFLHLTVYPLIDKGEFDDSRDYKTDLQELLQQNGPVNIE
Lh22155_04410      EDVFEAFNGALFLDQGMPAVQHFLHLTVYPLIDKGEFDDSRDYKTDLQELLQQNGPVNIE
Lh8105_04400       EDVFEAFNGALFLDQGMPAVQHFLHLTVYPLIDKGEFDDSRDYKTDLQELLQQNGPVNIE
Lh8627_05315       EDVFEAFNGALFLDQGMPAVQHFLHLTVYPLIDKGEFDDSRDYKTDLQELLQQNGPVNIE
LBHH_RS04255       EDVFEAFNGALFLDQGMPAVQHFLHLTVYPLIDKGEFDDSRDYKTDLQELLQQNGPVNIE
LBH_RS06055        EDVFEAFNGALFLDQGMPAVQHFLHLTVYPLIDKGEFDDSRDYKTDLQELLQQNGPVNIE
HUO_RS05175        EDVFEAFNGALFLDQGMPAVQHFLHLTVYPLIDKGEFDDSRDYKTDLQELLQQNGPVNIE
TU99_RS07300       EDVFEAFNGALFLDQGMPAVQHFLHLTVYPLIDKGEFDDSRDYKTDLQELLQQNGPVNIE
R0052_RS04200      EDVFEAFNGALFLDQGMPAVQHFLHLTVYPLIDKGEFDDSRDYKTDLQELLQQNGPVNIE
                   ************************************************************

ALV80_RS04350      YSVISESQLPPHFVVELKINDQVQTQGEGHNKKAAEQQAAKAALQKLE
LHE_RS19105        YSVISESQLPPHFVVELKINDQVQTQGEGHNKKAAEQQAAKAALQKLE
BCM45_RS03245      YSVISESQLPPHFVVELKINDQVQTQGEGHNKKAAEQQAAKAALQKLE
LHV_RS06890        YSVISESQLPPHFVVELKINDQVQTQGEGHNKKAAEQQAAKAALQKLE
Lh22155_04410      YSVISESQLPPHFVVELKINDQVQTQGEGHNKKAAEQQAAKAALQKLE
Lh8105_04400       YSVISESQLPPHFVVELKINDQVQTQGEGHNKKAAEQQAAKAALQKLE
Lh8627_05315       YSVISESQLPPHFVVELKINDQVQTQGEGHNKKAAEQQAAKAALQKLE
LBHH_RS04255       YSVISESQLPPHFVVELKINDQVQTQGEGHNKKAAEQQAAKAALQKLE
LBH_RS06055        YSVISESQLPPHFVVELKINDQVQTQGEGHNKKAAEQQAAKAALQKLE
HUO_RS05175        YSVISESQLPPHFVVELKINDQVQTQGEGHNKKAAEQQAAKAALQKLE
TU99_RS07300       YSVISESQLPPHFVVELKINDQVQTQGEGHNKKAAEQQAAKAALQKLE
R0052_RS04200      YSVISESQLPPHFVVELKINDQVQTQGEGHNKKAAEQQAAKAALQKLE
                   ************************************************
