# Supplementary material for: Comparative Genomics of Completely Sequenced Lactobacillus helveticus Genomes Provides Insights into Strain-Specific Genes and Resolves Metagenomics Data Down to the Strain Level
Source: Front Microbiol. 2018 Jan 30;9:63. doi: 10.3389/fmicb.2018.00063 (PMC5797582; doi:10.3389/fmicb.2018.00063)
Supplement: Supplementary Data Sheet 2 — Result files of pan-core genome analysis. For descriptions, see Supplementary Table 10. [file DataSheet2.ZIP › HMMs_coreGenome/clw/ALV80_RS07005.clw]

MUSCLE (3.8) multiple sequence alignment


ALV80_RS07005      MLNVIHFIYLALTWILWLYSLFIVIDAILSWVPMLSNSVIGRFLDKIVNPYLNLFRKGPF
LHE_RS16220        MLNVIHFIYLALTWILWLYSLFIVIDAILSWVPMLSNSVIGRFLDKIVNPYLNLFRKGPF
BCM45_RS00740      MLNVIHFIYLALTWILWLYSLFIVIDAILSWVPMLSNSVIGRFLDKIVNPYLNLFRKGPF
LHV_RS04360        MLNVIHFIYLALTWILWLYSLFIVIDAILSWVPMLSNSVIGRFLDKIVNPYLNLFRKGPF
Lh22155_06975      MLNVIHFIYLALTWILWLYSLFIVIDAILSWVPMLSNSVIGRFLDKIVNPYLNLFRKGPF
Lh8105_06900       MLNVIHFIYLALTWILWLYSLFIVIDAILSWVPMLSNSVIGRFLDKIVNPYLNLFRKGPF
Lh8627_03000       MLNVIHFIYLALTWILWLYSLFIVIDAILSWVPMLSNSVIGRFLDKIVNPYLNLFRKGPF
LBHH_RS06885       MLNVIHFIYLALTWILWLYSLFIVIDAILSWVPMLSNSVIGRFLDKIVNPYLNLFRKGPF
LBH_RS03815        MLNVIHFIYLALTWILWLYSLFIVIDAILSWVPMLSNSVIGRFLDKIVNPYLNLFRKGPF
HUO_RS07730        MLNVIHFIYLALTWILWLYSLFIVIDAILSWVPMLSNSVIGRFLDKIVNPYLNLFRKGPF
TU99_RS04325       MLNVIHFIYLALTWILWLYSLFIVIDAILSWVPMLSNSVIGRFLDKIVNPYLNLFRKGPF
R0052_RS06810      MLNVIHFIYLALTWILWLYSLFIVIDAILSWVPMLSNSVIGRFLDKIVNPYLNLFRKGPF
                   ************************************************************

ALV80_RS07005      AKLANSTGIDVSPIIGLFILYFVQNYVLYWIINILLRMLG
LHE_RS16220        AKLANSTGIDVSPIIGLFILYFVQNYVLYWIINILLRMLG
BCM45_RS00740      AKLANSTGIDVSPIIGLFILYFVQNYVLYWIINILLRMLG
LHV_RS04360        AKLANSTGIDVSPIIGLFILYFVQNYVLYWIINILLRMLG
Lh22155_06975      AKLANSTGIDVSPIIGLFILYFVQNYVLYWIINILLRMLG
Lh8105_06900       AKLANSTGIDVSPIIGLFILYFVQNYVLYWIINILLRMLG
Lh8627_03000       AKLANSTGIDVSPIIGLFILYFVQNYVLYWIINILLRMLG
LBHH_RS06885       AKLANSTGIDVSPIIGLFILYFVQNYVLYWIINILLRMLG
LBH_RS03815        AKLANSTGIDVSPIIGLFILYFVQNYVLYWIINILLRMLG
HUO_RS07730        AKLANSTGIDVSPIIGLFILYFVQNYVLYWIINILLRMLG
TU99_RS04325       AKLANSTGIDVSPIIGLFILYFVQNYVLYWIINILLRMLG
R0052_RS06810      AKLANSTGIDVSPIIGLFILYFVQNYVLYWIINILLRMLG
                   ****************************************
