# Supplementary material for: Comparative Genomics of Completely Sequenced Lactobacillus helveticus Genomes Provides Insights into Strain-Specific Genes and Resolves Metagenomics Data Down to the Strain Level
Source: Front Microbiol. 2018 Jan 30;9:63. doi: 10.3389/fmicb.2018.00063 (PMC5797582; doi:10.3389/fmicb.2018.00063)
Supplement: Supplementary Data Sheet 2 — Result files of pan-core genome analysis. For descriptions, see Supplementary Table 10. [file DataSheet2.ZIP › HMMs_coreGenome/clw/rnpA.clw]

MUSCLE (3.8) multiple sequence alignment


ALV80_RS10850      MRKSYRVKSEKDFQQVFESGNSVANRAFVIYKVEKPENKHFRVGISVGKKVGHTAVARNR
LHE_RS22755        MRKSYRVKSEKDFQQVFESGNSVANRAFVIYKVEKPENKHFRVGISVGKKVGHTAVARNR
BCM45_RS07280      MRKSYRVKSEKDFQQVFESGNSVANRAFVIYKVEKPENKHFRVGISVGKKVGHTAVARNR
LHV_RS10450        MRKSYRVKSEKDFQQVFESGNSVANRAFVIYKVEKPENKHFRVGISVGKKVGHTAVARNR
Lh22155_10885      MRKSYRVKSEKDFQQVFESGNSVANRAFVIYKVEKPENKHFRVGISVGKKVGHTAVARNR
Lh8105_11080       MRKSYRVKSEKDFQQVFESGNSVANRAFVIYKVEKPENKHFRVGISVGKKVGHTAVARNR
Lh8627_10280       MRKSYRVKSEKDFQQVFESGNSVANRAFVIYKVEKPENKHFRVGISVGKKVGHTAVARNR
LBHH_RS10790       MRKSYRVKSEKDFQQVFESGNSVANRAFVIYKVEKPENKHFRVGISVGKKVGHTAVARNR
LBH_RS09500        MRKSYRVKSEKDFQQVFESGNSVANRAFVIYKVEKPENKHFRVGISVGKKVGHTAVARNR
HUO_RS00845        MRKSYRVKSEKDFQQVFESGNSVANRAFVIYKVEKPENKHFRVGISVGKKVGHTAVARNR
TU99_RS10850       MRKSYRVKSEKDFQQVFESGNSVANRAFVIYKVEKPENKHFRVGISVGKKVGHTAVARNR
R0052_RS10745      MRKSYRVKSEKDFQQVFESGNSVANRAFVIYKVEKPENKHFRVGISVGKKVGHTAVARNR
                   ************************************************************

ALV80_RS10850      LKRYIRAVIDEEKLEIDPQVDFLIITRPYARNFDMVKVRKNLLHALALAHIIEEMPDEVE
LHE_RS22755        LKRYIRAVIDEEKLEIDPQVDFLIITRPYARNFDMVKVRKNLLHALALAHIIEEMPDEVE
BCM45_RS07280      LKRYIRAVIDEEKLEIDPQVDFLIITRPYARNFDMVKVRKNLLHALALAHIIEEMPDEVE
LHV_RS10450        LKRYIRAVIDEEKLEIDPQVDFLIITRPYARNFDMVKVRKNLLHALALAHIIEEMPDEVE
Lh22155_10885      LKRYIRAVIDEEKLEIDPQVDFLIITRPYARNFDMVKVRKNLLHALALAHIIEEMPDEVE
Lh8105_11080       LKRYIRAVIDEEKLEIDPQVDFLIITRPYARNFDMVKVRKNLLHALALAHIIEEMPDEVE
Lh8627_10280       LKRYIRAVIDEEKLEIDPQVDFLIITRPYARNFDMVKVRKNLLHALALAHIIEEMPDEVE
LBHH_RS10790       LKRYIRAVIDEEKLEIDPQVDFLIITRPYARNFDMVKVRKNLLHALALAHIIEEMPDEVE
LBH_RS09500        LKRYIRAVIDEEKLEIDPQVDFLIITRPYARNFDMVKVRKNLLHALALAHIIEEMPDEVE
HUO_RS00845        LKRYIRAVIDEEKLEIDPQVDFLIITRPYARNFDMVKVRKNLLHALALAHIIEEMPDEVE
TU99_RS10850       LKRYIRAVIDEEKLEIDPQVDFLIITRPYARNFDMVKVRKNLLHALALAHIIEEMPDEVE
R0052_RS10745      LKRYIRAVIDEEKLEIDPQVDFLIITRPYARNFDMVKVRKNLLHALALAHIIEEMPDEVE
                   ************************************************************

ALV80_RS10850      EN
LHE_RS22755        EN
BCM45_RS07280      EN
LHV_RS10450        EN
Lh22155_10885      EN
Lh8105_11080       EN
Lh8627_10280       EN
LBHH_RS10790       EN
LBH_RS09500        EN
HUO_RS00845        EN
TU99_RS10850       EN
R0052_RS10745      EN
                   **
