# Supplementary material for: Comparative Genomics of Completely Sequenced Lactobacillus helveticus Genomes Provides Insights into Strain-Specific Genes and Resolves Metagenomics Data Down to the Strain Level
Source: Front Microbiol. 2018 Jan 30;9:63. doi: 10.3389/fmicb.2018.00063 (PMC5797582; doi:10.3389/fmicb.2018.00063)
Supplement: Supplementary Data Sheet 2 — Result files of pan-core genome analysis. For descriptions, see Supplementary Table 10. [file DataSheet2.ZIP › HMMs_coreGenome/clw/LHV_RS01630.clw]

MUSCLE (3.8) multiple sequence alignment


ALV80_RS01605      MKLHELHSAEGSRRNRKRVGRGTSSGYGKTSGRGQKGQLARQGGHTRLGFEGGQMPLFRT
LHE_RS21835        MKLHELHSAEGSRRNRKRVGRGTSSGYGKTSGRGQKGQLARQGGHTRLGFEGGQMPLFRT
BCM45_RS05720      MKLHELHSAEGSRRNRKRVGRGTSSGYGKTSGRGQKGQLARQGGHTRLGFEGGQMPLFRT
LHV_RS01630        MKLHELHSAEGSRRNRKRVGRGTSSGYGKTSGRGQKGQLARQGGHTRLGFEGGQMPLFRT
Lh22155_01705      MKLHELHSAEGSRRNRKRVGRGTSSGYGKTSGRGQKGQLARQGGHTRLGFEGGQMPLFRT
Lh8105_01585       MKLHELHSAEGSRRNRKRVGRGTSSGYGKTSGRGQKGQLARQGGHTRLGFEGGQMPLFRT
Lh8627_07835       MKLHELHSAEGSRRNRKRVGRGTSSGYGKTSGRGQKGQLARQGGHTRLGFEGGQMPLFRT
LBHH_RS01580       MKLHELHSAEGSRRNRKRVGRGTSSGYGKTSGRGQKGQLARQGGHTRLGFEGGQMPLFRT
LBH_RS01410        MKLHELHSAEGSRRNRKRVGRGTSSGYGKTSGRGQKGQLARQGGHTRLGFEGGQMPLFRT
HUO_RS02590        MKLHELHSAEGSRRNRKRVGRGTSSGYGKTSGRGQKGQLARQGGHTRLGFEGGQMPLFRT
TU99_RS01480       MKLHELHSAEGSRRNRKRVGRGTSSGYGKTSGRGQKGQLARQGGHTRLGFEGGQMPLFRT
R0052_RS01550      MKLHELHSAEGSRRNRKRVGRGTSSGYGKTSGRGQKGQLARQGGHTRLGFEGGQMPLFRT
                   ************************************************************

ALV80_RS01605      MPKRGFKNINRKEYAIVNLDDLNKFNDGSEVTVETLKENGLVKKELSGVKLLGNGELKVK
LHE_RS21835        MPKRGFKNINRKEYAIVNLDDLNKFNDGSEVTVETLKENGLVKKELSGVKLLGNGELKVK
BCM45_RS05720      MPKRGFKNINRKEYAIVNLDDLNKFNDGSEVTVETLKENGLVKKELSGVKLLGNGELKVK
LHV_RS01630        MPKRGFKNINRKEYAIVNLDDLNKFNDGSEVTVETLKENGLVKKELSGVKLLGNGELKVK
Lh22155_01705      MPKRGFKNINRKEYAIVNLDDLNKFNDGSEVTVETLKENGLVKKELSGVKLLGNGELKVK
Lh8105_01585       MPKRGFKNINRKEYAIVNLDDLNKFNDGSEVTVETLKENGLVKKELSGVKLLGNGELKVK
Lh8627_07835       MPKRGFKNINRKEYAIVNLDDLNKFNDGSEVTVETLKENGLVKKELSGVKLLGNGELKVK
LBHH_RS01580       MPKRGFKNINRKEYAIVNLDDLNKFNDGSEVTVETLKENGLVKKELSGVKLLGNGELKVK
LBH_RS01410        MPKRGFKNINRKEYAIVNLDDLNKFNDGSEVTVETLKENGLVKKELSGVKLLGNGELKVK
HUO_RS02590        MPKRGFKNINRKEYAIVNLDDLNKFNDGSEVTVETLKENGLVKKELSGVKLLGNGELKVK
TU99_RS01480       MPKRGFKNINRKEYAIVNLDDLNKFNDGSEVTVETLKENGLVKKELSGVKLLGNGELKVK
R0052_RS01550      MPKRGFKNINRKEYAIVNLDDLNKFNDGSEVTVETLKENGLVKKELSGVKLLGNGELKVK
                   ************************************************************

ALV80_RS01605      LTVKVNKVSAAAKKAVEAAGGTVEVI
LHE_RS21835        LTVKVNKVSAAAKKAVEAAGGTVEVI
BCM45_RS05720      LTVKVNKVSAAAKKAVEAAGGTVEVI
LHV_RS01630        LTVKVNKVSAAAKKAVEAAGGTVEVI
Lh22155_01705      LTVKVNKVSAAAKKAVEAAGGTVEVI
Lh8105_01585       LTVKVNKVSAAAKKAVEAAGGTVEVI
Lh8627_07835       LTVKVNKVSAAAKKAVEAAGGTVEVI
LBHH_RS01580       LTVKVNKVSAAAKKAVEAAGGTVEVI
LBH_RS01410        LTVKVNKVSAAAKKAVEAAGGTVEVI
HUO_RS02590        LTVKVNKVSAAAKKAVEAAGGTVEVI
TU99_RS01480       LTVKVNKVSAAAKKAVEAAGGTVEVI
R0052_RS01550      LTVKVNKVSAAAKKAVEAAGGTVEVI
                   **************************
