# Supplementary material for: Comparative Genomics of Completely Sequenced Lactobacillus helveticus Genomes Provides Insights into Strain-Specific Genes and Resolves Metagenomics Data Down to the Strain Level
Source: Front Microbiol. 2018 Jan 30;9:63. doi: 10.3389/fmicb.2018.00063 (PMC5797582; doi:10.3389/fmicb.2018.00063)
Supplement: Supplementary Data Sheet 2 — Result files of pan-core genome analysis. For descriptions, see Supplementary Table 10. [file DataSheet2.ZIP › HMMs_coreGenome/clw/Lh22155_01495.clw]

MUSCLE (3.8) multiple sequence alignment


ALV80_RS01390      MRIDKFLKVSRLVKRRTVAKEMADQGRIKVNGRVVKSSYDVKIDDIIELGYGARVIKAKV
LHE_RS22050        MRIDKFLKVSRLVKRRTVAKEMADQGRIKVNGRVVKSSYDVKIDDIIELGYGARVIKAKV
BCM45_RS05930      MRIDKFLKVSRLVKRRTVAKEMADQGRIKVNGRVVKSSYDVKIDDIIELGYGARVIKAKV
LHV_RS01420        MRIDKFLKVSRLVKRRTVAKEMADQGRIKVNGRVVKSSYDVKIDDIIELGYGARVIKAKV
Lh22155_01495      MRIDKFLKVSRLVKRRTVAKEMADQGRIKVNGRVVKSSYDVKIDDIIELGYGARVIKAKV
Lh8105_01375       MRIDKFLKVSRLVKRRTVAKEMADQGRIKVNGRVVKSSYDVKIDDIIELGYGARVIKAKV
Lh8627_08045       MRIDKFLKVSRLVKRRTVAKEMADQGRIKVNGRVVKSSYDVKIDDIIELGYGARVIKAKV
LBHH_RS01365       MRIDKFLKVSRLVKRRTVAKEMADQGRIKVNGRVVKSSYDVKIDDIIELGYGARVIKAKV
LBH_RS01190        MRIDKFLKVSRLVKRRTVAKEMADQGRIKVNGRVVKSSYDVKIDDIIELGYGARVIKAKV
HUO_RS02370        MRIDKFLKVSRLVKRRTVAKEMADQGRIKVNGRVVKSSYDVKIDDIIELGYGARVIKAKV
TU99_RS01270       MRIDKFLKVSRLVKRRTVAKEMADQGRIKVNGRVVKSSYDVKIDDIIELGYGARVIKAKV
R0052_RS01330      MRIDKFLKVSRLVKRRTVAKEMADQGRIKVNGRVVKSSYDVKIDDIIELGYGARVIKAKV
                   ************************************************************

ALV80_RS01390      LNIRETTKKAEASELYELVD
LHE_RS22050        LNIRETTKKAEASELYELVD
BCM45_RS05930      LNIRETTKKAEASELYELVD
LHV_RS01420        LNIRETTKKAEASELYELVD
Lh22155_01495      LNIRETTKKAEASELYELVD
Lh8105_01375       LNIRETTKKAEASELYELVD
Lh8627_08045       LNIRETTKKAEASELYELVD
LBHH_RS01365       LNIRETTKKAEASELYELVD
LBH_RS01190        LNIRETTKKAEASELYELVD
HUO_RS02370        LNIRETTKKAEASELYELVD
TU99_RS01270       LNIRETTKKAEASELYELVD
R0052_RS01330      LNIRETTKKAEASELYELVD
                   ********************
