# Supplementary material for: Comparative Genomics of Completely Sequenced Lactobacillus helveticus Genomes Provides Insights into Strain-Specific Genes and Resolves Metagenomics Data Down to the Strain Level
Source: Front Microbiol. 2018 Jan 30;9:63. doi: 10.3389/fmicb.2018.00063 (PMC5797582; doi:10.3389/fmicb.2018.00063)
Supplement: Supplementary Data Sheet 2 — Result files of pan-core genome analysis. For descriptions, see Supplementary Table 10. [file DataSheet2.ZIP › HMMs_coreGenome/clw/LBHH_RS01800.clw]

MUSCLE (3.8) multiple sequence alignment


ALV80_RS01845      MPKHGKKYLDAAKKVDSNKLYSVAEAMKLVKETSYANFDATVDVAYNLSVDPKQADQQIR
LHE_RS21570        MPKHGKKYLDAAKKVDSNKLYSVAEAMKLVKETSYANFDATVDVAYNLSVDPKQADQQIR
BCM45_RS05485      MPKHGKKYLDAAKKVDSNKLYSVAEAMKLVKETSYANFDATVDVAYNLSVDPKQADQQIR
LHV_RS01870        MPKHGKKYLDAAKKVDSNKLYSVAEAMKLVKETSYANFDATVDVAYNLSVDPKQADQQIR
Lh22155_01985      MPKHGKKYLDAAKKVDSNKLYSVAEAMKLVKETSYANFDATVDVAYNLSVDPKQADQQIR
Lh8105_01810       MPKHGKKYLDAAKKVDSNKLYSVAEAMKLVKETSYANFDATVDVAYNLSVDPKQADQQIR
Lh8627_07575       MPKHGKKYLDAAKKVDSNKLYSVAEAMKLVKETSYANFDATVDVAYNLSVDPKQADQQIR
LBHH_RS01800       MPKHGKKYLDAAKKVDSNKLYSVAEAMKLVKETSYANFDATVDVAYNLSVDPKQADQQIR
LBH_RS01635        MPKHGKKYLDAAKKVDSNKLYSVAEAMKLVKETSYANFDATVDVAYNLSVDPKQADQQIR
HUO_RS02815        MPKHGKKYLDAAKKVDSNKLYSVAEAMKLVKETSYANFDATVDVAYNLSVDPKQADQQIR
TU99_RS01700       MPKHGKKYLDAAKKVDSNKLYSVAEAMKLVKETSYANFDATVDVAYNLSVDPKQADQQIR
R0052_RS01770      MPKHGKKYLDAAKKVDSNKLYSVAEAMKLVKETSYANFDATVDVAYNLSVDPKQADQQIR
                   ************************************************************

ALV80_RS01845      GSLVLPNGTGKTQTVVVFAEGPQADQAKAAGADFVGSDDLVQKIQDGWLDFDVVVATPMM
LHE_RS21570        GSLVLPNGTGKTQTVVVFAEGPQADQAKAAGADFVGSDDLVQKIQDGWLDFDVVVATPMM
BCM45_RS05485      GSLVLPNGTGKTQTVVVFAEGPQADQAKAAGADFVGSDDLVQKIQDGWLDFDVVVATPMM
LHV_RS01870        GSLVLPNGTGKTQTVVVFAEGPQADQAKAAGADFVGSDDLVQKIQDGWLDFDVVVATPMM
Lh22155_01985      GSLVLPNGTGKTQTVVVFAEGPQADQAKAAGADFVGSDDLVQKIQDGWLDFDVVVATPMM
Lh8105_01810       GSLVLPNGTGKTQTVVVFAEGPQADQAKAAGADFVGSDDLVQKIQDGWLDFDVVVATPMM
Lh8627_07575       GSLVLPNGTGKTQTVVVFAEGPQADQAKAAGADFVGSDDLVQKIQDGWLDFDVVVATPMM
LBHH_RS01800       GSLVLPNGTGKTQTVVVFAEGPQADQAKAAGADFVGSDDLVQKIQDGWLDFDVVVATPMM
LBH_RS01635        GSLVLPNGTGKTQTVVVFAEGPQADQAKAAGADFVGSDDLVQKIQDGWLDFDVVVATPMM
HUO_RS02815        GSLVLPNGTGKTQTVVVFAEGPQADQAKAAGADFVGSDDLVQKIQDGWLDFDVVVATPMM
TU99_RS01700       GSLVLPNGTGKTQTVVVFAEGPQADQAKAAGADFVGSDDLVQKIQDGWLDFDVVVATPMM
R0052_RS01770      GSLVLPNGTGKTQTVVVFAEGPQADQAKAAGADFVGSDDLVQKIQDGWLDFDVVVATPMM
                   ************************************************************

ALV80_RS01845      MAKVGRLGRILGPKGLMPNPKTGTVTMDIEKAVKNVKAGQVEYRVDRQAAIHTPIGKVSF
LHE_RS21570        MAKVGRLGRILGPKGLMPNPKTGTVTMDIEKAVKNVKAGQVEYRVDRQAAIHTPIGKVSF
BCM45_RS05485      MAKVGRLGRILGPKGLMPNPKTGTVTMDIEKAVKNVKAGQVEYRVDRQAAIHTPIGKVSF
LHV_RS01870        MAKVGRLGRILGPKGLMPNPKTGTVTMDIEKAVKNVKAGQVEYRVDRQAAIHTPIGKVSF
Lh22155_01985      MAKVGRLGRILGPKGLMPNPKTGTVTMDIEKAVKNVKAGQVEYRVDRQAAIHTPIGKVSF
Lh8105_01810       MAKVGRLGRILGPKGLMPNPKTGTVTMDIEKAVKNVKAGQVEYRVDRQAAIHTPIGKVSF
Lh8627_07575       MAKVGRLGRILGPKGLMPNPKTGTVTMDIEKAVKNVKAGQVEYRVDRQAAIHTPIGKVSF
LBHH_RS01800       MAKVGRLGRILGPKGLMPNPKTGTVTMDIEKAVKNVKAGQVEYRVDRQAAIHTPIGKVSF
LBH_RS01635        MAKVGRLGRILGPKGLMPNPKTGTVTMDIEKAVKNVKAGQVEYRVDRQAAIHTPIGKVSF
HUO_RS02815        MAKVGRLGRILGPKGLMPNPKTGTVTMDIEKAVKNVKAGQVEYRVDRQAAIHTPIGKVSF
TU99_RS01700       MAKVGRLGRILGPKGLMPNPKTGTVTMDIEKAVKNVKAGQVEYRVDRQAAIHTPIGKVSF
R0052_RS01770      MAKVGRLGRILGPKGLMPNPKTGTVTMDIEKAVKNVKAGQVEYRVDRQAAIHTPIGKVSF
                   ************************************************************

ALV80_RS01845      TEDQLVENFDALRDVILRARPASAKGQYIKSVAVSATFGPGIKLDPLNLD
LHE_RS21570        TEDQLVENFDALRDVILRARPASAKGQYIKSVAVSATFGPGIKLDPLNLD
BCM45_RS05485      TEDQLVENFDALRDVILRARPASAKGQYIKSVAVSATFGPGIKLDPLNLD
LHV_RS01870        TEDQLVENFDALRDVILRARPASAKGQYIKSVAVSATFGPGIKLDPLNLD
Lh22155_01985      TEDQLVENFDALRDVILRARPASAKGQYIKSVAVSATFGPGIKLDPLNLD
Lh8105_01810       TEDQLVENFDALRDVILRARPASAKGQYIKSVAVSATFGPGIKLDPLNLD
Lh8627_07575       TEDQLVENFDALRDVILRARPASAKGQYIKSVAVSATFGPGIKLDPLNLD
LBHH_RS01800       TEDQLVENFDALRDVILRARPASAKGQYIKSVAVSATFGPGIKLDPLNLD
LBH_RS01635        TEDQLVENFDALRDVILRARPASAKGQYIKSVAVSATFGPGIKLDPLNLD
HUO_RS02815        TEDQLVENFDALRDVILRARPASAKGQYIKSVAVSATFGPGIKLDPLNLD
TU99_RS01700       TEDQLVENFDALRDVILRARPASAKGQYIKSVAVSATFGPGIKLDPLNLD
R0052_RS01770      TEDQLVENFDALRDVILRARPASAKGQYIKSVAVSATFGPGIKLDPLNLD
                   **************************************************
