# Supplementary material for: Comparative Genomics of Completely Sequenced Lactobacillus helveticus Genomes Provides Insights into Strain-Specific Genes and Resolves Metagenomics Data Down to the Strain Level
Source: Front Microbiol. 2018 Jan 30;9:63. doi: 10.3389/fmicb.2018.00063 (PMC5797582; doi:10.3389/fmicb.2018.00063)
Supplement: Supplementary Data Sheet 2 — Result files of pan-core genome analysis. For descriptions, see Supplementary Table 10. [file DataSheet2.ZIP › HMMs_coreGenome/clw/LHE_RS19160.clw]

MUSCLE (3.8) multiple sequence alignment


ALV80_RS04295      MAVKIKTKDGLIDISNGVIATVVGGAATSNYGVVGMASKNAIRDGFDGILNRANYKRGVV
LHE_RS19160        MAVKIKTKDGLIDISNGVIATVVGGAATSNYGVVGMASKNAIRDGFDGILNRANYKRGVV
BCM45_RS03300      MAVKIKTKDGLIDISNGVIATVVGGAATSNYGVVGMASKNAIRDGFDGILNRANYKRGVV
LHV_RS06955        MAVKIKTKDGLIDISNGVIATVVGGAATSNYGVVGMASKNAIRDGFDGILNRANYKRGVV
Lh22155_04355      MAVKIKTKDGLIDISNGVIATVVGGAATSNYGVVGMASKNAIRDGFDGILNRANYKRGVV
Lh8105_04340       MAVKIKTKDGLIDISNGVIATVVGGAATSNYGVVGMASKNAIRDGFDGILNRANYKRGVV
Lh8627_05370       MAVKIKTKDGLIDISNGVIATVVGGAATSNYGVVGMASKNAIRDGFDGILNRANYKRGVV
LBHH_RS04200       MAVKIKTKDGLIDISNGVIATVVGGAATSNYGVVGMASKNAIRDGFDGILNRANYKRGVV
LBH_RS06110        MAVKIKTKDGLIDISNGVIATVVGGAATSNYGVVGMASKNAIRDGFDGILNRANYKRGVV
HUO_RS05120        MAVKIKTKDGLIDISNGVIATVVGGAATSNYGVVGMASKNAIRDGFDGILNRANYKRGVV
TU99_RS07355       MAVKIKTKDGLIDISNGVIATVVGGAATSNYGVVGMASKNAIRDGFDGILNRANYKRGVV
R0052_RS04140      MAVKIKTKDGLIDISNGVIATVVGGAATSNYGVVGMASKNAIRDGFDGILNRANYKRGVV
                   ************************************************************

ALV80_RS04295      VKSEDNEITVDVYIIVGYGLKISEVSKNVQDSVKFNLSNQLGINTKAVNVIVQSVKVLDE
LHE_RS19160        VKSEDNEITVDVYIIVGYGLKISEVSKNVQDSVKFNLSNQLGINTKAVNVIVQSVKVLDE
BCM45_RS03300      VKSEDNEITVDVYIIVGYGLKISEVSKNVQDSVKFNLSNQLGINTKAVNVIVQSVKVLDE
LHV_RS06955        VKSEDNEITVDVYIIVGYGLKISEVSKNVQDSVKFNLSNQLGINTKAVNVIVQSVKVLDE
Lh22155_04355      VKSEDNEITVDVYIIVGYGLKISEVSKNVQDSVKFNLSNQLGINTKAVNVIVQSVKVLDE
Lh8105_04340       VKSEDNEITVDVYIIVGYGLKISEVSKNVQDSVKFNLSNQLGINTKAVNVIVQSVKVLDE
Lh8627_05370       VKSEDNEITVDVYIIVGYGLKISEVSKNVQDSVKFNLSNQLGINTKAVNVIVQSVKVLDE
LBHH_RS04200       VKSEDNEITVDVYIIVGYGLKISEVSKNVQDSVKFNLSNQLGINTKAVNVIVQSVKVLDE
LBH_RS06110        VKSEDNEITVDVYIIVGYGLKISEVSKNVQDSVKFNLSNQLGINTKAVNVIVQSVKVLDE
HUO_RS05120        VKSEDNEITVDVYIIVGYGLKISEVSKNVQDSVKFNLSNQLGINTKAVNVIVQSVKVLDE
TU99_RS07355       VKSEDNEITVDVYIIVGYGLKISEVSKNVQDSVKFNLSNQLGINTKAVNVIVQSVKVLDE
R0052_RS04140      VKSEDNEITVDVYIIVGYGLKISEVSKNVQDSVKFNLSNQLGINTKAVNVIVQSVKVLDE
                   ************************************************************
