# Supplementary material for: Comparative Genomics of Completely Sequenced Lactobacillus helveticus Genomes Provides Insights into Strain-Specific Genes and Resolves Metagenomics Data Down to the Strain Level
Source: Front Microbiol. 2018 Jan 30;9:63. doi: 10.3389/fmicb.2018.00063 (PMC5797582; doi:10.3389/fmicb.2018.00063)
Supplement: Supplementary Data Sheet 2 — Result files of pan-core genome analysis. For descriptions, see Supplementary Table 10. [file DataSheet2.ZIP › HMMs_coreGenome/clw/LBH_RS07730.clw]

MUSCLE (3.8) multiple sequence alignment


ALV80_RS02440      MYNLIMTLLIIVSILIVIATMMQPQKQQDALNALSGGAVFSGQTKKRGFEAFMEKVTAVL
LHE_RS20920        MYNLIMTLLIIVSILIVIATMMQPQKQQDALNALSGGAVFSGQTKKRGFEAFMEKVTAVL
BCM45_RS04885      MYNLIMTLLIIVSILIVIATMMQPQKQQDALNALSGGAVFSGQTKKRGFEAFMEKVTAVL
LHV_RS02440        MYNLIMTLLIIVSILIVIATMMQPQKQQDALNALSGGAVFSGQTKKRGFEAFMEKVTAVL
Lh22155_02595      MYNLIMTLLIIVSILIVIATMMQPQKQQDALNALSGGAVFSGQTKKRGFEAFMEKVTAVL
Lh8105_02455       MYNLIMTLLIIVSILIVIATMMQPQKQQDALNALSGGAVFSGQTKKRGFEAFMEKVTAVL
Lh8627_06915       MYNLIMTLLIIVSILIVIATMMQPQKQQDALNALSGGAVFSGQTKKRGFEAFMEKVTAVL
LBHH_RS02395       MYNLIMTLLIIVSILIVIATMMQPQKQQDALNALSGGAVFSGQTKKRGFEAFMEKVTAVL
LBH_RS07730        MYNLIMTLLIIVSILIVIATMMQPQKQQDALNALSGGAVFSGQTKKRGFEAFMEKVTAVL
HUO_RS03470        MYNLIMTLLIIVSILIVIATMMQPQKQQDALNALSGGAVFSGQTKKRGFEAFMEKVTAVL
TU99_RS02370       MYNLIMTLLIIVSILIVIATMMQPQKQQDALNALSGGAVFSGQTKKRGFEAFMEKVTAVL
R0052_RS02515      MYNLIMTLLIIVSILIVIATMMQPQKQQDALNALSGGAVFSGQTKKRGFEAFMEKVTAVL
                   ************************************************************

ALV80_RS02440      LVLFFVFAIILAYMSTK
LHE_RS20920        LVLFFVFAIILAYMSTK
BCM45_RS04885      LVLFFVFAIILAYMSTK
LHV_RS02440        LVLFFVFAIILAYMSTK
Lh22155_02595      LVLFFVFAIILAYMSTK
Lh8105_02455       LVLFFVFAIILAYMSTK
Lh8627_06915       LVLFFVFAIILAYMSTK
LBHH_RS02395       LVLFFVFAIILAYMSTK
LBH_RS07730        LVLFFVFAIILAYMSTK
HUO_RS03470        LVLFFVFAIILAYMSTK
TU99_RS02370       LVLFFVFAIILAYMSTK
R0052_RS02515      LVLFFVFAIILAYMSTK
                   *****************
