# Supplementary material for: Comparative Genomics of Completely Sequenced Lactobacillus helveticus Genomes Provides Insights into Strain-Specific Genes and Resolves Metagenomics Data Down to the Strain Level
Source: Front Microbiol. 2018 Jan 30;9:63. doi: 10.3389/fmicb.2018.00063 (PMC5797582; doi:10.3389/fmicb.2018.00063)
Supplement: Supplementary Data Sheet 2 — Result files of pan-core genome analysis. For descriptions, see Supplementary Table 10. [file DataSheet2.ZIP › HMMs_coreGenome/clw/LBH_RS01310.clw]

MUSCLE (3.8) multiple sequence alignment


ALV80_RS01505      MASQTIRIRLKSYEHGILDESAAKIVATAKRTGAEISGPVPLPTERTLFTVLRSPHKNKD
LHE_RS21935        MASQTIRIRLKSYEHGILDESAAKIVATAKRTGAEISGPVPLPTERTLFTVLRSPHKNKD
BCM45_RS05820      MASQTIRIRLKSYEHGILDESAAKIVATAKRTGAEISGPVPLPTERTLFTVLRSPHKNKD
LHV_RS01530        MASQTIRIRLKSYEHGILDESAAKIVATAKRTGAEISGPVPLPTERTLFTVLRSPHKNKD
Lh22155_01605      MASQTIRIRLKSYEHGILDESAAKIVATAKRTGAEISGPVPLPTERTLFTVLRSPHKNKD
Lh8105_01485       MASQTIRIRLKSYEHGILDESAAKIVATAKRTGAEISGPVPLPTERTLFTVLRSPHKNKD
Lh8627_07935       MASQTIRIRLKSYEHGILDESAAKIVATAKRTGAEISGPVPLPTERTLFTVLRSPHKNKD
LBHH_RS01480       MASQTIRIRLKSYEHGILDESAAKIVATAKRTGAEISGPVPLPTERTLFTVLRSPHKNKD
LBH_RS01310        MASQTIRIRLKSYEHGILDESAAKIVATAKRTGAEISGPVPLPTERTLFTVLRSPHKNKD
HUO_RS02490        MASQTIRIRLKSYEHGILDESAAKIVATAKRTGAEISGPVPLPTERTLFTVLRSPHKNKD
TU99_RS01380       MASQTIRIRLKSYEHGILDESAAKIVATAKRTGAEISGPVPLPTERTLFTVLRSPHKNKD
R0052_RS01450      MASQTIRIRLKSYEHGILDESAAKIVATAKRTGAEISGPVPLPTERTLFTVLRSPHKNKD
                   ************************************************************

ALV80_RS01505      SREQFEMRTHKRLIDILNPTPKTVDSLMKLDLPSGVDIEIKL
LHE_RS21935        SREQFEMRTHKRLIDILNPTPKTVDSLMKLDLPSGVDIEIKL
BCM45_RS05820      SREQFEMRTHKRLIDILNPTPKTVDSLMKLDLPSGVDIEIKL
LHV_RS01530        SREQFEMRTHKRLIDILNPTPKTVDSLMKLDLPSGVDIEIKL
Lh22155_01605      SREQFEMRTHKRLIDILNPTPKTVDSLMKLDLPSGVDIEIKL
Lh8105_01485       SREQFEMRTHKRLIDILNPTPKTVDSLMKLDLPSGVDIEIKL
Lh8627_07935       SREQFEMRTHKRLIDILNPTPKTVDSLMKLDLPSGVDIEIKL
LBHH_RS01480       SREQFEMRTHKRLIDILNPTPKTVDSLMKLDLPSGVDIEIKL
LBH_RS01310        SREQFEMRTHKRLIDILNPTPKTVDSLMKLDLPSGVDIEIKL
HUO_RS02490        SREQFEMRTHKRLIDILNPTPKTVDSLMKLDLPSGVDIEIKL
TU99_RS01380       SREQFEMRTHKRLIDILNPTPKTVDSLMKLDLPSGVDIEIKL
R0052_RS01450      SREQFEMRTHKRLIDILNPTPKTVDSLMKLDLPSGVDIEIKL
                   ******************************************
