# Supplementary material for: Comparative Genomics of Completely Sequenced Lactobacillus helveticus Genomes Provides Insights into Strain-Specific Genes and Resolves Metagenomics Data Down to the Strain Level
Source: Front Microbiol. 2018 Jan 30;9:63. doi: 10.3389/fmicb.2018.00063 (PMC5797582; doi:10.3389/fmicb.2018.00063)
Supplement: Supplementary Data Sheet 2 — Result files of pan-core genome analysis. For descriptions, see Supplementary Table 10. [file DataSheet2.ZIP › HMMs_coreGenome/clw/LHV_RS07890.clw]

MUSCLE (3.8) multiple sequence alignment


ALV80_RS03230      MPRVKGGIVTRKRRKKVMKLAKGYRGAKHMQFKAASTQLFVSYKYAFRDRRRRKSEFRKL
LHE_RS20190        MPRVKGGIVTRKRRKKVMKLAKGYRGAKHMQFKAASTQLFVSYKYAFRDRRRRKSEFRKL
BCM45_RS04175      MPRVKGGIVTRKRRKKVMKLAKGYRGAKHMQFKAASTQLFVSYKYAFRDRRRRKSEFRKL
LHV_RS07890        MPRVKGGIVTRKRRKKVMKLAKGYRGAKHMQFKAASTQLFVSYKYAFRDRRRRKSEFRKL
Lh22155_03320      MPRVKGGIVTRKRRKKVMKLAKGYRGAKHMQFKAASTQLFVSYKYAFRDRRRRKSEFRKL
Lh8105_03390       MPRVKGGIVTRKRRKKVMKLAKGYRGAKHMQFKAASTQLFVSYKYAFRDRRRRKSEFRKL
Lh8627_06270       MPRVKGGIVTRKRRKKVMKLAKGYRGAKHMQFKAASTQLFVSYKYAFRDRRRRKSEFRKL
LBHH_RS03150       MPRVKGGIVTRKRRKKVMKLAKGYRGAKHMQFKAASTQLFVSYKYAFRDRRRRKSEFRKL
LBH_RS07090        MPRVKGGIVTRKRRKKVMKLAKGYRGAKHMQFKAASTQLFVSYKYAFRDRRRRKSEFRKL
HUO_RS04115        MPRVKGGIVTRKRRKKVMKLAKGYRGAKHMQFKAASTQLFVSYKYAFRDRRRRKSEFRKL
TU99_RS08550       MPRVKGGIVTRKRRKKVMKLAKGYRGAKHMQFKAASTQLFVSYKYAFRDRRRRKSEFRKL
R0052_RS03175      MPRVKGGIVTRKRRKKVMKLAKGYRGAKHMQFKAASTQLFVSYKYAFRDRRRRKSEFRKL
                   ************************************************************

ALV80_RS03230      WIARINAAARQNDISYSKLMHGLKLAGVDMNRKMLADIAYNDSKTFAQLAETAKKALN
LHE_RS20190        WIARINAAARQNDISYSKLMHGLKLAGVDMNRKMLADIAYNDSKTFAQLAETAKKALN
BCM45_RS04175      WIARINAAARQNDISYSKLMHGLKLAGVDMNRKMLADIAYNDSKTFAQLAETAKKALN
LHV_RS07890        WIARINAAARQNDISYSKLMHGLKLAGVDMNRKMLADIAYNDSKTFAQLAETAKKALN
Lh22155_03320      WIARINAAARQNDISYSKLMHGLKLAGVDMNRKMLADIAYNDSKTFAQLAETAKKALN
Lh8105_03390       WIARINAAARQNDISYSKLMHGLKLAGVDMNRKMLADIAYNDSKTFAQLAETAKKALN
Lh8627_06270       WIARINAAARQNDISYSKLMHGLKLAGVDMNRKMLADIAYNDSKTFAQLAETAKKALN
LBHH_RS03150       WIARINAAARQNDISYSKLMHGLKLAGVDMNRKMLADIAYNDSKTFAQLAETAKKALN
LBH_RS07090        WIARINAAARQNDISYSKLMHGLKLAGVDMNRKMLADIAYNDSKTFAQLAETAKKALN
HUO_RS04115        WIARINAAARQNDISYSKLMHGLKLAGVDMNRKMLADIAYNDSKTFAQLAETAKKALN
TU99_RS08550       WIARINAAARQNDISYSKLMHGLKLAGVDMNRKMLADIAYNDSKTFAQLAETAKKALN
R0052_RS03175      WIARINAAARQNDISYSKLMHGLKLAGVDMNRKMLADIAYNDSKTFAQLAETAKKALN
                   **********************************************************
