# Supplementary material for: Comparative Genomics of Completely Sequenced Lactobacillus helveticus Genomes Provides Insights into Strain-Specific Genes and Resolves Metagenomics Data Down to the Strain Level
Source: Front Microbiol. 2018 Jan 30;9:63. doi: 10.3389/fmicb.2018.00063 (PMC5797582; doi:10.3389/fmicb.2018.00063)
Supplement: Supplementary Data Sheet 2 — Result files of pan-core genome analysis. For descriptions, see Supplementary Table 10. [file DataSheet2.ZIP › HMMs_coreGenome/clw/ALV80_RS01535.clw]

MUSCLE (3.8) multiple sequence alignment


ALV80_RS01535      MAEQISSAKAEARTVRIAPRKARLVVDLIRGKSVAEALAILEFTPRAASPIVEKVLRSAI
LHE_RS21905        MAEQISSAKAEARTVRIAPRKARLVVDLIRGKSVAEALAILEFTPRAASPIVEKVLRSAI
BCM45_RS05790      MAEQISSAKAEARTVRIAPRKARLVVDLIRGKSVAEALAILEFTPRAASPIVEKVLRSAI
LHV_RS01560        MAEQISSAKAEARTVRIAPRKARLVVDLIRGKSVAEALAILEFTPRAASPIVEKVLRSAI
Lh22155_01635      MAEQISSAKAEARTVRIAPRKARLVVDLIRGKSVAEALAILEFTPRAASPIVEKVLRSAI
Lh8105_01515       MAEQISSAKAEARTVRIAPRKARLVVDLIRGKSVAEALAILEFTPRAASPIVEKVLRSAI
Lh8627_07905       MAEQISSAKAEARTVRIAPRKARLVVDLIRGKSVAEALAILEFTPRAASPIVEKVLRSAI
LBHH_RS01510       MAEQISSAKAEARTVRIAPRKARLVVDLIRGKSVAEALAILEFTPRAASPIVEKVLRSAI
LBH_RS01340        MAEQISSAKAEARTVRIAPRKARLVVDLIRGKSVAEALAILEFTPRAASPIVEKVLRSAI
HUO_RS02520        MAEQISSAKAEARTVRIAPRKARLVVDLIRGKSVAEALAILEFTPRAASPIVEKVLRSAI
TU99_RS01410       MAEQISSAKAEARTVRIAPRKARLVVDLIRGKSVAEALAILEFTPRAASPIVEKVLRSAI
R0052_RS01480      MAEQISSAKAEARTVRIAPRKARLVVDLIRGKSVAEALAILEFTPRAASPIVEKVLRSAI
                   ************************************************************

ALV80_RS01535      ANAEHNYDLESANLYVSEAYVNEGATLKRFRPRAKGMASPINKRTSHVVVVVSEKND
LHE_RS21905        ANAEHNYDLESANLYVSEAYVNEGATLKRFRPRAKGMASPINKRTSHVVVVVSEKND
BCM45_RS05790      ANAEHNYDLESANLYVSEAYVNEGATLKRFRPRAKGMASPINKRTSHVVVVVSEKND
LHV_RS01560        ANAEHNYDLESANLYVSEAYVNEGATLKRFRPRAKGMASPINKRTSHVVVVVSEKND
Lh22155_01635      ANAEHNYDLESANLYVSEAYVNEGATLKRFRPRAKGMASPINKRTSHVVVVVSEKND
Lh8105_01515       ANAEHNYDLESANLYVSEAYVNEGATLKRFRPRAKGMASPINKRTSHVVVVVSEKND
Lh8627_07905       ANAEHNYDLESANLYVSEAYVNEGATLKRFRPRAKGMASPINKRTSHVVVVVSEKND
LBHH_RS01510       ANAEHNYDLESANLYVSEAYVNEGATLKRFRPRAKGMASPINKRTSHVVVVVSEKND
LBH_RS01340        ANAEHNYDLESANLYVSEAYVNEGATLKRFRPRAKGMASPINKRTSHVVVVVSEKND
HUO_RS02520        ANAEHNYDLESANLYVSEAYVNEGATLKRFRPRAKGMASPINKRTSHVVVVVSEKND
TU99_RS01410       ANAEHNYDLESANLYVSEAYVNEGATLKRFRPRAKGMASPINKRTSHVVVVVSEKND
R0052_RS01480      ANAEHNYDLESANLYVSEAYVNEGATLKRFRPRAKGMASPINKRTSHVVVVVSEKND
                   *********************************************************
