# Supplementary material for: Comparative Genomics of Completely Sequenced Lactobacillus helveticus Genomes Provides Insights into Strain-Specific Genes and Resolves Metagenomics Data Down to the Strain Level
Source: Front Microbiol. 2018 Jan 30;9:63. doi: 10.3389/fmicb.2018.00063 (PMC5797582; doi:10.3389/fmicb.2018.00063)
Supplement: Supplementary Data Sheet 2 — Result files of pan-core genome analysis. For descriptions, see Supplementary Table 10. [file DataSheet2.ZIP › HMMs_coreGenome/clw/rpsP.clw]

MUSCLE (3.8) multiple sequence alignment


ALV80_RS04395      MSVKIRMHRAGAKRKPFYRIVVADSRMPRDGRFIEQVGYYNPVSQPKELKLDEDKIFDWL
LHE_RS19060        MSVKIRMHRAGAKRKPFYRIVVADSRMPRDGRFIEQVGYYNPVSQPKELKLDEDKIFDWL
BCM45_RS03200      MSVKIRMHRAGAKRKPFYRIVVADSRMPRDGRFIEQVGYYNPVSQPKELKLDEDKIFDWL
LHV_RS06845        MSVKIRMHRAGAKRKPFYRIVVADSRMPRDGRFIEQVGYYNPVSQPKELKLDEDKIFDWL
Lh22155_04455      MSVKIRMHRAGAKRKPFYRIVVADSRMPRDGRFIEQVGYYNPVSQPKELKLDEDKIFDWL
Lh8105_04445       MSVKIRMHRAGAKRKPFYRIVVADSRMPRDGRFIEQVGYYNPVSQPKELKLDEDKIFDWL
Lh8627_05270       MSVKIRMHRAGAKRKPFYRIVVADSRMPRDGRFIEQVGYYNPVSQPKELKLDEDKIFDWL
LBHH_RS04300       MSVKIRMHRAGAKRKPFYRIVVADSRMPRDGRFIEQVGYYNPVSQPKELKLDEDKIFDWL
LBH_RS06010        MSVKIRMHRAGAKRKPFYRIVVADSRMPRDGRFIEQVGYYNPVSQPKELKLDEDKIFDWL
HUO_RS05240        MSVKIRMHRAGAKRKPFYRIVVADSRMPRDGRFIEQVGYYNPVSQPKELKLDEDKIFDWL
TU99_RS07255       MSVKIRMHRAGAKRKPFYRIVVADSRMPRDGRFIEQVGYYNPVSQPKELKLDEDKIFDWL
R0052_RS04255      MSVKIRMHRAGAKRKPFYRIVVADSRMPRDGRFIEQVGYYNPVSQPKELKLDEDKIFDWL
                   ************************************************************

ALV80_RS04395      QKGAQPSDTVRSLLSGAGLMTKLHDAKYNK
LHE_RS19060        QKGAQPSDTVRSLLSGAGLMTKLHDAKYNK
BCM45_RS03200      QKGAQPSDTVRSLLSGAGLMTKLHDAKYNK
LHV_RS06845        QKGAQPSDTVRSLLSGAGLMTKLHDAKYNK
Lh22155_04455      QKGAQPSDTVRSLLSGAGLMTKLHDAKYNK
Lh8105_04445       QKGAQPSDTVRSLLSGAGLMTKLHDAKYNK
Lh8627_05270       QKGAQPSDTVRSLLSGAGLMTKLHDAKYNK
LBHH_RS04300       QKGAQPSDTVRSLLSGAGLMTKLHDAKYNK
LBH_RS06010        QKGAQPSDTVRSLLSGAGLMTKLHDAKYNK
HUO_RS05240        QKGAQPSDTVRSLLSGAGLMTKLHDAKYNK
TU99_RS07255       QKGAQPSDTVRSLLSGAGLMTKLHDAKYNK
R0052_RS04255      QKGAQPSDTVRSLLSGAGLMTKLHDAKYNK
                   ******************************
