# Supplementary material for: Comparative Genomics of Completely Sequenced Lactobacillus helveticus Genomes Provides Insights into Strain-Specific Genes and Resolves Metagenomics Data Down to the Strain Level
Source: Front Microbiol. 2018 Jan 30;9:63. doi: 10.3389/fmicb.2018.00063 (PMC5797582; doi:10.3389/fmicb.2018.00063)
Supplement: Supplementary Data Sheet 2 — Result files of pan-core genome analysis. For descriptions, see Supplementary Table 10. [file DataSheet2.ZIP › HMMs_coreGenome/clw/LHE_RS17200.clw]

MUSCLE (3.8) multiple sequence alignment


ALV80_RS06120      MNILLAGLGASIGAMIRYAITNYGKKHWERIGKQFSNLPTPTLFINLTGALILGFIFGFG
LHE_RS17200        MNILLAGLGASIGAMIRYAITNYGKKHWERIGKQFSNLPTPTLFINLTGALILGFIFGFG
BCM45_RS01670      MNILLAGLGASIGAMIRYAITNYGKKHWERIGKQFSNLPTPTLFINLTGALILGFIFGFG
LHV_RS05380        MNILLAGLGASIGAMIRYAITNYGKKHWERIGKQFSNLPTPTLFINLTGALILGFIFGFG
Lh22155_06005      MNILLAGLGASIGAMIRYAITNYGKKHWERIGKQFSNLPTPTLFINLTGALILGFIFGFG
Lh8105_05900       MNILLAGLGASIGAMIRYAITNYGKKHWERIGKQFSNLPTPTLFINLTGALILGFIFGFG
Lh8627_03955       MNILLAGLGASIGAMIRYAITNYGKKHWERIGKQFSNLPTPTLFINLTGALILGFIFGFG
LBHH_RS06010       MNILLAGLGASIGAMIRYAITNYGKKHWERIGKQFSNLPTPTLFINLTGALILGFIFGFG
LBH_RS04725        MNILLAGLGASIGAMIRYAITNYGKKHWERIGKQFSNLPTPTLFINLTGALILGFIFGFG
HUO_RS06765        MNILLAGLGASIGAMIRYAITNYGKKHWERIGKQFSNLPTPTLFINLTGALILGFIFGFG
TU99_RS05515       MNILLAGLGASIGAMIRYAITNYGKKHWERIGKQFSNLPTPTLFINLTGALILGFIFGFG
R0052_RS05890      MNILLAGLGASIGAMIRYAITNYGKKHWERIGKQFSNLPTPTLFINLTGALILGFIFGFG
                   ************************************************************

ALV80_RS06120      SNVFFYSLIGTGVLGGYTTFSTMNTELVELYKSKNYRGLILYALTSYLGGVILVFLGFWL
LHE_RS17200        SNVFFYSLIGTGVLGGYTTFSTMNTELVELYKSKNYRGLILYALTSYLGGVILVFLGFWL
BCM45_RS01670      SNVFFYSLIGTGVLGGYTTFSTMNTELVELYKSKNYRGLILYALTSYLGGVILVFLGFWL
LHV_RS05380        SNVFFYSLIGTGVLGGYTTFSTMNTELVELYKSKNYRGLILYALTSYLGGVILVFLGFWL
Lh22155_06005      SNVFFYSLIGTGVLGGYTTFSTMNTELVELYKSKNYRGLILYALTSYLGGVILVFLGFWL
Lh8105_05900       SNVFFYSLIGTGVLGGYTTFSTMNTELVELYKSKNYRGLILYALTSYLGGVILVFLGFWL
Lh8627_03955       SNVFFYSLIGTGVLGGYTTFSTMNTELVELYKSKNYRGLILYALTSYLGGVILVFLGFWL
LBHH_RS06010       SNVFFYSLIGTGVLGGYTTFSTMNTELVELYKSKNYRGLILYALTSYLGGVILVFLGFWL
LBH_RS04725        SNVFFYSLIGTGVLGGYTTFSTMNTELVELYKSKNYRGLILYALTSYLGGVILVFLGFWL
HUO_RS06765        SNVFFYSLIGTGVLGGYTTFSTMNTELVELYKSKNYRGLILYALTSYLGGVILVFLGFWL
TU99_RS05515       SNVFFYSLIGTGVLGGYTTFSTMNTELVELYKSKNYRGLILYALTSYLGGVILVFLGFWL
R0052_RS05890      SNVFFYSLIGTGVLGGYTTFSTMNTELVELYKSKNYRGLILYALTSYLGGVILVFLGFWL
                   ************************************************************

ALV80_RS06120      GQLFK
LHE_RS17200        GQLFK
BCM45_RS01670      GQLFK
LHV_RS05380        GQLFK
Lh22155_06005      GQLFK
Lh8105_05900       GQLFK
Lh8627_03955       GQLFK
LBHH_RS06010       GQLFK
LBH_RS04725        GQLFK
HUO_RS06765        GQLFK
TU99_RS05515       GQLFK
R0052_RS05890      GQLFK
                   *****
