# Supplementary material for: Comparative Genomics of Completely Sequenced Lactobacillus helveticus Genomes Provides Insights into Strain-Specific Genes and Resolves Metagenomics Data Down to the Strain Level
Source: Front Microbiol. 2018 Jan 30;9:63. doi: 10.3389/fmicb.2018.00063 (PMC5797582; doi:10.3389/fmicb.2018.00063)
Supplement: Supplementary Data Sheet 2 — Result files of pan-core genome analysis. For descriptions, see Supplementary Table 10. [file DataSheet2.ZIP › HMMs_coreGenome/clw/R0052_RS05985.clw]

MUSCLE (3.8) multiple sequence alignment


ALV80_RS06195      MAYRESFYRYLMTQRDADSSDEIAQFANNAQHDLTFPKQEQDYEKLSDYLELNASYLPSM
LHE_RS17125        MAYRESFYRYLMTQRDADSSDEIAQFANNAQHDLTFPKQEQDYEKLSDYLELNASYLPSM
BCM45_RS01595      MAYRESFYRYLMTQRDADSSDEIAQFANNAQHDLTFPKQEQDYEKLSDYLELNASYLPSM
LHV_RS05310        MAYRESFYRYLMTQRDADSSDEIAQFANNAQHDLTFPKQEQDYEKLSDYLELNASYLPSM
Lh22155_06075      MAYRESFYRYLMTQRDADSSDEIAQFANNAQHDLTFPKQEQDYEKLSDYLELNASYLPSM
Lh8105_05975       MAYRESFYRYLMTQRDADSSDEIAQFANNAQHDLTFPKQEQDYEKLSDYLELNASYLPSM
Lh8627_03885       MAYRESFYRYLMTQRDADSSDEIAQFANNAQHDLTFPKQEQDYEKLSDYLELNASYLPSM
LBHH_RS06085       MAYRESFYRYLMTQRDADSSDEIAQFANNAQHDLTFPKQEQDYEKLSDYLELNASYLPSM
LBH_RS04650        MAYRESFYRYLMTQRDADSSDEIAQFANNAQHDLTFPKQEQDYEKLSDYLELNASYLPSM
HUO_RS06840        MAYRESFYRYLMTQRDADSSDEIAQFANNAQHDLTFPKQEQDYEKLSDYLELNASYLPSM
TU99_RS05440       MAYRESFYRYLMTQRDADSSDEIAQFANNAQHDLTFPKQEQDYEKLSDYLELNASYLPSM
R0052_RS05985      MAYRESFYRYLMTQRDADSSDEIAQFANNAQHDLTFPKQEQDYEKLSDYLELNASYLPSM
                   ************************************************************

ALV80_RS06195      YIFDRAYRMYEDKMMY
LHE_RS17125        YIFDRAYRMYEDKMMY
BCM45_RS01595      YIFDRAYRMYEDKMMY
LHV_RS05310        YIFDRAYRMYEDKMMY
Lh22155_06075      YIFDRAYRMYEDKMMY
Lh8105_05975       YIFDRAYRMYEDKMMY
Lh8627_03885       YIFDRAYRMYEDKMMY
LBHH_RS06085       YIFDRAYRMYEDKMMY
LBH_RS04650        YIFDRAYRMYEDKMMY
HUO_RS06840        YIFDRAYRMYEDKMMY
TU99_RS05440       YIFDRAYRMYEDKMMY
R0052_RS05985      YIFDRAYRMYEDKMMY
                   ****************
