# Supplementary material for: Comparative Genomics of Completely Sequenced Lactobacillus helveticus Genomes Provides Insights into Strain-Specific Genes and Resolves Metagenomics Data Down to the Strain Level
Source: Front Microbiol. 2018 Jan 30;9:63. doi: 10.3389/fmicb.2018.00063 (PMC5797582; doi:10.3389/fmicb.2018.00063)
Supplement: Supplementary Data Sheet 2 — Result files of pan-core genome analysis. For descriptions, see Supplementary Table 10. [file DataSheet2.ZIP › HMMs_coreGenome/clw/rpsN.clw]

MUSCLE (3.8) multiple sequence alignment


ALV80_RS01575      MAKTSQKIRNRRPAKFSSREYTRCERCGRPHSVYRKFGLCRICLKELAHKGQIPGLKKAS
LHE_RS21865        MAKTSQKIRNRRPAKFSSREYTRCERCGRPHSVYRKFGLCRICLKELAHKGQIPGLKKAS
BCM45_RS05750      MAKTSQKIRNRRPAKFSSREYTRCERCGRPHSVYRKFGLCRICLKELAHKGQIPGLKKAS
LHV_RS01600        MAKTSQKIRNRRPAKFSSREYTRCERCGRPHSVYRKFGLCRICLKELAHKGQIPGLKKAS
Lh22155_01675      MAKTSQKIRNRRPAKFSSREYTRCERCGRPHSVYRKFGLCRICLKELAHKGQIPGLKKAS
Lh8105_01555       MAKTSQKIRNRRPAKFSSREYTRCERCGRPHSVYRKFGLCRICLKELAHKGQIPGLKKAS
Lh8627_07865       MAKTSQKIRNRRPAKFSSREYTRCERCGRPHSVYRKFGLCRICLKELAHKGQIPGLKKAS
LBHH_RS01550       MAKTSQKIRNRRPAKFSSREYTRCERCGRPHSVYRKFGLCRICLKELAHKGQIPGLKKAS
LBH_RS01380        MAKTSQKIRNRRPAKFSSREYTRCERCGRPHSVYRKFGLCRICLKELAHKGQIPGLKKAS
HUO_RS02560        MAKTSQKIRNRRPAKFSSREYTRCERCGRPHSVYRKFGLCRICLKELAHKGQIPGLKKAS
TU99_RS01450       MAKTSQKIRNRRPAKFSSREYTRCERCGRPHSVYRKFGLCRICLKELAHKGQIPGLKKAS
R0052_RS01520      MAKTSQKIRNRRPAKFSSREYTRCERCGRPHSVYRKFGLCRICLKELAHKGQIPGLKKAS
                   ************************************************************

ALV80_RS01575      W
LHE_RS21865        W
BCM45_RS05750      W
LHV_RS01600        W
Lh22155_01675      W
Lh8105_01555       W
Lh8627_07865       W
LBHH_RS01550       W
LBH_RS01380        W
HUO_RS02560        W
TU99_RS01450       W
R0052_RS01520      W
                   *
