# Supplementary material for: Comparative Genomics of Completely Sequenced Lactobacillus helveticus Genomes Provides Insights into Strain-Specific Genes and Resolves Metagenomics Data Down to the Strain Level
Source: Front Microbiol. 2018 Jan 30;9:63. doi: 10.3389/fmicb.2018.00063 (PMC5797582; doi:10.3389/fmicb.2018.00063)
Supplement: Supplementary Data Sheet 2 — Result files of pan-core genome analysis. For descriptions, see Supplementary Table 10. [file DataSheet2.ZIP › HMMs_coreGenome/clw/R0052_RS09530.clw]

MUSCLE (3.8) multiple sequence alignment


R0052_RS09530      MKILVVDDDKEIVELLSIYLKNEGYEPIAAYSGKEAITKLTTTPDIALMILDIMMPNMSG
LBH_RS08505        MKILVVDDDKEIVELLSIYLKNEGYEPIAAYSGKEAITKLTTTPDIALMILDIMMPNMSG
TU99_RS09880       MKILVVDDDKEIVELLSIYLKNEGYEPIAAYSGKEAITKLTTTPDIALMILDIMMPNMSG
LHE_RS13385        MKILVVDDDKEIVELLSIYLKNEGYEPIAAYSGKEAITKLTTTPDIALMILDIMMPNMSG
Lh8627_00470       MKILVVDDDKEIVELLSIYLKNEGYEPIAAYSGKEAITKLTTTPDIALMILDIMMPNMSG
HUO_RS10355        MKILVVDDDKEIVELLSIYLKNEGYEPIAAYSGKEAITKLTTTPDIALMILDIMMPNMSG
Lh22155_09785      MKILVVDDDKEIVELLSIYLKNEGYEPIAAYSGKEAITKLTTTPDIALMILDIMMPNMSG
ALV80_RS09845      MKILVVDDDKEIVELLSIYLKNEGYEPIAAYSGKEAITKLTTTPDIALMILDIMMPNMSG
BCM45_RS08435      MKILVVDDDKEIVELLSIYLKNEGYEPIAAYSGKEAITKLTTTPDIALMILDIMMPNMSG
LHV_RS09180        MKILVVDDDKEIVELLSIYLKNEGYEPIAAYSGKEAITKLTTTPDIALMILDIMMPNMSG
Lh8105_10010       MKILVVDDDKEIVELLSIYLKNEGYEPIAAYSGKEAITKLTTTPDIALMILDIMMPNMSG
LBHH_RS09540       MKILVVDDDKEIVELLSIYLKNEGYEPIAAYSGKEAITKLTTTPDIALMILDIMMPNMSG
LBHH_RS09770       MKILVVDDDKEIVELLSIYLKNEGYEPIAAYSGKEAITKLTTTPDIALMILDIMMPNMSG
                   ************************************************************

R0052_RS09530      IEVIKEVRKDSDIPIIIVSAKTGDMDKIQGLITGADDYVSKPFNPLEVMARVRSLLRRSQ
LBH_RS08505        IEVIKEVRKDSDIPIIIVSAKTGDMDKIQGLITGADDYVSKPFNPLEVMARVRSLLRRSQ
TU99_RS09880       IEVIKEVRKDSDIPIIIVSAKTGDMDKIQGLITGADDYVSKPFNPLEVMARVRSLLRRSQ
LHE_RS13385        IEVIKEVRKDSDIPIIIVSAKTGDMDKIQGLITGADDYVSKPFNPLEVMARVRSLLRRSQ
Lh8627_00470       IEVIKEVRKDSDIPIIIVSAKTGDMDKIQGLITGADDYVSKPFNPLEVMARVRSLLRRSQ
HUO_RS10355        IEVIKEVRKDSDIPIIIVSAKTGDMDKIQGLITGADDYVSKPFNPLEVMARVRSLLRRSQ
Lh22155_09785      IEVIKEVRKDSDIPIIIVSAKTGDMDKIQGLITGADDYVSKPFNPLEVMARVRSLLRRSQ
ALV80_RS09845      IEVIKEVRKDSDIPIIIVSAKTGDMDKIQGLITGADDYVSKPFNPLEVMARVRSLLRRSQ
BCM45_RS08435      IEVIKEVRKDSDIPIIIVSAKTGDMDKIQGLITGADDYVSKPFNPLEVMARVRSLLRRSQ
LHV_RS09180        IEVIKEVRKDSDIPIIIVSAKTGDMDKIQGLITGADDYVSKPFNPLEVMARVRSLLRRSQ
Lh8105_10010       IEVIKEVRKDSDIPIIIVSAKTGDMDKIQGLITGADDYVSKPFNPLEVMARVRSLLRRSQ
LBHH_RS09540       IEVIKEVRKDSDIPIIIVSAKTGDMDKIQGLITGADDYVSKPFNPLEVMARVRSLLRRSQ
LBHH_RS09770       IEVIKEVRKDSDIPIIIVSAKTGDMDKIQGLITGADDYVSKPFNPLEVMARVRSLLRRSQ
                   ************************************************************

R0052_RS09530      KRVKDDEPDVLEVGPLVINRDSHEVKTIDGKAIQLTALEFGILYLLASHPNRVFSADEIF
LBH_RS08505        KQVKDDEPDVLEVGPLVINRDSHEVKTIDGKEIQLTALEFGILYLLASHPNRVFSADEIF
TU99_RS09880       KQVKDDEPDVLEVGPLVINRDSHEVKTIDGKEIQLTALEFGILYLLASHPNRVFSADEIF
LHE_RS13385        KQVKDDEPDVLEVGPLVINRDSHEVKTIDGKAIQLTALEFGILYLLASHPNRVFSADEIF
Lh8627_00470       KQVKDDEPDVLEVGPLVINRDSHEVKTIDGKAIQLTALEFGILYLLASHPNRVFSADEIF
HUO_RS10355        KQVKDDEPDVLEVGPLVINRDSHEVKTIDGKAIQLTALEFGILYLLASHPNRVFSADEIF
Lh22155_09785      KQVKDDEPDVLEVGPLVINRDSHEVKTIDGKAIQLTALEFGILYLLASHPNRVFSADKIF
ALV80_RS09845      KQVKDDEPDVLEVGPLVINRDSHEVKTIDGKAIQLTALEFGILYLLASHPNRVFSADEIF
BCM45_RS08435      KQVKDDEPDVLEVGPLVINRDSHEVKTIDGKAIQLTALEFGILYLLASHPNRVFSADEIF
LHV_RS09180        KQVKDDEPDVLEVGPLVINRDSHEVKTIDGKAIQLTALEFGILYLLASHPNRVFSADEIF
Lh8105_10010       KQVKDDEPDVLEVGPLVINRDSHEVKTIDGKAIQLTALEFGILYLLASHPNRVFSADEIF
LBHH_RS09540       KQVKDDEPDVLEVGPLVINRDSHEVKTIDGKAIQLTALEFGILYLLASHPNRVFSADEIF
LBHH_RS09770       KQVKDDEPDVLEVGPLVINRDSHEVKTIDGKAIQLTALEFGILYLLASHPNRVFSADEIF
                   *.***************************** *************************:**

R0052_RS09530      ERVWQQESIVSAKTVMVHVSHLRDKIQKATGGEDVIQTVWGVGYKVEA
LBH_RS08505        ERVWKQESIISAKTVMVHVSHLRDKIQKATGGEDVIQTVWGVGYKVEA
TU99_RS09880       ERVWKQESIISAKTVMVHVSHLRDKIQKATGGEDVIQTVWGVGYKVEA
LHE_RS13385        ERVWKQESIISAKTVMVHVSHLRDKIQKATGGEDVIQTVWGVGYKVEA
Lh8627_00470       ERVWKQESIISAKTVMVHVSHLRDKIQKATGGEDVIQTVWGVGYKVEA
HUO_RS10355        ERVWKQESIISAKTVMVHVSHLRDKIQKATGGEDVIQTVWGVGYKVEA
Lh22155_09785      ERVWQQESIISAKTVMVHVSHLRDKIQKATGGEDVIQTVWGVGYKVEA
ALV80_RS09845      ERVWQQESIISAKTVMVHVSHLRDKIQKATGGEDVIQTVWGVGYKVEA
BCM45_RS08435      ERVWQQESIISAKTVMVHVSHLRDKIQKATGGEDVIQTVWGVGYKVEA
LHV_RS09180        ERVWQQESIISAKTVMVHVSHLRDKIQKATGGEDVIQTVWGVGYKVEA
Lh8105_10010       ERVWQQESIISAKTVMVHVSHLRDKIQKATGGEDVIQTVWGVGYKVEA
LBHH_RS09540       ERVWQQESIISAKTVMVHVSHLRDKIQKATGGEDVIQTVWGVGYKVEA
LBHH_RS09770       ERVWQQESIISAKTVMVHVSHLRDKIQKATGGEDVIQTVWGVGYKVEA
                   ****:****:**************************************
