# Supplementary material for: Comparative Genomics of Completely Sequenced Lactobacillus helveticus Genomes Provides Insights into Strain-Specific Genes and Resolves Metagenomics Data Down to the Strain Level
Source: Front Microbiol. 2018 Jan 30;9:63. doi: 10.3389/fmicb.2018.00063 (PMC5797582; doi:10.3389/fmicb.2018.00063)
Supplement: Supplementary Data Sheet 2 — Result files of pan-core genome analysis. For descriptions, see Supplementary Table 10. [file DataSheet2.ZIP › HMMs_coreGenome/clw/BCM45_RS00060.clw]

MUSCLE (3.8) multiple sequence alignment


ALV80_RS07590      MNSDFSLLEALVPDVLKILRQRYLVLEQIALHAPIGRRSVAQHLGLSERNVRTETEYLSQ
LBHH_RS07520       MNSDFSLLEALVPDVLKILRQRYLVLEQIALHAPIGRRSVAQHLGLSERNVRTETEYLSQ
R0052_RS07370      MNSDFSLLEALVPDVLKILRQRYLVLEQIALHAPIGRRSVAQHLGLSERNVRTETEYLSQ
BCM45_RS00060      MNSDFSLLEALVPDVLKILRQRYLVLEQIALHAPIGRRSVAQHLGLSERNVRTETEYLSQ
LHV_RS03750        MNSDFSLLEALVPDVLKILRQRYLVLEQIALHAPIGRRSVAQHLGLSERNVRTETEYLSQ
Lh22155_07580      MNSDFSLLEALVPDVLKILRQRYLVLEQIALHAPIGRRSVAQHLGLSERNVRTETEYLSQ
Lh8105_07880       MNSDFSLLEALVPDVLKILRQRYLVLEQIALHAPIGRRSVAQHLGLSERNVRTETEYLSQ
HUO_RS08475        MNSDFSLLEALVPDVLKILRQRYLVLEQIALHAPIGRRSVAQHLGLSERNVRTETEYLSQ
LBH_RS03225        MNSDFSLLEALVPDVLKILRQRYLVLEQIALHAPIGRRSVAQHLGLSERNVRTETEYLSQ
LHE_RS15530        MNSDFSLLEALVPDVLKILRQRYLVLEQIALHAPIGRRSVAQHLGLSERNVRTETEYLSQ
Lh8627_02335       MNSDFSLLEALVPDVLKILRQRYLVLEQIALHAPIGRRSVAQHLGLSERNVRTETEYLSQ
TU99_RS03640       MNSDFSLLEALVPDVLKILRQRYLVLEQIALHAPIGRRSVAQHLGLSERNVRTETEYLSQ
                   ************************************************************

ALV80_RS07590      LGLIETKSFGMFLTEKGKKTLQDAGPLIDRLFNAGETELALAKKLGIERTLIVPGNADLQ
LBHH_RS07520       LGLIETKSFGMFLTEKGKKTLQDAGPLIDRLFNAGETELALAKKLGIERTLIVPGNADLQ
R0052_RS07370      LGLIETKSFGMFLTEKGKKTLQDAGPLIDRLFNAGETELALAKKLGIERTLIVPGNADLQ
BCM45_RS00060      LGLIETKSFGMFLTEKGKKTLQDAGPLIDRLFNAGETELALAKKLGIERTLIVPGNADLQ
LHV_RS03750        LGLIETKSFGMFLTEKGKKTLQDAGPLIDRLFNAGETELALAKKLGIERTLIVPGNADLQ
Lh22155_07580      LGLIETKSFGMFLTEKGKKTLQDAGPLIDRLFNAGETELALAKKLGIERTLIVPGNADLQ
Lh8105_07880       LGLIETKSFGMFLTEKGKKTLQDAGPLIDRLFNAGETELALAKKLGIERTLIVPGNADLQ
HUO_RS08475        LGLIETKSFGMFLTEKGKKTLQDAGPLIDRLFNAGETELALAKKLGIERTLIVPGNADLQ
LBH_RS03225        LGLIETKSFGMFLTEKGKKTLQDAGPLIDRFFNAGETELALAKKLGIERTLIVPGNADLQ
LHE_RS15530        LGLIETKSFGMFLTEKGKKTLQDAGPLIDRLFNAGETELALAKKLGIERTLIVPGNADLQ
Lh8627_02335       LGLIETKSFGMFLTEKGKKTLQDAGPLIDRLFNAGETELALAKKLGIERTLIVPGNADLQ
TU99_RS03640       LGLIETKSFGMFLTEKGKKTLQDAGPLIDRLFNAGETELALAKKLGIERTLIVPGNADLQ
                   ******************************:*****************************

ALV80_RS07590      DRVYEEMGEELSSALNLLLPLGHSIVTILGGAALAKSAKYLSPSLGNNRQLEFVPGRGAL
LBHH_RS07520       DRVYEEMGEELSSALNLLLPLGHSIVTILGGAALAKSAKYLSPSLGNNRQLEFVPGRGAL
R0052_RS07370      DRVYEEMGEELSSALNLLLPLGHSIVTILGGAALAKSAKYLSPSLGNNRQLEFVPGRGAL
BCM45_RS00060      DRVYEEMGEELSSALSLLLPLGHSIVTILGGAALAKSAKYLSPSLGNNRQLEFVPGRGAL
LHV_RS03750        DRVYEEMGEELSSALSLLLPLGHSIVTILGGAALAKSAKYLSPSLGNNRQLEFVPGRGAL
Lh22155_07580      DRVYEEMGEELSSALSLLLPLGHSIVTILGGAALAKSAKYLSPSLGNNRQLEFVPGRGAL
Lh8105_07880       DRVYEEMGEELSSALSLLLPLGHSIVTILGGAALAKSAKYLSPSLGNNRQLEFVPGRGAL
HUO_RS08475        DRVYEEMGEELSSALSLLLPLGHSIVTILGGAALAKSAKYLSPSLGNNRQLEFVPGRGAL
LBH_RS03225        DRVYEEMGEELSSALSLLLPLGHSIVTILGGAALAKSAKYLSPSLGNNRQLEFVPGRGAL
LHE_RS15530        DRVYEEMGEELSSALSLLLPLGHSIVTILGGAALAKSAKYLSPSLGNNRQLEFVPGRGAL
Lh8627_02335       DRVYEEMGEELSSALSLLLPLGHSIVTILGGAALAKSAKYLSPSLGNNRQLEFVPGRGAL
TU99_RS03640       DRVYEEMGEELSSALSLLLPLGHSIVTILGGAALAKSAKYLSPSLGNNRQLEFVPGRGAL
                   ***************.********************************************

ALV80_RS07590      GENVETQSNTIVQEMAAKTSGTYKTLYLPEQVSDAAYKSLIRESSIADVLQDISQSDAVI
LBHH_RS07520       GENVETQSNTIVQEMAAKTSGTYKTLYLPEQVSDAAYKSLIRESSIADVLQDISQSDAVI
R0052_RS07370      GENVETQSNTIVQEMAAKTSGTYKTLYLPEQVSDAAYKSLIRESSIADVLQDISQSDAVI
BCM45_RS00060      GENVETQSNTIVQEMAAKTSGTYKTLYLPEQVSDAAYKSLIRESSIADVLQDISQSDAVI
LHV_RS03750        GENVETQSNTIVQEMAAKTSGTYKTLYLPEQVSDAAYKSLIRESSIADVLQDISQSDAVI
Lh22155_07580      GENVETQSNTIVQEMAAKTSGTYKTLYLPEQVSDAAYKSLIRESSIADVLQDISQSDAVI
Lh8105_07880       GENVETQSNTIVQEMAAKTSGTYKTLYLPEQVSDAAYKSLIRESSIADVLQDISQSDAVI
HUO_RS08475        GENVETQSNTIVQEMAAKTSGTYKTLYLPEQVSDAAYKSLIRESSIADVLQDISQSDAVI
LBH_RS03225        GENVETQSNTIVQEMAAKTSGTYKTLYLPEQVSDAAYKSLIRESSIADVLQDISQSDAVI
LHE_RS15530        GENVETQSNTIVQEMAAKTSGTYKTLYLPEQVSDAAYKSLIRESSIADVLQDISQSDAVI
Lh8627_02335       GENVETQSNTIVQEMAAKTSGTYKTLYLPEQVSDAAYKSLIRESSIADVLQDISQSDAVI
TU99_RS03640       GENVETQSNTIVQEMAAKTSGTYKTLYLPEQVSDAAYKSLIRESSIADVLQDISQSDAVI
                   ************************************************************

ALV80_RS07590      HGIGLAQEMAQRRGYNSIRLSELREKKAVTECFGCFFDENGKVVDRITQVGLQFENLYKI
LBHH_RS07520       HGIGLAQEMAQRRGYNSIRLSELREKKAVTECFGCFFDENGKVVDRITQVGLQFENLYKI
R0052_RS07370      HGIGLAQEMAQRRGYNSIRLSELREKKAVTECFGCFFDENGKVVDRITQVGLQFENLYKI
BCM45_RS00060      HGIGLAQEMAQRRGYNSIRLSELREKKAVTECFGCFFDENGKVVDRITQVGLQFENLYKI
LHV_RS03750        HGIGLAQEMAQRRGYNSIRLSELREKKAVTECFGCFFDENGKVVDRITQVGLQFENLYKI
Lh22155_07580      HGIGLAQEMAQRRGYNSIRLSELREKKAVTECFGCFFDENGKVVDRITQVGLQFENLYKI
Lh8105_07880       HGIGLAQEMAQRRGYNSIRLSELREKKAVTECFGCFFDENGKVVDRITQVGLQFENLYKI
HUO_RS08475        HGIGLAQEMAQRRGYNSIRLSELREKKAVTECFGCFFDENGKVVDRITQVGLQFENLYKI
LBH_RS03225        HGIGLAQEMAQRRGYNSIRLSELREKKAVTECFGCFFDENGKVVDRITQVGLQFENLYKI
LHE_RS15530        HGIGLAQEMAQRRGYNSIRLSELREKKAVTECFGCFFDENGKVVDRITQVGLQFENLYKI
Lh8627_02335       HGIGLAQEMAQRRGYNSIRLSELREKKAVTECFGCFFDENGKVVDRITQVGLQFENLYKI
TU99_RS03640       HGIGLAQEMAQRRGYNSIRLSELREKKAVTECFGCFFDENGKVVDRITQVGLQFENLYKI
                   ************************************************************

ALV80_RS07590      PHIFAFACGARKAKAIKAYMPNAPHQTWLITDEGASNMILKGK
LBHH_RS07520       PHIFAFACGARKAKAIKAYMPNAPHQTWLITDEGASNMILKGK
R0052_RS07370      PHIFAFACGARKAKAIKAYMPNAPHQTWLITDEGASNMILKGK
BCM45_RS00060      PHIFAFACGARKAKAIKAYMPNAPHQTWLITDEGASNMILKGK
LHV_RS03750        PHIFAFACGARKAKAIKAYMPNAPHQTWLITDEGASNMILKGK
Lh22155_07580      PHIFAFACGARKAKAIKAYMPNAPHQTWLITDEGASNMILKGK
Lh8105_07880       PHIFAFACGARKAKAIKAYMPNAPHQTWLITDEGASNMILKGK
HUO_RS08475        PHIFAFACGARKARAIKAYMPNAPHQTWLITDESASNMILKGK
LBH_RS03225        PHIFAFACGARKAKAIKAYMPNAPHQTWLITDESASNMILKGK
LHE_RS15530        PHIFAFACGARKAKAIKAYMPNAPHQTWLITDESASNMILKGK
Lh8627_02335       PHIFAFACGARKAKAIKAYMPNAPHQTWLITDESASNMILKGK
TU99_RS03640       PHIFAFACGARKAKAIKAYMPNAPHQTWLITDESASNMILKGK
                   *************.*******************.*********
