# Supplementary material for: Comparative Genomics of Completely Sequenced Lactobacillus helveticus Genomes Provides Insights into Strain-Specific Genes and Resolves Metagenomics Data Down to the Strain Level
Source: Front Microbiol. 2018 Jan 30;9:63. doi: 10.3389/fmicb.2018.00063 (PMC5797582; doi:10.3389/fmicb.2018.00063)
Supplement: Supplementary Data Sheet 2 — Result files of pan-core genome analysis. For descriptions, see Supplementary Table 10. [file DataSheet2.ZIP › HMMs_coreGenome/clw/Lh8105_01465.clw]

MUSCLE (3.8) multiple sequence alignment


Lh22155_01585      MNLIYLFTNFVIGTCIASHMAVIFDRWENKNFIFSRSYCKYCHFELSLLDEIPIISYLLL
Lh8105_01465       MNLIYLFTNFVIGTCIASHMAVIFDRWENKNFIFSRSYCKYCHFELSLLDEIPIISYLLL
R0052_RS01430      MNLIYLFTNFVIGTCIASHMAVIFDRWENKNFIFSRSYCKYCHFELSLLDEIPIISYLLL
BCM45_RS05840      MNLIYLFTNFVIGTCIASHMAVIFDRWENKNFIFSRSYCKYCHFELSLLDEIPIISYLLL
LHV_RS01510        MNLIYLFTNFVIGTCIASHMAVIFDRWENKNFIFSRSYCKYCHFELSLLDEIPIISYLLL
LBH_RS01290        MNLIYLFTNFVIGTCIASHMAVIFDRWENKNFIFSRSYCKYCHFELSLLDEIPIISYLLL
TU99_RS01360       MNLIYLFTNFVIGTCIASHMAVIFDRWENKNFIFSRSYCKYCHFELSLLDEIPIISYLLL
Lh8627_07955       MNLIYLFTNFVIGTCIASHMAVIFDRWENKNFIFSRSYCKYCHFELSLLDEIPIISYLLL
LHE_RS21955        MNLIYLFTNFVIGTCIASHMAVIFDRWENKNFIFSSSYCKYCHFELSLLDEIPIISYLLL
HUO_RS02470        MNLIYLFTNFVIGTCIASHMAVIFDRWENKNFIFSSSYCKYCHFELSLLDEIPIISYLLL
ALV80_RS01480      MNLIYLFTNFVIGTCIASHMAVIFDRWENKNFIFSRSYCKYCHFELSLLDEIPIISYLLL
LBHH_RS01455       MNLIYLFTNFVIGTCIASHMAVIFDRWENKNFIFSRSYCKYCHFELSLLDEIPIISYLLL
                   *********************************** ************************

Lh22155_01585      RRRCRYCKQPIPSELFLFELVAGFAFSLIDFSSINGITNSVFLSSLLLTAISDFYENEFD
Lh8105_01465       RRRCRYCKQPIPSELFLFELVAGFAFSLIDFSSINGITNSVFLSSLLLTAISDFYENEFD
R0052_RS01430      RGRCRYCKQPIPSELFLFELVGGFAFSLIDFSSINGITNSVFLSSLLLTAISDFYENEFD
BCM45_RS05840      RGRCCYCKQPIPSELFLFELVGGFAFSLIDFSSINGITNSVFLSSLLLTAISDFYENEFD
LHV_RS01510        RGRCCYCKQPIPSELFLFELVAGFAFSLIDFSSINGITNSVFLSSLLLTAISDFYENEFD
LBH_RS01290        RGRCRYCKQPIPSELFLFELVDGFAFSLIDFNSINGITNSVFLSSLLLTAISDFYENEFD
TU99_RS01360       RGRCRYCKQPIPSELFLFELVDGFAFSLIDFSSINGITNSVFLSSLLLTAISDFYENEFD
Lh8627_07955       RGRCRYCKQPIPSELFLFELVEGFAFSLIDFSSINGITNSVFLSSLLLTAISDFYENEFD
LHE_RS21955        RGRCRYCKQPIPSELFLFELVEGFAFSLIDFSSINGITNSVFLSSLLLTAISDFYENEFD
HUO_RS02470        RGRCRYCKQPIPSELFLFELVEGFAFSLIDFSSINGITNSVFLSSLLLTAISDFYENEFD
ALV80_RS01480      RGRCRYCKQPIPSELFLFELVEGFAFSLIDFSSINGITNSVFLSSLLLTAISDFYENEFD
LBHH_RS01455       RGRCRYCKQPIPSELFLFELVEGFAFSLIDFSSINGITNSVFLSSLLLTAISDFYENEFD
                   * ** **************** *********.****************************

Lh22155_01585      LLFLFPAMFIATFENKLSAFTTLDFISFVSIISIFCWNILKHKMGLGDLLIYLAIASYLT
Lh8105_01465       LLFLFPAMFIATFENKLSAFTTLDFISFVSIISIFCWNILKHKMGLGDLLIYLAIASYLT
R0052_RS01430      LLFLFPAMFIATFENKLSAFTTLDFISFVSIISIFCWNILKHKMGLGDLLIYLAIASYLT
BCM45_RS05840      LLFLFPAMFIATFENKLSAFTTLDFISFVSIISIFCWNILKHKMGLGDLLIYLAIASYLT
LHV_RS01510        LLFLFPAMFIATFENKLSAFTTLDFISFVSIISIFCWNILKHKMGLGDLLIYLAIASYLT
LBH_RS01290        LLFLFPAMFIATFENKLSAFTTLDFISFVSIISIFCWNILKHKMGLGDLLIYLAIASYLT
TU99_RS01360       LLFLFPAMFIATFENKLSAFTTLDFISFVSIISIFCWNILKHKMGLGDLLIYLAIASYLT
Lh8627_07955       LLFLFPAMFIATFENKLSAFTTLDFISFVSIISIFCWNIIKHKMGLGDLLIYLAIASYLT
LHE_RS21955        LLFLFPAMFIATFENKLSAFTTLDFISFVSIISIFCWNILKHKMGLGDLLIYLAIASYLT
HUO_RS02470        LLFLFPAMFIATFENKLSAFTTLDFISFVSIISIFCWNILKHKMGLGDLLIYLAIASYLT
ALV80_RS01480      LLFLFPAMFIATFENKLSAFTTLDFISFVSIISIFCWNILKHKMGLGDLLIYLAIASYLT
LBHH_RS01455       LLFLFPAMFIATFENKLSAFTTLDFISFVSIISIFCWNILKHKMGLGDLLIYLAIASYLT
                   ***************************************:********************

Lh22155_01585      PSTANIIFLFACFLLLLFFAIENNDANYHYPFIPFIFLGLIFTQFLN
Lh8105_01465       PSTANIIFLFACFLLLLFFAIENNDANYHYPFIPFIFLGLIFTQFLN
R0052_RS01430      PSTANIIFLFACFLLLLFFAIENNDANYHYPFIPFIFLGLIFTQFLN
BCM45_RS05840      PSTANIIFLFACFLLLLFFAIENNDANYHYPFIPFIFLGLIFTQFLN
LHV_RS01510        PSTANIIFLFACFLLLLFFAIENNDANYHYPFIPFIFLGLIFTQFLN
LBH_RS01290        PSTANIIFLFACFLLLLFFAIENNDANYHYPFIPFIFLGLIFTQFLN
TU99_RS01360       PSTANIIFLFACFLLLLFFAIENNDANYHYPFIPFIFLGLIFTQFLN
Lh8627_07955       PSTANIIFLFACFLLLLFFAIENNDANYHYPFIPFIFLGLIFTQFLN
LHE_RS21955        PSTANIIFLFACFLLLLFFAIENNDANYHYPFIPFIFLGLIFTQFLN
HUO_RS02470        PSTANIIFLFACFLLLLFFAIENNDANYHYPFIPFIFLGLIFTQFLN
ALV80_RS01480      PSTANIIFLFACFLLLLFFAIENNDANYHYPFIPFIFLGLIFTQFLN
LBHH_RS01455       PSTANIIFLFACFLLLLFFAIENNDANYHYPFIPFIFLGLIFTQFLN
                   ***********************************************
