# Supplementary material for: Comparative Genomics of Completely Sequenced Lactobacillus helveticus Genomes Provides Insights into Strain-Specific Genes and Resolves Metagenomics Data Down to the Strain Level
Source: Front Microbiol. 2018 Jan 30;9:63. doi: 10.3389/fmicb.2018.00063 (PMC5797582; doi:10.3389/fmicb.2018.00063)
Supplement: Supplementary Data Sheet 2 — Result files of pan-core genome analysis. For descriptions, see Supplementary Table 10. [file DataSheet2.ZIP › HMMs_coreGenome/clw/LBH_RS04800.clw]

MUSCLE (3.8) multiple sequence alignment


LHV_RS05515        MSFYDLSYEQDKFIHYAKENTRSFFEHHDHIPSSPGQVALAKELVRELKDMGLDAYYNDK
Lh8105_05795       MSFYDLSYEQDKFIHYAKENTRSFFEHHDHIPSSPGQVALAKELVRELKDMGLDAYYNDK
LBH_RS04800        MSFYDLSYEQDKFIHYAKENTRSFFEHHDHIPSSPGQVALAKELVRELKDMGLDAYYNDK
R0052_RS05800      MSFYDLSYEQDKFIHYAKENTRSFFEHHDHIPSSPGQVALAKELVRELKDMGLDAYYNDK
BCM45_RS01750      MSFYDLSYEQDKFIHYAKENTRSFFEHHDHIPSSPGQVVLAKELVRELKDMGLDAYYNDK
Lh22155_05825      MSFYDLSYEQDKFIHYAKENTRSFFEHHDHIPSSPGQVVLAKELVRELKDMGLDAYYNDK
ALV80_RS06025      MSFYDLSYEQDKFIHYAKENTRSFFEHHDHIPSSPGQVALAKELVRELKDMGLDAYYNDK
LHE_RS17330        MSFYDLSYEQDKFIHYAKENTRSFFEHHDHIPSSPGQVALAKELVRELKDMGLDAYYNDK
Lh8627_04075       MSFYDLSYEQDKFIHYAKENTRSFFEHHDHIPSSPGQVALAKELVRELKDMGLDAYYNDK
LBHH_RS05915       MSFYDLSYEQDKFIHYAKENTRSFFEHHDHIPSSPGQVALAKELVRELKDMGLDAYYNDK
HUO_RS06690        MSFYDLSYEQDKFIHYAKENTRSFFEHHDHIPSSPGQVALAKELVRELKDMGLDAYYNDK
TU99_RS05590       MSFYDLSYEQDKFIHYAKENTRSFFEHHDHIPSSPGQVALAKELVRELKDMGLDAYYNDK
                   **************************************.*********************

LHV_RS05515        TAFTIGKLAKNTTDEVTPIGFFAHVDTADFNAENIKPQVHPNYDGGKVYLDKDEAIVLDP
Lh8105_05795       TAFTIGKLAKNTTDEVTPIGFFAHVDTADFNAENIKPQVHPNYDGGKVYLDKDEAIVLDP
LBH_RS04800        TAFTIGKLAKNTTDEVTPIGFFAHVDTADFNAENIKPQVHPNYDGGKVYLDKDEAIVLDP
R0052_RS05800      TAFTIGKLAKNTTDEVTPIGFFAHVDTADFNAENIKPQVHPNYDGGKVYLDKDEAIVLDP
BCM45_RS01750      TAFTIGKLAKNTTDEVTPIGFFAHVDTADFNAENIKPQVHPNYDGGKVYLDKDEAIVLDP
Lh22155_05825      TAFTIGKLAKNTTDEVTPIGFFAHVDTADFNAENIKPQVHPNYDGGKVYLDKDEAIVLDP
ALV80_RS06025      TAFTIGKLAKNTTDEVTPIGFFAHVDTADFNAENIKPQVHPNYDGGKVYLDKDEAIVLDP
LHE_RS17330        TAFTIGKLAKNTTDEVTPIGFFAHVDTADFNAENIKPQVHPNYDGGKVYLDKDEAIVLDP
Lh8627_04075       TAFTIGKLAKNTTDEVTPIGFFAHVDTADFNAENIKPQVHPNYDGGKVYLDKDEAIVLDP
LBHH_RS05915       TAFTIGKLAKNTTDEVTPIGFFAHVDTADFNAENIKPQVHPNYDGGKVYLDKDEAIVLDP
HUO_RS06690        TAFTIGKLAKNTTDEVTPIGFFAHVDTADFNAENIKPQVHPNYDGGKVYLDKDEAIVLDP
TU99_RS05590       TAFTIGKLAKNTTDEVTPIGFFAHVDTADFNAENIKPQVHPNYDGGKVYLDKDEAIVLDP
                   ************************************************************

LHV_RS05515        AEFPDLLNLKGQTLITSDGHTLLGVDDKAGIVGALSMLRYLVEHPEVKHGDVYVAFGPDE
Lh8105_05795       AEFPDLLNLKGQTLITSDGHTLLGVDDKAGIVGALSMLRYLVEHPEVKHGDVYVAFGPDE
LBH_RS04800        AEFPDLLNLKGQTLITSDGHTLLGVDDKAGIVGALSMLRYLVEHPEVKHGDIYVAFGPDE
R0052_RS05800      AEFPDLLNLKGQTLITSDGHTLLGVDDKAGIVGALSMLRYLVEHPEVKHGDVYVAFGPDE
BCM45_RS01750      AEFPDLLNLKGQTLITSDGHTLLGVDDKAGIVGALSMLRYLVEHPEVKHGDVYVAFGPDE
Lh22155_05825      AEFPDLLNLKGQTLITSDGHTLLGVDDKAGIVGALSMLRYLVEHPEVKHGDVYVAFGPDE
ALV80_RS06025      AEFPDLLNLKGQTLITSDGHTLLGVDDKAGIVGALSMLRYLVEHPEVKHGDVYVAFGPDE
LHE_RS17330        AEFPDLLNLKGQTLITSDGHTLLGVDDKAGIVGALSMLRYLVEHPEVKHGDVYVAFGPDE
Lh8627_04075       AEFPDLLNLKGQTLITSDGHTLLGVDDKAGIVGALSMLRYLVEHPEVKHGDVYVAFGPDE
LBHH_RS05915       AEFPDLLNLKGQTLITSDGHTLLGVDDKAGIVGALSMLRYLVEHPEVKHGDVYVAFGPDE
HUO_RS06690        AEFPDLLNLKGQTLITSDGHTLLGVDDKAGIVGALSMLRYLVEHPEVKHGDVYVAFGPDE
TU99_RS05590       AEFPDLLNLKGQTLITSDGHTLLGVDDKAGIVGALSMLRYLVEHPEVKHGDVYVAFGPDE
                   ***************************************************:********

LHV_RS05515        EIGCGGKYFDPHDFPGVQFAYTLDNGRPGDFSYDTFNASESTIHIKGTVVHPGEAYGLMV
Lh8105_05795       EIGCGGKYFDPHDFPGVQFAYTLDNGRPGDFSYDTFNASESTIHIKGTVVHPGEAYGLMV
LBH_RS04800        EIGCGGKYFDPHDFPGVQFAYTLDNGRPGDFSYDTFNASEATIHIKGTVVHPGEAYGLMV
R0052_RS05800      EIGCGGKYFDPHDFPGVQFAYTLDNGRPGDFSYDTFNASEATIHIKGTVVHPGEAYGLMV
BCM45_RS01750      EIGCGGKYFDPHDFPGVQFAYTLDNGRPGDFSYDTFNASEATIHIKGTVVHPGEAYGLMV
Lh22155_05825      EIGCGGKYFDPHDFPGVQFAYTLDNGRPGDFSYDTFNASEATIHIKGTVVHPGEAYGLMV
ALV80_RS06025      EIGCGGKYFDPHDFPGVQFAYTLDNGRPGDFSYDTFNASEATIHIKGTVVHPGEAYGLMV
LHE_RS17330        EIGCGGKYFDPHDFPGVQFAYTLDNGRPGDFSYDTFNASEATIHIKGTVVHPGEAYGLMV
Lh8627_04075       EIGCGGKYFDPHDFPGVQFAYTLDNGRPGDFSYDTFNASEATIHIKGTVVHPGEAYGLMV
LBHH_RS05915       EIGCGGKYFDPHDFPGVQFAYTLDNGRPGDFSYDTFNASEATIHIKGTVVHPGEAYGLMV
HUO_RS06690        EIGCGGKYFDPHDFPGVQFAYTLDNGRPGDFSYDTFNASEATIHIKGTVVHPGEAYGLMV
TU99_RS05590       EIGCGGKYFDPHDFPGVQFAYTLDNGRPGDFSYDTFNASEATIHIKGTVVHPGEAYGLMV
                   ****************************************:*******************

LHV_RS05515        NATTLMNEFLSALPQNEVPEKSRNHEGFFLVIDTTGTVDHADISMIIRDFEWDKFIAKEN
Lh8105_05795       NATTLMNEFLSALPQNEVPEKSRNHEGFFLVIDTTGTVDHADISMIIRDFEWDKFIAKEN
LBH_RS04800        NATTLMNEFLSALPQNEVPEKSRNHEGFFLVTDTTGTVDHADISMIIRDFEWDKFIAKEN
R0052_RS05800      NATTLMNEFLSALPQNEVPEKSRNHEGFFLVTDTTGTVDHADISMIIRDFEWDKFIAKEN
BCM45_RS01750      NATTLMNEFLSALPQNEVPEKSRNHEGFFLVTDTTGTVDHADISMIIRDFEWDKFIAKEN
Lh22155_05825      NATTLMNEFLSALPQNEVPEKSRNHEGFFLVTDTTGTVDHADISMIIRDFEWDKFIAKEN
ALV80_RS06025      NATTLMNEFLSALPQNEVPEKSRNHEGFFLVTDTTGTVDHADISMIIRDFEWDKFIAKEN
LHE_RS17330        NATTLMNEFLSALPQNEVPEKSRNHEGFFLVTDTTGTVDHADISMIIRDFEWDKFIAKEN
Lh8627_04075       NATTLMNEFLSALPQNEVPEKSRNHEGFFLVTDTTGTVDHADISMIIRDFEWDKFIAKEN
LBHH_RS05915       NATTLMNEFLSALPQNEVPEKSRNHEGFFLVTDTTGTVDHADISMIIRDFEWDKFIAKEN
HUO_RS06690        NATTLMNEFLSALPQNEVPEKSRNHEGFFLVTDTTGTVDHADISMIIRDFEWDKFIAKEN
TU99_RS05590       NATTLMNEFLSALPQNEVPEKSRNHEGFFLVTDTTGTVDHADISMIIRDFEWDKFIAKEN
                   ******************************* ****************************

LHV_RS05515        LIKKIVHKLNEKYGSDRFTVKIRRQYENIYNGLKDKPYIVNLALDAYRKCGLTPHVQSFR
Lh8105_05795       LIKKIVHKLNEKYGSDRFTVKIRRQYENIYNGLKDKPYIVNLALDAYRKCGLTPHVQSFR
LBH_RS04800        LIKKIVHKLNEKYGSDRFTVKIRRQYENIYNGLKDKPYIVNLALDAYRKCGLTPHVQSFR
R0052_RS05800      LIKEIVHKLNEKYGSDRFTVKIRRQYENIYNGLKDKPYIVNLALDAYRKCGLTPHVQSFR
BCM45_RS01750      LIKKIVHKLNEKYGSDRFTVKIRRQYENIYNGLKDKPYIVNLALDAYRKCGLTPHVQSFR
Lh22155_05825      LIKKIVHKLNEKYGSDRFTVKIRRQYENIYNGLKDKPYIVNLALDAYRKCGLTPHVQSFR
ALV80_RS06025      LIKKIVHKLNEKYGSDRFTVKIRRQYENIYNGLKDKPYIVNLALDAYRKCGLTPHVQSFR
LHE_RS17330        LIKKIVHKLNEKYGSDRFTVKIRRQYENIYNGLKDKPYIVNLALDAYRKCGLTPHVQSFR
Lh8627_04075       LIKKIVHKLNEKYGSDRFTVKIRRQYENIYNGLKDKPYIVNLALDAYRKCGLTPHVQSFR
LBHH_RS05915       LIKKIVHKLNEKYGSDRFTVKIRRQYENIYNGLKDKPYIVNLALDAYRKCGLTPHVQSFR
HUO_RS06690        LIKKIVHKLNEKYGSDRFTVKIRRQYENIYNGLKDKPYIVNLALDAYRKCGLTPHVQSFR
TU99_RS05590       LIKKIVHKLNEKYGSDRFTVKIRRQYENIYNGLKDKPYIVNLALDAYRKCGLTPHVQSFR
                   ***:********************************************************

LHV_RS05515        GGTDGNFITPKGIPTPNLFNGGGNYHGRYEYVTVEQIDKLAEVLTMIITEHLRQSREGRD
Lh8105_05795       GGTDGNFITPKGIPTPNLFNGGGNYHGRYEYVTVEQIDKLAEVLTMIITEHLRQSREGRD
LBH_RS04800        GGTDGNFITPKGIPTPNLFNGGGNYHGRYEYVTVEQIDKLAKVLTMIITEHLRQSREGRD
R0052_RS05800      GGTDGNFITPKGIPTPNLFNGGGNYHGRYEYVTVEQIDKLAEVLTMIITEHLRQSREGRD
BCM45_RS01750      GGTDGNFITPKGIPTPNLFNGGGNYHGRYEYVTVEQIDKLAEVLTMIITEHLRQSREGRD
Lh22155_05825      GGTDGNFITPKGIPTPNLFNGGGNYHGRYEYVTVEQIDKLAEVLTMIITEHLRQSREGRD
ALV80_RS06025      GGTDGNFITPKGIPTPNLFNGGGNYHGRYEYVTVEQIDKLAEVLTMIITEHLRQSREGRD
LHE_RS17330        GGTDGNFITPKGIPTPNLFNGGGNYHGRYEYVTVEQIDKLAEVLTMIITEHLRQSREGRD
Lh8627_04075       GGTDGNFITPKGIPTPNLFNGGGNYHGRYEYVTVEQIDKLAEVLTMIITEHLRQSREGRD
LBHH_RS05915       GGTDGNFITPKGIPTPNLFNGGGNYHGRYEYVTVEQIDKLAEVLTMIITEHLRQSREGRD
HUO_RS06690        GGTDGNFITPKGIPTPNLFNGGGNYHGRYEYVTVEQIDKLAEVLTMIITEHLRQSREGRD
TU99_RS05590       GGTDGNFITPKGIPTPNLFNGGGNYHGRYEYVTVEQIDKLAEVLTMIITEHLRQSREGRD
                   *****************************************:******************

LHV_RS05515        ERPLEKYW
Lh8105_05795       ERPLEKYW
LBH_RS04800        ERPLEKYW
R0052_RS05800      ERPLEKYW
BCM45_RS01750      ERPLEKYW
Lh22155_05825      ERPLEKYW
ALV80_RS06025      ERPLEKYW
LHE_RS17330        ERPLEKYW
Lh8627_04075       ERPLEKYW
LBHH_RS05915       ERPLEKYW
HUO_RS06690        ERPLEKYW
TU99_RS05590       ERPLEKYW
                   ********
