# Supplementary material for: Comparative Genomics of Completely Sequenced Lactobacillus helveticus Genomes Provides Insights into Strain-Specific Genes and Resolves Metagenomics Data Down to the Strain Level
Source: Front Microbiol. 2018 Jan 30;9:63. doi: 10.3389/fmicb.2018.00063 (PMC5797582; doi:10.3389/fmicb.2018.00063)
Supplement: Supplementary Data Sheet 2 — Result files of pan-core genome analysis. For descriptions, see Supplementary Table 10. [file DataSheet2.ZIP › HMMs_coreGenome/clw/valS.clw]

MUSCLE (3.8) multiple sequence alignment


Lh8627_02895       MTDLAPKYNPNEVEKGRYQTWLDEDLFKPSGDKKVHPYSIVIPPPNVTGKLHLGHAWDTA
ALV80_RS07115      MTDLAPKYNPNEVEKGRYQTWLDEDLFKPSGDKKVHPYSIVIPPPNVTGKLHLGHAWDTA
LBHH_RS06980       MTDLAPKYNPNEVEKGRYQTWLDEDLFKPSGDKKVHPYSIVIPPPNVTGKLHLGHAWDTA
R0052_RS06915      MTDLAPKYNPNEVEKGRYQTWLDEDLFKPSGDKKAHPYSIVIPPPNVTGKLHLGHAWDTA
LHE_RS16115        MTDLAPKYNPNEVEKGRYQTWLDEDLFKPSGDKKAHPYSIVIPPPNVTGKLHLGHAWDTA
BCM45_RS00645      MTDLAPKYKPNEVEKGRYQTWLDEDLFKPSGDKKAHPYSIVIPPPNVTGKLHLGHAWDTA
LHV_RS04260        MTDLAPKYNPNEVEKGRYQTWLDEDLFKPSGDKKAHPYSIVIPPPNVTGKLHLGHAWDTA
Lh22155_07075      MTDLAPKYNPNEVEKGRYQTWLDEDLFKPSGDKKAHPYSIVIPPPNVTGKLHLGHAWDTA
Lh8105_07000       MTDLAPKYNPNEVEKGRYQTWLDEDLFKPSGDKKAHPYSIVIPPPNVTGKLHLGHAWDTA
HUO_RS07840        MTDLAPKYNPNEVEKGRYQTWLDEDLFKPSGDKKAHPYSIVIPPPNVTGKLHLGHAWDTA
TU99_RS04230       MTDLAPKYNPNEVEKGRYQTWLDEDLFKPSGDKKAHPYSIVIPPPNVTGKLHLGHAWDTA
LBH_RS03710        MTDLAPKYKPNEVEKGRYQTWLDEDLFKPSGDKKAHPYSIVIPPPNVTGKLHLGHAWDTA
                   ********:*************************.*************************

Lh8627_02895       IQDTLIRFKRMQGYDTLYIPGMDHAGIATQAKVEAKLRKQGKDHHQMGREAFVKQVWDWK
ALV80_RS07115      IQDTLIRFKRMQGYDTLYLPGMDHAGIATQAKVEAKLRKQGKDRHQMGREAFVKQVWDWK
LBHH_RS06980       IQDTLIRFKRMQGYDTLYLPGMDHAGIATQAKVEAKLRKQGKDRHQMGREAFVKQVWDWK
R0052_RS06915      IQDTLIRFKRMQGYDTLYLPGMDHAGIATQAKVEAKLRKQGKDRHQMGREAFVKQVWDWK
LHE_RS16115        IQDTLIRFKRMQGYDTLYLPGMDHAGIATQAKVEAKLRKQGKDRHQMGREAFVKQVWDWK
BCM45_RS00645      IQDTLIRFKRMQGYDTLYLPGMDHAGIATQAKVEAKLRKQGKDRHQMGREAFVKQVWDWK
LHV_RS04260        IQDTLIRFKRMQGYDTLYLPGMDHAGIATQAKVEAKLRKQGKDRHQMGREAFVKQVWDWK
Lh22155_07075      IQDTLIRFKRMQGYDTLYLPGMDHAGIATQAKVEAKLRKQGKDRHQMGREAFVKQVWDWK
Lh8105_07000       IQDTLIRFKRMQGYDTLYLPGMDHAGIATQAKVEAKLRKQGKDRHQMGREAFVKQVWDWK
HUO_RS07840        IQDTLIRFKRMQGYDTLYLPGMDHAGIATQAKVEAKLRKQGKDRHQMGREAFVKQVWDWK
TU99_RS04230       IQDTLIRFKRMQGYDTLYLPGMDHAGIATQAKVEAKLRKQGKDRHQMGREAFVKQVWDWK
LBH_RS03710        IQDTLIRFKRMQGYDTLYLPGMDHAGIATQAKVEAKLRKQGKDRHQMGREAFVKQVWDWK
                   ******************:************************.****************

Lh8627_02895       DEYASIIKGQWAKMGLSLDYSRERFTLDKGLSKAVKKVFVQLYKEGLIYRGEYIINWDPA
ALV80_RS07115      DEYASIIKGQWAKMGLSLDYSRERFTLDKGLSKAVKKVFVQLYKEGLIYRGEYIINWDPA
LBHH_RS06980       DEYASIIKGQWAKMGLSLDYSRERFTLDKGLSKAVKKVFVQLYKEGLIYRGEYIINWDPA
R0052_RS06915      DEYASIIKGQWAKMGLSLDYSRERFTLDKGLSKAVKKVFVQLYKEGLIYRGEYIINWDPA
LHE_RS16115        DEYASIIKGQWAKMGLSLDYSRERFTLDKGLSKAVKKVFVQLYKEGLIYRGEYIINWDPA
BCM45_RS00645      DEYASIIKGQWAKMGLSLDYSRERFTLDKGLSKAVKKVFVQLYKEGLIYRGEYIINWDPA
LHV_RS04260        DEYASIIKGQWAKMGLSLDYSRERFTLDKGLSKAVKKVFVQLYKEGLIYRGEYIINWDPA
Lh22155_07075      DEYASIIKGQWAKMGLSLDYSRERFTLDKGLSKAVKKVFVQLYKEGLIYRGEYIINWDPA
Lh8105_07000       DEYASIIKGQWAKMGLSLDYSRERFTLDKGLSKAVKKVFVQLYKEGLIYRGEYIINWDPA
HUO_RS07840        DEYASIIKGQWAKMGLSLDYSRERFTLDKGLSKAVKKVFVQLYKEGLIYRGEYIINWDPA
TU99_RS04230       DEYASIIKGQWAKMGLSLDYSRERFTLDKGLSKAVKKVFVQLYKEGLIYRGEYIINWDPA
LBH_RS03710        DEYASIIKGQWAKMGLSLDYSRERFTLDKGLSKAVKKVFVQLYKEGLIYRGEYIINWDPA
                   ************************************************************

Lh8627_02895       LQTALSDIEVIHKDDKGAFYHVKYPFADGSGYVEIATTRPETMFGDTAVAVAPGDERYKD
ALV80_RS07115      LQTALSDIEVIHKDDKGAFYHVKYPFADGSGYVEIATTRPETMFGDTAVAVAPGDERYKD
LBHH_RS06980       LQTALSDIEVIHKDDKGAFYHVKYPFADGSGYVEIATTRPETMFGDTAVAVAPGDERYKD
R0052_RS06915      LQTALSDIEVIHKDDKGAFYHVKYSFADGSGYVEIATTRPETMFGDTAVAVAPGDERYKD
LHE_RS16115        LQTALSDIEVIHKDDKGAFYHVKYPFADGSGYVEIATTRPETMFGDTAVAVAPGDERYKD
BCM45_RS00645      LQTALSDIEVIHKDDKGAFYHVKYPFADGSGYVEIATTRPETMFGDTAVAVAPGDERYKD
LHV_RS04260        LQTALSDIEVIHKDDKGAFYHVKYPFADGSGYVEIATTRPETMFGDTAVAVAPGDERYKD
Lh22155_07075      LQTALSDIEVIHKDDKGAFYHVKYPFADGSGYVEIATTRPETMFGDTAVAVAPGDERYKD
Lh8105_07000       LQTALSDIEVIHKDDKGAFYHVKYPFADGSGYVEIATTRPETMFGDTAVAVAPGDERYKD
HUO_RS07840        LQTALSDIEVIHKDDKGAFYHVKYPFADGSGYVEIATTRPETMFGDTAVAVAPGDERYKD
TU99_RS04230       LQTALSDIEVIHKDDKGAFYHVKYPFADGSGYVEIATTRPETMFGDTAVAVAPGDERYKD
LBH_RS03710        LQTALSDIEVIHKDDKGAFYHVKYPFADGSGYVEIATTRPETMFGDTAVAVAPGDERYKD
                   ************************.***********************************

Lh8627_02895       IVGKELVLPLVGRHIPIIEDQHVDPEFGTGLVKITPAHDPNDFQVGNRHNLKRINVMNDD
ALV80_RS07115      IVGKELVLPLVGRHIPIIEDQHVDPEFGTGLVKITPAHDPNDFQVGNRHNLKRINVMNDD
LBHH_RS06980       IVGKELVLPLVGRHIPIIEDQHVDPEFGTGLVKITPAHDPNDFQVGNRHNLKRINVMNDD
R0052_RS06915      IVGKELVLPLVGRHIPIIEDQHVDPEFGTGLVKITPAHDPNDFQVGNRHNLKRINVMNDD
LHE_RS16115        IVGKELVLPLVGRHIPIIEDQHVDPEFGTGLVKITPAHDPNDFQVGNRHNLKRINVMNDD
BCM45_RS00645      IVGKELVLPLVGRHIPIIEDQHVDPEFGTGLVKITPAHDPNDFQVGNRHNLKRINVMNDD
LHV_RS04260        IVGKELVLPLVGRHIPIIEDQHVDPEFGTGLVKITPAHDPNDFQVGNRHNLKRINVMNDD
Lh22155_07075      IVGKELVLPLVGRHIPIIEDQHVDPEFGTGLVKITPAHDPNDFQVGNRHNLKRINVMNDD
Lh8105_07000       IVGKELVLPLVGRHIPIIEDQHVDPEFGTGLVKITPAHDPNDFQVGNRHNLKRINVMNDD
HUO_RS07840        IVGKELVLPLVGRHIPIIEDQHVDPEFGTGLVKITPAHDPNDFQVGNRHNLKRINVMNDD
TU99_RS04230       IVGKELVLPLVGRHIPIIEDQHVDPEFGTGLVKITPAHDPNDFQVGNRHNLKRINVMNDD
LBH_RS03710        IVGKELVLPLVGRHIPIIEDQHVDPEFGTGLVKITPAHDPNDFQVGNRHNLKRINVMNDD
                   ************************************************************

Lh8627_02895       GTMNEECGKYAGMDRFDCREALVKDLKEEGYLIKVEPIVHSVGHSERSGVQVEPRLSKQW
ALV80_RS07115      GTMNEECGKYDGMDRFDCREALVKDLKEEGYLIKVEPIVHSVGHSERSGVQVEPRLSKQW
LBHH_RS06980       GTMNEECGKYDGMDRFDCREALVKDLKEEGYLIKVEPIVHSVGHSERSGVQVEPRLSKQW
R0052_RS06915      GTMNEECGKYAGMDRFDCREALVKDLKEEGYLIKVEPIVHSVGHSERSGVQVEPRLSKQW
LHE_RS16115        GTMNEECGKYAGMDRFDCREALVKDLKEEGYLIKVEPIVHSVGHSERSGVQVEPRLSKQW
BCM45_RS00645      GTMNEECGKYAGMDRFDCREALVKDLKEEGYLIKVEPIIHSVGHSERSGVQVEPRLSKQW
LHV_RS04260        GTMNEECGKYAGMDRFDCREALVKDLKEEGYLIKVEPIVHSVGHSERSGVQVEPRLSKQW
Lh22155_07075      GTMNEECGKYAGMDRFDCREALVKDLKEEGYLIKVEPIVHSVGHSERSGVQVEPRLSKQW
Lh8105_07000       GTMNEECGKYAGMDRFDCREALVKDLKEEGYLIKVEPIVHSVGHSERSGVQVEPRLSKQW
HUO_RS07840        GTMNEECGKYAGMDRFDCREALVKDLKEEGYLIKVEPIVHSVGHSERSGVQVEPRLSKQW
TU99_RS04230       GTMNEECGKYAGMDRFDCREALVKDLKEEGYLIKVEPIVHSVGHSERSGVQVEPRLSKQW
LBH_RS03710        GTMNEECGKYAGMDRFDCREALVKDLKEEGYLIKVEPIVHSVGHSERSGVQVEPRLSKQW
                   ********** ***************************:*********************

Lh8627_02895       FVKMKPLADKVLENQKTDGKVNFVPERFEGTLDHWMEDVHDWCISRQLWWGHRIPAWYNK
ALV80_RS07115      FVKMKPLADKVLENQKTDGKVNFVPERFEGTLDHWMEDVHDWCISRQLWWGHRIPAWYNK
LBHH_RS06980       FVKMKPLADKVLENQKTDGKVNFVPERFEGTLDHWMEDVHDWCISRQLWWGHRIPAWYNK
R0052_RS06915      FVKMKPLADKVLENQKTDGKVNFVPERFEGTLDHWMEDVHDWCISRQLWWGHRIPAWYNK
LHE_RS16115        FVKMKPLADKVLENQKTDGKVNFVPERFEGTLDHWMEDVHDWCISRQLWWGHRIPAWYNK
BCM45_RS00645      FVKMKPLADKVLENQKTDGKVNFVPERFEGTLDHWMEDVHDWCISRQLWWGHRIPAWYNK
LHV_RS04260        FVKMKPLADKVLENQKTDGKVNFVPERFEGTLDHWMEDVHDWCISRQLWWGHRIPAWYNK
Lh22155_07075      FVKMKPLADKVLENQKTDGKVNFVPERFEGTLDHWMEDVHDWCISRQLWWGHRIPAWYNK
Lh8105_07000       FVKMKPLADKVLENQKTDGKVNFVPERFEGTLDHWMEDVHDWCISRQLWWGHRIPAWYNK
HUO_RS07840        FVKMKPLADKVLENQKTDGKVNFVPERFEGTLDHWMEDVHDWCISRQLWWGHRIPAWYNK
TU99_RS04230       FVKMKPLADKVLENQKTDGKVNFVPERFEGTLDHWMEDVHDWCISRQLWWGHRIPAWYNK
LBH_RS03710        FVKMKPLADKVLENQKTDGKVNFVPERFEGTLDHWMEDVHDWCISRQLWWGHRIPAWYNK
                   ************************************************************

Lh8627_02895       KTGETYVGEEAPKDIENWEQDPDVLDTWFSSALWPFSTLGWPDTNSEDFKRYFPTNALVT
ALV80_RS07115      KTGETYVGEEAPKDIENWEQDPDVLDTWFSSALWPFSTLGWPDTNSEDFKRYFPTNALVT
LBHH_RS06980       KTGETYVGEEAPKDIENWEQDPDVLDTWFSSALWPFSTLGWPDTNSEDFKRYFPTNALVT
R0052_RS06915      KTGETYVGEEAPKDIENWEQDPDVLDTWFSSALWPFSTLGWPDTNSEDFKRYFPTNALVT
LHE_RS16115        KTGETYVGEEAPKDIENWEQDPDVLDTWFSSALWPFSTLGWPDTNSEDFKRYFPTNALVT
BCM45_RS00645      KTGETYVGEEAPKDIENWEQDPDVLDTWFSSALWPFSTLGWPDTNSEDFKRYFPTNALVT
LHV_RS04260        KTGETYVGEEAPKDIENWEQDPDVLDTWFSSALWPFSTLGWPDTNSEDFKRYFPTNALVT
Lh22155_07075      KTGETYVGEEAPKDIENWEQDPDVLDTWFSSALWPFSTLGWPDTNSEDFKRYFPTNALVT
Lh8105_07000       KTGETYVGEEAPKDIENWEQDPDVLDTWFSSALWPFSTLGWPDTNSEDFKRYFPTNALVT
HUO_RS07840        KTGETYVGEEAPKDIENWEQDPDVLDTWFSSALWPFSTLGWPDTNSEDFKRYFPTNALVT
TU99_RS04230       KTGETYVGEEAPKDIENWEQDPDVLDTWFSSALWPFSTLGWPDTNSEDFKRYFPTNALVT
LBH_RS03710        KTGETYVGEEAPKDIENWEQDPDVLDTWFSSALWPFSTLGWPDTNSEDFKRYFPTNALVT
                   ************************************************************

Lh8627_02895       GYDIIFFWVSRMMFQSLHFTGKRPFNDVVLHGLMRDEQGRKMSKSLGNGVDPMDVVDKYG
ALV80_RS07115      GYDIIFFWVSRMMFQSLHFTGKRPFNDVVLHGLMRDEQGRKMSKSLGNGVDPMDVVDKYG
LBHH_RS06980       GYDIIFFWVSRMMFQSLHFTGKRPFNDVVLHGLMRDEQGRKMSKSLGNGVDPMDVVDKYG
R0052_RS06915      GYDIIFFWVSRMMFQSLHFTGKRPFNDVVLHGLMRDEQGRKMSKSLGNGVDPMDVVDKYG
LHE_RS16115        GYDIIFFWVSRMMFQSLHFTGKRPFNDVVLHGLMRDEQGRKMSKSLGNGVDPMDVVDKYG
BCM45_RS00645      GYDIIFFWVSRMMFQSLHFTGKRPFNDVVLHGLMRDEQGRKMSKSLGNGVDPMDVVDKYG
LHV_RS04260        GYDIIFFWVSRMMFQSLHFTGKRPFNDVVLHGLMRDEQGRKMSKSLGNGVDPMDVVDKYG
Lh22155_07075      GYDIIFFWVSRMMFQSLHFTGKRPFNDVVLHGLMRDEQGRKMSKSLGNGVDPMDVVDKYG
Lh8105_07000       GYDIIFFWVSRMMFQSLHFTGKRPFNDVVLHGLMRDEQGRKMSKSLGNGVDPMDVVDKYG
HUO_RS07840        GYDIIFFWVSRMMFQSLHFTGKRPFNDVVLHGLMRDEQGRKMSKSLGNGVDPMDVVDKYG
TU99_RS04230       GYDIIFFWVSRMMFQSLHFTGKRPFNDVVLHGLMRDEQGRKMSKSLGNGVDPMDVVDKYG
LBH_RS03710        GYDIIFFWVSRMMFQSLHFTGKRPFNDVVLHGLMRDEQGRKMSKSLGNGVDPMDVVDKYG
                   ************************************************************

Lh8627_02895       ADALRWFLLNGTAPGQDTRYDPKKLSAAWNFINKIWNASRFVIMNLPSDAKPAHMPDVSK
ALV80_RS07115      ADALRWFLLNGTAPGQDTRYDPKKLSAAWNFINKIWNASRFVIMNLPSDAKPAHMPDVSK
LBHH_RS06980       ADALRWFLLNGTAPGQDTRYDPKKLSAAWNFINKIWNASRFVIMNLPSDAKPAHMPDVSK
R0052_RS06915      ADALRWFLLNGTAPGQDTRYDPKKLSAAWNFINKIWNASRFVIMNLPSDAKPAHMPDVSK
LHE_RS16115        ADALRWFLLNGTAPGQDTRYDPKKLSAAWNFINKIWNASRFVIMNLPSDAKPAHMPDVSK
BCM45_RS00645      ADALRWFLLNGTAPGQDTRYDPKKLSAAWNFINKIWNASRFVIMNLPSDAKPAHMPDVSK
LHV_RS04260        ADALRWFLLNGTAPGQDTRYDPKKLSAAWNFINKIWNASRFVIMNLPSDAKPAHMPDVSK
Lh22155_07075      ADALRWFLLNGTAPGQDTRYDPKKLSAAWNFINKIWNASRFVIMNLPSDAKPAHMPDVSK
Lh8105_07000       ADALRWFLLNGTAPGQDTRYDPKKLSAAWNFINKIWNASRFVIMNLPSDAKPAHMPDVSK
HUO_RS07840        ADALRWFLLNGTAPGQDTRYDPKKLSAAWNFINKIWNASRFVIMNLPSDAKPAHMPDVSK
TU99_RS04230       ADALRWFLLNGTAPGQDTRYDPKKLSAAWNFINKIWNASRFVIMNLPSDAKPAHMPDVSK
LBH_RS03710        ADALRWFLLNGTAPGQDTRYDPKKLSAAWNFINKIWNASRFVIMNLPSDAKPAHMPDVSK
                   ************************************************************

Lh8627_02895       FDLSDRWIFDRLNHTVSEVTRLFDEYQFGEAGREAYNFIWNDFCDWYIEISKVALNGDDE
ALV80_RS07115      FDLSDRWIFDRLNHTVSEVTRLFDEYQFGEAGREAYNFIWNDFCDWYIEISKVALNGDDE
LBHH_RS06980       FDLSDRWIFDRLNHTVSEVTRLFDEYQFGEAGREAYNFIWNDFCDWYIEISKVALNGDDE
R0052_RS06915      FDLSDRWIFDRLNHTVSEVTRLFDEYQFGEAGREAYNFIWNDFCDWYIEISKVALNGDDE
LHE_RS16115        FDLSDRWIFDRLNHTVSEVTRLFDEYQFGEAGREAYNFIWNDFCDWYIEISKVALNGDDE
BCM45_RS00645      FDLSDRWIFDRLNHTVSEVTRLFDEYQFGEAGREAYNFIWNDFCDWYIEISKVALNGDDE
LHV_RS04260        FDLSDRWIFDRLNHTVSEVTRLFDEYQFGEAGREAYNFIWNDFCDWYIEISKVALNGDDE
Lh22155_07075      FDLSDRWIFDRLNHTVSEVTRLFDEYQFGEAGREAYNFIWNDFCDWYIEISKVALNGDDE
Lh8105_07000       FDLSDRWIFDRLNHTVSEVTRLFDEYQFGEAGREAYNFIWNDFCDWYIEISKVALNGDDE
HUO_RS07840        FDLSDRWIFDRLNHTVSEVTRLFDEYQFGEAGREAYNFIWNDFCDWYIEISKVALNGDDE
TU99_RS04230       FDLSDRWIFDRLNHTVSEVTRLFDEYQFGEAGREAYNFIWNDFCDWYIEISKVALNGDDE
LBH_RS03710        FDLSDRWIFDRLNHTVSEVTRLFDEYQFGEAGREAYNFIWNDFCDWYIEISKVALNGDDE
                   ************************************************************

Lh8627_02895       ELKARKQENLIWILDQILRLMHPIMPFVTEKLWLSMPHEGKSIMVAEYPTTHKEFENKQA
ALV80_RS07115      ELKARKQENLIWILDQILRLMHPIMPFVTEKLWLSMPHEGKSIMVAEYPTTHKEFENKQA
LBHH_RS06980       ELKARKQENLIWILDQILRLMHPIMPFVTEKLWLSMPHEGKSIMVAEYPTTHKEFENKQA
R0052_RS06915      ELKARKQENLIWILDQILRLMHPIMPFVTEKLWLSMPHEGKSIMVAEYPTTHKEFENKQA
LHE_RS16115        ELKARKQENLIWILDQILRLMHPIMPFVTEKLWLSMPHEGKSIMVAEYPTTHKEFENKQA
BCM45_RS00645      ELKARKQENLIWILDQILRLMHPIMPFVTEKLWLSMPHEGKSIMVAEYPTTHKEFENKQA
LHV_RS04260        ELKARKQENLIWILDQILRLMHPIMPFVTEKLWLSMPHEGKSIMVAEYPTTHKEFENKQA
Lh22155_07075      ELKARKQENLIWILDQILRLMHPIMPFVTEKLWLSMPHEGKSIMVAEYPTTHKEFENKQA
Lh8105_07000       ELKARKQENLIWILDQILRLMHPIMPFVTEKLWLSMPHEGKSIMVAEYPTTHKEFENKQA
HUO_RS07840        ELKARKQENLIWILDQILRLMHPIMPFVTEKLWLSMPHEGKSIMVAEYPTTHKEFENKQA
TU99_RS04230       ELKARKQENLIWILDQILRLMHPIMPFVTEKLWLSMPHEGKSIMVAEYPTTHKEFENKQA
LBH_RS03710        ELKARKQENLIWILDQILRLMHPIMPFVTEKLWLSMPHEGKSIMVAEYPTTHKEFENKQA
                   ************************************************************

Lh8627_02895       DSDMAFLIEIIKAVRNIRMEVNAPMSSPIDIMIQLDDESNKHVLDENADYVENFLHPKEL
ALV80_RS07115      DSDMAFLIEIIKAVRNIRMEVNAPMSSPIDIMIQLDDESNKHVLDENADYVENFLHPKEL
LBHH_RS06980       DSDMAFLIEIIKAVRNIRMEVNAPMSSPIDIMIQLDDESNKHVLDENADYVENFLHPKEL
R0052_RS06915      DSDMAFLIEIIKAVRNIRMEVNAPMSSPIDIMIQLDDESNKHVLDENADYVENFLHPKEL
LHE_RS16115        DSDMAFLIEIIKAIRNIRMEVNAPMSSPIDIMIQLDDESNKHVLDENADYVENFLHPKEL
BCM45_RS00645      DSDMAFLIEIIKAVRNIRMEVNAPMSSPIDIMIQLDDESNKHVLDENADYVENFLHPKEL
LHV_RS04260        DSDMAFLIEIIKAVRNIRMEVNAPMSSPIDIMIQLDDESNKHVLDENADYVENFLHPKEL
Lh22155_07075      DSDMAFLIEIIKAVRNIRMEVNAPMSSPIDIMIQLDDESNKHVLDENADYVENFLHPKEL
Lh8105_07000       DSDMAFLIEIIKAVRNIRMEVNAPMSSPIDIMIQLDDESNKHVLDENADYVENFLHPKEL
HUO_RS07840        DSDMAFLIEIIKAVRNIRMEVNAPMSSPIDIMIQLDDESNKHVLDENADYVENFLHPKEL
TU99_RS04230       DSDMAFLIEIIKAVRNIRMEVNAPMSSPIDIMIQLDDESNKHVLDENADYVENFLHPKEL
LBH_RS03710        DSDMAFLIEIIKAVRNIRMEVNAPMSSPIDIMIQLDDESNKHVLDENADYVENFLHPKEL
                   *************:**********************************************

Lh8627_02895       TVAAEIEAPKLAKTAVIPGAQIFVPLTELVNVDDELAKMEKEEKRLEGEVQRAEKKLANK
ALV80_RS07115      TVAAEIEAPKLAKTAVIPGAQIFVPLTELVNVDDELAKMEKEEKRLEGEVQRAEKKLANK
LBHH_RS06980       TVAAEIEAPKLAKTAVIPGAQIFVPLTELVNVDDELAKMEKEEKRLEGEVQRAEKKLANK
R0052_RS06915      TVAAEIEAPKLAKTAVIPGAQIFVPLTELVNVDDELAKMEKEEKRLEGEVQRAEKKLANK
LHE_RS16115        TVAAEIEAPKLAKTAVIPGAQIFVPLTELVNVDDELAKMEKEEKRLEGEVQRAEKKLANK
BCM45_RS00645      TVAAEIEAPKLAKTAVIPGAQIFVPLTELVNVDDELAKMEKEEKRLEGEVQRAEKKLANK
LHV_RS04260        TVAAEIEAPKLAKTAVIPGAQIFVPLTELVNVDDELAKMEKEEKRLEGEVQRAEKKLANK
Lh22155_07075      TVAAEIEAPKLAKTAVIPGAQIFVPLTELVNVDDELAKMEKEEKRLEGEVQRAEKKLANK
Lh8105_07000       TVAAEIEAPKLAKTAVIPGAQIFVPLTELVNVDDELAKMEKEEKRLEGEVQRAEKKLANK
HUO_RS07840        TVAAEIEAPKLAKTAVIPGAQIFVPLTELVNVDDELAKMEKEEKRLEGEVQRAEKKLANK
TU99_RS04230       TVAAEIEAPKLAKTAVIPGAQIFVPLTELVNVDDELAKMEKEEKRLEGEVQRAEKKLANK
LBH_RS03710        TVAAEIEAPKLAKTAVIPGAQIFVPLTELVNVDDELAKMEKEEKRLEGEVQRAEKKLANK
                   ************************************************************

Lh8627_02895       GFVDHAPEDVVNKEKEKKADYESQLAGVRERIQDLKGSK
ALV80_RS07115      GFVDHAPEDVVNKEKEKKADYESQLAGVRERIQDLKESK
LBHH_RS06980       GFVDHAPEDVVNKEKEKKADYESQLAGVRERIQDLKESK
R0052_RS06915      GFVDHAPEDVVNKEKEKKADYESQLAGVRERIQDLKESK
LHE_RS16115        GFVDHAPEDVVNKEKEKKADYESQLAGVRERIQDLKGSK
BCM45_RS00645      GFVDHAPEDVVNKEKEKKADYESQLAGVRERIQDLKGSK
LHV_RS04260        GFVDHAPEDVVNKEKEKKADYESQLAGVRERIQDLKESK
Lh22155_07075      GFVDHAPEDVVNKEKEKKADYESQLAGVRERIQDLKESK
Lh8105_07000       GFVDHAPEDVVNKEKEKKADYESQLAGVRERIQDLKESK
HUO_RS07840        GFVDHAPEDVVNKEKEKKADYESQLAGVRERIQDLKGSK
TU99_RS04230       GFVDHAPEDVVNKEKEKKADYESQLAGVRERIQDLKGSK
LBH_RS03710        GFVDHAPEDVVNKEKEKKADYESQLAGVRERIQDLKGSK
                   ************************************ **
