# Supplementary material for: Comparative Genomics of Completely Sequenced Lactobacillus helveticus Genomes Provides Insights into Strain-Specific Genes and Resolves Metagenomics Data Down to the Strain Level
Source: Front Microbiol. 2018 Jan 30;9:63. doi: 10.3389/fmicb.2018.00063 (PMC5797582; doi:10.3389/fmicb.2018.00063)
Supplement: Supplementary Data Sheet 2 — Result files of pan-core genome analysis. For descriptions, see Supplementary Table 10. [file DataSheet2.ZIP › HMMs_coreGenome/clw/LHE_RS22640.clw]

MUSCLE (3.8) multiple sequence alignment


LBH_RS09390        MNFIKNYFQLDKYKTSIKVELTAGLTTFISMSYILFVNPSVLGASGMNTGAVFTTTALAA
TU99_RS10735       ------------------MEFIAGLTTFISMSYILFVNPSVLGASGMNTGAVFTATALAA
Lh8105_10970       MNFIKNYFQLDKYKTSIKVELTAGLTTFISMSYILFVNPSVLGASGMNTGAVFTATALAA
R0052_RS10640      MYFIKNYFQLDKYKTSIKVEFIAGLTTFISMSYILFVNPSVLGASGMNTGAVFTATALAA
LHE_RS22640        ------------------MEFIAGLTTFISMSYILFVNPSVLGASGMNTGAVFTATALAA
Lh8627_10170       ------------------MEFIAGLTTFISMSYILFVNPSVLGASGMNTGAVFTATALAA
HUO_RS00730        MNFIKKYFQLDKYKTSIKVEFIAGLTTFISMSYILFVNPSVLGASGMNTGAVFTATALAA
ALV80_RS10740      MNFIKNYFQLDKYKTSIKVEFIAGLTTFISMSYILFVNPSVLGASGMNTGAVFTATALAA
LBHH_RS10690       MNFIKNYFQLDKYKTSIKVEFIAGLTTFISMSYILFVNPSVLGASGMNTGAVFTATALAA
LHV_RS10335        MNFIKNYFQLDKYKTSIKVEFIAGLTTFISMSYILFVNPSVLGASGMNTGAVFTATALAA
Lh22155_10775      MNFIKNYFQLDKYKTSIKVEFIAGLTTFISMSYILFVNPSVLGASGMNTGAVFTATALAA
BCM45_RS07390      MNFIKNYFQLDKYKTSIKVEFIAGLTTFISMSYILFVNPSVLGASGMNTGAVFTATALAA
                                     :*: ********************************:*****

LBH_RS09390        TLDTAIMGIVANYPIGEAPALGINAFFSYTVCIGMHVKWQTALASVFVASILFILITLFK
TU99_RS10735       TLGTAIMGIVANYPIGEAPALGINAFFSYTVCIGMHVKWQTALASVFVASILFILITLFK
Lh8105_10970       ALGTAIMGIVANYPIGEAPALSINAFFSYTVCIGMHVKWQTALASVFVASILFILITLFK
R0052_RS10640      ALGTAIMGIVANYPIGEAPALGINAFFAYTVCIGMHVKWQTALASVFVASILFILITLFK
LHE_RS22640        ALGTAIMGIVANYPIGEAPALGINAFFAYTVCIGMHVKWQTALASVFVASILFILITLFK
Lh8627_10170       ALGTAIMGIVANYPIGEAPALGINAFFAYTVCIGMHVKWQTALASVFVASILFILITLFK
HUO_RS00730        TLGTAIMGIVANYPIGEAPALGINAFFAYTVCIGMHVKWQTALASVFVASILFILITLFK
ALV80_RS10740      ALGTAIMGIVANYPIGEAPALGINAFFAYTVCIGMHVKWQTALASVFVASILFILITLFK
LBHH_RS10690       ALGTAIMGIVANYPIGEAPALGINAFFAYTVCIGMHVKWQTALASVFVASILFILITLFK
LHV_RS10335        ALGTAIMGIVANYPIGEAPALGINAFFSYTVCIGMHVKWQTALASVFVASILFILITLFK
Lh22155_10775      ALGTAIMGIVANYPIGEAPALGINAFFSYTVCIGMHVKWQTALASVFVASILFILITLFK
BCM45_RS07390      ALGTAIMGIVANYPIGEAPALGINAFFSYTVCIGMHVKWQTALASVFVASILFILITLFK
                   :*.******************.*****:********************************

LBH_RS09390        LREKIIDSIPADLKFAISSGIGLFIAFLGLQNGKLIVANKSTLVGLGSLHDPLVWITIFG
TU99_RS10735       LREKIIDSIPADLKFAISSGIGLFIAFLGLQNGKLIVANKSTLVGLGSLHDPLVWITIFG
Lh8105_10970       LREKIIDSIPADLKFAISSGIGLFIAFLGLQNGKLIVANKSTLVGLGSLHDPLVWITIFG
R0052_RS10640      LREKIIDSIPADLKFAISSGIGLFIAFLGLQNGKLIVANKSTLVGLGSLHDPLVWITIFG
LHE_RS22640        LREKIIDSIPADLKFAISSGIGLFIAFLGLQNGKLIVANKSTLVGLGSLHDPLVWITIFG
Lh8627_10170       LREKIIDSIPADLKFAISSGIGLFIAFLGLQNGKLIVANKSTLVGLGSLHDPLVWITIFG
HUO_RS00730        LREKIIDSIPADLKFAISSGIGLFIAFLGLQNGKLIVANKSTLVGLGSLHDPLVWITIFG
ALV80_RS10740      LREKIIDSIPADLKFAISSGIGLFIAFLGLQNGKLIVANKSTLVGLGSLHDPLVWITIFG
LBHH_RS10690       LREKIIDSIPADLKFAISSGIGLFIAFLGLQNGKLIVANKSTLVGLGSLHDPLVWITIFG
LHV_RS10335        LREKIIDSIPADLKFAISSGIGLFIAFLGLQNGKLIVANKSTLVGLGSLHDPLVWITIFG
Lh22155_10775      LREKIIDSIPADLKFAISSGIGLFIAFLGLQNGKLIVANKSTLVGLGSLHDPLVWITIFG
BCM45_RS07390      LREKIIDSIPADLKFAISSGIGLFIAFLGLQNGKLIVANKSTLVGLGSLHDPLVWITIFG
                   ************************************************************

LBH_RS09390        LLVTVILMILNVPGAIFIGMVLAAVFGICTGQIALPHKIISTAPSLAPTFGQAVFHVKDI
TU99_RS10735       LLVTVILMILNVPGAIFIGMVLAAVFGICTGQIALPHKIISTAPSLAPTFGQAVFHVKDI
Lh8105_10970       LLVTVILMILNVPGAIFIGMVLTAVFGLCTGQIALPHKIISTAPSLAPTFGQAVFHVKDI
R0052_RS10640      LLVTVILMILNVPGAIFIGMVLAAVFGICTGQIALPHKIISTAPSLAPTFGQAVFHVKDI
LHE_RS22640        LLVTVILMILNVPGAIFIGMVLAAVFGICTGQIALPHKIISTAPSLAPTFGQAVLHVKDI
Lh8627_10170       LLVTVILMILNVPGAIFIGMVLAAVFGICTGQIALPHKIISTAPSLAPTFGQAVLHVKDI
HUO_RS00730        LLVTVILMILNVPGAIFIGMVLAAVFGICTGQIALPHKIISTAPSLAPTFGQAVLHVKDI
ALV80_RS10740      LLVTVILMILNVPGAIFIGMVLAAVFGICTGQIALPHKIISTAPSLAPTFGQAVFHVKDI
LBHH_RS10690       LLVTVILMILNVPGAIFIGMVLAAVFGICTGQIALPHKIISTAPSLAPTFGQAVFHVKDI
LHV_RS10335        LLVTVILMILNVPGAIFIGMVLTAVFGICTGQIALPHKIISTAPSLAPTFGQAVFHVKDI
Lh22155_10775      LLVTVILMILNVPGAIFIGMVLTAVFGICTGQIALPHKIISTAPSLAPTFGQAVFHVKDI
BCM45_RS07390      LLVTVILMILNVPGAIFIGMVLTAVFGICTGQIALPHKIISTAPSLAPTFGQAVLHVKNI
                   **********************:****:**************************:***:*

LBH_RS09390        NTVQMWIVVLTFLIVTFFDTAGTLIGLAQQAGFMKNNKMPRVGKALAADSSAMAVGSILG
TU99_RS10735       NTVQMWIVVLTFLIVTFFDTAGTLSGLAQQAGFMKNNKMLRVGKALAADSSAMAVGSILG
Lh8105_10970       NTVQMWIVVLTFLIVTFFDTAGTLIGLAQQAGFMKNNKMPRVGKALAADSSAMAVGSILG
R0052_RS10640      NTVQMWIVVLTFLLVTFFDTAGTLIGLAQQAGFMENNKMPRVGKALAADSSAMAVGSILG
LHE_RS22640        NTVQMWIVVLTFLIVTFFDTAGTLIGLAQQAGFMKNNKMPRVGKALAADSSAMAVGSILG
Lh8627_10170       NTVQMWIVVLTFLIVTFFDTAGTLIGLAQQAGFMKNNKMPRVGKALAADSSAMAVGSILG
HUO_RS00730        NTVQMWIVVLTFLIVTFFDTAGTLIGLAQQAGFMKNNKMPRVGKALAADSSAMAVGSILG
ALV80_RS10740      NTVQMWIVVLTFLIVTFFDTAGTLIGLAQQAGFMKNNKMPRVGKALAADSSAMAVGSILG
LBHH_RS10690       NTVQMWIVVLTFLIVTFFDTAGTLIGLAQQAGFMKNNKMPRVGKALAADSSAMAVGSILG
LHV_RS10335        NTVQMWIVVLTFLIVTFFDTAGTLIGLAQQAGFMKNNKMPRVGKALAADSSAMAVGSILG
Lh22155_10775      NTVQMWIVVLTFLIVTFFDTAGTLIGLAQQAGFMKNNKMPRVGKALAADSSAMAVGSILG
BCM45_RS07390      NTVQMWIVVLTFLIVTFFDTAGTLIGLAQQAGFMKNNKMPRVGKALAADSSAMAVGSILG
                   *************:********** *********:**** ********************

LBH_RS09390        TSPVGAFVESSAGIAVGGRTGLTAVFVAIFFLISMIFSPLLGVFTVQVTAPALIIVGVLM
TU99_RS10735       TSPVGAFVESSAGIAVGGRTGLTAVFVAIFFLISMIFSPLLGVFTVQVTAPALIIVGVLM
Lh8105_10970       TSPVGAFVESSAGIAVGGRTGLTAVFVAIFFLISMIFSPLLGVFTVQVTAPALIIVGVLM
R0052_RS10640      TSPVGAFVESSAGIAVGGRTGLTAVFVAIFFLISMIFSPLLGVFTVQVTAPALIIVGVLM
LHE_RS22640        TSPVGAFVESSAGIAVGGRTGLTAVFVAIFFLISMIFSPLLGVFTVQVTAPALIIVGVLM
Lh8627_10170       TSPVGAFVESSAGIAVGGRTGLTAVFVAIFFLISMIFSPLLGVFTVQVTAPALIIVGVLM
HUO_RS00730        TSPVGAFVESSAGIAVGGRTGLTAVFVAIFFLISMIFSPLLGVFTVQVTAPALIIVGVLM
ALV80_RS10740      TSPVGAFVESSAGIAVGGRTGLTAVFVAIFFLISMIFSPLLGVFTVQVTAPALIIVGVLM
LBHH_RS10690       TSPVGAFVESSAGIAVGGRTGLTAVFVAIFFLISMIFSPLLGVFTVQVTAPALIIVGVLM
LHV_RS10335        TSPVGAFVESSAGIAVGGRTGLTAVFVAIFFLISMIFSPLLGVFTVQVTAPALIIVGVLM
Lh22155_10775      TSPVGAFVESSAGIAVGGRTGLTAVFVAIFFLISMIFSPLLGVFTVQVTAPALIIVGVLM
BCM45_RS07390      TSPVGAFVESSAGIAVGGRTGLTAVFVAIFFLISMIFSPLLGVFTVQVTAPALIIVGVLM
                   ************************************************************

LBH_RS09390        AQNTAHIHWNKLEIAVTAFLIILGMPLTYSISDGLSWGMITYPICMIAAKRGKEVTPMMS
TU99_RS10735       AQNTAHIHWNKLEIAVPAFLIILGMPLTYSISDGLSWGMITYPICMIAAKRGKEVTPMMS
Lh8105_10970       AQNTAHIHWNKLEIAVPAFLIILGMPLTYSISDGLSWGMITYPICMIAAKRGKEVTPMMW
R0052_RS10640      AQNTAHIHWNKLEIAVPAFLIILGMPLTYSISDGLSWGMITYPICMIAAKRGKEVTPMMW
LHE_RS22640        AQNTAHIHWNKLEIAVPAFLIILGMPLTYSISDGLSWGMITYPICMIAAKRGKEVTPMMW
Lh8627_10170       AQNTAHIHWNKLEIAVPAFLIILGMPLTYSISDGLSWGMITYPICMIAAKRGKEVTPMMW
HUO_RS00730        AQNTAHIHWNKLEIAVPAFLIILGMPLTYSISDGLSWGMITYPICMIAAKRGKEVTPMMW
ALV80_RS10740      AQNTAHIHWNKLEIAVPAFLIILGMPLTYSISDGLSWGMITYPICMIAAKRGKEVTPMMW
LBHH_RS10690       AQNTAHIHWNKLEIAVPAFLIILGMPLTYSISDGLSWGMITYPICMIAAKRGKEVTPMMW
LHV_RS10335        AQNTAHIHWNKLEIAVPAFLIILGMPLTYSISDGLSWGMITYPICMIAAKRGKEVTPMMW
Lh22155_10775      AQNTAHIHWNKLEIAVPAFLIILGMPLTYSISDGLSWGMITYPICMIAAKRGKEVTPMMW
BCM45_RS07390      AQNTAHIHWNKLEIAVPAFLIILGMPLTYSISDGLSWGMITYPICMIAAKRGKEVTPMMW
                   ****************.****************************************** 

LBH_RS09390        LLFVIFLIFLWVLNF
TU99_RS10735       LLFVIFLIFLWVLNF
Lh8105_10970       LLFVIFLIFLWVLNF
R0052_RS10640      LLFVIFLIFLWVLNF
LHE_RS22640        LLFVIFLIFLWVLNF
Lh8627_10170       LLFVIFLIFLWVLNF
HUO_RS00730        LLFVIFLIFLWVLNF
ALV80_RS10740      LLFVVFLIFLWVLNF
LBHH_RS10690       LLFVVFLIFLWVLNF
LHV_RS10335        LLFVIFLIFLWVLNF
Lh22155_10775      LLFVIFLIFLWVLNF
BCM45_RS07390      LLFVIFLIFLWVLNF
                   ****:**********
