# Supplementary material for: Comparative Genomics of Completely Sequenced Lactobacillus helveticus Genomes Provides Insights into Strain-Specific Genes and Resolves Metagenomics Data Down to the Strain Level
Source: Front Microbiol. 2018 Jan 30;9:63. doi: 10.3389/fmicb.2018.00063 (PMC5797582; doi:10.3389/fmicb.2018.00063)
Supplement: Supplementary Data Sheet 2 — Result files of pan-core genome analysis. For descriptions, see Supplementary Table 10. [file DataSheet2.ZIP › HMMs_coreGenome/clw/LHE_RS12325.clw]

MUSCLE (3.8) multiple sequence alignment


Lh8105_00885       MNNKMTVRGGAGDITEADLSARPQDNLYLAVNSEWLKNAKIPSDRSRTSSFDGIDLNIEK
TU99_RS00845       MNNKMTVRGGAGDITEADLSARPQDNLYLAVNSEWLKNAKIPSDRSRTSSFDGIDLNIEK
LHE_RS12325        MNNKMTVRGGAGDITEADLSARPQDNLYLAVNSEWLKNAKIPSDRSRTSSFDGIDLNIEK
LHV_RS00855        MNNKMTVRGGAGDITEADLSARPQDNLYLAVNSEWLKNAKIPSDRSRTSSFDGIDLNIEK
Lh22155_00955      MNNKMTVRGGAGDITEADLSARPQDNLYLAVNSEWLKNAKIPSDRSRTSSFDGIDLNIEK
Lh8627_08570       MNNKMTVRGGAGDITEADLSARPQDNLYLAVNSEWLKNAKIPSDRSRTSSFDGIDLNIEK
LBH_RS00770        MNNKMTVRGGAGDITEADLSARPQDNLYLAVNSEWLKNAKIPSDRSRTSSFDGIDLNIEK
HUO_RS01845        MNNKMTVRGGAGDITEADLSARPQDNLYLAVNSEWLKNAKIPSDRSRTSSFDGIDLNIEK
BCM45_RS06390      MNNKMTVRGGAGDITEADLSARPQDNLYLAVNSEWLKNAKIPSDRSRTSSFDGIDLNIEK
R0052_RS00845      MNNKMTVRGGAGDITEADLSARPQDNLYLAVNSEWLKNAKIPSDRSRTSSFDGIDLNIEK
ALV80_RS00910      MNNKMTVRGGAGDITEADLSARPQDNLYLAVNSEWLKNAKIPSDRSRTSSFDGIDLNIEK
LBHH_RS00890       MNNKMTVRGGAGDITEADLSARPQDNLYLAVNSEWLKNAKIPSDRSRTSSFDGIDLNIEK
                   ************************************************************

Lh8105_00885       ELMQDFADFADGKKDLPDVPNFEKAVALYKIAKDFDRRNADGADPIQADLHEILGLRNFA
TU99_RS00845       ELMQDFADFADGKKDLPDVPNFEKAVALYKIAKDFDRRNADGADPIQADLHEILGLRNFA
LHE_RS12325        ELMQDFADFADGKKDLPDVPNFEKAVALYKIAKDFDRRNADGADPIQADLHEILGLRNFA
LHV_RS00855        ELMQDFADFADGKKDLPDVPNFEKAVALYKIAKDFDRRNADGADPIQADLHEILGLRNFA
Lh22155_00955      ELMQDFADFADGKKDLPDVPNFEKAVALYKIAKDFDRRNADGADPIQADLHEILGLRNFA
Lh8627_08570       ELMQDFADFADGKKDLPDVPNFEKAVALYKIAKDFDRRNADGADPIQADLHEILGLRNFA
LBH_RS00770        ELMQDFADFADGKKDLPDVPNFEKAVALYKIAKDFDRRNADGADPIQADLHEILGLRNFA
HUO_RS01845        ELMQDFADFADGKKDLPDVPNFEKAVALYKIAKDFDRRNADGADPIQADLHEILGLRNFA
BCM45_RS06390      ELMQDFADFADGKKDLPDVPNFEKAVALYKIAKDFDRRNADGADPIQADLHEILGLRNFA
R0052_RS00845      ELMQDFADFADGKKDLPDVPNFEKAVALYKIARDFDRRNADGADPIQADLHEILGLRNFA
ALV80_RS00910      ELMQDFADFADGKKDLLDVPNFEKAVALYKIARDFDRRNADGADPIQADLHEILGLRNFA
LBHH_RS00890       ELMQDFADFADGKKDLLDVPNFEKAVALYKIARDFDRRNADGADPIQADLHEILGLRNFA
                   **************** ***************.***************************

Lh8105_00885       DFTLKAADFFKNGFPMPFDFSVEADMKNTKIHSLQFGGPGTFLPDTTTYKTPAAEKLLAV
TU99_RS00845       DFTLKAADFFKNGFPMPFDFSVEADMKNTKIHSLQFGGPGTFLPDTTTYKTPAAEKLLAV
LHE_RS12325        DFTLKAADFFKNGFPMPFDFSVEADMKNTKIHSLQFGGPGTFLPDTTTYKTPAAEKLLAV
LHV_RS00855        DFTLKAADFFKNGFPMPFDFSVEADMKNTKIHSLQFGGPGTFLPDTTTYKTPAAEKLLAV
Lh22155_00955      DFTLKAADFFKNGFPMPFDFSVEADMKNTKIHSLQFGGPGTFLPDTTTYKTPAAEKLLAV
Lh8627_08570       DFTLKAADFFKNGFPMPFDFSVEADMKNTKIHSLQFGGPGTFLPDTTTYKTPAAEKLLAV
LBH_RS00770        DFTLKAADFFKNGFPMPFDFSVEADMKNTKIHSLQFGGPGTFLPDTTTYKTPAAEKLLAV
HUO_RS01845        DFTLKAADFFKNGFPMPFDFSVEADMKNTKIHSLQFGGPGTFLPDTTTYKTPAAEKLLAV
BCM45_RS06390      DFTLKAADFFKNGFPMPFDFSVEADMKNTKIHSLQFGGPGTFLPDTTTYKTPAAEKLLAV
R0052_RS00845      DFTLKAADFFKNGFPMPFDFSVEADMKNTKIHSLQFGGPGTFLPDTTTYKTPAAEKLLAV
ALV80_RS00910      DFTLKAADFFKNGFPMPFDFSVEADMKNTKIHSLQFGGPGTFLPDTTTYKTPAAEKLLAV
LBHH_RS00890       DFTLKAADFFKNGFPMPFDFSVEADMKNTKIHSLQFGGPGTFLPDTTTYKTPAAEKLLAV
                   ************************************************************

Lh8105_00885       LKEQSINLLTMSGISKSEAEDYAEKALAYDAKIAKVVKSAEEWADYPATYNPISRDDFAD
TU99_RS00845       LKEQSINLLTMSGISKSEAEDYAEKALAYDAKIAKVVKSAEEWADYPATYNPISRDDFAD
LHE_RS12325        LKEQSINLLTMSGISKSEAEDYAEKALAYDAKIAKVVKSAEEWADYPATYNPISRDDFAD
LHV_RS00855        LKEQSINLLTMSGISKSEAEDYAEKALAYDAKIAKVVKSAEEWADYPATYNPISRDDFAD
Lh22155_00955      LKEQSINLLTMSGISKSEAEDYAEKALAYDAKIAKVVKSAEEWADYPATYNPISRDDFAD
Lh8627_08570       LKEQSINLLTMSGISKSEAEDYAEKALAYDAKIAKVVKSAEEWADYPATYNPISRDDFAD
LBH_RS00770        LKEQSINLLTMSGISKSEAEDYAEKALAYDAKIAKVVKSAEEWADYPATYNPISRDDFAD
HUO_RS01845        LKEQSINLLTMSGISKSEAEDYAEKALAYDAKIAKVVKSAEEWADYPATYNPISRDDFAD
BCM45_RS06390      LKEQSINLLTMSGISKSEAEDYAEKALAYDAKIAKVVKSAEEWADYPATYNPISRDDFAD
R0052_RS00845      LKEQSINLLTMSGISKSEAEDYAEKALAYDAKIAKVVKSAEEWADYPATYNPISRDDFAD
ALV80_RS00910      LKEQSINLLTMSGISKSEAEDYAEKALAYDAKIAKVVKSAEEWADYPATYNPISRDDFAD
LBHH_RS00890       LKEQSINLLTMSGISKSEAEDYAEKALAYDAKIAKVVKSAEEWADYPATYNPISRDDFAD
                   ************************************************************

Lh8105_00885       KFKSFKMDYFLGELFAKKPERVINTEPRYLDYAEELLNEDVFAEIKAWMLVKFVNGVASS
TU99_RS00845       KFKSFKMDYFLGELFAKKPERVINTEPRYLDYAEELLNEDVFAEIKAWMLVKFVNGVASS
LHE_RS12325        KFKSFKMDYFLGELFAKKPERVINTEPRYLDYAEELLNEDVFAEIKAWMLVKFVNGVASS
LHV_RS00855        KFKSFKMDYFLGELFAKKPERVINTEPRYLDYAEELLNEDVFAEIKAWMLVKFVNGVASS
Lh22155_00955      KFKSFKMDYFLGELFAKKPERVINTEPRYLDYAEELLNEDVFAEIKAWMLVKFVNGVASS
Lh8627_08570       KFKSFKMDYFLGELFAKKPERVINTEPRYLDYAEELLNEDVFAEIKAWMLVKFVNGVASS
LBH_RS00770        KFKSFKMDYFLGELFAKKPERVINTEPRYLDYAEELLNEDVFAEIKAWMLVKFVNGVASS
HUO_RS01845        KFKSFKMDYFLGELFAKKPERVINTEPRYLDYAEELLNEDVFAEIKAWMLVKFVNGVASS
BCM45_RS06390      KFKSFKMDYFLGELFAKKPERVINTEPRYLDYAEELLNEDVFAEIKAWMLVKFVNGVASS
R0052_RS00845      KFKSFKMDYFLGELFAKKPERVINTEPRYLDHAEELLNEDVFAEIKAWMLVKFINGVASS
ALV80_RS00910      KFKSFKMDYFLGELFAKKPERVINTEPRYLDYAEELLNEDVFAEIKAWMLVKFVNGVASS
LBHH_RS00890       KFKSFKMDYFLGELFAKKPERVINTEPRYLDYAEELLNEDVFAEIKAWMLVKFVNGVASS
                   *******************************:*********************:******

Lh8105_00885       LSQEFREAAFPFSQALSGQPELPSGVKQAYHIANSDFSEVVGVYYGQTYFGAEAKADVTD
TU99_RS00845       LSQEFREAAFPFSQALSGQPELPSGVKQAYHIANSDFSEVVGVYYGQTYFGAEAKADVTD
LHE_RS12325        LSQEFREAAFPFSQALSGQPELPSGVKQAYHIANSDFSEVVGVYYGQTYFGAEAKADVTD
LHV_RS00855        LSQEFREAAFPFSQALSGQPELPSGVKQAYHIANSDFSEVVGVYYGQTYFGAEAKADVTD
Lh22155_00955      LSQEFREAAFPFSQALSGQPELPSGVKQAYHIANSDFSEVVGVYYGQTYFGAEAKADVTD
Lh8627_08570       LSQEFREAAFPFSQALSGQPELPSGVKQAYHIANSDFSEVVGVYYGQTYFGAEAKADVTD
LBH_RS00770        LSQEFREAAFPFSQALSGQPELPSGVKQAYHIANSDFSEVVGVYYGQTYFGAEAKADVTD
HUO_RS01845        LSQEFREAAFPFSQALSGQPELPSGVKQAYHIANSDFSEVVGVYYGQTYFGAEAKADVTD
BCM45_RS06390      LSQEFREAAFPFSQALSGQPELPSGAKQAYHIANSDFSEVVGVYYGQTYFGAEAKADVTD
R0052_RS00845      LSQEFREAAFPFSQALSGQPELPSGVKQAYRIANSDFSEVVGVYYGQTYFGAEAKADVTD
ALV80_RS00910      LSQEFREAAFPFSQALSGQPELPSGVKQAYRIANSDFSEVVGVYYGQTYFGAEAKADVTD
LBHH_RS00890       LSQEFREAAFPFSQALSGQPELPSGVKQAYRIANSDFSEVVGVYYGQTYFGAEAKADVTD
                   *************************.****.*****************************

Lh8105_00885       MIHKMLDVYEKRIRENSWLSQATKDKAIVKLRALILKIGYPDKIEEIYDRLTVDPEASLY
TU99_RS00845       MIHKMLDVYEKRIRENSWLSQATKDKAIVKLRALILKIGYPDKIEEIYDRLTVDPEASLY
LHE_RS12325        MIHKMLDVYEKRIRENSWLSQATKDKAIVKLRALILKIGYPDKIEEIYDRLTVDPEASLY
LHV_RS00855        MIHKMLDVYEKRIRENSWLSQATKDKAIVKLRALILKIGYPDKIEEIYDRLTVDPEASLY
Lh22155_00955      MIHKMLDVYEKRIRENSWLSQATKDKAIVKLRALILKIGYPDKIEEIYDRLTVDPEASLY
Lh8627_08570       MIHKMLDVYEKRIRENSWLSQATKDKAIVKLRALILKIGYPDKIEEIYDRLTVDPEASLY
LBH_RS00770        MIHKMLDVYEKRIRENSWLSQATKDKAIVKLRALILKIGYPDKIEEIYDRLTVDPEASLY
HUO_RS01845        MIHKMLDVYEKRIRENSWLSQATKDKAIVKLRALILKIGYPDKIEEIYDRLTVDPEASLY
BCM45_RS06390      MIHKMLDVYEKRIRENSWLSQATKDKAIVKLRALILKIGYPDKIEEIYDRLTVDPEASLY
R0052_RS00845      MIHKMLDVYEKRIRENSWLSQATKDKAIVKLRSLILKIGYPDKIEEIYDRLTVDPEASLY
ALV80_RS00910      MIHKMLDVYEKRIRENSWLSQATKDKAIVKLRALILKIGYPDKIEEIYDRLTVDPEASLY
LBHH_RS00890       MIHKMLDVYEKRIRENSWLSQATKDKAIVKLRALILKIGYPDKIEEIYDRLTVDPEASLY
                   ********************************:***************************

Lh8105_00885       ANEAQFGREQIKYNLEKLDQDVDRSVWLMPGNLVNACYDPQRNDLTFPAAILQKPFYDLK
TU99_RS00845       ANEAQFGREQIKYNLEKLDQDVDRSVWLMPGNLVNACYDPQRNDLTFPAAILQKPFYDLK
LHE_RS12325        ANEAQFGREQIKYNLEKLDQDVDRSVWLMPGNLVNACYDPQRNDLTFPAAILQKPFYDLK
LHV_RS00855        ANEAQFGREQIKYNLEKLDQDVDRSVWLMPGNLVNACYDPQRNDLTFPAAILQKPFYDLK
Lh22155_00955      ANEAQFGREQIKYNLEKLDQDVDRSVWLMPGNLVNACYDPQRNDLTFPAAILQKPFYDLK
Lh8627_08570       ANEAQFGREQIKYNLEKLDQDVDRSVWLMPGNLVNACYDPQRNDLTFPAAILQKPFYDLK
LBH_RS00770        ANEAQFGREQIKYNLEKLDQDVDRSVWLMPGNLVNACYDPQRNDLTFPAAILQKPFYDLK
HUO_RS01845        ANEAQFGREQIKYNLEKLDQDVDRSVWLMPGNLVNACYDPQRNDLTFPAAILQKPFYDLK
BCM45_RS06390      ANEAQFGREQIKYNLEKLDQDVDRSVWLMPGNLVNACYDPQRNDLTFPAAILQKPFYDLK
R0052_RS00845      ANETQFGREQIKYNLEKLDQDVDRSVWLMPGNLVNACYDPQRNDLTFPAAILQKPFYDLK
ALV80_RS00910      ANETQFGREQIKYNLEKLDQDVDRSVWLMPGNLVNACYDPQRNDLTFPAAILQKPFYDLK
LBHH_RS00890       ANETQFGREQIKYNLEKLDQDVDRSVWLMPGNLVNACYDPQRNDLTFPAAILQKPFYDLK
                   ***:********************************************************

Lh8105_00885       QSRSLNYGGIGVVIAHEISHAFDNNGAQFDEFGNMKNWWTEKDFAEFKKRTQAEIDLFDG
TU99_RS00845       QSRSLNYGGIGVVIAHEISHAFDNNGAQFDEFGNMKNWWTEKDFAEFKKRTQAEIDLFDG
LHE_RS12325        QSRSLNYGGIGVVIAHEISHAFDNNGAQFDEFGNMKNWWTEKDFAEFKKRTQAEIDLFDG
LHV_RS00855        QSRSLNYGGIGVVIAHEISHAFDNNGAQFDEFGNMKNWWTEKDFAEFKKRTQAEIDLFDG
Lh22155_00955      QSRSLNYGGIGVVIAHEISHAFDNNGAQFDEFGNMKNWWTEKDFAEFKKRTQAEIDLFDG
Lh8627_08570       QSRSLNYGGIGVVIAHEISHAFDNNGAQFDEFGNMKNWWTEKDFAEFKKRTQAEIDLFDG
LBH_RS00770        QSRSLNYGGIGVVIAHEISHAFDNNGAQFDEFGNMKNWWTEKDFAEFKKRTQAEIDLFDG
HUO_RS01845        QSRSLNYGGIGVVIAHEISHAFDNNGAQFDEFGNMKNWWTEKDFAEFKKRTQAEIDLFDG
BCM45_RS06390      QSRSLNYGGIGVVIAHEISHAFDNNGAQFDEFGNMKNWWTEKDFAEFKKRTQAEIDLFDG
R0052_RS00845      QSRSLNYGGIGVVIAHEISHAFDNNGAQFDEFGNMKNWWTEKDFAEFKKRTQAEIDLFDG
ALV80_RS00910      QSRSLNYGGIGVVIAHEISHAFDNNGAQFDEFGNMKNWWTEKDFAEFKKRTQAEIDLFDG
LBHH_RS00890       QSRSLNYGGIGVVIAHEISHAFDNNGAQFDEFGNMKNWWTEKDFAEFKKRTQAEIDLFDG
                   ************************************************************

Lh8105_00885       IKYGPVTLNGKQIVSENIADQGGLTAAVEANKGEDGNMKELFENFARVWATKQLPESIKT
TU99_RS00845       IKYGPVTLNGKQIVSENIADQGGLTAAVEANKGEDGNMKELFENFARVWATKQLPESIKT
LHE_RS12325        IKYGPVTLNGKQIVSENIADQGGLTAAVEANKGEDGNMKELFENFARVWATKQLPESIKT
LHV_RS00855        IKYGPVTLNGKQIVSENIADQGGLTAAVEANKGEDGNMKELFENFARVWATKQLPESIKT
Lh22155_00955      IKYGPVTLNGKQIVSENIADQGGLTAAVEANKGEDGNMKELFENFARVWATKQLPESIKT
Lh8627_08570       IKYGPVTLNGKQIVSENIADQGGLTAAVEANKGEDGNMKELFENFARVWATKQLPESIKT
LBH_RS00770        IKYGPVTLNGKQIVSENIADQGGLTAAVEANKGEDGNMKELFENFARVWATKQLPESIKT
HUO_RS01845        IKYGPVTLNGKQIVSENIADQGGLTAAVEANKGEDGNMKELFENFARVWATKQLPESIKT
BCM45_RS06390      IKYGPVTLNGKQIVSENIADQGGLTAAVEANKGEDGNMKELFENFARVWATKQLPESIKT
R0052_RS00845      IKYGPVTLNGKQIVSENIADQGGLTAAVEANKGEDGNMKELFENFARVWATKQLPESIKT
ALV80_RS00910      IKYGPVTLNGKQIVSENIADQGGLTAAVEANKGEDGNIKELFENFARVWATKQLPESIKT
LBHH_RS00890       IKYGPVTLNGKQIVSENIADQGGLTAAVEANKGEDGNMKELFENFARVWATKQLPESIKT
                   *************************************:**********************

Lh8105_00885       QVSVDVHAPGPVRANVQSQCQEEFYKAFDVTEHDGMWLDPEKRVVIW
TU99_RS00845       QVSVDVHAPGPVRANVQSQCQEEFYKAFDVTEHDGMWLDPEKRVVIW
LHE_RS12325        QVSVDVHAPGPERANVQSQCQEEFYKAFDVTEHDGMWLDPEKRVVIW
LHV_RS00855        QVSVDVHAPGPERANVQSQCQEEFYKAFDVTEHDGMWLDPEKRVVIW
Lh22155_00955      QVSVDVHAPGPERANVQSQCQEEFYKAFDVTEHDGMWLDPEKRVVIW
Lh8627_08570       QVSVDVHAPGPERANVQSQCQEEFYKAFDVTEHDGMWLDPEKRVVIW
LBH_RS00770        QVSVDVHAPGPERANVQSQCQEEFYKAFDVTEHDGMWLDPEKRVVIW
HUO_RS01845        QVSVDVHAPGPERANVQSQCQEEFYKAFDVTEHDGMWLDPEKRVVIW
BCM45_RS06390      QVSVDVHAPGPERANVQSQCQEEFYKAFDVTEHDGMWLDPEKRVVIW
R0052_RS00845      QVSVDVHAPGPERANVQSQCQEEFYKAFDVTEHDGMWLDPEKRVVIW
ALV80_RS00910      QVSVDVHAPGPERANVQSQCQEEFYKAFDVTEHDGMWLDPEKRVVIW
LBHH_RS00890       QVSVDVHAPGPERANVQSQCQEEFYKAFDVTEHDGMWLDPEKRVVIW
                   *********** ***********************************
