# Supplementary material for: Comparative Genomics of Completely Sequenced Lactobacillus helveticus Genomes Provides Insights into Strain-Specific Genes and Resolves Metagenomics Data Down to the Strain Level
Source: Front Microbiol. 2018 Jan 30;9:63. doi: 10.3389/fmicb.2018.00063 (PMC5797582; doi:10.3389/fmicb.2018.00063)
Supplement: Supplementary Data Sheet 2 — Result files of pan-core genome analysis. For descriptions, see Supplementary Table 10. [file DataSheet2.ZIP › HMMs_coreGenome/clw/TU99_RS09390.clw]

MUSCLE (3.8) multiple sequence alignment


ALV80_RS09140      MKTGTKIITLDNGYHLWTNTQGEGDIHLLALHGGPGGNHEYWEDTAEQLKKQGLNVQVTM
LHE_RS14020        MKTGTKIITLDNGYHLWTNTQGEGDIHLLALHGGPGGNHEYWEDTAEQLKKQGLNVQVTM
BCM45_RS08895      MKTGTKIITLDNGYHLWTNTQGEGDIHLLALHGGPGGNHEYWEDTAEQLKKQGLNVQVTM
Lh8627_00955       MKTGTKIITLDNGYHLWTNTQGEGDIHLLALHGGPGGNHEYWEDTAEQLKKQGLNVQVTM
LBHH_RS09020       MKTGTKIITLDNGYHLWTNTQGEGDIHLLALHGGPGGNHEYWEDTAEQLKKQGLNVQVTM
LBH_RS08050        MKTGTKIITLDNGYHLWTNTQGEGDIHLLALHGGPGGNHEYWEDTAEQLKKQGLNVQVTM
HUO_RS09875        MKTGTKIITLDNGYHLWTNTQGEGDIHLLALHGGPGGNHEYWEDTAEQLKKQGLNVQVTM
TU99_RS09390       MKTGTKIITLDNGYHLWTNTQGEGDIHLLALHGGPGGNHEYWEDTAEQLKKQGLNVQVTM
R0052_RS08725      MKTGTKIITLDNGYHLWTNTQGEGDIHLLALHGGPGGNHEYWEDTAEQLKKQGLNVQVTM
LHV_RS08695        MKTGTKIITLDNGYHLWTNTQGEGDIHLLALHGGPGGNHEYWEDTAEQLKKQGLNVQVTM
Lh22155_09030      MKTGTKIITLDNGYHLWTNTQGEGDIHLLALHGGPGGNHEYWEDTAEQLKKQGLNVQVTM
Lh8105_09480       MKTGTKIITLDNGYHLWTNTQGEGDIHLLALHGGPGGNHEYWEDTAEQLKKQGLNVQVTM
                   ************************************************************

ALV80_RS09140      YDQLGSLYSDQPDYSDPEIAKKYLTYEYFLDEVDEVREKLGLDNFYLIGQSWGGLLVQEY
LHE_RS14020        YDQLGSLYSDQPDYSDPEIAKKYLTYEYFLDEVDEVREKLGLDNFYLIGQSWGGLLVQEY
BCM45_RS08895      YDQLGSLYSDQPDYSDPEIAKKYLTYEYFLDEVDEVREKLGLDNFYLIGQSWGGLLVQEY
Lh8627_00955       YDQLGSLYSDQPDYSDPEIAKKYLTYEYFLDEVDEVREKLGLDNFYLIGQSWGGLLVQEY
LBHH_RS09020       YDQLGSLYSDQPDYSDPEIAKKYLTYEYFLDEVDEVREKLGLDNFYLIGQSWGGLLVQEY
LBH_RS08050        YDQLGSLYSDQPDYSDPEIAKKYLTYEYFLDEVDEVREKLGLDNFYLIGQSWGGLLVQEY
HUO_RS09875        YDQLGSLYSDQPDYSDPEIAKKYLTYEYFLDEVDEVREKLGLDNFYLIGQSWGGLLVQEY
TU99_RS09390       YDQLGSLYSDQPDYSDPEIAKKYLTYEYFLDEVDEVREKLGLDNFYLIGQSWGGLLVQEY
R0052_RS08725      YDQLGSLYSDQPDYSDPEIAKKYLTYEYFLDEVDEVREKLGLDNFYLIGQSWGGLLVQEY
LHV_RS08695        YDQLGSLYSDQPDYSDPEIAKKYLTYEYFLDEVDEVREKLGLDNFYLIGQSWGGLLVQEY
Lh22155_09030      YDQLGSLYSDQPDYSDPEIAKKYLTYEYFLDEVDEVREKLGLDNFYLIGQSWGGLLVQEY
Lh8105_09480       YDQLGSLYSDQPDYSDPEIAKKYLTYEYFLDEVDEVREKLGLDNFYLIGQSWGGLLVQEY
                   ************************************************************

ALV80_RS09140      AVKYGQHLKGAIISSMVDEIDEYVASVNRRRQEVLPQTEIDFMHECEKNNDYDNQRYQDD
LHE_RS14020        AVKYGQHLKGAIISSMVDEIDEYVASVNRRRQEVLPQTEIDFMHECEKNNDYDNQRYQDD
BCM45_RS08895      AVKYGQHLKGAIISSMVDEIDEYVASVNRRRQEVLPQTEIDFMHECEKNNDYDNQRYQDD
Lh8627_00955       AVKYGQHLKGAIISSMVDEIDEYVASVNRRRQEVLPQTEIDFMHECEKNNDYDNQRYQDD
LBHH_RS09020       AVKYGQHLKGAIISSMVDEIDEYVASVNRRRQEVLPQTEIDFMHECEKNNDYDNQRYQDD
LBH_RS08050        AVKYGQHLKGAIISSMVDEIDEYVASVNRRRQEVLPQTEIDFMHECEKNNDYDNQRYQDD
HUO_RS09875        AVKYGQHLKGAIISSMVDEIDEYVASVNRRRQEVLPQTEIDFMHECEKNNDYDNQRYQDD
TU99_RS09390       AVKYGQHLKGAIISSMVDEIDEYVASVNRRRQEVLPQTEIDFMHECEKNNDYDNQRYQDD
R0052_RS08725      AVKYGQHLKGAIISSMVDEIDEYVASVNRRRQEVLPQTEIDFMHECEKNNDYDNQRYQDD
LHV_RS08695        AVKYGQHLKGAIISSMVDEIDEYVASVNRRRQEVLPQTEIDFMHECEKNNDYDNQRYQDD
Lh22155_09030      AVKYGQHLKGAIISSMVDEIDEYVASVNRRRQEVLPQTEIDFMHECEKNNDYDNQRYQDD
Lh8105_09480       AVKYGQHLKGAIISSMVDEIDEYVASVNRRRQEVLPQTEIDFMHECEKNNDYDNQRYQDD
                   ************************************************************

ALV80_RS09140      VQILNINFVDRKQPSKLYHLKDIGGSAVYHAFQGDNEFVITGKLKDWHFRDQLKNIKVPT
LHE_RS14020        VQILNINFVDRKQPSKLYHLKDIGGSAVYHAFQGDNEFVITGKLKDWHFRDQLKNIKVPT
BCM45_RS08895      VQILNINFVDRKQPSKLYHLKDIGGSAVYHAFQGDNEFVITGKLKDWHFRDQLKNIKVPT
Lh8627_00955       VQILNINFVDRKQPSKLYHLKDIGGSAVYHAFQGDNEFVITGKLKDWHFRDQLKNIKVPT
LBHH_RS09020       VQILNINFVDRKQPSKLYHLKDIGGSAVYHAFQGDNEFVITGKLKDWHFRDQLKNIKVPT
LBH_RS08050        VQILNINFVDRKQPSKLYHLKDIGGSAVYHAFQGDNEFVITGKLKDWHFRDQLKNIKVPT
HUO_RS09875        VQILNINFVDRKQPSKLYHLKDIGGSAVYHAFQGDNEFVITGKLKDWHFRDQLKNIKVPT
TU99_RS09390       VQILNINFVDRKQPSKLYHLKDIGGSAVYHAFQGDNEFVITGKLKDWHFRDQLKNIKVPT
R0052_RS08725      VQILNINFVDRKQPSKLYHLKDIGGSAVYHAFQGDNEFVITGKLKDWHFRDQLKNIKVPT
LHV_RS08695        VQILNINFVDRKQPSKLYHLKNIGGSAVYHAFQGDNEFVITGKLKDWHFRDQLKNIKVPT
Lh22155_09030      VQILNINFVDRKQPSKLYHLKNIGGSAVYHAFQGDNEFVITGKLKDWHFRDQLKNIKVPT
Lh8105_09480       VQILNINFVDRKQPSKLYHLKNIGGSAVYHAFQGDNEFVITGKLKDWHFRDQLKNIKVPT
                   *********************:**************************************

ALV80_RS09140      LLTFGENETMPISTAKIMQKEIPNSRLVTTPDGGHHHMVDNPDVYYKHLADFIREVENGT
LHE_RS14020        LLTFGENETMPISTAKIMQKEIPNSRLVTTPDGGHHHMVDNPDVYYKHLADFIREVENGT
BCM45_RS08895      LLTFGENETMPISTAKIMQKEIPNSRLVTTPDGGHHHMVDNPDVYYKHLADFIREVENGT
Lh8627_00955       LLTFGENETMPISTAKIMQKEIPNSRLVTTPDGGHHHMVDNPDVYYKHLADFIREVENGT
LBHH_RS09020       LLTFGENETMPISTAKIMQKEIPNSRLVTTPDGGHHHMVDNPDVYYKHLADFIREVENGT
LBH_RS08050        LLTFGENETMPISTAKIMQKEIPNSRLVTTPDGGHHHMVDNPDVYYKHLADFIREVENGT
HUO_RS09875        LLTFGENETMPISTAKIMQKEIPNSRLVTTPDGGHHHMVDNPDVYYKHLADFIREVENGT
TU99_RS09390       LLTFGENETMPISTAKIMQKEIPNSRLVTTPDGGHHHMVDNPDVYYKHLADFIREVENGT
R0052_RS08725      LLTFGENETMPISTAKIMQKEIPNSRLVTTPDGGHHHMVDNPDVYYKHLADFIREVENGT
LHV_RS08695        LLTFGENETMPISTAKIMQKEIPNSRLVTTPDGGHHHMVDNPDVYYKHLADFIREVENGT
Lh22155_09030      LLTFGENETMPISTAKIMQKEIPNSRLVTTPDGGHHHMVDNPDVYYKHLADFIREVENGT
Lh8105_09480       LLTFGENETMPISTAKIMQKEIPNSRLVTTPDGGHHHMVDNPDVYYKHLADFIREVENGT
                   ************************************************************

ALV80_RS09140      FKGE
LHE_RS14020        FKGE
BCM45_RS08895      FKGE
Lh8627_00955       FKGE
LBHH_RS09020       FKGE
LBH_RS08050        FKGE
HUO_RS09875        FKGE
TU99_RS09390       FKGE
R0052_RS08725      FKGE
LHV_RS08695        FKGE
Lh22155_09030      FKGE
Lh8105_09480       FKGE
                   ****
