# Supplementary material for: Comparative Genomics of Completely Sequenced Lactobacillus helveticus Genomes Provides Insights into Strain-Specific Genes and Resolves Metagenomics Data Down to the Strain Level
Source: Front Microbiol. 2018 Jan 30;9:63. doi: 10.3389/fmicb.2018.00063 (PMC5797582; doi:10.3389/fmicb.2018.00063)
Supplement: Supplementary Data Sheet 2 — Result files of pan-core genome analysis. For descriptions, see Supplementary Table 10. [file DataSheet2.ZIP › HMMs_coreGenome/clw/R0052_RS00620.clw]

MUSCLE (3.8) multiple sequence alignment


ALV80_RS00695      MAIFKMYAPFFDLGNWAHVLTSGKDWMIILTLILMECLLSVDNAVVLAAQTQVLPTKAEK
LBHH_RS00670       MAIFKMYAPFFDLGNWAHVLTSGKDWMIILTLILMECLLSVDNAVVLAAQTQVLPTKAEK
R0052_RS00620      MAIFKMYAPFFDLGNWAHVLTSGKDWMIILTLILMECLLSVDNAVVLAAQTQVLPTKAEK
LHE_RS12100        MAIFKMYAPFFDLGNWAHVLTSDKDWMIILTLILMECLLSVDNAVVLAAQTQVLPTKAEK
BCM45_RS06615      MAIFKMYAPFFDLGNWAHVLTSDKDWMIILTLILMECLLSVDNAVVLAAQTQVLPTKAEK
LHV_RS00630        MAIFKMYAPFFDLGNWAHVLTSDKDWMIILTLILMECLLSVDNAVVLAAQTQVLPTKAEK
Lh22155_00735      MAIFKMYAPFFDLGNWAHVLTSDKDWMIILTLILMECLLSVDNAVVLAAQTQVLPTKAEK
Lh8105_00660       MAIFKMYAPFFDLGNWAHVLTSDKDWMIILTLILMECLLSVDNAVVLAAQTQVLPTKAEK
Lh8627_08785       MAIFKMYAPFFDLGNWAHVLTSDKDWMIILTLILMECLLSVDNAVVLAAQTQVLPTKAEK
LBH_RS00555        MAIFKMYAPFFDLGNWAHVLTSDKDWMIILTLILMECLLSVDNAVVLAAQTQVLPTKAEK
HUO_RS01615        MAIFKMYAPFFDLGNWAHVLTSDKDWMIILTLILMECLLSVDNAVVLAAQTQVLPTKAEK
TU99_RS00620       MAIFKMYAPFFDLGNWAHVLTSNKDWMIILTLILMECLLSVDNAVVLAAQTQVLPTKAEK
                   **********************.*************************************

ALV80_RS00695      EKSLLYGLWGAYLFRFIVIGIGTYLIHFWEIKLAGSIYLFYLAFKFFYDQRHPKQAAERE
LBHH_RS00670       EKSLLYGLWGAYLFRFIVIGIGTYLIHFWEIKLAGSIYLFYLAFKFFYDQRHPKQAAERE
R0052_RS00620      EKSLLYGLWGAYLFRFIVIGIGTYLIHFWEIKLAGSIYLFYLAFKFFYDQRHPKQAAER-
LHE_RS12100        EKSLLYGLWGAYLFRFIVIGIGTYLIHFWEIKLAGSIYLFYLAFKFFYDQRHPKQAAERE
BCM45_RS06615      EKSLLYGLWGAYLFRFIVIGIGTYLIHFWEIKLAGSIYLFYLAFKFFYDQRHPKQAAERE
LHV_RS00630        EKSLLYGLWGAYLFRFIVIGIGTYLIHFWEIKLAGSIYLFYLAFKFFYDQRHPKQAAERE
Lh22155_00735      EKSLLYGLWGAYLFRFIVIGIGTYLIHFWEIKLAGSIYLFYLAFKFFYDQRHPKQAAERE
Lh8105_00660       EKSLLYGLWGAYLFRFIVIGIGTYLIHFWEIKLAGSIYLFYLAFKFFYDQRHPKQAAERE
Lh8627_08785       EKSLLYGLWGAYLFRFIVIGIGTYLIHFWEIKLAGSIYLFYLAFKFFYDQRHPKQAAERE
LBH_RS00555        EKSLLYGLWGAYLFRFIVIGIGTYLIHFWEIKLAGSIYLFYLAFKFFYDQRHPKQAAERE
HUO_RS01615        EKSLLYGLWGAYLFRFIVIGIGTYLIHFWEIKLAGSIYLFYLAFKFFYDQRHPKQAAERE
TU99_RS00620       EKSLLYGLWGAYLFRFIVIGIGTYLIHFWEIKLAGSIYLFYLAFKFFYDQRHPKQAAERE
                   *********************************************************** 

ALV80_RS00695      KEKEEREAAHHKGKKKKKHVLSLFWRTVISIESMDIVFSIDSVLAALAVSSNPVVVLIGG
LBHH_RS00670       KEKEEREAAHHKGKKKKKHVLSLFWRTVISIESMDIVFSIDSVLAALAVSSNPVVVLIGG
R0052_RS00620      -EKEEREAAHHKGKKKKKHVLSLFWRTVISIESMDIVFSIDSVLAALAVSSNPVVVLIGG
LHE_RS12100        KEKEEREAAHHKGKKKKKHVLSLFWRTVISIESMDIVFSIDSVLAALAVSSNPVVVLIGG
BCM45_RS06615      KEKEEREAAHHKGKKKKKHVLSLFWRTVISIESMDIVFSIDSVLAALAVSSNPVVVLIGG
LHV_RS00630        KEKEEREAAHHKGKKKKKHVLSLFWRTVISIESMDIVFSIDSVLAALAVSSNPVVVLIGG
Lh22155_00735      KEKEEREAAHHKGKKKKKHVLSLFWRTVISIESMDIVFSIDSVLAALAVSSNPVVVLIGG
Lh8105_00660       KEKEEREAAHHKGKKKKKHVLSLFWRTVISIESMDIVFSIDSVLAALAVSSNPVVVLIGG
Lh8627_08785       KEKEEREAAHHKGKKKKKHVLSLFWRTVISIESMDIVFSIDSVLAALAVSSNPVVVLIGG
LBH_RS00555        KEKEEREAAHHKGKKKKKHVLSLFWRTVISIESMDIVFSIDSVLAALAVSSNPVVVLIGG
HUO_RS01615        KEKEEREAAHHKGKKKKKHVLSLFWRTVISIESMDIVFSIDSVLAALAVSSNPVVVLIGG
TU99_RS00620       KEKEEREAAHHKGKKKKKHVLSLFWRTVISIESMDIVFSIDSVLAALAVSSNPVVVLIGG
                    ***********************************************************

ALV80_RS00695      MIGILCMRGVAEIIIKLMDIIPELQPMAYLLIAIIALKLLLALPPLHFELPNTVFAIIVF
LBHH_RS00670       MIGILCMRGVAEIIIKLMDIIPELQPMAYLLIAIIALKLLLALPPLHFELPNTVFAIIVF
R0052_RS00620      MIGILCMRGVAEIIIKLMDIIPELQPMAYLLIAIIALKLLLALPPLHFELPNTVFAIIVF
LHE_RS12100        MIGIICMRGVAEIIIKLMDIIPELQPMAYLLIAIIALKLLLALPPLHFELPNTVFAIIVF
BCM45_RS06615      MIGIICMRGVAEIIIKLMDIIPELQPMAYLLIAIIALKLLLALPPLHFELPNTVFAIIVF
LHV_RS00630        MIGIICMRGVAEIIIKLMDIIPELQPMAYLLIAIIALKLLLALPPLHFELPNTVFAIIVF
Lh22155_00735      MIGIICMRGVAEIIIKLMDIIPELQPMAYLLIAIIALKLLLALPPLHFELPNTVFAIIVF
Lh8105_00660       MIGIICMRGVAEIIIKLMDIIPELQPMAYLLIAIIALKLLLALPPLHFELPNTVFAIIVF
Lh8627_08785       MIGIICMRGVAEIIIKLMDIIPELQPMAYLLIAIIALKLLLALPPLHFELPNTVFAIIVF
LBH_RS00555        MIGIICMRGVAEIIIKLMDIIPELQPMAYLLIAIIALKLLLALPPLHFELPNTVFAIIVF
HUO_RS01615        MIGIICMRGVAEIIIKLMDIIPELQPMAYLLIAIIALKLLLALPPLHFELPNTVFAIIVF
TU99_RS00620       MIGIICMRGVAEIIIKLMDIIPELQPMAYLLIAIIALKLLLALPPLHFELPNTVFAIIVF
                   ****:*******************************************************

ALV80_RS00695      TILILTILFHFWRVKRHGRKHI
LBHH_RS00670       TILILTILFHFWRVKRHGRKHI
R0052_RS00620      TILILTILFHFWRVKRHGRKHI
LHE_RS12100        TILILTILFHFWRVKRHGRKHI
BCM45_RS06615      TILILTILFHFWRVKRHGRKHI
LHV_RS00630        TILILTILFHFWRVKRHGRKHI
Lh22155_00735      TILILTILFHFWRVKRHGRKHI
Lh8105_00660       TILILTILFHFWRVKRHGRKHI
Lh8627_08785       TILILTILFHFWRVKRHGRKHI
LBH_RS00555        TILILTILFHFWRVKRHGRKHI
HUO_RS01615        TILILTILFHFWRVKRHGRKHI
TU99_RS00620       TILILTILFHFWRVKRHGRKHI
                   **********************
