# Supplementary material for: Comparative Genomics of Completely Sequenced Lactobacillus helveticus Genomes Provides Insights into Strain-Specific Genes and Resolves Metagenomics Data Down to the Strain Level
Source: Front Microbiol. 2018 Jan 30;9:63. doi: 10.3389/fmicb.2018.00063 (PMC5797582; doi:10.3389/fmicb.2018.00063)
Supplement: Supplementary Data Sheet 2 — Result files of pan-core genome analysis. For descriptions, see Supplementary Table 10. [file DataSheet2.ZIP › HMMs_coreGenome/clw/TU99_RS00540.clw]

MUSCLE (3.8) multiple sequence alignment


LHE_RS12015        MLYQQIARNKRKTALIMVLFVVILTLVGAGLGYLFSNRPWMGIIIALAGSLIYLLIMWQN
Lh8627_08875       MLYQQIARNKRKTALIMVLFVVILTLVGAGLGYLFSNRPWMGIIIALAGSLIYLLIMWQN
BCM45_RS06700      MLYQQIARNKRKTALIMVLFVVILTLVGAGLGYLFSNRPWMGIIIALAGSLIYLLIMWQN
LHV_RS00560        MLYQQIARNKRKTALIMVLFVVILTLVGAGLGYLFSNRPWMGIIIALAGSLIYLLIMWQN
Lh22155_00655      MLYQQIARNKRKTALIMVLFVVILTLVGAGLGYLFSNRPWMGIIIALAGSLIYLLIMWQN
Lh8105_00570       MLYQQIARNKRKTALIMVLFVVILTLVGAGLGYLFSNRPWMGIIIALAGSLIYLLIMWQN
R0052_RS00540      MLYLQIARNKRKTALIMVLFVVILTLVGAGLGYLFSNRPWMGIIIALAGSLIYLLIMWQN
HUO_RS01510        MLYQQIARNKRKTALIMVLFVVILTLVGAGLGYLFSNRPWMGIIIALAGSLIYLLIMWQN
TU99_RS00540       MLYQQIARNKRKTALIMVLFVVILTLVGAGLGYLFSNSPWMGIIIALAGSLIYLLIMWQN
ALV80_RS00640      MLYQQIARNKRKTALIMVLFVVILTLVGAGLGYLFSNRPWMGIIIALAGSLIYLLIMWQN
LBHH_RS00615       MLYQQIARNKRKTALIMVLFVVILTLVGAGLGYLFSNRPWMGIIIALAGSLIYLLIMWQN
LBH_RS00475        MLYQQIARNKRKTALIMVLFVVILTLVGAGLGYLFSNRPWMGIIIALAGSLIYLLIMWQN
                   *** ********************************* **********************

LHE_RS12015        PANMIMSLNHAQEIQEADNPELWHIVEDMAMVARVPMPRVYIIPDPSPNAFATGRDPNHS
Lh8627_08875       PANMIMSLNHAQEIQEADNPELWHIVEDMAMVARVPMPRVYIIPDPSPNAFATGRDPNHS
BCM45_RS06700      PANMIMSLNHAQEIQEADNPELWHIVEDMAMVARVPMPRVYIIPDPSPNAFATGRDPNHS
LHV_RS00560        PANMIMSLNHAQEIQEADNPELWHIVEDMAMVARVPMPRVYIIPDPSPNAFATGRDPNHS
Lh22155_00655      PANMIMSLNHAQEIQEADNPELWHIVEDMAMVARVPMPRVYIIPDPSPNAFATGRDPNHS
Lh8105_00570       PANMIMSLNHAQEIQEADNPELWHIVEDMAMVARVPMPRVYIIPDPSPNAFATGRDPNHS
R0052_RS00540      PANMIMSLNHAQEIQEADNPELWHIVEDMAMVARVPMPRVYIIPDPSPNAFATGRDPNHS
HUO_RS01510        PVNMIMSLNHAQEIQEADNPELWHIVEDMAMVARVPMPRVYIIPDPSPNAFATGRDPNHS
TU99_RS00540       PANMIMSLNHAQEIQEADNPELWHIVEDMAMVARVPMPRVYIIPDPSPNAFATGRDPNHS
ALV80_RS00640      PANMIMSLNHAQEIQEADNPELWHIVEDMAMVARVPMPRVYIIPDPSPNAFATGRDPNHS
LBHH_RS00615       PANMIMSLNHAQEIQEADNPELWHIVEDMAMVARVPMPRVYIIPDPSPNAFATGRDPNHS
LBH_RS00475        PANMIMSLNHAQEIQEADNPELWHIVEDMAMVARVPMPRVYIIPDPSPNAFATGRDPNHS
                   *.**********************************************************

LHE_RS12015        AVAVTEGILQLMNREELEGVLGHELSHVRNYDILLSTIAVVLVGVISFISGMASRYIWFA
Lh8627_08875       AVAVTEGILQLMNREELEGVLGHELSHVRNYDILLSTIAVVLVGVISFISGMASRYIWFA
BCM45_RS06700      AVAVTEGILQLMNREELEGVLGHELSHVRNYDILLSTIAVVLVGVISFISGMASRYIWFA
LHV_RS00560        AVAVTEGILQLMNREELEGVLGHELSHVRNYDILLSTIAVVLVGVISFISGMASRYIWFA
Lh22155_00655      AVAVTEGILQLMNREELEGVLGHELSHVRNYDILLSTIAVVLVGVISFISGMASRYIWFA
Lh8105_00570       AVAVTEGILQLMNREELEGVLGHELSHVRNYDILLSTIAVVLVGVISFISGMASRYIWFA
R0052_RS00540      AVAVTEGILQLMNREELEGVLGHELSHVRNYDILLSTIAVVLVGVISFISGMASRYIWFA
HUO_RS01510        AVAVTEGILQLMNREELEGVLGHELSHVRNYDILLSTIAVVLVGVISFISGMASRYIWFA
TU99_RS00540       AVAVTEGILQLMNREELEGVLGHELSHVRNYDILLSTIAVVLVGVISFISGMASRYIWFA
ALV80_RS00640      AVAVTEGILQLMNREELEGVLGHELSHVRNYDILLSTIAVVLVGVISFISGMASRYIWFA
LBHH_RS00615       AVAVTEGILQLMNREELEGVLGHELSHVRNYDILLSTIAVVLVGVISFISGMASRYIWFA
LBH_RS00475        AVAVTEGILQLMNREELEGVLGHELSHVRNYDILLSTIAVVLVGVISFISGMASRYIWFA
                   ************************************************************

LHE_RS12015        GESRDSDDDRDSNAFEMIFKVVAIVFVLILGPLSASLAQMALSRNREYLADASSVELTRN
Lh8627_08875       GESRDSDDDRDSNAFEMIFKVVAIVFVLILGPLSASLAQMALSRNREYLADASSVELTRN
BCM45_RS06700      GGSRDSDDDRDSNAFEMIFKVVAIVFVLILGPLSASLAQMALSRNREYLADASSVELTRN
LHV_RS00560        GGSRDSDDDRDSNAFEMIFKVVAIVFVLILGPLSASLAQMALSRNREYLADASSVELTRN
Lh22155_00655      GGSRDSDDDRDSNAFEMIFKVVAIVFVLILGPLSASLAQMALSRNREYLADASSVELTRN
Lh8105_00570       GGSRDSDDDRDSNAFEMIFKVVAIVFVLILGPLSASLAQMALSRNREYLADASSVELTRN
R0052_RS00540      GGSRDSDDDRDSNAFEMIFKVVAIVFVLILGPLSASLAQMALSRNREYLADASSVELTRN
HUO_RS01510        GGSRDSDDDRDSNAFEMIFKVVAIVFVLILGPLSASLAQMALSRNREYLADASSVELTRN
TU99_RS00540       GGSRDSDDDRDSNAFEMIFKVVAIVFVLILGPLSASLAQMALSRNREYLADASSVELTRN
ALV80_RS00640      GGSRDSDDDRDSNAFEMIFKVVAIVFVLILGPLSASLAQMALSRNREYLADASSVELTRN
LBHH_RS00615       GGSRDSDDDRDSNAFEMIFKVVAIVFVLILGPLSASLAQMALSRNREYLADASSVELTRN
LBH_RS00475        GGSRDSDDDRDSNAFEMIFKVVAIVFVLILGPLSASLAQMALSRNREYLADASSVELTRN
                   * **********************************************************

LHE_RS12015        PQGLISALRKIENSQPMKQADRSSAGLYIENPFHNHGLSHLFDTHPPTEDRIKRLEQM
Lh8627_08875       PQGLISALRKIENSQPMKQADRSSAGLYIENPFHNHGLSHLFDTHPPTEDRIKRLEQM
BCM45_RS06700      PQGLISALRKIENSQPMKQADRSSAGLYIENPFHNHGLSHLFDTHPPTEDRIKRLEQM
LHV_RS00560        PQGLISALRKIENSQPMKQADRSSAGLYIENPFHNHGLSHLFDTHPPTEDRIKRLEQM
Lh22155_00655      PQGLISALRKIENSQPMKQADRSSAGLYIENPFHNHGLSHLFDTHPPTEDRIKRLEQM
Lh8105_00570       PQGLISALRKIENSQPMKQADRSSAGLYIENPFHNHGLSHLFDTHPPTEDRIKRLEQM
R0052_RS00540      PQGLISALRKIENSQPMKQADRSSAGLYIENPFHNHGLSHLFDTHPPTEDRIKRLEHM
HUO_RS01510        PQGLISALRKIENSQPMKQADRSSAGLYIENPFHNHGLSHLFDTHPPTEDRIKRLEHM
TU99_RS00540       PQGLISALRKIENSQPMKQADRSSAGLYIENPFHNHGLSHLFDTHPPTEDRIKRLEHM
ALV80_RS00640      PQGLISALRKIENSQPMKQADRSSAGLYIENPFHNHGLSHLFDTHPPTEDRIKRLEHM
LBHH_RS00615       PQGLISALRKIENSQPMKQADRSSAGLYIENPFHNHGLSHLFDTHPPTEDRIKRLEHM
LBH_RS00475        PQGLISALRKIENSQPMKQADRSSAGLYIENPFHNHGLSHLFDTHPPTEDRIKRLEHM
                   ********************************************************:*
