# Supplementary material for: Comparative Genomics of Completely Sequenced Lactobacillus helveticus Genomes Provides Insights into Strain-Specific Genes and Resolves Metagenomics Data Down to the Strain Level
Source: Front Microbiol. 2018 Jan 30;9:63. doi: 10.3389/fmicb.2018.00063 (PMC5797582; doi:10.3389/fmicb.2018.00063)
Supplement: Supplementary Data Sheet 2 — Result files of pan-core genome analysis. For descriptions, see Supplementary Table 10. [file DataSheet2.ZIP › HMMs_coreGenome/clw/LBHH_RS06190.clw]

MUSCLE (3.8) multiple sequence alignment


LBHH_RS06190       MKRIGILTSGGDAPGMNAAIRAVTKTAIHHGLEVFGIRYGFAGLVAGDFVPLTTENVDHK
LBH_RS04555        MKRIGILTSGGDAPGMNAAIRAVTKTAIHHGLEVFGIRYGFAGLVAGDFVPLTTENVDHK
TU99_RS05345       MKRIGILTSGGDAPGMNAAIRAVTKTAIHHGLEVFGIRYGFAGLVAGDFVPLTTENVDHK
ALV80_RS06305      MKRIGILTSGGDAPGMNAAIRAVTKTAIHHGLEVFGIRYGFAGLVAGDFVPLTTENVDHK
BCM45_RS01495      MKRIGILTSGGDAPGMNAAIRAVTKTAIHHGLEVFGIRYGFAGLVAGDFVPLTTENVDHK
LHV_RS05210        MKRIGILTSGGDAPGMNAAIRAVTKTAIHHGLEVFGIRYGFAGLVAGDFVPLTTENVDHK
Lh22155_06170      MKRIGILTSGGDAPGMNAAIRAVTKTAIHHGLEVFGIRYGFAGLVAGDFVPLTTENVDHK
Lh8105_06070       MKRIGILTSGGDAPGMNAAIRAVTKTAIHHGLEVFGIRYGFAGLVAGDFVPLTTENVDHK
HUO_RS06950        MKRIGILTSGGDAPGMNAAIRAVTKTAIHHGLEVFGIRYGFAGLVAGDFVPLTTENVDHK
R0052_RS06080      MKRIGILTSGGDAPGMNAAIRAVTKTAIHHGLEVFGIRYGFAGLVAGDFVPLTTENVDHK
LHE_RS17030        MKRIGILTSGGDAPGMNAAIRAVTKTAIHHGLEVFGIRYGFAGLVAGDFVPLTTENVDHK
Lh8627_03790       MKRIGILTSGGDAPGMNAAIRAVTKTAIHHGLEVFGIRYGFAGLVAGDFVPLTTENVDHK
                   ************************************************************

LBHH_RS06190       ISEGGTFLYSARFPEFAQEEVQQKGVEQLKKHGIDAVIVIGGDGSYHGALALTRHGVNSV
LBH_RS04555        ISEGGTFLYSARFPEFAQEEVQQKGVEQLKKHGIDAVIVIGGDGSYHGALALTRHGVNSV
TU99_RS05345       ISEGGTFLYSARFPEFAQEEVQQKGVEQLKKHGIDAVIVIGGDGSYHGALALTRHGVNSV
ALV80_RS06305      ISEGGTFLYSARFPEFAQEEVQQKGVEQLKKHGIDAVIVIGGDGSYHGALALTRHGVNSV
BCM45_RS01495      ISEGGTFLYSARFPEFAQEEVQQKGVEQLKKHGIDAVIVIGGDGSYHGALALTRHGVNSV
LHV_RS05210        ISEGGTFLYSARFPEFAQEEVQQKGVEQLKKHGIDAVIVIGGDGSYHGALALTRHGVNSV
Lh22155_06170      ISEGGTFLYSARFPEFAQEEVQQKGVEQLKKHGIDAVIVIGGDGSYHGALALTRHGVNSV
Lh8105_06070       ISEGGTFLYSARFPEFAQEEVQQKGVEQLKKHGIDAVIVIGGDGSYHGALALTRHGVNSV
HUO_RS06950        ISEGGTFLYSARFPEFAQEEVQQKGVEQLKKHGIDAVIVIGGDGSYHGALALTRHGVNSV
R0052_RS06080      ISEGGTFLYSARFPEFAQEEVQQKGVEQLKKHGIDAVIVIGGDGSYHGALALTRHGVNSV
LHE_RS17030        ISEGGTFLYSARFPEFAQEEVQQKGVEQLKKHGIDAVIVIGGDGSYHGALALTRHGVNSV
Lh8627_03790       ISEGGTFLYSARFPEFAQEEVQQKGVEQLKKHGIDAVIVIGGDGSYHGALALTRHGVNSV
                   ************************************************************

LBHH_RS06190       GLPGTIDNDIPYTDYTIGFDSACRTAIDAIDKIRDTASSHHRVFVVNVMGRECGDIAMRV
LBH_RS04555        GLPGTIDNDIPYTDYTIGFDSACRTAMDAIDKIRDTASSHHRVFVVNVMGRECGDIAMRV
TU99_RS05345       GLPGTIDNDIPYTDYTIGFDSACRTAMDAIDKIRDTASSHHRVFVVNVMGRECGDIAMRV
ALV80_RS06305      GLPGTIDNDIPYTDYTIGFDSACRTAMDAIDKIRDTASSHHRVFVVNVMGRECGDIAMRV
BCM45_RS01495      GLPGTIDNDIPYTDYTIGFDSACRTAMDAIDKIRDTASSHHRVFVVNVMGRECGDIAMRV
LHV_RS05210        GLPGTIDNDIPYTDYTIGFDSACRTAMDAIDKIRDTASSHHRVFVVNVMGRECGDIAMRV
Lh22155_06170      GLPGTIDNDIPYTDYTIGFDSACRTAMDAIDKIRDTASSHHRVFVVNVMGRECGDIAMRV
Lh8105_06070       GLPGTIDNDIPYTDYTIGFDSACRTAMDAIDKIRDTASSHHRVFVVNVMGRECGDIAMRV
HUO_RS06950        GLPGTIDNDIPYTDYTIGFDSACRTAMDAIDKIRDTASSHHRVFVVNVMGRECGDIAMRV
R0052_RS06080      GLPGTIDNDIPYTDYTIGFDSACRTAMDAIDKIRDTASSHHRVFVVNVMGRECGDIAMRV
LHE_RS17030        GLPGTIDNDIPYTDYTIGFDSACRTAMDAIDKIRDTASSHHRVFVVNVMGRECGDIAMRV
Lh8627_03790       GLPGTIDNDIPYTDYTIGFDSACRTAMDAIDKIRDTASSHHRVFVVNVMGRECGDIAMRV
                   **************************:*********************************

LBHH_RS06190       GVASGADAIVIPERPYDVKEIAETITRGFADGKDHGIIVLAEGVMTADKFKDELLKYGDF
LBH_RS04555        GVASGADAIVIPERPYDVKEIAETITRGFADGKDHGIIILAEGVMTADKFKDELLKYGDF
TU99_RS05345       GVASGADAIVIPERPYDVKEIAETITRGFADGKDHGIIILAEGVMTADKFKDELLKYGDF
ALV80_RS06305      GVASGADAIVIPERPYDVKEIAETITRGFADGKDHGIIVLAEGVMTADKFKDELLKYGDF
BCM45_RS01495      GVASGADAIVIPERPYDVKEIAETITRGFADGKDHGIIVLAEGVMTADKFKDELLKYGDF
LHV_RS05210        GVASGADAIVIPERPYDVKEIAETITRGFADGKDHGIIVLAEGVMTADKFKDELLKYGDF
Lh22155_06170      GVASGADAIVIPERPYDVKEIAETITRGFADGKDHGIIVLAEGVMTADKFKDELLKYGDF
Lh8105_06070       GVASGADAIVIPERPYDVKEIAETITRGFADGKDHGIIVLAEGVMTADKFKDELLKYGDF
HUO_RS06950        GVASGADAIVIPERPYDVKEIAETITRGFADGKDHGIIVLAEGVMTADKFKDELLKYGDF
R0052_RS06080      GVASGADAIVIPERPYDVKEIAETITRGFADGKDHGIIVLAEGVMTADKFKDELLKYGDF
LHE_RS17030        GVASGADAIVIPERSYDVKEIAETITRGFADGKDHGIIVLAEGVMTADKFKDELLKYGDF
Lh8627_03790       GVASGADAIVIPERSYDVKEIAETITRGFADGKDHGIIVLAEGVMTADKFKDELLKYGDF
                   **************.***********************:*********************

LBHH_RS06190       DARANVLAHMQRGGSPTVTDRVNATKMGNYAVKLLLDGKGGLAVGMENGQLSTHDILDLF
LBH_RS04555        DARANVLAHMQRGGSPTVTDRVNATKMGNYAVKLLLDGKGGLAVGMENGQLSTHDILDLF
TU99_RS05345       DARANVLAHMQRGGSPTVTDRVNATKMGNYAVKLLLDGKGGLAVGMENGQLSTHDILDLF
ALV80_RS06305      DARANVLAHMQRGGSPTVTDRVNATKMGNYAVKLLLDGKGGLAVGMENGQLSTHDILDLF
BCM45_RS01495      DARANVLAHMQRGGSPTVTDRVNATKMGNYAVKLLLDGKGGLAVGMENGQLSTHDILDLF
LHV_RS05210        DARANVLAHMQRGGSPTVTDRVNATKMGNYAVKLLLDGKGGLAVGMENGQLSTHDILDLF
Lh22155_06170      DARANVLAHMQRGGSPTVTDRVNATKMGNYAVKLLLDGKGGLAVGMENGQLSTHDILDLF
Lh8105_06070       DARANVLAHMQRGGSPTVTDRVNATKMGNYAVKLLLDGKGGLAVGMENGQLSTHDILDLF
HUO_RS06950        DARANVLAHMQRGGSPTVTDRVNATKMGNYAVKLLLDGKGGLAVGMENGQLSTHDILDLF
R0052_RS06080      DARANVLAHMQRGGSPTVTDRVNATKMGNYAVKLLLDGKGGLAVGMENGQLSTHDILDLF
LHE_RS17030        DARANVLAHMQRGGSPTVTDRVNATKMGNYAVKLLLDGKGGLAVGMENGQLSTHDILDLF
Lh8627_03790       DARANVLAHMQRGGSPTVTDRVNATKMGNYAVKLLLDGKGGLAVGMENGQLSTHDILDLF
                   ************************************************************

LBHH_RS06190       DGKHHGDYALLDVNEEMTKY
LBH_RS04555        DGKHHGDYALLDVNEEMTKY
TU99_RS05345       DGKHHGDYALLDVNEEMTKY
ALV80_RS06305      DGKHHGDYALLDVNEEMTKY
BCM45_RS01495      DGKHHGDYALLDVNEEMTKY
LHV_RS05210        DGKHHGDYALLDVNEEMTKY
Lh22155_06170      DGKHHGDYALLDVNEEMTKY
Lh8105_06070       DGKHHGDYALLDVNEEMTKY
HUO_RS06950        DGKHHGDYALLDVNEEMTKY
R0052_RS06080      DGKHHGDYALLDVNEEMTKY
LHE_RS17030        DGKHHGDYALLDVNEEMTKY
Lh8627_03790       DGKHHGDYALLDVNEEMTKY
                   ********************
