# Supplementary material for: Comparative Genomics of Completely Sequenced Lactobacillus helveticus Genomes Provides Insights into Strain-Specific Genes and Resolves Metagenomics Data Down to the Strain Level
Source: Front Microbiol. 2018 Jan 30;9:63. doi: 10.3389/fmicb.2018.00063 (PMC5797582; doi:10.3389/fmicb.2018.00063)
Supplement: Supplementary Data Sheet 2 — Result files of pan-core genome analysis. For descriptions, see Supplementary Table 10. [file DataSheet2.ZIP › HMMs_coreGenome/clw/TU99_RS07130.clw]

MUSCLE (3.8) multiple sequence alignment


LHV_RS06735        MRQSKFFMPTLKEAPSDAVAESHKLMIRGGYIRQVTAGVYAYLPLGYRVLRKAEGIIEDE
Lh22155_04560      MRQSKFFMPTLKEAPSDAVAESHKLMIRGGYIRQVTAGVYAYLPLGYRVLRKAEGIIEDE
Lh8105_04600       MRQSKFFMPTLKEAPSDAVAESHKLMIRGGYIRQVTAGVYAYLPLGYRVLRKAEGIIEDE
R0052_RS04365      MRQSKFFMPTLKEAPSDAVAESHKLMIRGGYIRQVTAGVYAYLPLGYRVLRKAEGIIEDE
TU99_RS07130       MRQSKFFMPTLKEAPSDAVAESHKLMIRGGYIRQVTAGVYAYLPLGYRVLRKAEGIIEDE
BCM45_RS03065      MRQSKFFMPTLKEAPSDAVAESHKLMIRGGYIRQVTAGVYAYLPLGYRVLRKAEGIIEDE
ALV80_RS04505      MRQSKFFMPTLKEAPSDAVAESHKLMIRGGYIRQVTAGVYAYLPLGYRVLRKAEGIIEDE
LBHH_RS04410       MRQSKFFMPTLKEAPSDAVAESHKLMIRGGYIRQVTAGVYAYLPLGYRVLRKAEGIIEDE
LHE_RS18915        MRQSKFFMPTLKEAPSDAVAESHKLMIRGGYIRQVTAGVYAYLPLGYRVLRKAEGIIEDE
Lh8627_05140       MRQSKFFMPTLKEAPSDAVAESHKLMIRGGYIRQVTAGVYAYLPLGYRVLRKAEGIIEDE
LBH_RS05895        MRQSKFFMPTLKEAPSDAVAESHKLMIRGGYIRQVTAGVYAYLPLGYRVLRKAEGIIEDE
HUO_RS05370        MRQSKFFMPTLKEAPSDAVAESHKLMIRGGYIRQVTAGVYAYLPLGYRVLRKAEGIIEDE
                   ************************************************************

LHV_RS06735        MEKINVPEMIMPHLLPATLWQESGRYKKYGAEMFKLKDRHGRESLLGPTHEETFTEIIAK
Lh22155_04560      MEKINVPEMIMPHLLPATLWQESGRYKKYGAEMFKLKDRHGRESLLGPTHEETFTEIIAK
Lh8105_04600       MEKINVPEMIMPHLLPATLWQESGRYKKYGAEMFKLKDRHGRESLLGPTHEETFTEIIAK
R0052_RS04365      MEKINVPEMIMPHLLPATLWQESGRYKKYGAEMFKLKDRHGRESLLGPTHEETFTEIIAK
TU99_RS07130       MEKINVPEMIMPHLLPATLWQESGRYKKYGAEMFKLKDRHGRESLLGPTHEETFTEIIAK
BCM45_RS03065      MEKINVPEMIMPHLLPATLWQESGRYKKYGAEMFKLKDRHGRESLLGPTHEETFTEIIAK
ALV80_RS04505      MEKINVPEMIMPHLLPATLWQESGRYKKYGAEMFKLKDRHGRESLLGPTHEETFTEIIAK
LBHH_RS04410       MEKINVPEMIMPHLLPATLWQESGRYKKYGAEMFKLKDRHGRESLLGPTHEETFTEIIAK
LHE_RS18915        MEKINVPEMIMPHLLPATLWQESGRYKKYGAEMFKLKDRHGRESLLGPTHEETFTEIIAK
Lh8627_05140       MEKINVPEMIMPHLLPATLWQESGRYKKYGAEMFKLKDRHGRESLLGPTHEETFTEIIAK
LBH_RS05895        MEKINVPEMIMPHLLPATLWQESGRYKKYGAEMFKLKDRHGRESLLGPTHEETFTEIIAK
HUO_RS05370        MEKINVPEMIMPHLLPATLWQESGRYKKYGAEMFKLKDRHGRESLLGPTHEETFTEIIAK
                   ************************************************************

LHV_RS06735        NLKSYKQMPLALYQIQTKFRDENRPRFGLLRGREFVMLDGYSFAATRDQLDEQFDDQKSA
Lh22155_04560      NLKSYKQMPLALYQIQTKFRDENRPRFGLLRGREFVMLDGYSFAATRDQLDEQFDDQKSA
Lh8105_04600       NLKSYKQMPLALYQIQTKFRDENRPRFGLLRGREFVMLDGYSFAATRDQLDEQFDDQKSA
R0052_RS04365      NLKSYKQMPLALYQIQTKFRDENRPRFGLLRGREFVMLDGYSFAATRDQLDEQFDDQKSA
TU99_RS07130       NLKSYKQMPLALYQIQTKFRDENRPRFGLLRGREFVMLDGYSFAATRDQLDEQFDDQKSA
BCM45_RS03065      NLKSYKQMPLALYQIQTKFRDENRPRFGLLRGREFVMLDGYSFAATRDQLDEQFDDQKSA
ALV80_RS04505      NLKSYKQMPLALYQIQTKFRDENRPRFGLLRGREFVMLDGYSFAATRDQLDEQFDDQKSA
LBHH_RS04410       NLKSYKQMPLALYQIQTKFRDENRPRFGLLRGREFVMLDGYSFAATRDQLDEQFDDQKSA
LHE_RS18915        NLKSYKQMPLALYQIQTKFRDENRPRFGLLRGREFVMLDGYSFAATRDQLDEQFDDQKSA
Lh8627_05140       NLKSYKQMPLALYQIQTKFRDENRPRFGLLRGREFVMLDGYSFAATRDQLDEQFDDQKSA
LBH_RS05895        NLKSYKQMPLALYQIQTKFRDENRPRFGLLRGREFVMLDGYSFAATRDQLDEQFDDQKSA
HUO_RS05370        NLKSYKQMPLALYQIQTKFRDENRPRFGLLRGREFVMLDGYSFAATRDQLDEQFDDQKSA
                   ************************************************************

LHV_RS06735        YKRIFKRAGVTVHPVIADSGTMGGKNSTEFQAPAAIGEDTIATNEKGTYAANLEMAKSID
Lh22155_04560      YKRIFKRAGVTVHPVIADSGTMGGKNSTEFQAPAAIGEDTIATNEKGTYAANLEMAKSID
Lh8105_04600       YKRIFKRAGVTVHPVIADSGTMGGKNSTEFQAPAAIGEDTIATNEKGTYAANLEMAKSID
R0052_RS04365      YKRIFKRAGVTVHPVIADSGTMGGKNSTEFQAPAAIGEDTIATNEKGTYAANLEMAKSID
TU99_RS07130       YKRIFKRAGVTVHPVIADSGTMGGKNSTEFQAPAAIGEDTIATNEKGTYAANLEMAKSID
BCM45_RS03065      YKRIFKRAGVTVHPVIADSGTMGGKNSTEFQAPAAIGEDTIATNEKGTYAANLEMAKSID
ALV80_RS04505      YKRIFKRAGVTVHPVIADSGTMGGKNSTEFQAPAAIGEDTIATNEKGTYAANLEMAKSID
LBHH_RS04410       YKRIFKRAGVTVHPVIADSGTMGGKNSTEFQAPAAIGEDTIATNEKGTYAANLEMAKSID
LHE_RS18915        YKRIFKRAGVTVHPVIADSGTMGGKNSTEFQAPAAIGEDTIATNEKGTYAANLEMAKSID
Lh8627_05140       YKRIFKRAGVTVHPVIADSGTMGGKNSTEFQAPAAIGEDTIATNEKGTYAANLEMAKSID
LBH_RS05895        YKRIFKRAGVTVHPVIADSGTMGGKNSTEFQAPAAIGEDTIATNEKGTYAANLEMAKSID
HUO_RS05370        YKRIFKRAGVTVHPVIADSGTMGGKNSTEFQAPAAIGEDTIATNEKGTYAANLEMAKSID
                   ************************************************************

LHV_RS06735        TFKQEPEDAKELTKVATPGCDTIEKLAKFLNVPATRIVKSILYIADDQKVLVLIRGDKQI
Lh22155_04560      TFKQEPEDAKELTKVATPGCDTIEKLAKFLNVPATRIVKSILYIADDQKVLVLIRGDKQI
Lh8105_04600       TFKQEPEDAKELTKVATPGCDTIEKLAKFLNVPATRIVKSILYIADDQKVLVLIRGDKQI
R0052_RS04365      TFKQEPEDAKELTKVATPGCDTIEKLAKFLNVPATRIVKSILYIADDQKVLVLIRGDKQI
TU99_RS07130       TFKQEPEDAKELTKVATPGCDTIEKLAKFLNVPATRIVKSILYIADDQKVLVLIRGDKQI
BCM45_RS03065      TFKQEPEDAKELTKVATPGCDTIEKLAKFLNVPATRIVKSILYIADDQKVLVLIRGDKQI
ALV80_RS04505      TFKQEPEDAKELTKVATPGCDTIEKLAKFLNVPATRIVKSILYIADDQKVLVLIRGDKQI
LBHH_RS04410       TFKQEPEDAKELTKVATPGCDTIEKLAKFLNVPATRIVKSILYIADDQKVLVLIRGDKQI
LHE_RS18915        TFKQEPEDAKELTKVATPGCDTIEKLAKFLNVPATRIVKSILYIADDQKVLVLIRGDKQI
Lh8627_05140       TFKQEPEDAKELTKVATPGCDTIEKLAKFLNVPATRIVKSILYIADDQKVLVLIRGDKQI
LBH_RS05895        TFKQEPEDAKELTKVATPGCDTIEKLAKFLNVPATRIVKSILYIADDQKVLVLIRGDKQI
HUO_RS05370        TFKQEPEDAKELTKVATPGCDTIEKLAKFLNVPATRIVKSILYIADDQKVLVLIRGDKQI
                   ************************************************************

LHV_RS06735        NEVKLGHVLDADEVHEADSADLKEITGSEKGGVGPVDADWADKIIADETVKDLYNVVVGA
Lh22155_04560      NEVKLGHVLDADEVHEADSADLKEITGSEKGGVGPVDADWADKIIADETVKDLYNVVVGA
Lh8105_04600       NEVKLGHVLDADEVHEADTADLKEITGSEKGGVGPVDADWADKIIADETVKDLYNVVVGA
R0052_RS04365      NEVKLGHVLDADEVHEADTADLKEITGSEKGGVGPVNADWADKIIADETVKDLYNVVVGA
TU99_RS07130       NEVKLGHVLDADEVHEADTADLKEITGSEKGGVGPVNADWADKIIADETVKDLYNVVVGA
BCM45_RS03065      NEVKLGHVLDADEVHEADTADLKEITGSEKGGVGPVNADWADKIIADETVKDLYNVVVGS
ALV80_RS04505      NEVKLGHVLDADEVHEADTADLKEITGSEKGGVGPVNADWADKIIADETVKDLYNVVVGA
LBHH_RS04410       NEVKLGHVLDADEVHEADTADLKEITGSEKGGVGPVNADWADKIIADETVKDLYNVVVGA
LHE_RS18915        NEVKLGHVLDADEVHEADTADLKEITGSEKGGVGPVNADWADKIIADETVKDLYNVVVGA
Lh8627_05140       NEVKLGHVLDADEVHEADTADLKEITGSEKGGVGPVNADWADKIIADETVKDLYNVVVGA
LBH_RS05895        NEVKLGHVLDADEVHEADTADLKEITGSEKGGVGPVNADWADKIIADETVKDLYNVVVGA
HUO_RS05370        NEVKLGHVLDADEVHEADTADLKEITGSEKGGVGPVNADWADKIIADETVKDLYNVVVGA
                   ******************:*****************:**********************:

LHV_RS06735        GETDYQFENANLDRDFKVDEFVDIRTANEGEPDPVDHLPLKFTTSIEVGHIFKLGTYYTK
Lh22155_04560      GETDYQFENANLDRDFKVDEFVDIRTANEGEPDPVDHLPLKFTTSIEVGHIFKLGTYYTK
Lh8105_04600       GETDYQFENANLDRDFKVDEFVDIRTANEGEPDPVDHLPLKFTTSIEVGHIFKLGTYYTK
R0052_RS04365      GETDYQFENANLDRDFKVDEFVDIRIANEGEPDPVDHLPLKFTTSIEVGHIFKLGTYYTK
TU99_RS07130       GETDYQFENANLDRDFKVDEFVDIRTANEGEPDPVDHLPLKFTTSIEVGHIFKLGTYYTK
BCM45_RS03065      GETDYQFENANLDRDFKVDEFVDIRTANEGEPDPVDHLPLKFTTSIEVGHIFKLGTYYTK
ALV80_RS04505      GETDYQFENANLDRDFKVDEFVDIRTANEGEPDPVDHLPLKFTTSIEVGHIFKLGTYYTK
LBHH_RS04410       GETDYQFENANLDRDFKVDEFVDIRTANEGEPDPVDHLPLKFTTSIEVGHIFKLGTYYTK
LHE_RS18915        GETDYQFENANLDRDFKVDEFVDIRTANEGEPDPVDHLPLKFTTSIEVGHIFKLGTYYTK
Lh8627_05140       GETDYQFENANLDRDFKVDEFVDIRTANEGEPDPVDHLPLKFTTSIEVGHIFKLGTYYTK
LBH_RS05895        GETDYQFENANLDRDFKVDEFVDIRTANEGEPDPVDHLPLKFTTSIEVGHIFKLGTYYTK
HUO_RS05370        GETDYQFENANLDRDFKVDEFVDIRTANEGEPDPVDHLPLKFTTSIEVGHIFKLGTYYTK
                   ************************* **********************************

LHV_RS06735        TMGADFLDQNGKAKPVIMGSYGIGVTRMLSAAVEQHLTEHGVAWPKEIAPFAIHIVQMKM
Lh22155_04560      TMGADFLDQNGKAKPVIMGSYGIGVTRMLSAAVEQHLTEHGVAWPKEIAPFAIHIVQMKM
Lh8105_04600       TMGADFLDQNGKAKPVIMGSYGIGVTRMLSAAVEQHLTEHGVAWPKEIAPFAIHIVQMKM
R0052_RS04365      TMGADFLDQNGKAKPVIMGSYGIGVTRMLSAAVEQHLTEHGVAWPKEIAPFAIHIVQMKM
TU99_RS07130       TMGADFLDQNGKAKPVIMGSYGIGVTRMLSAAVEQHLTEHGVAWPKEIAPFAIHIVQMKM
BCM45_RS03065      TMGADFLDQNGKAKPVIMGSYGIGVTRMLSAAVEQHLTEHGVAWPKEIAPFAIHIVQMKM
ALV80_RS04505      TMGADFLDQNGKAKPVIMGSYGIGVTRMLSAAVEQHLTEHGVAWPKEIAPFAIHIVQMKM
LBHH_RS04410       TMGADFLDQNGKAKPVIMGSYGIGVTRMLSAAVEQHLTEHGVAWPKEIAPFAIHIVQMKM
LHE_RS18915        TMGADFLDQNGKAKPVIMGSYGIGVTRMLSAAVEQHLTEHGVAWPKEIAPFAIHIVQMKM
Lh8627_05140       TMGADFLDQNGKAKPVIMGSYGIGVTRMLSAAVEQHLTEHGVAWPKEIAPFAIHIVQMKM
LBH_RS05895        TMGADFLDQNGKAKPVIMGSYGIGVTRMLSAAVEQHLTEHGVAWPKEIAPFAIHIVQMKM
HUO_RS05370        TMGADFLDQNGKAKPVIMGSYGIGVTRMLSAAVEQHLTEHGVAWPKEIAPFAIHIVQMKM
                   ************************************************************

LHV_RS06735        NKEDQTELAEKLEKKFSEKYDVLYDDRKERAGVKFADADLVGAPIRITVGKKAADGIVEV
Lh22155_04560      NKEDQTELAEKLEKKFSEKYDVLYDDRKERAGVKFADADLVGAPIRITVGKKAADGIVEV
Lh8105_04600       NKEDQTELAEKLEKKFSEKYDVLYDDRKERAGVKFADADLVGAPIRITVGKKAADGIVEV
R0052_RS04365      NKEDQTELAEKLEKKFSEKYDVLYDDRKERAGVKFADADLVGAPIRITVGKKAADGIVEV
TU99_RS07130       NKEDQTELAEKLEKKFSEKYDVLYDDRKERAGVKFADADLVGAPIRITVGKKAADGIVEV
BCM45_RS03065      NKEDQTELAEKLEKKFSEKYDVLYDDRKERAGVKFADADLVGAPIRITVGKKAADGIVEV
ALV80_RS04505      NKEDQTELAEKLEKKFSEKYDVLYDDRKERAGVKFADADLVGAPIRITVGKKAADGIVEV
LBHH_RS04410       NKEDQTELAEKLEKKFSEKYDVLYDDRKERAGVKFADADLVGAPIRITVGKKAADGIVEV
LHE_RS18915        NKEDQTELAEKLEKKFSEKYDVLYDDRKERAGVKFADADLVGAPIRITVGKKAADGIVEV
Lh8627_05140       NKEDQTELAEKLEKKFSEKYDVLYDDRKERAGVKFADADLVGAPIRITVGKKAADGIVEV
LBH_RS05895        NKEDQTELAEKLEKKFSEKYDVLYDDRKERAGVKFADADLVGAPIRITVGKKAADGIVEV
HUO_RS05370        NKEDQTELAEKLEKKFSEKYDVLYDDRKERAGVKFADADLVGAPIRITVGKKAADGIVEV
                   ************************************************************

LHV_RS06735        KRPTDDKATEISIDELDKFVNQELG
Lh22155_04560      KRPTDDKATEISIDELDKFVNQELG
Lh8105_04600       KRPTDDKATEISIDELDKFVNQELG
R0052_RS04365      KRPTDDKATEMLIDELDKFVNQELG
TU99_RS07130       KRPIDDKATEMSIDELDKFINQELG
BCM45_RS03065      KRPIDDKATEMSIDELDKFVNQELG
ALV80_RS04505      KRPTDDKATEMSIDELDKFVNQELG
LBHH_RS04410       KRPTDDKATEMSIDELDKFVNQELG
LHE_RS18915        KRPIDDKATEMSIDELDKFVNQELG
Lh8627_05140       KRPIDDKATEMSIDELDKFVNQELG
LBH_RS05895        KRPIDDKATEMSIDELDKFVNQELG
HUO_RS05370        KRPIDDKATEMSIDELDKFVNQELG
                   *** ******: *******:*****
