# Supplementary material for: Comparative Genomics of Completely Sequenced Lactobacillus helveticus Genomes Provides Insights into Strain-Specific Genes and Resolves Metagenomics Data Down to the Strain Level
Source: Front Microbiol. 2018 Jan 30;9:63. doi: 10.3389/fmicb.2018.00063 (PMC5797582; doi:10.3389/fmicb.2018.00063)
Supplement: Supplementary Data Sheet 2 — Result files of pan-core genome analysis. For descriptions, see Supplementary Table 10. [file DataSheet2.ZIP › HMMs_coreGenome/clw/BCM45_RS09435.clw]

MUSCLE (3.8) multiple sequence alignment


BCM45_RS09435      MTSKARLIYNPVSGREQMPKNVADILDVLEQAGYEASAFRTTPEENSARNEATRAAKEGF
LHV_RS02855        MTSKARLIYNPVSGREQMPKNVADILDVLEQAGYEASAFRTTPEENSARNEATRAAKEGF
Lh22155_08500      MTSKARLIYNPVSGREQMPKNVADILDVLEQAGYEASAFRTTPEENSARNEATRAAKEGF
ALV80_RS08495      MTSKARLIYNPVSGHEQMPKNVADILDVLEQAGYEASAFRTTPEENSARNEATRAAKEGF
LBHH_RS08375       MTSKARLIYNPVSGHEQMPKNVADILDVLEQAGYEASAFRTTPEENSARNEATRAAKEGF
R0052_RS08215      MTSKARLIYNPVSGHEQMPKNVADILDVLEQAGYEASAFRTTPEENSARNEATRAAKEGF
LHE_RS14550        MTSKARLIYNPVSGREQMPKNVADILDVLEQAGYEASAFRTTPEENSARNEATRAAKEGF
Lh8105_08820       MTSKARLIYNPVSGREQMPKNVADILDVLEQAGYEASAFRTTPEENSARNEATRAAKEGF
Lh8627_01495       MTSKARLIYNPVSGREQMPKNVADILDVLEQAGYEASAFRTTPEENSARNEATRAAKEGF
LBH_RS02430        MTSKARLIYNPVSGREQMPKNVADILDVLEQAGYEASAFRTTPEENSARNEATRAAKEGF
HUO_RS09325        MTSKARLIYNPVSGREQMPKNVADILDVLEQAGYEASAFRTTPEENSARNEATRAAKEGF
TU99_RS02820       MTSKARLIYNPVSGREQMPKNVADILDVLEQAGYEASAFRTTPEENSARNEATRAAKEGF
                   **************.*********************************************

BCM45_RS09435      DLIVAAGGDGTINEVVNGIAFLEKRPKMAIIPAGTTNDYARALAIPRDNIPDAAKVILKN
LHV_RS02855        DLIVAAGGDGTINEVVNGIAFLEKRPKMAIIPAGTTNDYARALAIPRDNIPDAAKVILKN
Lh22155_08500      DLIVAAGGDGTINEVVNGIAFLEKRPKMAIIPAGTTNDYARALAIPRDNIPDAAKVILKN
ALV80_RS08495      DLIVAAGGDGTINEVVNGIAFLEKRPKMAIIPAGTTNDYARALAIPRDNIPDAAKVILKN
LBHH_RS08375       DLIVAAGGDGTINEVVNGIAFLEKRPKMAIIPAGTTNDYARALAIPRDNIPDAAKVILKN
R0052_RS08215      DLIVAAGGDGTINEVVNGIAFLEKRPKMAIIPAGTTNDYARALAIPRDNIPDAAKVILKN
LHE_RS14550        DLIVAAGGDGTINEVVNGIAFLEKRPKMAIIPAGTTNDYARALAIPRDNIPDAAKVILKN
Lh8105_08820       DLIVAAGGDGTINEVVNGIAFLEKRPKMAIIPAGTTNDYARALAIPRDNIPDAAKVILKN
Lh8627_01495       DLIVAAGGDGTINEVVNGIAFLEKRPKMAIIPAGTTNDYARALAIPRDNIPDAAKVILKN
LBH_RS02430        DLIVAAGGDGTINEVVNGIAFLEKRPKMAIIPAGTTNDYARALAIPRDNIPDAAKVILKN
HUO_RS09325        DLIVAAGGDGTINEVVNGIAFLEKRPKMAIIPAGTTNDYARALAIPRDNIPDAAKVILKN
TU99_RS02820       DLIVAAGGDGTINEVVNGIAFLEKRPKMAIIPAGTTNDYARALAIPRDNIPDAAKVILKN
                   ************************************************************

BCM45_RS09435      KTRKMDIGKAVFDNQTQYFVNIAASGSLTELTYGVPSEVKSALGYAAYLIKGAEMLPHLS
LHV_RS02855        KTRKMDIGKAVFDNQTQYFVNIAASGSLTELTYGVPSEVKSALGYAAYLIKGAEMLPHLS
Lh22155_08500      KTRKMDIGKAVFDNQTQYFVNIAASGSLTELTYGVPSEVKSALGYAAYLIKGAEMLPHLS
ALV80_RS08495      KTRKMDIGKAVFGNQTQYFVNIAASGSLTELTYGVPSEVKSALGYAAYLIKGAEMLPHLS
LBHH_RS08375       KTRKMDIGKAVFGNQTQYFVNIAASGSLTELTYGVPSEVKSALGYAAYLIKGAEMLPHLS
R0052_RS08215      KTRKMDIGKAVFGNQTQYFVNIAASGSLTELTYGVPSEVKSALGYAAYLIKGAEMLPHLS
LHE_RS14550        KTRKMDIGKAVFGNQTQYFVNIAASGSLTELTYGVPSEVKSALGYAAYLIKGAEMLPHLS
Lh8105_08820       KTRKMDIGKAVFGNQTQYFVNIAASGSLTELTYGVPSEVKSALGYAAYLIKGAEMLPHLS
Lh8627_01495       KTRKMDIGKAVFGNQTQYFVNIAASGSLTELTYGVPSEVKSALGYAAYLIKGAEMLPHLS
LBH_RS02430        KTRKMDIGKAVFGNQTQYFVNIAASGSLTELTYGVPSEVKSALGYAAYLIKGAEMLPHLS
HUO_RS09325        KTRKMDIGKAVFGNQTQYFVNIAASGSLTELTYGVPSEVKSALGYAAYLIKGAEMLPHLS
TU99_RS02820       KTRKMDIGKAVFGNQTQYFVNIAASGSLTELTYGVPSEVKSALGYAAYLIKGAEMLPHLS
                   ************.***********************************************

BCM45_RS09435      ENEMRLTYDDGVYEGKLSMFLLGMTNSIGGFEQVMPDAQLSDGLFQLLVVKPSDPVSMMK
LHV_RS02855        ENEMRLTYDDGVYEGKLSMFLLGMTNSIGGFEQVMPDAQLSDGLFQLLVVKPSDPVSMMK
Lh22155_08500      ENEMRLTYDDGVYEGKLSMFLLGMTNSIGGFEQVMPDAQLSDGLFQLLVVKPSDPVSMMK
ALV80_RS08495      ENEMRLTYDDGVYEGKLSMFLLGMTNSIGGFEQVMPDAQLSDGLFQLLVVKPSDPVSMMK
LBHH_RS08375       ENEMRLTYDDGVYEGKLSMFLLGMTNSIGGFEQVMPDAQLSDGLFQLLVVKPSDPVSMMK
R0052_RS08215      ENEMRLTYDDGVYEGKLSMFLLGMTNSIGGFEQVMPDAQLSDGLFQLLVVKPSDPVSMMK
LHE_RS14550        ENEMRLTYDDGVYEGKLSMFLLGMTNSIGGFEQVMPDAQLSDGLFQLLVVKPSDPVSMMK
Lh8105_08820       ENEMRLTYDDGVYEGKLSMFLLGMTNSIGGFEQVMPDAQLSDGLFQLLVVKPSDPVSMMK
Lh8627_01495       ENEMRLTYDDGVYEGKLSMFLLGMTNSIGGFEQVMPDAQLSDGLFQLLVVKPSDPVSMMK
LBH_RS02430        ENEMRLTYDDGVYEGKLSMFLLGMTNSIGGFEQVMPDAQLSDGLFQLLVVKPSDPVSMMK
HUO_RS09325        ENEMRLTYDDGVYEGKLSMFLLGMTNSIGGFEQVMPDAQLSDGLFQLLVVKPSDPVSMMK
TU99_RS02820       ENEMRLTYDDGVYEGKLSMFLLGMTNSIGGFEQVMPDAQLSDGLFQLLVVKPSDPVSMMK
                   ************************************************************

BCM45_RS09435      LMALALNGKHVDDPNIIYTKTRSLKAELIGKSERQDLPVNLDGEIGGYCPVEFKNLQQRI
LHV_RS02855        LMALALNGKHVDDPNIIYTKTRSLKAELIGKSEGQDLPVNLDGEIGGYCPVEFKNLQQRI
Lh22155_08500      LMALALNGKHVDDPNIIYTKTRSLKAELIGKSEGQDLPVNLDGEIGGYCPVEFKNLQQRI
ALV80_RS08495      LMALALNGKHVDDPNIIYTKTRSLKAELIGKSEGQDLPVNLDGEIGGYCPVEFKNLQQRI
LBHH_RS08375       LMALALNGKHVDDPNIIYTKTRSLKAELIGKSEGQDLPVNLDGEIGGYCPVEFKNLQQRI
R0052_RS08215      LMALALNGKHVDDPNIIYTKTRSLKAELIGKSEGQDLPVNLDGEIGGYCPVEFKNLQQRI
LHE_RS14550        LMALALNGKHVDDPNIIYTKTRSLKAELIGKSEGQDLPVNLDGEIGGYCPVEFKNLQQRI
Lh8105_08820       LMALALNGKHVDDPNIIYTKTRSLKAELIGKSEGQDLPVNLDGEIGGYCPVEFKNLQQRI
Lh8627_01495       LMALALNGKHVDDPNIIYTKTRSLKAELIGKSEGQDLPVNLDGEIGGYCPVEFKNLQQRI
LBH_RS02430        LMALALNGKHVDDPNIIYTKTRSLKAELIGKSEGQDLPVNLDGEIGGYCPVEFKNLQQRI
HUO_RS09325        LMALALNGKHVDDPNIIYTKTRSLKAELIGKSEGQDLPVNLDGEIGGYCPVEFKNLQQRI
TU99_RS02820       LMALALNGKHVDDPNIIYTKTRSLKAELIGKSEGQDLPVNLDGEIGGYCPVEFKNLQQRI
                   ********************************* **************************

BCM45_RS09435      EFYVGK
LHV_RS02855        EFYVGK
Lh22155_08500      EFYVGK
ALV80_RS08495      EFYVGK
LBHH_RS08375       EFYVGK
R0052_RS08215      EFYVGK
LHE_RS14550        EFYVGK
Lh8105_08820       EFYVGK
Lh8627_01495       EFYVGK
LBH_RS02430        EFYVGK
HUO_RS09325        EFYVGK
TU99_RS02820       EFYVGK
                   ******
