# Supplementary material for: Comparative Genomics of Completely Sequenced Lactobacillus helveticus Genomes Provides Insights into Strain-Specific Genes and Resolves Metagenomics Data Down to the Strain Level
Source: Front Microbiol. 2018 Jan 30;9:63. doi: 10.3389/fmicb.2018.00063 (PMC5797582; doi:10.3389/fmicb.2018.00063)
Supplement: Supplementary Data Sheet 2 — Result files of pan-core genome analysis. For descriptions, see Supplementary Table 10. [file DataSheet2.ZIP › HMMs_coreGenome/clw/Lh8105_08825.clw]

MUSCLE (3.8) multiple sequence alignment


LHE_RS14545        MNFKSTIGLEVHFELKTKSKIFSPSPVTYGAEQNTETNVIDWAMPGTLPMVNKNVYRLGI
Lh8105_08825       MNFKSTIGLEVHFELKTKSKIFSPSPVTYGAEQNTETNVIDWAMPGTLPMVNKNVYRLGI
Lh8627_01490       MNFKSTIGLEVHFELKTKSKIFSPSPVTYGAEQNTETNVIDWAMPGTLPMVNKNVYRLGI
LBH_RS02425        MNFKSTIGLEVHFELKTKSKIFSPSPVTYGAEQNTETNVIDWAMPGTLPMVNKNVYRLGI
HUO_RS09330        MNFKSTIGLEVHFELKTKSKIFSPSPVTYGAEQNTETNVIDWAMPGTLPMVNKNVYRLGI
TU99_RS02815       MNFKSTIGLEVHFELKTKSKIFSPSPVTYGAEQNTETNVIDWAMPGTLPMVNKNVYRLGI
R0052_RS08220      MNFKSTIGLEVHFELKTKSKIFSPSPVTYGAEQNTETNVIDWAMPGTLPMVNKNVYRLGI
Lh22155_08505      MNFKSTIGLEVHFELKTKSKIFSPSPVTYGAEQNTETNVIDWAMPGTLPMVNKNVYRLGI
ALV80_RS08500      MNFKSTIGLEVHFELKTKSKIFSPSPVTYGAEQNTETNVIDWAMPGTLPMVNKNVYRLGI
BCM45_RS09430      MNFKSTIGLEVHFELKTKSKIFSPSPVTYGAEQNTETNVIDWAMPGTLPMVNKNVYRLGI
LHV_RS02850        MNFKSTIGLEVHFELKTKSKIFSPSPVTYGAEQNTETNVIDWAMPGTLPMVNKNVYRLGI
LBHH_RS08380       MNFKSTIGLEVHFELKTKSKIFSPSPVTYGAEQNTETNVIDWAMPGTLPMVNKNVYRLGI
                   ************************************************************

LHE_RS14545        MVAIATHAHILPTTHFDRKNYFYPDNPKAYQITQFFQPLARDGYIEVEVRGKKKRIGIHE
Lh8105_08825       MVAIATHAHILPTTHFDRKNYFYPDNPKAYQITQFFQPLARDGYIEVEVRGKKKRIGIHE
Lh8627_01490       MVAIATHAHILPTTHFDRKNYFYPDNPKAYQITQFFQPLARDGYIEVEVRGKKKRIGIHE
LBH_RS02425        MVAIATHAHILPTTHFDRKNYFYPDNPKAYQITQFFQPLARDGYIEVEVRGKKKRIGIHE
HUO_RS09330        MVAIATHAHILPTTHFDRKNYFYPDNPKAYQITQFFQPLARDGYIEVEVRGKKKRIGIHE
TU99_RS02815       MVAIATHAHILPTTHFDRKNYFYPDNPKAYQITQFFQPLARDGYIEVEVRGKKKRIGIHE
R0052_RS08220      MVAIATHAHILPTTHFDRKNYFYPDNPKAYQITQFFQPLARDGYIEVEVRGKKKRIGIHE
Lh22155_08505      MVAIATHAHILPTTHFDRKNYFYPDNPKAYQITQFFQPLARDGYIEVEVRGKKKRIGIHE
ALV80_RS08500      MVAIATHAHILPTTHFDRKNYFYPDNPKAYQITQFFQPLARDGYIEVEVRGKKKRIGIHE
BCM45_RS09430      MVAIATHAHILPTTHFDRKNYFYPDNPKAYQITQFFQPLARDGYIEVEVRGKKKRIGIHE
LHV_RS02850        MVAIATHAHILPTTHFDRKNYFYPDNPKAYQITQFFQPLARDGYIEVEVRGKKKRIGIHE
LBHH_RS08380       MVAIATHAHILPTTHFDRKNYFYPDNPKAYQITQFFQPLARDGYIEVEVRGKKKRIGIHE
                   ************************************************************

LHE_RS14545        MHIEEDAGKNTHGTNGFSYVDLNRQGVPLLEVVSEPDMEDPEEAYAYLEKLRKIVQFTGA
Lh8105_08825       MHIEEDAGKNTHGTNGFSYVDLNRQGVPLLEVVSEPDMEDPEEAYAYLEKLRKIVQFTGA
Lh8627_01490       MHIEEDAGKNTHGTNGFSYVDLNRQGVPLLEVVSEPDMEDPEEAYAYLEKLRKIVQFTGA
LBH_RS02425        MHIEEDAGKNTHGTNGFSYVDLNRQGVPLLEVVSEPDMEDPEEAYAYLEKLRKIVQFTGA
HUO_RS09330        MHIEEDAGKNTHGTNGFSYVDLNRQGVPLLEVVSEPDMEDPEEAYAYLEKLRKIVQFTGA
TU99_RS02815       MHIEEDAGKNTHGTNGFSYVDLNRQGVPLLEVVSEPDMEDPEEAYAYLEKLRKIVQFTGA
R0052_RS08220      MHIEEDAGKNTHGTNGFSYVDLNRQGVPLLEVVSEPDMEDPEEAYAYLEKLRKIVQFTGA
Lh22155_08505      MHIEEDAGKNTHGTNGFSYVDLNRQGVPLLEVVSEPDMEDPEEAYAYLEKLRKIVQFTGA
ALV80_RS08500      MHIEEDAGKNTHGTNGFSYVDLNRQGVPLLEVVSEPDMEDPEEAYAYLEKLRKIVQFTGA
BCM45_RS09430      MHIEEDAGKNTHGTNGFSYVDLNRQGVPLLEVVSEPDMEDPEEAYAYLEKLRKIVQFTGA
LHV_RS02850        MHIEEDAGKNTHGTNGFSYVDLNRQGVPLLEVVSEPDMEDPEEAYAYLEKLRKIVQFTGA
LBHH_RS08380       MHIEEDAGKNTHGTNGFSYVDLNRQGVPLLEVVSEPDMEDPEEAYAYLEKLRKIVQFTGA
                   ************************************************************

LHE_RS14545        SDVKMEEGSMRVDTNISIRPAGQKELGTKVEMKNLNSFDHVRRSLAYEEKRQEQVLLAGG
Lh8105_08825       SDVKMEEGSMRVDTNISIRPAGQKELGTKVEMKNLNSFDHVRRSLAYEEKRQEQVLLAGG
Lh8627_01490       SDVKMEEGSMRVDTNISIRPAGQKELGTKVEMKNLNSFDHVRRSLAYEEKRQEQVLLAGG
LBH_RS02425        SDVKMEEGSMRVDTNISIRPAGQKELGTKVEMKNLNSFDHVRRSLAYEEKRQEQVLLAGG
HUO_RS09330        SDVKMEEGSMRVDTNISIRPAGQKELGTKVEMKNLNSFDHVRRSLAYEEKRQEQVLLAGG
TU99_RS02815       SDVKMEEGSMRVDTNISIRPAGQKELGTKVEMKNLNSFDHVRRSLAYEEKRQEQVLLAGG
R0052_RS08220      SDVKMEEGSMRVDTNISIRPAGQKELGTKVEMKNLNSFDHVRRSLAYEEKRQEQVLLAGG
Lh22155_08505      SDVKMEEGSMRVDTNISIRPVGQKELGTKVEMKNLNSFDHVRRSLAYEEKRQEQVLLAGG
ALV80_RS08500      SDVKMEEGSMRVDTNISIRPVGQKELGTKVEMKNLNSFDHVRRSLAYEEKRQEQVLLAGG
BCM45_RS09430      SDVKMEEGSMRVDTNISIRPVGQKELGTKVEMKNLNSFDHVRRSLAYEEKRQEQVLLAGG
LHV_RS02850        SDVKMEEGSMRVDTNISIRPVGQKELGTKVEMKNLNSFDHVRRSLAYEEKRQEQVLLAGG
LBHH_RS08380       SDVKMEEGSMRVDTNISIRPVGQKELGTKVEMKNLNSFDHVRRSLAYEEKRQEQVLLAGG
                   ********************.***************************************

LHE_RS14545        HIQLSTRRFDEATGKTVLERVKEGASDYRYFPEPDIAPDHISQEWIDQIAKELPKSPFDR
Lh8105_08825       HIQLSTRRFDEATGKTVLERVKEGASDYRYFPEPDIAPDHISQEWIDQIAKELPKSPFDR
Lh8627_01490       HIQLSTRRFDEATGKTVLERVKEGASDYRYFPEPDIAPDHISQEWIDQIAKELPKSPFDR
LBH_RS02425        HIQLSTRRFDEATGKTVLERVKEGASDYRYFPEPDIAPDHISQEWIDQIAKELPKSPFDR
HUO_RS09330        HIQLSTRRFDEATGKTVLERVKEGASDYRYFPEPDIAPDHISQEWIDQIAKELPKSPFDR
TU99_RS02815       HIQLSTRRFDEATGKTVLERVKEGASDYRYFPEPDIAPDHISQEWIDQIAKELPKSPFDR
R0052_RS08220      HIQLSTRRFDEATGKTVLERVKEGASDYRYFPEPDIAPDHISQEWIDQIAKELPKSPFDR
Lh22155_08505      YIQLSTRRFDEATGKTVLERVKEGASDYRYFPEPDIAPDHISQEWIDQIAKELPKSPFDR
ALV80_RS08500      HIQLSTRRFDEATGKTVLERVKEGASDYRYFPEPDIAPDHISQEWIDQIAKELPKSPFDR
BCM45_RS09430      HIQLSTRRFDEATGKTVLERVKEGASDYRYFPEPDIAPDHISQEWIDQIAKELPKSPFDR
LHV_RS02850        HIQLSTRRFDEATGKTVLERVKEGASDYRYFPEPDIAPDHISQEWIDQIAKELPKSPFDR
LBHH_RS08380       HIQLSTRRFDEATGKTVLERVKEGASDYRYFPEPDIAPDHISQEWIDQIAKELPKSPFDR
                   :***********************************************************

LHE_RS14545        YDDYVNKFGLKPYDANVLLQTKESSDFFDAAVAAGADPTLAANWMNTQVNGYLNDHRVSL
Lh8105_08825       YDDYVNKFGLKPYDANVLLQTKESSDFFDAAVAAGADPTLAANWMNTQVNGYLNDHRVSL
Lh8627_01490       YDDYVNKFGLKPYDANVLLQTKESSDFFDAAVAAGADPTLAANWMNTQVNGYLNDHRVSL
LBH_RS02425        YDDYVNKFGLKPYDANVLLQTKESSDFFDAAVAAGADPTLAANWMNTQVNGYLNDHRVSL
HUO_RS09330        YDDYVNKFGLKPYDANVLLQTKESSDFFDAAVAAGADPTLAANWMNTQVNGYLNDHRVSL
TU99_RS02815       YDDYVNKFGLKPYDANVLLQTKESSDFFDAAVAAGADPTLAANWMNTQVNGYLNDHRVSL
R0052_RS08220      YDDYVNKFGLKPYDANVLLQTKESSDFFDAAVAAGADPTLAANWMNTQVNGYLNDHRVSL
Lh22155_08505      YDDYVNKFGLKPYDANVLLQTKESSDFFDAAVAAGADPTLAANWMNTQVNGYLNDHRVSL
ALV80_RS08500      YDDYVNKFGLKPYDANVLLQTKESSDFFDAAVAAGADPTLAANWMNTQVNGYLNDHRVSL
BCM45_RS09430      YDDYVNKFGLKPYDANVLLQTKESSDFFDAAVAAGADPTLAANWMNTQVNGYLNDHRVSL
LHV_RS02850        YDDYVNKFGLKPYDANVLLQTKESSDFFDAAVAAGADPTLAANWMNTQVNGYLNDHRVSL
LBHH_RS08380       YDDYVNKFGLKPYDANVLLQTKESSDFFDAAVAAGADPTLAANWMNTQVNGYLNDHRVSL
                   ************************************************************

LHE_RS14545        NDIKLTPEHLAEMIKLIKDGTISSKIAKKVFAETIANGTDPKKYVEDNGMVQLSDTSVLA
Lh8105_08825       NDIKLTPEHLAEMIKLIKDGTISSKIAKKVFAETIANGTDPKKYVEDNGMVQLSDTSVLA
Lh8627_01490       NDIKLTPEHLAEMIKLIKDGTISSKIAKKVFAETIANGTDPKKYVEDNGMVQLSDTSVLA
LBH_RS02425        NDIKLTPEHLAEMIKLIKDGTISSKIAKKVFAETIANGTDPKKYVEDNGMVQLSDTSVLA
HUO_RS09330        NDIKLTPEHLAEMIKLIKDGTISSKIAKKVFAETIANGTDPKKYVEDNGMVQLSDTSVLA
TU99_RS02815       NDIKLTPEHLAEMIKLIKDGTISSKIAKKVFAETIANGTDPKKYVEDNGMVQLSDTSVLA
R0052_RS08220      NDIKLTPEHLAEMIKLIKDGTISSKIAKKVFAETIANGTDPKKYVEDNGMVQLSDTSVLA
Lh22155_08505      NDIKLTPEHLAEMIKLIKDGTISSKIAKKVFAETIANGTDPKKYVEDNGMVQLSDTSVLA
ALV80_RS08500      NDIKLTPEHLAEMIKLIKDGTISSKIAKKVFAETIANGTDPKKYVEDNGMVQLSDTSVLA
BCM45_RS09430      NDIKLTPEHLAEMIKLIKDGTISSKIAKKVFAETIANGTDPKKYVEDNGMVQLSDTSVLA
LHV_RS02850        NDIKLTPEHLAEMIKLIKDGTISSKIAKKVFAETIANGTDPKKYVEDNGMVQLSDTSVLA
LBHH_RS08380       NDIKLTPEHLAEMIKLIKDGTISSKIAKKVFAETIANGTDPKKYVEDNGMVQLSDTSVLA
                   ************************************************************

LHE_RS14545        PMVKKVVDDNPQSVEDFKNGKDRAIGFLVGQIMKQTRGKANPKMVNKLLNQELQNR
Lh8105_08825       PMVKKVVDDNPQSVEDFKNGKDRAIGFLVGQIMKQTRGKANPKMVNKLLNQELQNR
Lh8627_01490       PMVKKVVDDNPQSVEDFKNGKDRAIGFLVGQIMKQTRGKANPKMVNKLLNQELQNR
LBH_RS02425        PMVKKVVDDNPQSVEDFKNGKDRAIGFLVGQIMKQTRGKANPKMVNKLLNQELQNR
HUO_RS09330        PMVKKVVDDNPQSVEDFKNGKDRAIGFLVGQIMKQTRGKANPKMVNKLLNQELQNR
TU99_RS02815       PMVKKVVDDNPQSVEDFKNGKDRAIGFLVGQIMKQTRGKANPKMVNKLLNQELQNR
R0052_RS08220      PMVKKVVDDNPQSVEDFKNGKDRAIGFLVGQIMKQTRGKANPKMVNKLLNQELQNR
Lh22155_08505      PMVKKVVDDNPQSVEDFKNGKDRAIGFLVGQIMKQTRGKANPKMVNKLLNQELQNR
ALV80_RS08500      PMVKKVVDDNPQSVEDFKNGKDRAIGFLVGQIMKQTRGKANPKMVNKLLNQELQNR
BCM45_RS09430      PMVKKVVDDNPQSVEDFKNGKDRAIGFLVGQIMKQTRGKANPKMVNKLLNQELQNR
LHV_RS02850        PMVKKVVDDNPQSVEDFKNGKDRAIGFLVGQIMKQTRGKANPKMVNKLLNQELQNR
LBHH_RS08380       PMVKKVVDDNPQSVEDFKNGKDRAIGFLVGQIMKQTRGKANPKMVNKLLNQELQNR
                   ********************************************************
