# Supplementary material for: Comparative Genomics of Completely Sequenced Lactobacillus helveticus Genomes Provides Insights into Strain-Specific Genes and Resolves Metagenomics Data Down to the Strain Level
Source: Front Microbiol. 2018 Jan 30;9:63. doi: 10.3389/fmicb.2018.00063 (PMC5797582; doi:10.3389/fmicb.2018.00063)
Supplement: Supplementary Data Sheet 2 — Result files of pan-core genome analysis. For descriptions, see Supplementary Table 10. [file DataSheet2.ZIP › HMMs_coreGenome/clw/TU99_RS01150.clw]

MUSCLE (3.8) multiple sequence alignment


R0052_RS01200      MKQTECTTILVGKKASIDGSTMIARSEDGGRVIIPEGFKAVNPEDQPKHYTSVISKQKID
Lh8627_08230       MKQTECTTILVGKKASIDGSTMIARSEDGGRVIIPEGFKAVNPEDQPKRYTSVISKQKID
LBH_RS01065        MKQTECTTILVGKKASIDGSTMIARSEDGGRVIIPEGFKVVNPEDQPKHYTSVISKQKID
BCM45_RS06075      MKQTECTTILVGKKASIDGSTMIARSEDGGRVIIPEGFKVVNPEDQPKHYTSVISKQKID
LHV_RS01230        MKQTECTTILVGKKASIDGSTMIARSEDGGRVIIPEGFKVVNPEDQPKHYTSVISKQKID
Lh22155_01330      MKQTECTTILVGKKASIDGSTMIARSEDGGRVIIPEGFKVVNPEDQPKHYTSVISKQKID
Lh8105_01200       MKQTECTTILVGKKASIDGSTMIARSEDGGRVIIPEGFKVVNPEDQPKHYTSVISKQKID
HUO_RS02180        MKQTECTTILVGKKASIDGSTMIARSEDGGRVIIPEGFKVVNPEDQPKYYTSVISKQKID
LHE_RS22255        MKQTECTTILVGKKASIDGSTMIARSEDGGRVIIPEGFKVVNPEDQPKHYTSVISKQKID
TU99_RS01150       MKQTECTTILVGKKASIDGSTMIARSEDGGRVIIPEGFKAVNPEDQPKHYTSVISKQKID
ALV80_RS01220      MKQTECTTILVGKKASIDGSTMIARSEDGGRVIIPEGFKAVNPEDQPKHYTSVISKQKID
LBHH_RS01210       MKQTECTTILVGKKASIDGSTMIARSEDGGRVIIPEGFKAVNPEDQPKHYTSVISKQKID
                   ***************************************.******** ***********

R0052_RS01200      DEDLAETPLRYTSAPDVSGKNGIWGAAGINADNVTMTATETITTNSRIQGVDPILDPSEG
Lh8627_08230       DEDLAETPLRYTSAPDVSGKNGIWGAAGINADNVAMTATETITTNSRIQGVDPILDPSEG
LBH_RS01065        DEDLAETPLRYTSAPDVSGKNGIWGAAGINADNVAMTATETITTNSRIQGVDPILDPSEG
BCM45_RS06075      DEDLAETPLRYTSAPDVSGKNGIWGAAGINADNVAMTATETITTNSRIQGVDPILDPSEG
LHV_RS01230        DEDLAETPLRYTSAPDVSGKNGIWGAAGINADNVAMTATETITTNSRIQGVDPILDPSEG
Lh22155_01330      DEDLAETPLRYTSAPDVSGKNGIWGAAGINADNVAMTATETITTNSRIQGVDPILDPSEG
Lh8105_01200       DEDLAETPLRYTSAPDVSGKNGIWGAAGINADNVAMTATETITTNSRIQGVDPILDPSEG
HUO_RS02180        DEDLAETPLRYTSAPDVSGKNGIWGAAGINADNVAMTATETITTNSRIQGVDPILDPSEG
LHE_RS22255        DEDLAETPLRYTSAPDVSGKNGIWGAAGINADNVAMTATETITTNSRIQGVDPILDPSEG
TU99_RS01150       DEDLAETPLRYTSAPDVSGKNGIWGAAGINADNVAMTATETITTNSRIQGVDPILDPSEG
ALV80_RS01220      DEDLAETPLRYTSAPDVSGKNGIWGAAGINADNVAMTATETITTNSRIQGVDPILDPSEG
LBHH_RS01210       DEDLAETPLRYTSAPDVSGKNGIWGAAGINADNVAMTATETITTNSRIQGVDPILDPSEG
                   **********************************:*************************

R0052_RS01200      GLGEEDFVTLTLPYLHSAFDGVKRVGYLVEKYGTYEMNGMAFSDKDNIWYLETIGGHHWI
Lh8627_08230       GLGEEDFVTLTLPYLHSAFDGVKRVGYLVEKYGTYEMNGMAFSDKDNIWYLETIGGHHWI
LBH_RS01065        GLGEEDFVTLTLPYLHSAFDGVKRVGYLVEKYGTYEMNGMAFSDKDNIWYLETIGGHHWI
BCM45_RS06075      GLGEEDFVTLTLPYLHSAFDGVKRVGYLVEKYGTYEMNGMAFSDKDNIWYLETIGGHHWI
LHV_RS01230        GLGEEDFVTLTLPYLHSAFDGVKRVGYLVEKYGTYEMNGMAFSDKDNIWYLETIGGHHWI
Lh22155_01330      GLGEEDFVTLTLPYLHSAFDGVKRVGYLVEKYGTYEMNGMAFSDKDNIWYLETIGGHHWI
Lh8105_01200       GLGEEDFVTLTLPYLHSAFDGVKRVGYLVEKYGTYEMNGMAFSDKDNIWYLETIGGHHWI
HUO_RS02180        GLGEEDFVTLTLPYLHSAFDGVKRVGYLVEKYGTYEMNGMAFSDKDNIWYLETIGGHHWI
LHE_RS22255        GLGEEDFVTLTLPYLHSAFDGVKRVGYLVEKYGTYEMNGMAFSDKDNIWYLETIGGHHWI
TU99_RS01150       GLGEEDFVTLTLPYLHSAFDGVKRVGYLVEKYGTYEMNGMAFSDKDNIWYLETIGGHHWI
ALV80_RS01220      GLGEEDFVTLTLPYLHSAFDGVKRVGYLVEKYGTYEMNGMAFSDKDNIWYLETIGGHHWI
LBHH_RS01210       GLGEEDFVTLTLPYLHSAFDGVKRVGYLVEKYGTYEMNGMAFSDKDNIWYLETIGGHHWI
                   ************************************************************

R0052_RS01200      ARRIPDDAYVIAPNRLNIDTFDFDDSENFAAASDLKDLIDEYHLNPDREGYNMRHIFGSS
Lh8627_08230       ARRIPDDAYVIAPNRLNIDTFDFDDSENFAAASDLKDLIDEYHLNPDREGYNMRHIFGSS
LBH_RS01065        ARRIPDDAYVIAPNRLNIDTFDFDDSENFAASSDLKDLIDEYHLNPDREGYNMRHIFGSS
BCM45_RS06075      ARRIPDDAYVIAPNRLNIDTFDFDDSENFAAASDLKDLIDEYHLNPDREGYNMRHIFGSS
LHV_RS01230        ARRIPDDAYVIAPNRLNIDTFDFDDSENFAAASDLKDLIDEYHLNPDREGYNMRHIFGSS
Lh22155_01330      ARRIPDDAYVIAPNRLNIDTFDFDDSENFAAASDLKDLIDEYHLNPDREGYNMRHIFGSS
Lh8105_01200       ARRIPDDAYVIAPNRLNIDTFDFDDSENFAAASDLKDLIDEYHLNPDREGYNMRHIFGSS
HUO_RS02180        ARRIPDDAYVIAPNRLNIDTFDFDDSENFATASDLKDLIDEYHLNPDREGYNMRHIFGSS
LHE_RS22255        ARRIPDDAYVIAPNRLNIDTFDFDDSENFATASDLKDLIDEYHLNPDREGYNMRHIFGSS
TU99_RS01150       ARRIPDDAYVIAPNRLNIDTFDFDDSENFAASSDLKDLIDEYHLNPDREGYNMRHIFGSS
ALV80_RS01220      ARRIPDDAYVIAPNRLNIDTFDFDDSENFAAASDLKDLIDEYHLNPDREGYNMRHIFGSS
LBHH_RS01210       ARRIPDDAYVIAPNRLNIDTFDFDDSENFAAASDLKDLIDEYHLNPDREGYNMRHIFGSS
                   ******************************::****************************

R0052_RS01200      TIKDAHYNNPRAWYIHNYFDPDFGGTPADQDQPFICRANRLISIEDIKWAESSHYQDTPY
Lh8627_08230       TIKDAHYNNPRAWYIHNYFDPDFGGTPADQDQPFICRANRLISIEDIKWAESSHYQDTPY
LBH_RS01065        TIKDAHYNNPRAWYIHNYFDPDFGGTPADQDQPFICRANRLISIEDIKWAESSHYQDTPY
BCM45_RS06075      TIKDAHYNNPRAWYIHNYFDPDFGGTPADQDQPFICRANRLISIEDIKWAESSHYQDTPY
LHV_RS01230        TIKDAHYNNPRAWYIHNYFDPDFGGTPADQDQPFICRANRLISIEDIKWAESSHYQDTPY
Lh22155_01330      TIKDAHYNNPRAWYIHNYFDPDFGGTPADQDQPFICRANRLISIEDIKWAESSHYQDTPY
Lh8105_01200       TIKDAHYNNPRAWYIHNYFDPDFGGTPADQDQPFICRANRLISIEDIKWAESSHYQDTPY
HUO_RS02180        TIKDAHYNNPRAWYIHNYFDPDFGGTPADQDQPFICRANRLISIEDIKWAESSHYQDTPY
LHE_RS22255        TIKDAHYNNPRAWYIHNYFDPDFGGTPADQDQPFICRANRLISIEDIKWAESSHYQDTPY
TU99_RS01150       TIKDAHYNNPRAWYIHNYFDPDFGGTPADQDQPFICRANRLISIEDIKWAESSHYQDTPY
ALV80_RS01220      TIKDAHYNNPRAWYIHNYFDPDFGGTPADQDQPFICRANRLISIEDIKWAESSHYQDTPY
LBHH_RS01210       TIKDAHYNNPRAWYIHNYFDPDFGGTPADQDQPFICRANRLISIEDIKWAESSHYQDTPY
                   ************************************************************

R0052_RS01200      DAYGDQGTPEQKKTFRPIGINRNFETHILQIRNDVPAEIAGIQWLAFGPNTFNSMVPFYT
Lh8627_08230       DAYGDQGTPEQKKTFRPIGINRNFETHILQIRNDVPAEIAGVQWLAFGPNTFNSMLPFYT
LBH_RS01065        DAYGDQGTPEQKKTFRPIGINRNFETHILQIRNDVPAEIAGVQWLAFGPNTFNSMLPFYT
BCM45_RS06075      DAYGDQGTPEQKKTFRPIGINRNFETHILQIRNDVPAEIAGVQWLAFGPNTFNSMLPFYT
LHV_RS01230        DAYGDQGTPEQKKTFRPIGINRNFETHILQIRNDVPAEIAGVQWLAFGPNTFNSMLPFYT
Lh22155_01330      DAYGDQGTPEQKKTFRPIGINRNFETHILQIRNDVPAEIAGVQWLAFGPNTFNSMLPFYT
Lh8105_01200       DAYGDQGTPEQKKTFRPIGINRNFETHILQIRNDVPAEIAGVQWLAFGPNTFNSMLPFYT
HUO_RS02180        DAYGDQGTPEQKKTFRPIGINRNFETHILQIRNDVPAEIAGVQWLAFGPNTFNSMLPFYT
LHE_RS22255        DAYGDQGTPEQKKTFRPIGINRNFETHILQIRNDVPAEIAGVQWLAFGPNTFNSMLPFYT
TU99_RS01150       DAYGDQGTPEQKKTFRPIGINRNFETHILQIRNDVPAEIAGVQWLAFGPNTFNSMLPFYT
ALV80_RS01220      DAYGDQGTPEQKKTFRPIGINRNFETHILQIRNDVPAEIAGVQWLAFGPNTFNSMLPFYI
LBHH_RS01210       DAYGDQGTPEQKKTFRPIGINRNFETHILQIRNDVPAEIAGVQWLAFGPNTFNSMLPFYT
                   *****************************************:*************:*** 

R0052_RS01200      NVTTTPEAWQTTPKFNLNKIFWLNKLTAQLGDTNYRVYGELEDAFEQKSLAQCHKIQHET
Lh8627_08230       NVTTTPEAWQTTPKFNLNKIFWLNKLTAQLGDTNYRVYGELEDAFEQKSLAQCHKIQHET
LBH_RS01065        NVTTTPEAWQTTPKFNLHKIFWLNKLTAQLGDTNYRVYGELEDAFEQKSLAQCHKIQHET
BCM45_RS06075      NVTTTPEAWQTTPKFNLNKIFWLNKLTAQLGDTNYRVYGELEDAFEQKSLAQCHKIQHET
LHV_RS01230        NVTTTPEAWQTTPKFNLNKIFWLNKLTAQLGDTNYRVYGELEDAFEQKSLAQCHKIQHET
Lh22155_01330      NVTTTPEAWQTTPKFNLNKIFWLNKLTAQLGDTNYRVYGELEDAFEQKSLAQCHKIQHET
Lh8105_01200       NVTTTPEAWQTTPKFNLNKIFWLNKLTAQLGDTNYRVYGELEDAFEQKSLAQCHKIQHET
HUO_RS02180        NVTTTPEAWQTTPKFNLNKIFWLNKLTAQLGDTNYRVYGELEDAFEQKSLAQCHKIQHET
LHE_RS22255        NVTTTPEAWQTTPKFNLNKIFWLNKLTAQLGDTNYRVYGELEDAFEQKSLAQCHKIQHET
TU99_RS01150       NVTTTPEAWQTTPKFNLNKIFWLNKLTAQLGDTNYRVYGELEDAFEQKSLAQCHKIQHET
ALV80_RS01220      NVTTTPEAWQTTPKFNLNKIFWLNKLTAQLGDTNYRVYGELEDAFEQKSLAQCHKIQHET
LBHH_RS01210       NVTTTPEAWQTTPKFNLNKIFWLNKLTAQLGDTNYRVYGELEDAFEQKSLAQCHKIQHET
                   *****************:******************************************

R0052_RS01200      DKEVKNLSGKELQDKLIAANQKMSDTVYNNTVELLGQMVDEGHGLMTLKYDLLD
Lh8627_08230       DKEVKNLSGKELQDKLIVANQKMSDTVYNNTVELLGQMVDEGHGLMTLKYDLLD
LBH_RS01065        DKEVKNLSGKELQDKLIAANQKMSDTVYNNTVELLGQMVDEGHGLMTLKYDLLD
BCM45_RS06075      DKEVKNLSGKELQDKLIAANQKMSDTVYNNTVELLGQMVDEGHGLMTLKYDLLD
LHV_RS01230        DKEVKNLSGKELQDKLIAANQKMSDTVYNNTVELLGQMVDEGHGLMTLKYDLLD
Lh22155_01330      DKEVKNLSGKELQDKLIAANQKMSDTVYNNTVELLGQMVDEGHGLMTLKYDLLD
Lh8105_01200       DKEVKNLSGKELQDKLIAANQKMSDTVYNNTVELLGQMVDEGHGLMTLKYDLLD
HUO_RS02180        DKEVKNLSGKELQDKLIAANQKMSDTVYNNTVELLGQMVDEGHGLMTLKYDLLD
LHE_RS22255        DKEVKNLSGKELQDKLIAANQKMSDTVYNNTVELLGQMVDEGHGLMTLKYDLLD
TU99_RS01150       DKEVKNLSGKELQDKLIAANQKMSDTVYNNTVELLGQMVDEGHGLMTLKYDLLD
ALV80_RS01220      DKEVKNLSGKELQDKLIAANQKMSDTVYNNTVELLGQMVDEGHGLMTLKYDLLD
LBHH_RS01210       DKEVKNLSGKELQDKLIAANQKMSDTVYNNTVELLGQMVDEGHGLMTLKYDLLD
                   *****************.************************************
