# Supplementary material for: Comparative Genomics of Completely Sequenced Lactobacillus helveticus Genomes Provides Insights into Strain-Specific Genes and Resolves Metagenomics Data Down to the Strain Level
Source: Front Microbiol. 2018 Jan 30;9:63. doi: 10.3389/fmicb.2018.00063 (PMC5797582; doi:10.3389/fmicb.2018.00063)
Supplement: Supplementary Data Sheet 2 — Result files of pan-core genome analysis. For descriptions, see Supplementary Table 10. [file DataSheet2.ZIP › HMMs_coreGenome/clw/LHV_RS10350.clw]

MUSCLE (3.8) multiple sequence alignment


ALV80_RS10755      ------------------------------------------------------------
LHE_RS22655        ------------------------------------------------------------
BCM45_RS07375      ------------------------------------------------------------
LHV_RS10350        ------------------------------------------------------------
Lh22155_10790      ------------------------------------------------------------
Lh8105_10985       ------------------------------------------------------------
Lh8627_10185       ------------------------------------------------------------
LBHH_RS10705       ------------------------------------------------------------
LBH_RS09405        ------------------------------------------------------------
HUO_RS00745        ------------------------------------------------------------
TU99_RS10750       ------------------------------------------------------------
R0052_RS10645      MIKRTVYLNRINPFIDKDIIKVITGIRRSGKSVLLQQIQDELIQRGKNKSNFIYINFEDL
ALV80_RS10745      -----------------------------------------------------------M
LHE_RS22645        -----------------------------------------------------------M
Lh8105_10975       -----------------------------------------------------------M
Lh8627_10175       -----------------------------------------------------------M
LBHH_RS10695       -----------------------------------------------------------M
LBH_RS09395        -----------------------------------------------------------M
HUO_RS00735        -----------------------------------------------------------M
TU99_RS10740       -----------------------------------------------------------M
BCM45_RS07385      -----------------------------------------------------------M
                                                                               

ALV80_RS10755      --------------MIKRT--------VYLNRIN--------------------------
LHE_RS22655        --------------MIKRT--------VYLNRIN--------------------------
BCM45_RS07375      --------------MIKRT--------VYLNRIN--------------------------
LHV_RS10350        --------------MIKRT--------VYLNRIN--------------------------
Lh22155_10790      --------------MIKRT--------VYLNRIN--------------------------
Lh8105_10985       --------------MIKRT--------VYLNRIN--------------------------
Lh8627_10185       --------------MIKRT--------VYLNRIN--------------------------
LBHH_RS10705       --------------MIKRT--------VYLNRIN--------------------------
LBH_RS09405        --------------MIKRT--------VYLNRIN--------------------------
HUO_RS00745        --------------MIKRT--------VYLNRIN--------------------------
TU99_RS10750       --------------MIKRT--------VYLNRIN--------------------------
R0052_RS10645      QYESLLDYETLNKELVKRIQQIDGKAYIFLDEIQKVISWEKTINSLRASFDCDIYITGSN
ALV80_RS10745      QYESLLDYETLNKELVKRIQQIDGKAYIFLDEIQKVISWEKTINSLRASFDCDIYITGSN
LHE_RS22645        QYESLLDYETLNKELVKRIQQIDGKAYIFLDEIQKVISWEKTINSLRASFDCDIYITGSN
Lh8105_10975       QYESLLDYETLNKELVKRIQQIDGKAYIFLDEIQKVISWEKTINSLRASFDCDIYITGSN
Lh8627_10175       QYESLLDYETLNKELVKRIQQIDGKAYIFLDEIQKVISWEKTINSLRASFDCDIYITGSN
LBHH_RS10695       QYESLLDYETLNKELVKRIQQIDGKAYIFLDEIQKVISWEKTINSLRASFDCDIYITGSN
LBH_RS09395        QYESLLDYETLNKELVKRIQQIDGKAYIFLDEIQKVISWEKTINSLRASFDCDIYITGSN
HUO_RS00735        QYESLLDYETLNKELVKRIQQIDGKAYIFLDEIQKVISWEKTINSLRASFDCDIYITGSN
TU99_RS10740       QYESLLDYETLNKELVKRIQQIDGKAYIFLDEIQKVISWEKTINSLRASFDCDIYITGSN
BCM45_RS07385      QYESLLDYETLNKELVKRIQQIDGKAYIFLDEIQKVISWEKTIDSLRASFDCDIYITGSN
                                 ::**         ::*: *:                          

ALV80_RS10755      ----------------------PF---------------IDKDII---------------
LHE_RS22655        ----------------------PF---------------IDKDII---------------
BCM45_RS07375      ----------------------PF---------------IDKDII---------------
LHV_RS10350        ----------------------PF---------------IDKDII---------------
Lh22155_10790      ----------------------PF---------------IDKDII---------------
Lh8105_10985       ----------------------PF---------------IDKDII---------------
Lh8627_10185       ----------------------PF---------------IDKDII---------------
LBHH_RS10705       ----------------------PF---------------IDKDII---------------
LBH_RS09405        ----------------------PF---------------IDKDII---------------
HUO_RS00745        ----------------------PF---------------IDKDII---------------
TU99_RS10750       ----------------------PF---------------IDKDII---------------
R0052_RS10645      SQLLSGELATEIAGRYIEIKVYPFSFSEFLKAINSDRQNLDRDFLTYVEIGGMPFLSLIY
ALV80_RS10745      SQLLSGELATEIAGRYIEIKVYPFSFSEFLKAINSDRQNLDRDFLTYVEIGGMPFLSLIY
LHE_RS22645        SQLLSGELATEIAGRYIEIKVYPFSFSEFLKAINSDRQNLDRDFLTYVEIGGMPFLSLIY
Lh8105_10975       SQLLSGELATEIAGRYIEIKVYPFSFSEFLKAINSDRQNLDRDFLTYVEIGGMPFLSLIY
Lh8627_10175       SQLLSGELATEIAGRYIEIKVYPFSFSEFLKAINSDRQNLDRDFLTYVEIGGMPFLSLIY
LBHH_RS10695       SQLLSGELATEIAGRYIEIKVYPFSFSEFLKAINSDRQNLDRDFLTYVEIGGMPFLSLIY
LBH_RS09395        SQLLSGELATEIAGRYIEIKVYPFSFSEFLKAINSDRQNLDRDFLTYVEIGGMPFLSLIY
HUO_RS00735        SQLLSGELATEIAGRYIEIKVYPFSFSEFLKAINSDRQNLDRDFLTYVEIGGMPFLSLIY
TU99_RS10740       SQLLSGELATEIAGRYIEIKVYPFSFSEFLKAINSDRQNLDRDFLTYVEIGGMPFLSLIY
BCM45_RS07385      LQLLSGELATEIAGRYIEIKVYPFSFSEFLKAINSDRQNLDRDFLTYVEIGGMPFLSLIY
                                         **               :*.*::               

ALV80_RS10755      -----------------------------------KVIT-------------GIRRS---
LHE_RS22655        -----------------------------------KVIT-------------GIRRS---
BCM45_RS07375      -----------------------------------KVIT-------------GIRRS---
LHV_RS10350        -----------------------------------KVIT-------------GIRRS---
Lh22155_10790      -----------------------------------KVIT-------------GIRRS---
Lh8105_10985       -----------------------------------KVIT-------------GIRRS---
Lh8627_10185       -----------------------------------KVIT-------------GIRRS---
LBHH_RS10705       -----------------------------------KVIT-------------GIRRS---
LBH_RS09405        -----------------------------------KVIT-------------GIRRS---
HUO_RS00745        -----------------------------------KVIT-------------GIRRS---
TU99_RS10750       -----------------------------------KVIT-------------GIRRS---
R0052_RS10645      NDRQACDTYLQDIYSSVVVKDIVDRYKIRNVDLMRRIISYLSSEIGHPISATGIAKFFKN
ALV80_RS10745      NDRQACDTYLQDIYSSVVLKDIVDRYKIRNVDLLRRIISYLSSEIGHPISATGIAKFFKN
LHE_RS22645        NDRQACDTYLQDIYSSVVLKDIVDRYKIRNVDLLRRIISYLSSEIGHPISATGIAKFFKN
Lh8105_10975       NDRQACDTYLQDIYSSVVLKDIVDRYKIRNVDLLRRIISYLSSEIGHPISATGIAKFFKN
Lh8627_10175       NDRQACDTYLQDIYSSVVLKDIVDRYKIRNVDLLRRIISYLSSEIGHPISATGIAKFFKN
LBHH_RS10695       NDRQACDTYLQDIYSSVVLKDIVDRYKIRNVDLLRRIISYLSSEIGHPISATGIAKFFKN
LBH_RS09395        NDRQACDTYLQDIYSSVVLKDIVDRYKIRNVDLLRRIISYLSSEIGHPISATGIAKFFKN
HUO_RS00735        NDRQACDTYLQDIYSSVVLKDIVDRYKIRNVDLLRRIISYLSSEIGHPISATGIAKFFKN
TU99_RS10740       NDRQACDTYLQDIYSSVVLKDIVDRYKIRNVDLLRRIISYLSSEIGHPISATGIAKFFKN
BCM45_RS07385      NDRQACDTYLQDIYSSVVLKDIVDRYKIRNVDLLRRIISYLSSEIGHPISATGIAKFFKN
                                                      .:*:             ** .    

ALV80_RS10755      --------------------------------GKSVLLIN--------------------
LHE_RS22655        --------------------------------GKSVLLIN--------------------
BCM45_RS07375      --------------------------------GKSVLLIN--------------------
LHV_RS10350        --------------------------------GKSVLLIN--------------------
Lh22155_10790      --------------------------------GKSVLLIN--------------------
Lh8105_10985       --------------------------------GKSVLLIN--------------------
Lh8627_10185       --------------------------------GKSVLLIN--------------------
LBHH_RS10705       --------------------------------GKSVLLIN--------------------
LBH_RS09405        --------------------------------GKSVLLIN--------------------
HUO_RS00745        --------------------------------GKSVLLIN--------------------
TU99_RS10750       --------------------------------GKSVLLIN--------------------
R0052_RS10645      EHRGSSIDTILDYISYTCGAYLFTRVPRSYLQGKQNPRVNDKYYITDHGLRQKMLGNNQQ
ALV80_RS10745      EHRGSSIDTILDYISYTCDAYLFTRVPRSYLQGKQNLRVNDQYYITDHGLRQTMLGNNQQ
LHE_RS22645        EHRGSSIDTILDYISYTCDAYLFTRVPRSYLQGKQNLRVNDQYYITDHGLRQTMLGNNQQ
Lh8105_10975       EHRGSSIDTILDYISYTCDAYLFTRVPRSYLQGKQNLRVNDQYYITDHGLRQTMLGNNQQ
Lh8627_10175       EHRGSSIDTILDYISYTCDAYLFTRVPRSYLQGKQNLRVNDQYYITDHGLRQTMLGNNQQ
LBHH_RS10695       EHRGSSIDTILDYISYTCDAYLFTRVPRSYLQGKQNLRVNDQYYITDHGLRQTMLGNNQQ
LBH_RS09395        EHRGSSIDTILDYISYTCDAYLFTRVPRSYLQGKQNLRVNDQYYITDHGLRQTMLGNNQQ
HUO_RS00735        EHRGSSIDTILDYISYTCDAYLFTRVPRSYLQGKQNLRVNDQYYITDHGLRQTMLGNNQQ
TU99_RS10740       EHRGSSIDTILDYISYTCDAYLFTRVPRSYLQGKQNLRVNDQYYITDHGLRQTMLGNNQQ
BCM45_RS07385      EHRGSSIDTILDYISYTCDAYLFTRVPRSYLQGKQNLRVNDQYYITDHGLRQTMLGNNQQ
                                                   **.   :*                    

ALV80_RS10755      --------------CRRKHGISIP------------------------------------
LHE_RS22655        --------------CRRKHGISIP------------------------------------
BCM45_RS07375      --------------CRRKHGISIP------------------------------------
LHV_RS10350        --------------CRRKHGISIP------------------------------------
Lh22155_10790      --------------CRRKHGISIP------------------------------------
Lh8105_10985       --------------CRRKHGISIP------------------------------------
Lh8627_10185       --------------CRRKHGISIP------------------------------------
LBHH_RS10705       --------------CRRKHGISIP------------------------------------
LBH_RS09405        --------------CRRKHGISIP------------------------------------
HUO_RS00745        --------------CRRKHGISIP------------------------------------
TU99_RS10750       --------------CRRKHGISIP------------------------------------
R0052_RS10645      NIDQILENIVFVELLRRGYKVSVGLNDKKEIDFVAQKGNEKRYYQVTYMLGSQATIEREF
ALV80_RS10745      NIDQILENIVFVELLRRGYKVSVGLNDKKEIDFVAQKGNEKRYYQVTYMLGSQATIEREF
LHE_RS22645        NIDQILENIVFVELLRRGYKVSVGLNDKKEIDFVAQKGNEKRYYQVTYMLGSQATIEREF
Lh8105_10975       NIDQILENIVFVELLRRGYKVSVGLNDKKEIDFVAQKGNEKRYYQVTYMLGSQATIEREF
Lh8627_10175       NIDQILENIVFVELLRRGYKVSVGLNDKKEIDFVAQKGNEKRYYQVTYMLGSQATIEREF
LBHH_RS10695       NIDQILENIVFVELLRRGYKVSVGLNDKKEIDFVAQKGNEKRYYQVTYMLGSQATIEREF
LBH_RS09395        NIDQILENIVFVELLRRGYKVSVGLNDKKEIDFVAQKGNEKRYYQVTYMLGSQATIEREF
HUO_RS00735        NIDQILENIVFVELLRRGYKVSVGLNDKKEIDFVAQKGNEKRYYQVTYMLGSQATIEREF
TU99_RS10740       NIDQILENIVFVELLRRGYKVSVGLNDKKEIDFVAQKGNEKRYYQVTYMLGSQATIEREF
BCM45_RS07385      NIDQILENIVFVELLRRGYKVSVGLNDKKEIDFVAQKDNEKRYYQVTYMLGSQATIEREF
                                  ** : :*:                                     

ALV80_RS10755      ---------------------------------------
LHE_RS22655        ---------------------------------------
BCM45_RS07375      ---------------------------------------
LHV_RS10350        ---------------------------------------
Lh22155_10790      ---------------------------------------
Lh8105_10985       ---------------------------------------
Lh8627_10185       ---------------------------------------
LBHH_RS10705       ---------------------------------------
LBH_RS09405        ---------------------------------------
HUO_RS00745        ---------------------------------------
TU99_RS10750       ---------------------------------------
R0052_RS10645      GAYDGIADNYPKYVLSMDKFNMSRNGIIHQNIIDFLLEH
ALV80_RS10745      GAYDGIADNYPKYVLSMDKFNMSRNGIIHQNIIDFLLEH
LHE_RS22645        GAYDGIADNYPKYVLSMDKFNMSRNGIIHQNIIDFLLEH
Lh8105_10975       GAYDGIADNYPKYVLSMDKFNMSRNGIIHQNIIDFLLEH
Lh8627_10175       GAYDGIADNYPKYVLSMDKFNMSRNGIIHQNIIDFLLEH
LBHH_RS10695       GAYDGIADNYPKYVLSMDKFNMSRNGIIHQNIIDFLLEH
LBH_RS09395        GAYDGIADNYPKYVLSMDKFNMSRNGIIHQNIIDFLLEH
HUO_RS00735        GAYDGIADNYPKYVLSMDKFNMSRNGIIHQNIIDFLLEH
TU99_RS10740       GAYDGIADNYPKYVLSMDKFNMSRNGIIHQNIIDFLLEH
BCM45_RS07385      GAYDGIADNYPKYVLSMDKFNMSRNGIIHQNIIDFLLEH
                                                          
