# Supplementary material for: Comparative Genomics of Completely Sequenced Lactobacillus helveticus Genomes Provides Insights into Strain-Specific Genes and Resolves Metagenomics Data Down to the Strain Level
Source: Front Microbiol. 2018 Jan 30;9:63. doi: 10.3389/fmicb.2018.00063 (PMC5797582; doi:10.3389/fmicb.2018.00063)
Supplement: Supplementary Data Sheet 2 — Result files of pan-core genome analysis. For descriptions, see Supplementary Table 10. [file DataSheet2.ZIP › HMMs_coreGenome/clw/TU99_RS00755.clw]

MUSCLE (3.8) multiple sequence alignment


ALV80_RS00820      MNKKKTLYFGAGWFNEKQNKAYKEAMAALKENPTVDLENSYVPLENQYKGIRIDEHPEYL
BCM45_RS06485      MNKKKTLYFGAGWFNEKQNKAYKEAMAALKENPTVDLENSYVPLENQYKGIRIDEHPEYL
LHV_RS00765        MNKKKTLYFGAGWFNEKQNKAYKEAMAALKENPTVDLENSYVPLENQYKGIRIDEHPEYL
Lh22155_00865      MNKKKTLYFGAGWFNEKQNKAYKEAMAALKENPTVDLENSYVPLENQYKGIRIDEHPEYL
Lh8105_00795       MNKKKTLYFGAGWFNEKQNKAYKEAMAALKENPTVDLENSYVPLENQYKGIRIDEHPEYL
LBHH_RS00795       MNKKKTLYFGAGWFNEKQNKAYKEAMAALKENPTVDLENSYVPLENQYKGIRIDEHPEYL
LBH_RS00680        MNKKKTLYFGAGWFNEKQNKAYKEAMAALKENPTVDLENSYVPLENQYKGIRIDEHPEYL
TU99_RS00755       MNKKKTLYFGAGWFNEKQNKAYKEAMAALKENPTVDLENSYVPLENQYKGIRIDEHPEYL
R0052_RS00755      MNKKKTLYFGAGWFNEKQNKAYKEAMAALKENPTVDLENSYVPLENQYKGIRIDEHPEYL
LHE_RS12235        MNKKKTLYFGAGWFNEKQNKAYKEAMAALKENPTVDLENSYVPLENQYKGIRIDEHPEYL
Lh8627_08660       MNKKKTLYFGAGWFNEKQNKAYKEAMAALKENPTVDLENSYVPLENQYKGIRIDEHPEYL
HUO_RS01755        MNKKKTLYFGAGWFNEKQNKAYKEAMAALKENPTVDLENSYVPLENQYKGIRIDEHPEYL
                   ************************************************************

ALV80_RS00820      HDIEWASATYHNDLVGIKTSDVMLGVYLPEEEDVGLGMELGYALSQGKYILLVIPDEDYG
BCM45_RS06485      HDIEWASATYHNDLVGIKTSDVMLGVYLPEEEDVGLGMELGYALSQGKYILLVIPDEDYG
LHV_RS00765        HDIEWASATYHNDLVGIKTSDVMLGVYLPEEEDVGLGMELGYALSQGKYILLVIPDEDYG
Lh22155_00865      HDIEWASATYHNDLVGIKTSDVMLGVYLPEEEDVGLGMELGYALSQGKYILLVIPDEDYG
Lh8105_00795       HDIEWASATYHNDLVGIKTSDVMLGVYLPEEEDVGLGMELGYALSQGKYILLVIPDEDYG
LBHH_RS00795       HDIEWASATYHNDLVGIKTSDVMLGVYLPEEEDVGLGMELGYALSQGKYILLVIPDEDYG
LBH_RS00680        HDIEWASATYHNDLVGIKTSDVMLGVYLPEEEDVGLGMELGYALSQGKYILLVIPDEDYG
TU99_RS00755       HDIEWASATYHNDLVGIKTSDVMLGVYLPEEEDVGLGMELGYALSQGKYILLVIPDEDYG
R0052_RS00755      HDIEWASATYHNDLVGIKTSDVMLGVYLPEEEDVGLGMELGYALSQGKYILLVIPDEDYG
LHE_RS12235        HNIEWASATYHNDLVGIKTSDVMLGVYLPEEEDVGLGMELGYALSQGKYILLVIPDEDYG
Lh8627_08660       HNIEWASATYHNDLVGIKTSDVMLGVYLPEEEDVGLGMELGYALSQGKYILLVIPDEDYG
HUO_RS01755        HNIEWASATYHNDLVGIKTSDVMLGVYLPEEEDVGLGMELGYALSQGKYILLVIPDEDYG
                   *:**********************************************************

ALV80_RS00820      KPINLMSWGVCDNAIKISELKDFDFNKPRYNFYDGAVY
BCM45_RS06485      KPINLMSWGVCDNAIKISELKDFDFNKPRYNFYDGAVY
LHV_RS00765        KPINLMSWGVCDNAIKISELKDFDFNKPRYNFYDGAVY
Lh22155_00865      KPINLMSWGVCDNAIKISELKDFDFNKPRYNFYDGAVY
Lh8105_00795       KPINLMSWGVCDNAIKISELKDFDFNKPRYNFYDGAVY
LBHH_RS00795       KPINLMSWGVCDNAIKISELKDFDFNKPRYNFYDGAVY
LBH_RS00680        KPINLMSWGVCDNAIKISELKDFDFNKPRYNFYDGAVY
TU99_RS00755       KPINLMSWGVCDNAIKISELKDFDFNKPRYNFYDGAVY
R0052_RS00755      KPINLMSWGVCDNAIKISELKDFDFNKPRYNFYDGAVY
LHE_RS12235        KPINLMSWGVCDNAIKISELKDFDFNKPRYNFYDGAVY
Lh8627_08660       KPINLMSWGVCDNAIKISELKDFDFNKPRYNFYDGAVY
HUO_RS01755        KPINLMSWGVCDNAIKISELKDFDFNKPRYNFYDGAVY
                   **************************************
