# Supplementary material for: Comparative Genomics of Completely Sequenced Lactobacillus helveticus Genomes Provides Insights into Strain-Specific Genes and Resolves Metagenomics Data Down to the Strain Level
Source: Front Microbiol. 2018 Jan 30;9:63. doi: 10.3389/fmicb.2018.00063 (PMC5797582; doi:10.3389/fmicb.2018.00063)
Supplement: Supplementary Data Sheet 2 — Result files of pan-core genome analysis. For descriptions, see Supplementary Table 10. [file DataSheet2.ZIP › HMMs_coreGenome/clw/LBHH_RS03360.clw]

MUSCLE (3.8) multiple sequence alignment


ALV80_RS03450      MKVLVIGGAGYIGSHAVRELVKEGNDVVVLDALYTGHRKAVDPKAKFYQGDIEDTFLVSK
LHE_RS19985        MKVLVIGGAGYIGSHAVRELVKEGNDVVVLDALYTGHRKAVDPKAKFYQGDIEDTFLVSK
BCM45_RS03975      MKVLVIGGAGYIGSHAVRELVKEGNDVVVLDALYTGHRKAVDPKAKFYQGDIEDTFLVSK
LHV_RS07690        MKVLVIGGAGYIGSHAVRELVKEGNDVVVLDALYTGHRKAVDPKAKFYQGDIEDTFLVSK
Lh22155_03545      MKVLVIGGAGYIGSHAVRELVKEGNDVVVLDALYTGHRKAVDPKAKFYQGDIEDTFLVSK
Lh8627_06070       MKVLVIGGAGYIGSHAVRELVKEGNDVVVLDALYTGHRKAVDPKAKFYQGDIEDTFLVSK
LBHH_RS03360       MKVLVIGGAGYIGSHAVRELVKEGNDVVVLDALYTGHRKAVDPKAKFYQGDIEDTFLVSK
LBH_RS06900        MKVLVIGGAGYIGSHAVRELVKEGNDVVVLDALYTGHRKAVDPKAKFYQGDIEDTFLVSK
HUO_RS04330        MKVLVIGGAGYIGSHAVRELVKEGNDVVVLDALYTGHRKAVDPKAKFYQGDIEDTFLVSK
TU99_RS08355       MKVLVIGGAGYIGSHAVRELVKEGNDVVVLDALYTGHRKAVDPKAKFYQGDIEDTFLVSK
R0052_RS03435      MKVLVIGGAGYIGSHAVRELVKEGNDVVVLDALYTGHRKAVDPKAKFYQGDIEDTFLVSK
Lh8105_03625       MKVLVIGGAGYIGSHAVRELVKEGNDVVVLDALYTGHRKAVDPKAKFYQGDIEDTFLVSK
                   ************************************************************

ALV80_RS03450      ILRDEKIDAVMHFAAYSLVPESVKKPLKYYDNNVTGMISLLQAMNDANVKYLVFSSSAAT
LHE_RS19985        ILRDEKIDAVMHFAAYSLVPESVKKPLKYYDNNVTGMISLLQAMNDANVKYLVFSSSAAT
BCM45_RS03975      ILRDEKIDAVMHFAAYSLVPESVKKPLKYYDNNVTGMISLLQAMNDANVKYLVFSSSAAT
LHV_RS07690        ILRDEKIDAVMHFAAYSLVPESVKKPLKYYDNNVTGMISLLQAMNDANVKYLVFSSSAAT
Lh22155_03545      ILRDEKIDAVMHFAAYSLVPESVKKPLKYYDNNVTGMISLLQAMNDANVKYLVFSSSAAT
Lh8627_06070       ILRDEKIDAVMHFAAYSLVPESVKKPLKYYDNNVTGMISLLQAMNDANVKYLVFSSSAAT
LBHH_RS03360       ILRDEKIDAVMHFAAYSLVPESVKKPLKYYDNNVTGMISLLQAMNDANVKYLVFSSSAAT
LBH_RS06900        ILRDEKIDAVMHFAAYSLVPESVKKPLKYYDNNVTGMISLLQAMNDANVKYLVFSSSAAT
HUO_RS04330        ILRDEKIDAVMHFAAYSLVPESVKKPLKYYDNNVTGMISLLQAMNDANVKYLVFSSSAAT
TU99_RS08355       ILRDEKIDAVMHFAAYSLVPESVKKPLKYYDNNVTGMISLLQAMNDANVKYLVFSSSAAT
R0052_RS03435      ILRDEKIDAVMHFAAYSLVPESVKKPLKYYDNNVTGMISLLQAMNDANVKYLVFSSSAAT
Lh8105_03625       ILRDEKIDAVMHFAAYSLVPESVKKPLKYYDNNVTGMISLLQAMNDANVKYLVFSSSAAT
                   ************************************************************

ALV80_RS03450      YGIPKKLPITEDTPLNPINPYGETKMMMEKIMAWADKADGIKYTALRYFNVAGASSDGSI
LHE_RS19985        YGIPKKLPITEDTPLNPINPYGETKMMMEKIMAWADKADGIKYTALRYFNVAGASSDGSI
BCM45_RS03975      YGIPKKLPITEDTPLNPINPYGETKMMMEKIMAWADKADGIKYTALRYFNVAGASSDGSI
LHV_RS07690        YGIPKKLPITEDTPLNPINPYGETKMMMEKIMAWADKADGIKYTALRYFNVAGASSDGSI
Lh22155_03545      YGIPKKLPITEDTPLNPINPYGETKMMMEKIMAWADKADGIKYTALRYFNVAGASSDGSI
Lh8627_06070       YGIPKKLPITEDTPLNPINPYGETKMMMEKIMAWADKADGIKYTALRYFNVAGASSDGSI
LBHH_RS03360       YGIPKKLPITEDTPLNPINPYGETKMMMEKIMAWADKADGIKYTALRYFNVAGASSDGSI
LBH_RS06900        YGIPKKLPITEDTPLNPINPYGETKMMMEKIMAWADKADGIKYTALRYFNVAGASSDGSI
HUO_RS04330        YGIPKKLPITEDTPLNPINPYGETKMMMEKIMAWADKADGIKYTALRYFNVAGASSDGSI
TU99_RS08355       YGIPKKLPITEDTPLNPINPYGETKMMMEKIMAWADKADGIKYTALRYFNVAGASSDGSI
R0052_RS03435      YGIPKKLPITEDTPLNPINPYGETKMMMEKIMAWADKADGIKYTALRYFNVAGASSDGSI
Lh8105_03625       YGIPKKLPITEDTPLNPINPYGETKMMMEKIMAWADKADGIKYTALRYFNVAGASSDGSI
                   ************************************************************

ALV80_RS03450      GEDHAPETHLIPNILKSAISGDGKFTIFGDDYDTKDGTNVRDYVQVEDLIDAHILALKHM
LHE_RS19985        GEDHAPETHLIPNILKSAISGDGKFTIFGDDYDTKDGTNVRDYVQVEDLIDAHILALKHM
BCM45_RS03975      GEDHAPETHLIPNILKSAISGDGKFTIFGDDYDTKDGTNVRDYVQVEDLIDAHILALKHM
LHV_RS07690        GEDHAPETHLIPNILKSAISGDGKFTIFGDDYDTKDGTNVRDYVQVEDLIDAHILALKHM
Lh22155_03545      GEDHAPETHLIPNILKSAISGDGKFTIFGDDYDTKDGTNVRDYVQVEDLIDAHILALKHM
Lh8627_06070       GEDHAPETHLIPNILKSAISGDGKFTIFGDDYDTKDGTNVRDYVQVEDLIDAHILALKHM
LBHH_RS03360       GEDHAPETHLIPNILKSAISGDGKFTIFGDDYDTKDGTNVRDYVQVEDLIDAHILALKHM
LBH_RS06900        GEDHAPETHLIPNILKSAISGDGKFTIFGDDYDTKDGTNVRDYVQVEDLIDAHILALKHM
HUO_RS04330        GEDHAPETHLIPNILKSAISGDGKFTIFGDDYDTKDGTNVRDYVQVEDLIDAHILALKHM
TU99_RS08355       GEDHAPETHLIPNILKSAISGDGKFTIFGDDYDTKDGTNVRDYVQVEDLIDAHILALKHM
R0052_RS03435      GEDHAPETHLIPNILKSAISGDGKFTIFGDDYDTKDGTNVRDYVQVEDLIDAHILALKHM
Lh8105_03625       GEDHAPETHLIPNILKSAISGDGNFTIFGDDYDTKDGTNVRDYVQVEDLIDAHILALKHM
                   ***********************:************************************

ALV80_RS03450      MKTNKSDVFNLGTAHGYSNLEILESAKKVTGIDIPYTMGPRRGGDPDSLVADSTKARTVL
LHE_RS19985        MKTNKSDVFNLGTAHGYSNLEILESAKKVTGIDIPYTMGPRRGGDPDSLVADSTKARTVL
BCM45_RS03975      MKTNKSDVFNLGTAHGYSNLEILESAKKVTGIDIPYTMGPRRGGDPDSLVADSTKARTVL
LHV_RS07690        MKTNKSDVFNLGTAHGYSNLEILESAKKVTGIDIPYTMGPRRGGDPDSLVADSTKARTVL
Lh22155_03545      MKTNKSDVFNLGTAHGYSNLEILESAKKVTGIDIPYTMGPRRGGDPDSLVADSTKARTVL
Lh8627_06070       MKTNKSDVFNLGTAHGYSNLEILESAKKVTGIDIPYTMGPRRGGDPDSLVADSTKARTVL
LBHH_RS03360       MKTNKSDVFNLGTAHGYSNLEILESAKKVTGIDIPYTMGPRRGGDPDSLVADSTKARTVL
LBH_RS06900        MKTNKSDVFNLGTAHGYSNLEILESAKKVTGIDIPYTMGPRRGGDPDSLVADSTKARTVL
HUO_RS04330        MKTNKSDVFNLGTAHGYSNLEILESAKKVTGIDIPYTMGPRRGGDPDSLVADSTKARTVL
TU99_RS08355       MKTNKSDVFNLGTAHGYSNLEILESAKKVTGIDIPYTMGPRRGGDPDSLVADSTKARTVL
R0052_RS03435      MKTNKSDVFNLGTAHGYSNLEILESAKKVTGIDIPYTMGPRRGGDPDSLVADSTKARTVL
Lh8105_03625       MKTNKSDVFNLGTAHGYSNLEILESAKKVTGIDIPYTMGPRRGGDPDSLVADSTKARTVL
                   ************************************************************

ALV80_RS03450      GWKPKHENVDDVIATAWKWHKSHPKGYEDK
LHE_RS19985        GWKPKHENVDDVIATAWKWHKSHPKGYEDK
BCM45_RS03975      GWKPKHENVDDVIATAWKWHKSHPKGYEDK
LHV_RS07690        GWKPKHENVDDVIATAWKWHKSHPKGYEDK
Lh22155_03545      GWKPKHENVDDVIATAWKWHKSHPKGYEDK
Lh8627_06070       GWKPKHENVDDVIATAWKWHKSHPKGYEDK
LBHH_RS03360       GWKPKHENVDDVIATAWKWHKSHPKGYEDK
LBH_RS06900        GWKPKHENVDDVIATAWKWHKSHPKGYEDK
HUO_RS04330        GWKPKHENVDDVIATAWKWHKSHPKGYEDK
TU99_RS08355       GWKPKHENVDDVIATAWKWHKSHPKGYEDK
R0052_RS03435      GWKPKHENVDDVIATAWKWHKSHPKGYEDK
Lh8105_03625       GWKPKHENVDDVIATAWKWHKSHPKGYEDK
                   ******************************
