# Supplementary material for: Comparative Genomics of Completely Sequenced Lactobacillus helveticus Genomes Provides Insights into Strain-Specific Genes and Resolves Metagenomics Data Down to the Strain Level
Source: Front Microbiol. 2018 Jan 30;9:63. doi: 10.3389/fmicb.2018.00063 (PMC5797582; doi:10.3389/fmicb.2018.00063)
Supplement: Supplementary Data Sheet 2 — Result files of pan-core genome analysis. For descriptions, see Supplementary Table 10. [file DataSheet2.ZIP › HMMs_coreGenome/clw/TU99_RS03850.clw]

MUSCLE (3.8) multiple sequence alignment


R0052_RS07170      MEPLFLTPYFRPKIWGGRKLDDIFHYDIPEGKVGEAWIISGYKDDASVVTEGPLKGMSLR
LBH_RS03435        MEPLFLTPYFRPKIWGGRKLDDIFHYDIPEGKVGEAWIISGYKDDASVVTEGPLKGMSLR
BCM45_RS00275      MEPLFLTPYFRPKIWGGRKLDDIFHYDIPEGKVGEAWIISGYKDDASVVTEGPLKGMSLR
LHV_RS03965        MEPLFLTPYFRPKIWGGRKLDDIFHYDIPEGKVGEAWIISGYKDDASVVTEGPLKGMSLR
Lh22155_07355      MEPLFLTPYFRPKIWGGRKLDDIFHYDIPEGKVGEAWIISGYKDDASVVTEGPLKGMSLR
Lh8105_07410       MEPLFLTPYFRPKIWGGRKLDDIFHYDIPEGKVGEAWIISGYKDDASVVTEGPLKGMSLR
TU99_RS03850       MEPLFLTPYFRPKIWGGRKLDDIFHYDIPEGKVGEAWIISGYKDDASVVTEGPLKGMSLR
LHE_RS15740        MEPLFLTPYFRPKIWGGRKLDDIFHYDIPEGKVGEAWIISGYKDDASVVTEGPLKGMSLR
Lh8627_02550       MEPLFLTPYFRPKIWGGRKLDDIFHYDIPEGKVGEAWIISGYKDDASVVTEGPLKGMSLR
HUO_RS08240        MEPLFLTPYFRPKIWGGRKLDDIFHYDIPEGKVGEAWIISGYKDDASVVTEGPLKGMSLR
ALV80_RS07375      MEPLFLTPYFRPKIWGGRKLDDIFHYDIPEGKVGEAWIISGYKDDASVVTEGPLKGMSLR
LBHH_RS07310       MEPLFLTPYFRPKIWGGRKLDDIFHYDIPEGKVGEAWIISGYKDDASVVTEGPLKGMSLR
                   ************************************************************

R0052_RS07170      DVYLKHSELFGNPKAKEFPLLVKFLDANDNLSVQVHPDDDYARKVENDSGKTESWYVMQA
LBH_RS03435        DVYLKHPELFGNPKAKEFPLLVKFLDANDNLSVQVHPDDDYARKVENDSGKTESWYVMQA
BCM45_RS00275      DVYLKHPELFGNPKAKEFPLLVKFLDANDNLSVQVHPDDDYARKVENDSGKTESWYVMQA
LHV_RS03965        DVYLKHPELFGNPKAKEFPLLVKFLDANDNLSVQVHPDDDYARKVENDSGKTESWYVMQA
Lh22155_07355      DVYLKHPELFGNPKAKEFPLLVKFLDANDNLSVQVHPDDDYARKVENDSGKTESWYVMQA
Lh8105_07410       DVYLKHPELFGNPKAKEFPLLVKFLDANDNLSVQVHPDDDYARKVENDSGKTESWYVMQA
TU99_RS03850       DVYLKHPELFGNPKAKEFPLLVKFLDANDNLSMQVHPDDDYARKVENDSGKTESWYVMQA
LHE_RS15740        DVYLKHPELFGNPKAKEFPLLVKFLDANDNLSVQVHPDDDYARKVENDSGKTESWYVMQA
Lh8627_02550       DVYLKHPELFGNPKAKEFPLLVKFLDANDNLSVQVHPDDDYARKVENDSGKTESWYVMQA
HUO_RS08240        DVYLKHPELFGNPKAKEFPLLVKFLDANDNLSVQVHPDDDYARKVENDSGKTESWYVMQA
ALV80_RS07375      DVYLKHPELFGNPKAKEFPLLVKFLDANDNLSVQVHPDDDYARKVENDSGKTESWYVMQA
LBHH_RS07310       DVYLKHPELFGNPKAKEFPLLVKFLDANDNLSVQVHPDDDYARKVENDSGKTESWYVMQA
                   ******.*************************:***************************

R0052_RS07170      DPGAYIIYGHHAKTREELADMIHKGEWDKLLRKVPVKAGDFFYVPAGTIHALTKGCLVIE
LBH_RS03435        DPGAYIIYGHHAKTREELADMIHKGEWDKLLRKVPVKAGDFFYVPAGTIHALTKGCLVIE
BCM45_RS00275      DPGAYIIYGHHAKTREELADMIHKGEWDKLLRKVPVKAGDFFYVPAGTIHALTKGCLVIE
LHV_RS03965        DPGAYIIYGHHAKTREELADMIHKGEWDKLLRKVPVKAGDFFYVPAGTIHALTKGCLVIE
Lh22155_07355      DPGAYIIYGHHAKTREELADMIHKGEWDKLLRKVPVKAGDFFYVPAGTIHALTKGCLVIE
Lh8105_07410       DPGAYIIYGHHAKTREELADMIHKGEWDKLLRKVPVKAGDFFYVPAGTIHALTKGCLVIE
TU99_RS03850       DPGAYIIYGHHAKTREELADMIHKGEWDKLLRKVPVKAGDFFYVPAGTIHALTKGCLVIE
LHE_RS15740        DPGAYIIYGHHAKTREELADMIHKGEWDKLLRKVPVKAGDFFYVPAGTIHALTKGCLVIE
Lh8627_02550       DPGAYIIYGHHAKTREELADMIHKGEWDKLLRKVPVKAGDFFYVPAGTIHALTKGCLVIE
HUO_RS08240        DPGAYIIYGHHAKTREELADMIHKGEWDKLLRKVPVKAGDFFYVPAGTIHALTKGCLVIE
ALV80_RS07375      DPGAYIIYGHHAKTREELADMIHKGEWDKLLRKVPVKAGDFFYVPAGTIHALTKGCLVIE
LBHH_RS07310       DPGAYIIYGHHAKTREELADMIHKGEWDKLLRKVPVKAGDFFYVPAGTIHALTKGCLVIE
                   ************************************************************

R0052_RS07170      TQQSSDVTYRLYDYDRVDKKTGKKRELHTQKSIDVTTVPYVDPKLDIKTNKDQDAEIKTL
LBH_RS03435        TQQSSDVTYRLYDYDRVDKKTGKKRELHTQKSIDVTTVPHVDPKLDIKTNKDQDAKIKTL
BCM45_RS00275      TQQSSDVTYRLYDYDRVDKKTGKKRELHTQKSFDVTTVPHVDPKLDIKTNKDQDAEIKTL
LHV_RS03965        TQQSSDVTYRLYDYDRVDKKTGKKRELHTQKSFDVTTVPHVDPKLDIKTNKDQDAEIKTL
Lh22155_07355      TQQSSDVTYRLYDYDRVDKKTGKKRELHTQKSFDVTTVPHVDPKLDIKTNKDQDAEIKTL
Lh8105_07410       TQQSSDVTYRLYDYDRVDKKTGKKRELHTQKSFDVTTVPHVDPKLDIKTNKDQDAEIKTL
TU99_RS03850       TQQSSDVTYRLYDYDRVDKKTGKKRELHTQKSIDVTTVPHVDPKLDIKTNKDQDAEIKTL
LHE_RS15740        TQQSSDVTYRLYDYDRVDKKTGKKRELHTQKSIDVTTVPHVDPKLDIKTNKDQDAEIKTL
Lh8627_02550       TQQSSDVTYRLYDYDRVDKKTGKKRELHTQKSIDVTTVPHVDPKLDIKTNKDQDAEIKTL
HUO_RS08240        TQQSSDVTYRLYDYDRVDKKTGKKRELHTQKSIDVTTVPHVDPKLDIKTNKDQDAEIKTL
ALV80_RS07375      TQQSSDVTYRLYDYDRVDKKTGKKRELHTQKSIDVTTVPHVDPKLDIKTNKDQDAEIKTL
LBHH_RS07310       TQQSSDVTYRLYDYDRVDKKTGKKRELHTQKSIDVTTVPHVDPKLDIKTNKDQDAEIKTL
                   ********************************:******:***************:****

R0052_RS07170      VEPPISPHFYLWQIDLDGTWKTGLKNHPYLLVSVIKGEGKLEADGKTYNLKLGTNLIIPN
LBH_RS03435        VEPPISPHFYLWQIDLDGTWKTELKNHPYLLVSVIKGEGKLEADGKTYNLKLGTNLIIPN
BCM45_RS00275      VEPPISPHFYLWQIDLDGTWKTGLKNHPYLLVSVIKGEGKLEADGKIYNLKLGTNLIIPN
LHV_RS03965        VEPPISPHFYLWQIDLDGTWKTGLKNHPYLLVSVIKGEGKLEADGKIYNLKLGTNLIIPN
Lh22155_07355      VEPPISPHFYLWQIDLDGTWKTGLKNHPYLLVSVIKGEGKLEADGKIYNLKLGTNLIIPN
Lh8105_07410       VEPPISPHFYLWQIDLDGTWKTGLKNHPYLLVSVIKGEGKLEADGKIYNLKLGTNLIIPN
TU99_RS03850       VEPPISPHFYLWQIDLDGTWKTGLKNHPYLLVSVIKGEGKLEADGKTYNLKLGTNLIIPN
LHE_RS15740        VEPPISPHFYLWQIDLDGTWKTGLKNHPYLLVSVIKGEGKLEADGKTYNLKLGTNLIIPN
Lh8627_02550       VEPPISPHFYLWQIDLDGTWKTGLKNHPYLLVSVIKGEGKLEADGKTYNLKLGTNLIIPN
HUO_RS08240        VEPPISPHFYLWQIDLDGTWKTGLKNHPYLLVSVIKGEGKLEADGKTYNLKLGTNLIIPN
ALV80_RS07375      VEPPISPHFYLWQIDLDGTWKIGLKNHPYLLVSVIKGEGKLEADGKTYNLKLGTNLIIPN
LBHH_RS07310       VEPPISPHFYLWQIDLDGTWKIGLKNHPYLLVSIIKGEGKLEADGKTYNLKLGTNLIIPN
                   *********************  **********:************ *************

R0052_RS07170      EMKKFTFTGKMRIVISAPGEE
LBH_RS03435        EMKKFTFTGKMRIVISAPGEE
BCM45_RS00275      EMKKFTFTGKMRIVISAPGEE
LHV_RS03965        EMKKFTFTGKMRIVISAPGEE
Lh22155_07355      EMKKFTFTGKMRIVISAPGEE
Lh8105_07410       EMKKFTFTGKMRIVISAPGEE
TU99_RS03850       EMKKFTFTGKMRIVISAPGEE
LHE_RS15740        EMKKFTFTGKMRIVISAPGEE
Lh8627_02550       EMKKFTFTGKMRIVISAPGEE
HUO_RS08240        EMKKFTFTGKMRIVISAPGEE
ALV80_RS07375      EMKKFTFTGKMRIVISAPGEE
LBHH_RS07310       EMKKFTFTGKMRIVISAPGEE
                   *********************
