# Supplementary material for: Comparative Genomics of Completely Sequenced Lactobacillus helveticus Genomes Provides Insights into Strain-Specific Genes and Resolves Metagenomics Data Down to the Strain Level
Source: Front Microbiol. 2018 Jan 30;9:63. doi: 10.3389/fmicb.2018.00063 (PMC5797582; doi:10.3389/fmicb.2018.00063)
Supplement: Supplementary Data Sheet 2 — Result files of pan-core genome analysis. For descriptions, see Supplementary Table 10. [file DataSheet2.ZIP › HMMs_coreGenome/clw/TU99_RS04090.clw]

MUSCLE (3.8) multiple sequence alignment


LHE_RS15980        MEYTEVMVRYGELSTKGKNRKDFINRLASNVEKVLKDLPQIDFHPRHDRMHIVLNGAPFA
BCM45_RS00460      MEYTEVMVRYGELSTKGKNRKDFINRLASNVEKVLKDLPQIDFHPRHDRMHIVLNGAPFA
R0052_RS06990      MEYTEVMVRYGELSTKGKNRKDFINRLASNVEKVLKDFPQIDFHPRHDRMHIVLNGAPFA
ALV80_RS07180      MEYTEVMVRYGELSTKGKNRKDFINRLASNVEKVLKDLPQIDFHPRHDRMHIVLNGAPFA
Lh8105_07215       MEYTEVMVRYGELSTKGKNRKDFINRLASNVEKVLKDLPQIDFHPRHDRMHIVLNGAPFA
Lh8627_02745       MEYTEVMVRYGELSTKGKNRKDFINRLASNVEKVLKDLPQIDFHPRHDRMHIVLNGAPFA
LBHH_RS07110       MEYTEVMVRYGELSTKGKNRKDFINRLASNVEKVLKDLPQIDFHPRHDRMHIVLNGAPFA
TU99_RS04090       MEYTEVMVRYGELSTKGKNRKDFINRLASNVEKVLKDLPQIDFHPRHDRMHIVLNGAPFA
LHV_RS04160        MEYTEVMVRYGELSTKGKNRKDFINRLASNVEKVLKDLPQIDFHPRHDRMHIVLNGAPFA
Lh22155_07120      MEYTEVMVRYGELSTKGKNRKDFINRLASNVEKVLKDLPQIDFHPRHDRMHIVLNGAPFA
HUO_RS08050        MEYTEVMVRYGELSTKGKNRKDFINRLASNVEKVLKDLPQIDFHPRHDRMHIVLNGAPFA
LBH_RS03630        MEYTEVMVRYGELSTKGKNRKDFINRLASNVEKVLKDLPQIDFHPRHDRMHIVLNGAPFA
                   *************************************:**********************

LHE_RS15980        EVDKRLKKVFGIQTYSPAIKIPKTLEDIEKTSLELMQETFKPGMTFKVNTKRSDHKFKYD
BCM45_RS00460      EVDKRLKKIFGIQTYSPAIKIPKTLEDIEKTSLELMQETFKPGMTFKVNTKRSDHKFKYD
R0052_RS06990      EVDKRLKKVFGIQTYSPAIKIPKTLEDIEKTSLELMQETFKPGMTFKVNTKRSDHKFEYD
ALV80_RS07180      EVDKRLKKVFGIQTYSPAIKIPKTLEDIEKTSLELMQETFKPGMTFKVNTKRSDHKFEYD
Lh8105_07215       EVDKRLKKVFGIQTYSPAIKIPKTLEDIEKTSLELMQETFKPGMTFKVNTKRSDHKFEYD
Lh8627_02745       EVDKRLKKVFGIQTYSPAIKIPKTLEDIEKTSLELMQETFKPGMTFKVNTKRSDHKFEYD
LBHH_RS07110       EVDKRLKKVFGIQTYSPAIKIPKTLEDIEKTSLELMQETFKPGMTFKVNTKRSDHKFEYD
TU99_RS04090       EVDKRLKKVFGIQTYSPAIKIPKTLEDIEKTSLELMQETFKPGMTFKVNTKRSDHKFEYD
LHV_RS04160        EVDKRLKKVFGIQTYSPAIKIPKTLEDIEKTSLELMQETFKPGMTFKVNTKRSDHKFEYD
Lh22155_07120      EVDKRLKKVFGIQTYSPAIKIPKTLEDIEKTSLELMQETFKPGMTFKVNTKRSDHKFEYD
HUO_RS08050        EVDKRLKKVFGIQTYSPAIKIPKTLEDIEKTSLELMQETFKHGMTFKVNTKRSDHKFEYD
LBH_RS03630        EVDKRLKKVFGIQTYSPAIKIPKTLEDIEKTSLELMQETFKPGMTFKVNTKRSDHKFEYD
                   ********:******************************** ***************:**

LHE_RS15980        TNQLNNLVGDYLFDHIDHLKAEMKHPDLVLRIEVRQDAVYISNQLLHGIGGMPVGTAGKA
BCM45_RS00460      TNQLNNLVGDYLFDHIDHLKAEMKHPDLVLRIEVRQDAVYISNQLLHGIGGMPVGTAGKA
R0052_RS06990      TNQLNNLVGDYLFDHIDHLKAEMKHPDLVLRIEVRQDAVYISNQLLHGIGGMPVGTAGKA
ALV80_RS07180      TNQLNNLVGDYLFDHIDHLKAEMKHPDLVLRIEVRQDAVYISNQLLHGIGGMPVGTAGKA
Lh8105_07215       TNQLNNLVGDYLFDHIDHLKAEMKHPDLVLRIEVRQDAVYISNQLLHGIGGMPVGTAGKA
Lh8627_02745       TNQLNNLVGDYLFDHIDHLKAEMKHPDLVLRIEVRQDAVYISNQLLHGIGGMPVGTAGKA
LBHH_RS07110       TNQLNNLVGDYLFDHIDHLKAEMKHPDLVLRIEVRQDAVYISNQLLHGIGGMPVGTAGKA
TU99_RS04090       TNQLNNLVGDYLFDHIDHLKAEMKHPDLVLRIEVRQDAVYISNQLLHGIGGMPVGTAGKA
LHV_RS04160        TNQLNNLVGDYLFDHIDHLKAEMKHPDLVLRIEVRQDAVYISNQLLHGIGGMPVGTAGKA
Lh22155_07120      TNQLNNLVGDYLFDHIDHLKAEMKHPDLVLRIEVRQDAVYISNQLLHGIGGMPVGTAGKA
HUO_RS08050        TNQLNNLVGDYLFDHIDHLKAEMKHPDLVLRIEVRQDAVYISNQLLHGIGGMPVGTAGKA
LBH_RS03630        TNQLNNLVGDYLFDHIDHLKAEMKHPDLVLRIEVRQDAVYISNQLLHGIGGMPVGTAGKA
                   ************************************************************

LHE_RS15980        VMMLSGGIDSPVASYLAMKRGVDIEMVHFFSPPYTTEKALTKAKELTGILANYAGKINFI
BCM45_RS00460      VMMLSGGIDSPVASYLAMKRGVDIEMVHFFSPPYTTEKALTKAKELTGILANYAGKINFI
R0052_RS06990      VMMLSGGIDSPVASYLAMKRGVDIDMVHFFSPPYTTEKALAKAKELTGILANYAGKINFI
ALV80_RS07180      VMMLSGGIDSPVASYLAMKRGVDIEMVHFFSPPYTTEKALAKAKELTGILANYAGKINFI
Lh8105_07215       VMMLSGGIDSPVASYLAMKRGVDIEMVHFFSPPYTTEKALAKAKELTGILANYAGKINFI
Lh8627_02745       VMMLSGGIDSPVASYLAMKRGVDIEMVHFFSPPYTTEKALAKAKELTGILANYAGKINFI
LBHH_RS07110       VMMLSGGIDSPVASYLAMKRGVDIEMVHFFSPPYTTEKALAKAKELTGILANYAGKINFI
TU99_RS04090       VMMLSGGIDSPVASYLAMKRGVDIEMVHFFSPPYTTEKALAKAKELTGILANYAGKINFI
LHV_RS04160        VMMLSGGIDSPVASYLAMKRGVDIEMVHFFSPPYTTEKALAKAKELTGILANYVGKINFI
Lh22155_07120      VMMLSGGIDSPVASYLAMKRGVDIEMVHFFSPPYTTEKALAKAKELTGILANYVGKINFI
HUO_RS08050        VMMLSGGIDSPVASYLAMKRGVDIEMVHFFSPPYTTEKALAKAKELTGILANYAGKINFI
LBH_RS03630        VMMLSGGIDSPVASYLAMKRGVDIEMVHFFSPPYTTEKALAKAKELTGILANYAGKINFI
                   ************************:***************:************.******

LHE_RS15980        AVPFAEIQETIKEKLPEGYLMTVQRRFMLQLADRIRAKRGGLAIFNGESVGQVASQTLQS
BCM45_RS00460      AVPFAEIQETIKEKLPEGYLMTVQRRFMLQLADRIRAKRGGLAIFNGESVGQVASQTLQS
R0052_RS06990      AVPFAEIQETIKEKLPEGYLMTVQRRFMLQLADRIRAKRGGLAIFNGESVGQVASQTLQS
ALV80_RS07180      AVPFAEIQETIKEKLPEGYLMTVQRRFMLQLADRIRAKRGGLAIFNGESVGQVASQTLQS
Lh8105_07215       AVPFAEIQETIKEKLPEGYLMTVQRRFMLQLADRIRAKRGGLAIFNGESVGQVASQTLQS
Lh8627_02745       AVPFAEIQETIKEKLPEGYLMTVQRRFMLQLADRIRAKRGGLAIFNGESVGQVASQTLQS
LBHH_RS07110       AVPFAEIQETIKEKLPEGYLMTVQRRFMLQLADRIRAKRGGLAIFNGESVGQVASQTLQS
TU99_RS04090       AVPFAEIQETIKEKLPEGYLMTVQRRFMLQLADRIRAKRGGLAIFNGESVGQVASQTLQS
LHV_RS04160        AVPFAEIQETIKEKLPEGYLMTVQRRFMLQLADRIRAKRGGLAIFNGESVGQVASQTLQS
Lh22155_07120      AVPFAEIQETIKEKLPEGYLMTVQRRFMLQLADRIRAKRGGLAIFNGESVGQVASQTLQS
HUO_RS08050        AVPFAEIQETIKEKLPEGYLMTVQRRFMLQLADRIRAKRGGLAIFNGESVGQVASQTLQS
LBH_RS03630        AVPFAEIQETIKEKLPEGYLMTVQRRFMLQLADRIRAKRGGLAIFNGESVGQVASQTLQS
                   ************************************************************

LHE_RS15980        MVAINDVTTTPVIRPVATMDKTEIIKLAEDIGTFDLSIQPFEDCCTIFAPPRPKTKPKLD
BCM45_RS00460      MVAINDVTTTPVIRPVATMDKTEIIKLAEDIGTFDLSIQPFEDCCTIFAPPRPKTKPKLD
R0052_RS06990      MVAINDVTTTPVIRPVATMDKTEIIKLAEDIGTFDLSIQPFEDCCTIFAPPRPKTKPKLD
ALV80_RS07180      MVAINDVTTTPVIRPVATMDKTEIIKLAEDIGTFDLSIQPFEDCCTIFAPPRPKTKPKLD
Lh8105_07215       MVAINDVTTTPVIRPVATMDKTEIIKLAEDIGTFDLSIQPFEDCCTIFAPPRPKTKPKLD
Lh8627_02745       MVAINDVTTTPVIRPVATMDKTEIIKLAEDIGTFDLSIQPFEDCCTIFAPPRPKTKPKLD
LBHH_RS07110       MVAINDVTTTPVIRPVATMDKTEIIKLAEDIGTFDLSIQPFEDCCTIFAPPRPKTKPKLD
TU99_RS04090       MVAINDVTTTPVIRPVATMDKTEIIKLAEDIGTFDLSIQPFEDCCTIFAPPRPKTKPKLD
LHV_RS04160        MVAINDVTTTPVIRPVATMDKTEIIKLAEDIGTFDLSIQPFEDCCTIFAPPRPKTKPKLD
Lh22155_07120      MVAINDVTTTPVIRPVATMDKTEIIKLAEDIGTFDLSIQPFEDCCTIFAPPRPKTKPKLD
HUO_RS08050        MVAINDVTTTPVIRPVATMDKTEIIKLAEDIGTFDLSIQPFEDCCTIFAPPRPKTKPKLD
LBH_RS03630        MVAINDVTTTPVIRPVATMDKTEIIKLAEDIGTFDLSIQPFEDCCTIFAPPRPKTKPKLD
                   ************************************************************

LHE_RS15980        KAREYEARLDVEGLIQRAMDGIEVMPIYPNEKFINDKIEEDQDLL
BCM45_RS00460      KAREYEARLDVEGLIQRAMDGIEVMPIYPNEKFINDKIEEDQDLL
R0052_RS06990      KAREYEARLDVEGLIQRAMDGIEVMPIYPNEKFINDKIEEDQDLL
ALV80_RS07180      KAREYEARLDVEGLIQRAMDGIEVMPIYPNEKFINDKIEEDQDLL
Lh8105_07215       KAREYEARLDVEGLIQRAMDGIEVMPIYPNEKFINDKIEEDQDLL
Lh8627_02745       KAREYEARLDVEGLIQRAMDGIEVMPIYPNEKFINDKIEEDQDLL
LBHH_RS07110       KAREYEARLDVEGLIQRAMDGIEVMPIYPNEKFINDKIEEDQDLL
TU99_RS04090       KAREYEARLDVEGLIQRAMDGIEVMPIYPNEKFINDKIEEDQDLL
LHV_RS04160        KAREYEARLDVEGLIQRAMDGIEVMPIYPNEKFINDKIEEDQDLL
Lh22155_07120      KAREYEARLDVEGLIQRAMDGIEVMPIYPNEKFINDKIEEDQDLL
HUO_RS08050        KAREYEARLDVEGLIQRAMDGIEVMSIYPNEKFINDKIEEDQDLL
LBH_RS03630        KAREYEARLDVEGLIQRAMDGIEVMSIYPNEKFINDKIEEDQDLL
                   *************************.*******************
