# Supplementary material for: Comparative Genomics of Completely Sequenced Lactobacillus helveticus Genomes Provides Insights into Strain-Specific Genes and Resolves Metagenomics Data Down to the Strain Level
Source: Front Microbiol. 2018 Jan 30;9:63. doi: 10.3389/fmicb.2018.00063 (PMC5797582; doi:10.3389/fmicb.2018.00063)
Supplement: Supplementary Data Sheet 2 — Result files of pan-core genome analysis. For descriptions, see Supplementary Table 10. [file DataSheet2.ZIP › HMMs_coreGenome/clw/ALV80_RS07040.clw]

MUSCLE (3.8) multiple sequence alignment


LHE_RS16185        MSIMQASCIALVSSLTLTVIFLPLLIKFMHSHHEGQEIRDEGPKWHQKKSGTPTMGGTIF
BCM45_RS00705      MSIMQASCIALVSSLTLTVIFLPLLIKFMHSHHEGQEIRDEGPKWHQKKSGTPTMGGTIF
LHV_RS04325        MSIMQASCIALVSSLTLTVIFLPLLIKFMHSHHEGQEIRDEGPKWHQKKSGTPTMGGTIF
Lh22155_07010      MSIMQASCIALVSSLTLTVIFLPLLIKFMHSHHEGQEIRDEGPKWHQKKSGTPTMGGTIF
Lh8105_06935       MSIMQASCIALVSSLTLTVIFLPLLIKFMHSHHEGQEIRDEGPKWHQKKSGTPTMGGTIF
Lh8627_02965       MSIMQASCIALVSSLTLTVIFLPLLIKFMHSHHEGQEIRDEGPKWHQKKSGTPTMGGTIF
LBHH_RS06920       MSIMQASCIALVSSLTLTVIFLPLLIKFMHSHHEGQEIRDEGPKWHQKKSGTPTMGGTIF
HUO_RS07765        MSIMQASCIALVSSLTLTVIFLPLLIKFMHSHHEGQEIRDEGPKWHQKKSGTPTMGGTIF
TU99_RS04290       MSIMQASCIALVSSLTLTVIFLPLLIKFMHSHHEGQEIRDEGPKWHQKKSGTPTMGGTIF
LBH_RS03780        MSIMQASCIALVSSLTLTVIFLPLLIKFMHSHHEGQEIRDEGPKWHQKKSGTPTMGGTIF
R0052_RS06845      MSIMQASCIALVSSLILTVTFLPLLIKFMHSHHEGQEIRDEGPKWHQKKSGTPTMGGTIF
ALV80_RS07040      MSIMQASCIALVSSLILTVIFLPLLIKFMHSHHEGQEIRDEGPKWHQKKSGTPTMGGTIF
                   *************** *** ****************************************

LHE_RS16185        VIAAVISVIWVTAWQHSLNKVVWILVISLLGYGIIGFLDDGIKLYYKRNLGLRAWQKLAL
BCM45_RS00705      VIAAVISVIWVTAWQHSLNKVVWILVISLLGYGIIGFLDDGIKLYYKRNLGLRAWQKLAL
LHV_RS04325        VIAAVISVIWVTAWQHSLNKVVWILVISLLGYGIIGFLDDGIKLYYKRNLGLRAWQKLAL
Lh22155_07010      VIAAVISVIWVTAWQHSLNKVVWILVISLLGYGIIGFLDDGIKLYYKRNLGLRAWQKLAL
Lh8105_06935       VIAAVISVIWVTAWQHSLNKVVWILVISLLGYGIIGFLDDGIKLYYKRNLGLRAWQKLAL
Lh8627_02965       VIAAVISVIWVTAWQHSLNKVVWILVISLLGYGIIGFLDDGIKLYYKRNLGLRAWQKLAL
LBHH_RS06920       VIAAVISVIWVTAWQHSLNKVVWILVISLLGYGIIGFLDDGIKLYYKRNLGLRAWQKLAL
HUO_RS07765        VIAAVISVIWVTAWQHSLNKVVWILVISLLGYGIIGFLDDGIKLYYKRNLGLRAWQKLAL
TU99_RS04290       VIAAVISVIWVTAWQHSLNKVVWILVISLLGYGIIGFLDDGIKLYYKRNLGLRAWQKLAL
LBH_RS03780        VIAAVISVIWVTAWQHSLNKVVWILVISLLGYGIIGFLDDGIKLYYKRNLGLRAWQKLAL
R0052_RS06845      VIAAVISVIWVTAWQHSLNKVVWILVISLLGYGIIGFLDDGIKLYYKRNLGLRAWQKLAL
ALV80_RS07040      VIAAVISVIWVTAWQHSLNKVVWILVISLLGYGIIGFLDDGIKLYYKRNLGLRAWQKLAL
                   ************************************************************

LHE_RS16185        QIIIAVVIVLIASSDHFNFGLYIPFAGVVHSVALFVIFIIFWLVGFSNAVNLSDGLDGLA
BCM45_RS00705      QIIIAVVIVLIASSDHFNFGLYIPFAGVVHSVALFVIFIIFWLVGFSNAVNLSDGLDGLA
LHV_RS04325        QIIIAVVIVLIASSDHFNFGLYIPFAGVVHSVALFVIFIIFWLVGFSNAVNLSDGLDGLA
Lh22155_07010      QIIIAVVIVLIASSDHFNFGLYIPFAGVVHSVALFVIFIIFWLVGFSNAVNLSDGLDGLA
Lh8105_06935       QIIIAVVIVLIASSDHFNFGLYIPFAGVVHSVALFVIFIIFWLVGFSNAVNLSDGLDGLA
Lh8627_02965       QIIIAVVIVLIASSDHFNFGLYIPFAGVVHSVALFVIFIIFWLVGFSNAVNLSDGLDGLA
LBHH_RS06920       QIIIAVVIVLIASSDHFNFGLYIPFAGVVHSVALFVIFIIFWLVGFSNAVNLSDGLDGLA
HUO_RS07765        QIIIAVVIVLIASSDHFNFGLYIPFAGVVHSVALFVIFIIFWLVGFSNAVNLSDGLDGLA
TU99_RS04290       QIIIAVVIVLIASSDHFNFGLYIPFAGVVHSVALFVIFIIFWLVGFSNAVNLSDGLDGLA
LBH_RS03780        QIIIAVVIVLIASSDHFNFGLYIPFAEVVHSVALFVIFIIFWLVGFSNAVNLSDGLDGLA
R0052_RS06845      QIIIAVVIVLIASSDHFNFGLYIPFAGVVHSVALFVIFIIFWLVGFSNAVNLSDGLDGLA
ALV80_RS07040      QIIIAVVIVLIASSDHFNFGLYIPFAGVVHSVALFVIFIIFWLVGFSNAVNLSDGLDGLA
                   ************************** *********************************

LHE_RS16185        TGLSVVAYGTYAYIAFKQKNFAILAFCMSVIGGLIAFFIFNHKPAKIFMGDAGSLALGGG
BCM45_RS00705      TGLSVVAYGTYAYIAFKQKNFAILAFCMSVIGGLIAFFIFNHKPAKIFMGDAGSLALGGG
LHV_RS04325        TGLSVVAYGTYAYIAFKQKNFAILAFCMSVIGGLIAFFIFNHKPAKIFMGDAGSLALGGG
Lh22155_07010      TGLSVVAYGTYAYIAFKQKNFAILAFCMSVIGGLIAFFIFNHKPAKIFMGDAGSLALGGG
Lh8105_06935       TGLSVVAYGTYAYIAFKQKNFAILAFCMSVIGGLIAFFIFNHKPAKIFMGDAGSLALGGG
Lh8627_02965       TGLSVVAYGTYAYIAFKQKNFAILAFCMSVIGGLIAFFIFNHKPAKIFMGDAGSLALGGG
LBHH_RS06920       TGLSVVAYGTYAYIAFKQKNFAILAFCMSVIGGLIAFFIFNHKPAKIFMGDAGSLALGGG
HUO_RS07765        TGLSVVAYGTYAYIAFKQKNFAILAFCMSVIGGLIAFFIFNHKPAKIFMGDAGSLALGGG
TU99_RS04290       TGLSVVAYGTYAYIAFKQKNFAILAFCMSVIGGLIAFFIFNHKPAKIFMGDAGSLALGGG
LBH_RS03780        TGLSVVAYGTYAYIAFKQKNFAILAFCMSVIGGLIAFFIFNHKPAKIFMGDAGSLALGGG
R0052_RS06845      TGLSVVAYGTYAYIAFKQKNFAILAFCMSVIGGLIAFFIFNHKPAKIFMGDAGSLALGGG
ALV80_RS07040      TGLSVVAYGTYAYIAFKQKNFAILAFCMSVIGGLIAFFIFNHKPAKIFMGDAGSLALGGG
                   ************************************************************

LHE_RS16185        LATVSIMLNRPWSLLLVGIVFVCETASVIMQVISFQTTGKRIFKMTPIHHHFEMLGWSEW
BCM45_RS00705      LATVSIMLNRPWSLLLVGIVFVCETASVIMQVISFQTTGKRIFKMTPIHHHFEMLGWSEW
LHV_RS04325        LATVSIMLNRPWSLLLVGIVFVCETASVIMQVISFQTTGKRIFKMTPIHHHFEMLGWSEW
Lh22155_07010      LATVSIMLNRPWSLLLVGIVFVCETASVIMQVISFQTTGKRIFKMTPIHHHFEMLGWSEW
Lh8105_06935       LATVSIMLNRPWSLLLVGIVFVCETASVIMQVISFQTTGKRIFKMTPIHHHFEMLGWSEW
Lh8627_02965       LATVSIMLNRPWSLLLVGIVFVCETASVIMQVISFQTTGKRIFKMTPIHHHFEMLGWSEW
LBHH_RS06920       LATVSIMLNRPWSLLLVGIVFVCETASVIMQVISFQTTGKRIFKMTPIHHHFEMLGWSEW
HUO_RS07765        LATVSIMLNRPWSLLLVGIVFVCETASVIMQVISFQTTGKRIFKMTPIHHHFEMLGWSEW
TU99_RS04290       LATVSIMLNRPWSLLLVGIVFVCETASVIMQVISFQTTGKRIFKMTPIHHHFEMLGWSEW
LBH_RS03780        LATVSIMLNRPWSLLLVGIVFVCETASVIMQVISFQTTGKRIFKMTPIHHHFEMLGWSEW
R0052_RS06845      LATVSIMLNRPWSLLLVGIVFVCETTSVIMQVISFQTTGKRIFKMTPIHHHFEMLGWSEW
ALV80_RS07040      LATVSIMLNRPWSLLLVGIVFVCETTSVIMQVISFQTTGKRIFKMTPIHHHFEMLGWSEW
                   *************************:**********************************

LHE_RS16185        KVDIVFWIVGLVGSILYLAI--
BCM45_RS00705      KVDIVFWIVGLVGSILYLAIWG
LHV_RS04325        KVDIVFWIVGLVGSILYLAIWG
Lh22155_07010      KVDIVFWIVGLVGSILYLAIWG
Lh8105_06935       KVDIVFWIVGLVGSILYLAIWG
Lh8627_02965       KVDIVFWIVGLVGSILYLAIWG
LBHH_RS06920       KVDIVFWIVGLVGSILYLAIWG
HUO_RS07765        KVDIVFWIVGLVGSILYLAIWG
TU99_RS04290       KVDIVFWIVGLVGSILYLAIWG
LBH_RS03780        KVDIVFWIVGLVGSILYLAIWG
R0052_RS06845      KVDIVFWIVGLVGSILYLAIWG
ALV80_RS07040      KVDIVFWIVGLVGSILYLAIWG
                   ********************  
