# Supplementary material for: Comparative Genomics of Completely Sequenced Lactobacillus helveticus Genomes Provides Insights into Strain-Specific Genes and Resolves Metagenomics Data Down to the Strain Level
Source: Front Microbiol. 2018 Jan 30;9:63. doi: 10.3389/fmicb.2018.00063 (PMC5797582; doi:10.3389/fmicb.2018.00063)
Supplement: Supplementary Data Sheet 2 — Result files of pan-core genome analysis. For descriptions, see Supplementary Table 10. [file DataSheet2.ZIP › HMMs_coreGenome/clw/HUO_RS01815.clw]

MUSCLE (3.8) multiple sequence alignment


R0052_RS00815      MTKKFTPILLGSDINVYGMARSFNEAYGIKVKALADVQLAATRYSSIVDVELHHGFSSDP
BCM45_RS06420      MTKKFTPILLGSDINVYGMARSFNEAYGIKVKALADVQLAATRYSSIVDVELHHGFSSDP
LBHH_RS00860       MTKKFTPILLGSDINVYGMARSFNEAYGIKVKALADVQLAATRYSSIVDVELHHGFSSDP
Lh8627_08600       MTKKFTPILLGSDINVYGMARSFNEAYGIKVKALADVQLAATRYSSIVDVELHHGFSSDP
HUO_RS01815        MTKKFTPILLGSDINVYGMARSFNEAYGIKVKALADVQLAATRYSSIVDVELHHGFSSDP
ALV80_RS00880      MTKKFTPILLGSDINVYGMARSFNEAYGIKVKALADVQLAATRYSSIVDVELHHGFSSDP
LHE_RS12295        MTKKFTPILLGSDINVYGMARSFNEAYGIKVKALADVQLAATRYSSIVDVELHHGFSSDP
LHV_RS00825        MTKKFTPILLGSDINVYGMARSFNEAYGIKVKALADVQLAATRYSSIVDVELHHGFSSDP
Lh22155_00925      MTKKFTPILLGSDINVYGMARSFNEAYGIKVKALADVQLAATRYSSIVDVELHHGFSSDP
Lh8105_00855       MTKKFTPILLGSDINVYGMARSFNEAYGIKVKALADVQLAATRYSSIVDVELHHGFSSDP
LBH_RS00740        MTKKFTPILLGSDINVYGMARSFNEAYGIKVKALADVQLAATRYSSIVDVELHHGFSSDP
TU99_RS00815       MTKKFTPILLGSDINVYGMARSFNEAYGIKVKALADVQLAATRYSSIVDVELHHGFSSDP
                   ************************************************************

R0052_RS00815      TFMDVMHKKMEEYKNHEEPVILIACGDGYAELLAKHKEELSKVFIVPYIDYDLLEVLISK
BCM45_RS06420      TFMDVMHKKMEEYKNHEEPVILIACGDGYAELLAKHKEELSKVFIVPYIDYDLLEVLISK
LBHH_RS00860       TFMDVMHKKMEEYKNHEEPVILIACGDGYAELLAKHKEELSKVFIVPYIDYDLLEVLISK
Lh8627_08600       TFMDVMHKKMEEYKNHEEPVILIACGDGYAELLAKHKEELSKVFIVPYIDYDLLEVLISK
HUO_RS01815        TFMDVMHKKMEEYKNHEEPVILIACGDGYAELLAKHKEELSKVFIVPYIDYDLLEVLISK
ALV80_RS00880      TFMDVMHKKMEEYKNHEEPVILIACGDGYAELLAKHKEELSKVFIVPYIDYDLLEVLISK
LHE_RS12295        TFMDVMHKKMEEYKNHEEPVILIACGDGYAELLAKHKEELSKVFIVPYIDYDLLEVLISK
LHV_RS00825        TFMDVMHKKMEEYKNHEEPVILIACGDGYAELLAKHKEELSKVFIVPYIDYDLLEVLISK
Lh22155_00925      TFMDVMHKKMEEYKNHEEPVILIACGDGYAELLAKHKEELSKVFIVPYIDYDLLEVLISK
Lh8105_00855       TFMDVMHKKMEEYKNHEEPVILIACGDGYAELLAKHKEELSKVFIVPYIDYDLLEVLISK
LBH_RS00740        TFMDVMHKKMEEYKNHEEPVILIACGDGYAELLAKHKEELSKVFIVPYIDYDLLEVLISK
TU99_RS00815       TFMDVMHKKMEEYKNHEEPVILIACGDGYAELLAKHKEELSKVFIVPYIDYDLLEVLISK
                   ************************************************************

R0052_RS00815      EGFYKTAEEYGLPYPRTKIITMDDYKSEKYLDVPFDFPVELKPEDPVSWLKCQFEGRKKT
BCM45_RS06420      EGFYKTAEEYGLPYPKTKIITMDDYKSEKYLDVPFDFPVELKPEDPVSWLKCQFEGRKKT
LBHH_RS00860       EGFYKTAEEYGLPYPKTKIITMDDYKSEKYLDVPFDFPVELKPEDPVSWLKCQFEGRKKT
Lh8627_08600       EGFYKTAEEYGLPYPKTKIITMDDYKSEKYLDVPFDFPVELKPEDPVSWLKCQFEGRKKT
HUO_RS01815        EGFYKTAEEYGLPYPKTKIITMDDYKSEKYLYVPFDFPVELKPEDPVSWLKCQFEGRKKT
ALV80_RS00880      EGFYKTAEEYGLPYPKTKIITMDDYKSEKYLDVPFDFPVELKPEDPVSWLKCQFEGRKKT
LHE_RS12295        EGFYKTAEEYGLPYPKTKIITMDDYKSEKYLDVPFDFPVELKPEDPVSWLKCQFEGRKKT
LHV_RS00825        EGFYKTAEEYGLPYPKTKIITMDDYKSEKYLDVPFDFPVELKPEDPVSWLKCQFEGRKKT
Lh22155_00925      EGFYKTAEEYGLPYPKTKIITMDDYKSEKYLDVPFDFPVELKPEDPVSWLKCQFEGRKKT
Lh8105_00855       EGFYKTAEEYGLPYPKTKIITMDDYKSEKYLDVPFDFPVELKPEDPVSWLKCQFEGRKKT
LBH_RS00740        EGFYKTAEEYGLPYPKTKIITMDDYKSEKYLDVPFDFPVELKPEDPVSWLKCQFEGRKKT
TU99_RS00815       EGFYKTAEEYGLPYPKTKIITMDDYKSEKYLDVPFDFPVELKPEDPVSWLKCQFEGRKKT
                   ***************.*************** ****************************

R0052_RS00815      FAIQDKAEFKDIVTKIYTHGYKADLILQDFIPGDDSNMRTLNAYVDKNHQVKMMCLGHPL
BCM45_RS06420      FAIQDKAEFKDIVTKIYTHGYKADLILQDFIPGDDSNMRTLNAYVDKNHQVKMMCLGHPL
LBHH_RS00860       FAIQDKAEFKDIGTKIYTHGYKADLILQDFIPGDDSNMRTLNAYVDKNHQVKMMCLGHPL
Lh8627_08600       FAIQDKAEFKDIVTKIYTHGYKADLILQDFIPGDDSNMRTLNAYVDKNHQVKMICLGHPL
HUO_RS01815        FAIQDKAEFKDIVTKIYTHGYKADLILQDFIPGDDSNMRTLNAYVDKNHQVKMMCLGHPL
ALV80_RS00880      FAIQDKAEFKDIVTKIYTHGYKADLILQDFIPGDDSNMRTLNAYVDKNHQVKMMCLGHPL
LHE_RS12295        FAIQDKAEFKDIVTKIYTHGYKADLILQDFIPGDDSNMRTLNAYVDKNHQVKMMCLGHPL
LHV_RS00825        FAIQDKAEFKDIVTKIYTHGYKADLILQDFIPGDDSNMRTLNAYVDKNHQVKMMCLGHPL
Lh22155_00925      FAIQDKAEFKDIVTKIYTHGYKADLILQDFIPGDDSNMRTLNAYVDKNHQVKMMCLGHPL
Lh8105_00855       FAIQDKAEFKDIVTKIYTHGYKADLILQDFIPGDDSNMRTLNAYVDKNHQVKMMCLGHPL
LBH_RS00740        FAIQDKAEFKDIVTKIYTHGYKADLILQDFIPGDDSNMRTLNAYVDKNHQVKMMCLGHPL
TU99_RS00815       FAIQDKAEFKDIVTKIYTHGYKADLILQDFIPGDDSNMRTLNAYVDKNHQVKMMCLGHPL
                   ************ ****************************************:******

R0052_RS00815      LEDPTPQSIGNYMAILPEYNEKLYEQVQQFLEKLNYTGMANFDIKYDPRDGEFKFFEINL
BCM45_RS06420      LEDPTPQSIGNYMAILPEYNEKLYEQVQQFLEKLNYTGMANFDIKYDPRDGEFKFFEINL
LBHH_RS00860       LEDPTPQSIGNYMAILPEYNEKLYEQVQQFLEKLNYTGMANFDIKYDPRDGEFKFFEINL
Lh8627_08600       LEDPTPQSIGNYMAILPEYNEKLYEQVQQFLEKLNYTGMANFDIKYDPRDGEFKFFEINL
HUO_RS01815        LEDPTPQSIGNYMAILPEYNEKLYEQVQQFLEKLNYTGMANFDIKYDPRDGEFKFFEINL
ALV80_RS00880      LEDPTPQSIGNYMAILPEYNEKLYEQVQQFLEKLNYTGMANFDIKYDPRDGEFKFFEINL
LHE_RS12295        LEDPTPQSIGNYMAILPEYNEKLYEQVQQFLEKLNYTGMANFDIKYDPRDGEFKFFEINL
LHV_RS00825        LEDPTPQSIGNYMAILPEYNEKLYEQVQQFLEKLNYTGMANFDIKYDPRDGEFKFFEINL
Lh22155_00925      LEDPTPQSIGNYMAILPEYNEKLYEQVQQFLEKLNYTGMANFDIKYDPRDGEFKFFEINL
Lh8105_00855       LEDPTPQSIGNYMAILPEYNEKLYEQVQQFLEKLNYTGMANFDIKYDPRDGEFKFFEINL
LBH_RS00740        LEDPTPQSIGNYMAILPEYNEKLYEQVQQFLEKLNYTGMANFDIKYDPRDGEFKFFEINL
TU99_RS00815       LEDPTPQSIGNYMAILPEYNEKLYEQVQQFLEKLNYTGMANFDIKYDPRDGEFKFFEINL
                   ************************************************************

R0052_RS00815      RQGRSSFYVTLNGYNLAKWYIDDYVEDALKDKETIYGNKLESKYKLWLGVPKKIFNEYAF
BCM45_RS06420      RQGRSSFYVTLNGYNLAKWYIDDYVEDALKDKETIYGNKLESKYKLWLGVPKKIFNEYAF
LBHH_RS00860       RQGRSSFYVTLNGYNLAKWYIDDYVEDALKDKETIYGNKLESKYKLWLGVPKKIFNEYAF
Lh8627_08600       RQGRSSFYVTLNGYNLAKWYIDDYVEDALKDKETIYGNKLESKYKLWLGVPKKIFNEYAF
HUO_RS01815        RQGRSSFYVTLNGYNLAKWYIDDYVEDALKDKETIYGNKLESKYKLWLGVPKKIFNEYAF
ALV80_RS00880      RQGRSSFYVTLNGYNLAKWYIDDYVEDALKDKETIYGNKLESKYKLWLGVPKKIFNEYAF
LHE_RS12295        RQGRSSFYVTLNGYNLAKWYIDDYVEDALKDKETIYGNKLESKYKLWLGVPKKIFNEYAF
LHV_RS00825        RQGRSSFYVTLNGYNLAKWYIDDYVEDALKDKETIYGNKLESKYKLWLGVPKKIFNEYAF
Lh22155_00925      RQGRSSFYVTLNGYNLAKWYIDDYVEDALKDKETIYGNKLESKYKLWLGVPKKIFNEYAF
Lh8105_00855       RQGRSSFYVTLNGYNLAKWYIDDYVEDALKDKETIYGNKLESKYKLWLGVPKKIFNEYAF
LBH_RS00740        RQGRSSFYVTLNGYNLAKWYIDDYVEDALKDKETIYGNKLESKYKLWLGVPKKIFNEYAF
TU99_RS00815       RQGRSSFYVTLNGYNLAKWYIDDYVEDALKDKETIYGNKLESKYKLWLGVPKKIFNEYAF
                   ************************************************************

R0052_RS00815      ENEYKDKADELIREGRYGTTVFYDKDKSFKRWLLMKYMFHNYYKRYKTYYEVNKGKIFKE
BCM45_RS06420      ENEYKDKADVLIREGRYGTTVFYDKDKSFKRWLLMKYMFHNYYKRYKTYYEVNKGKIFKE
LBHH_RS00860       ENEYKDKADELIREGRYGTTVFYDKDKSFKRWLLMKYMFHNYYKRYKTYYEVNKGKIFKE
Lh8627_08600       ENEYKDKADELIREGRYGTTVFYDKDKSFKRWLLMKYMFHNYYKRYKTYYEVNKGKIFKE
HUO_RS01815        ENEYKDKADELIREGRYGTTVFYDKDKSFKRWLLMKYMFHNYYKRYKTYYEVNKGKIFKE
ALV80_RS00880      ENEYKDKADELIREGRYGTTVFYDKDKSFKRWLLMKYMFHNYYKRYKTYYEVNKGKIFKE
LHE_RS12295        ENEYKDKADELIREGRYGTTVFYDKDKSFKRWLLMKYMFHNYYKRYKTYYEVNKGKIFKE
LHV_RS00825        ENEYKDKADELIREGRYGTTVFYDKDKSFKRWLLMKYMFHNYYKRYKTYYEVNKGKIFKE
Lh22155_00925      ENEYKDKADELIREGRYGTTVFYDKDKSFKRWLLMKYMFHNYYKRYKTYYEVNKGKIFKE
Lh8105_00855       ENEYKDKADELIREGRYGTTVFYDKDKSFKRWLLMKYMFHNYYKRYKTYYEVNKGKIFKE
LBH_RS00740        ENEYKDKADELIREGRYGTTVFYDKDKSFKRWLLMKYMFHNYYKRYKTYYEVNKGKIFKE
TU99_RS00815       ENEYKDKADELIREGRYGTTVFYDKDKSFKRWLLMKYMFHNYYKRYKTYYEVNKGKIFKE
                   ********* **************************************************

R0052_RS00815      ENAKLDK-
BCM45_RS06420      ENAKLDK-
LBHH_RS00860       ENAKLDK-
Lh8627_08600       ENAKLDKE
HUO_RS01815        ENAKLDKE
ALV80_RS00880      ENAKLDK-
LHE_RS12295        ENAKLDKE
LHV_RS00825        ENAKLDK-
Lh22155_00925      ENAKLDK-
Lh8105_00855       ENAKLDK-
LBH_RS00740        ENAKLDKE
TU99_RS00815       ENAKLDKE
                   ******* 
