# Supplementary material for: Comparative Genomics of Completely Sequenced Lactobacillus helveticus Genomes Provides Insights into Strain-Specific Genes and Resolves Metagenomics Data Down to the Strain Level
Source: Front Microbiol. 2018 Jan 30;9:63. doi: 10.3389/fmicb.2018.00063 (PMC5797582; doi:10.3389/fmicb.2018.00063)
Supplement: Supplementary Data Sheet 2 — Result files of pan-core genome analysis. For descriptions, see Supplementary Table 10. [file DataSheet2.ZIP › HMMs_coreGenome/clw/BCM45_RS01705.clw]

MUSCLE (3.8) multiple sequence alignment


TU99_RS05545       MNPEKILKQTFGYSSFRPGQKKVIDLILNRKNVLAVMPTGAGKSLCYQVPALMNEGVTLV
R0052_RS05845      MNPEKILKQTFGYSSFRPGQKKVIDLILNRKNVLAVMPTGAGKSLCYQVPALMNEGVTLV
LHV_RS05465        MNPEKILKQTFGYSSFRPGQKKVIDLILNRKNVLAVMPTGAGKSLCYQVPALMNEGVTLV
Lh22155_05910      MNPEKILKQTFGYSSFRPGQKKVIDLILNRKNVLAVMPTGAGKSLCYQVPALMNEGVTLV
Lh8627_04030       MNPEKILKQTFGYSSFRPGQKKVIDLILNRKNVLAVMPTGAGKSLCYQVPALMNEGVTLV
ALV80_RS06070      MNPEKILKQTFGYSSFRPGQKKVIDLILNRKNVLAVMPTGAGKSLCYQVPALMNEGVTLV
LBHH_RS05960       MNPEKILKQTFGYSSFRPGQKKVIDLILNRKNVLAVMPTGAGKSLCYQVPALMNEGVTLV
LHE_RS17270        MNPEKILKQTFGYSSFRPGQKKVIDLILNRKNVLAVMPTGAGKSLCYQVPALMNEGVTLV
BCM45_RS01705      MNPEKILKQTFGYSSFRPGQKKVIDLILNRKNVLAVMPTGAGKSLCYQVPALMNEGVTLV
Lh8105_05850       MNPEKILKQTFGYSSFRPGQKKVIDLILNRKNVLAVMPTGAGKSLCYQVPALMNEGVTLV
LBH_RS04755        MNPEKILKQTFGYSSFRPGQKKVIDLILNRKNVLAVMPTGAGKSLCYQVPALMNEGVTLV
HUO_RS06735        MNPEKILKQTFGYSSFRPGQKKVIDLILNRKNVLAVMPTGAGKSLCYQVPALMNEGVTLV
                   ************************************************************

TU99_RS05545       ISPLISLMKDQIDSLKQNGINAAALNSTTPQEEVNPILRQAYEGKIKLIYITPERLAMDY
R0052_RS05845      ISPLISLMKDQIDSLKQNGINAAALNSTTPQEEVNPILRQAYEGKIKLIYITPERLAMDY
LHV_RS05465        ISPLISLMKDQIDSLKQNGINAAALNSTTLQEEVNPILRQAYEGKIKLIYITPERLAMDY
Lh22155_05910      ISPLISLMKDQIDSLKQNGINAAALNSTTLQEEVNPILRQAYEGKIKLIYITPERLAMDY
Lh8627_04030       ISPLISLMKDQIDSLKQNGINAAALNSTTPQEEVNPILRQAYEGKIKLIYITPERLAMDY
ALV80_RS06070      ISPLISLMKDQIDSLKQNGINAAALNSTTPQEEVNPILRQAYEGKIKLIYITPERLAMDY
LBHH_RS05960       ISPLISLMKDQIDSLKQNGINAAALNSTTPQEEVNPILRQAYEGKIKLIYITPERLAMDY
LHE_RS17270        ISPLISLMKDQIDSLKQNGINAAALNSTTPQEEVNPILRQAYEGKIKLIYITPERLAMDY
BCM45_RS01705      ISPLISLMKDQIDSLKQNGINAAALNSTTPQEEVNPILRQAYEGKIKLIYITPERLAMDY
Lh8105_05850       ISPLISLMKDQIDSLKQNGINAAALNSTTPQEEVNPILRQAYEGKIKLIYITPERLAMDY
LBH_RS04755        ISPLISLMKDQIDSLKQNGINAAALNSTTPQEEVNPILRQAYEGKIKLIYITPERLAMDY
HUO_RS06735        ISPLISLMKDQIDSLKQNGINAAALNSTTPQEEVNPILRQAYEGKIKLIYITPERLAMDY
                   ***************************** ******************************

TU99_RS05545       FRYQLNFLDVDLVAVDEAHCISQWGHDFRPAYRQIFEGINSLKSKPTILALTATATPAVQ
R0052_RS05845      FRYQLNFLDVDLVAVDEAHCISQWGHDFRPAYRQIFEGINSLKSKPTILALTATATPAVQ
LHV_RS05465        FRYQLNFLDVDLVAVDEAHCISQWGHDFRPAYRQIFEGINSLKSKPTILALTATATPAVQ
Lh22155_05910      FRYQLNFLDVDLVAVDEAHCISQWGHDFRPAYRQIFEGINSLKSKPTILALTATATPAVQ
Lh8627_04030       FRYQLNFLDVDLVAVDEAHCISQWGHDFRPAYRQIFEGINSLKSKPTILALTATATPAVQ
ALV80_RS06070      FRYQLNFLDVDLVAVDEAHCISQWGHDFRPAYRQIFEGINSLKSKPTILALTATATPAVQ
LBHH_RS05960       FRYQLNFLDVDLVAVDEAHCISQWGHDFRPAYRQIFEGINSLKSKPTILALTATATPAVQ
LHE_RS17270        FRYQLNFLDVDLVAVDEAHCISQWGHDFRPAYRQIFEGINSLKSKPTILALTATATPAVQ
BCM45_RS01705      FRYQLNFLDVDLVAVDEAHCISQWGHDFRPAYRQIFEGINSLKSKPTILALTATATPAVQ
Lh8105_05850       FRYQLNFLDVDLVAVDEAHCISQWGHDFRPAYRQIFEGINSLKSKPTILALTATATPAVQ
LBH_RS04755        FRYQLNFLDVDLVAVDEAHCISQWGHDFRPAYRQIFEGINSLKSKPTILALTATATPAVQ
HUO_RS06735        FRYQLNFLDVDLVAVDEAHCISQWGHDFRPAYRQIFEGINSLKSKPTILALTATATPAVQ
                   ************************************************************

TU99_RS05545       DDIGQQLNIPQENFIITSFARPNISFKVVNSPQNTQLYIAQYIKAHPDDAGIIYTNTRKK
R0052_RS05845      DDIGQQLNIPQENFIVTSFARPNISFKVVNSPQNTQLYIAQYIKAHPDDAGIIYTNTRKK
LHV_RS05465        DDIGQQLNIPQENFIITSFARPNISFKVVNSPQNTHLYIAQYIKAHPDDAGIIYTNTRKK
Lh22155_05910      DDIGQQLNIPQENFIITSFARPNISFKVVNSPQNTHLYIAQYIKAHPDDAGIIYTNTRKK
Lh8627_04030       DDIGQQLNIPQENFIITSFARPNISFKVVNSPQNIQLYIAQYIKAHPDDAGIIYTNTRKK
ALV80_RS06070      DDIGQQLNIPQENFIITSFARPNISFKVVNSPQNTQLYIAQYIKAHPDDAGIIYTNTRKK
LBHH_RS05960       DDIGQQLNIPQENFIITSFARPNISFKVVNSPQNTQLYIAQYIKAHPDDAGIIYTNTRKK
LHE_RS17270        DDIGQQLNIPQENFIITSFARPNISFKVVNSPQNTQLYIAQYIKAHPDDAGIIYTNTRKK
BCM45_RS01705      DDIGQQLNIPQENFIITSFARPNISFKVVNSPQNTQLYIAQYIKAHPDDAGIIYTNTRKK
Lh8105_05850       DDIGQQLNIPQENFIITSFARPNISFKVVNSPQNTQLYIAQYIKAHPDDAGIIYTNTRKK
LBH_RS04755        DDIGQQLNIPQENFIITSFARPNISFKVVNSPQNTQLYIAQYIKAHPDDAGIIYTNTRKK
HUO_RS06735        DDIGQQLNIPQENFIITSFARPNISFKVVNSPQNTQLYIAQYIKAHPDDAGIIYTNTRKK
                   ***************:****************** :************************

TU99_RS05545       VESLTDYLAKKGISVGAYHGGMDAKERSQIQEAFQFDEFQVIVATNAFGMGIDKSNVRFV
R0052_RS05845      VESLTDYLAKKGISVGAYHGGMDAKERSQIQEAFQFDEFQVIVATNAFGMGIDKSNVRFV
LHV_RS05465        VESLTDYLAKKGISVGAYHGGMDAKERSQIQEAFQFDEFQVIVATNAFGMGIDKSNVRFV
Lh22155_05910      VESLTDYLAKKGISVGAYHGGMDAKERSQIQEAFQFDEFQVIVATNAFGMGIDKSNVRFV
Lh8627_04030       VESLTDYLAKKGISVGAYHGGMDAKERSQIQEAFQFDEFQVIVATNAFGMGIDKSNVRFV
ALV80_RS06070      VESLTDYLAKKGISVGAYHGGMDAKERSQIQEAFQFDEFQVIVATNAFGMGIDKSNVRFV
LBHH_RS05960       VESLTDYLAKKGISVGAYHGGMDAKERSQIQEAFQFDEFQVIVATNAFGMGIDKSNVRFV
LHE_RS17270        VESLTDYLAKKGISVGAYHGGMDAKERSQIQEAFQFDEFQVIVATNAFGMGIDKSNVRFV
BCM45_RS01705      VESLTDYLAKKGISVGAYHGGMDAKERSQIQEAFQFDEFQVIVATNAFGMGIDKSNVRFV
Lh8105_05850       VESLTDYLAKKGISVGAYHGGMDAKERSQIQEAFQFDEFQVIVATNAFGMGIDKSNVRFV
LBH_RS04755        VESLTDYLAKKGISVGAYHGGMDAKERSQIQEAFQFDEFQVIVATNAFGMGIDKSNVRFV
HUO_RS06735        VESLTDYLAKKGISVGAYHGGMDAKERSQIQEAFQFDEFQVIVATNAFGMGIDKSNVRFV
                   ************************************************************

TU99_RS05545       VHASSARNIESYYQEAGRAGRDGEESEAVMIYYPGDLHQYRYFIEESDADQKYKELQYQK
R0052_RS05845      VHASSARNIESYYQEAGRAGRDGEESEAVMIYHPGDLHQYRYFIEESDADQKYKELQYQK
LHV_RS05465        VHASSARNIESYYQEAGRAGRDGEESEAVMIYHPGDLHQYRYFIEESDADQKYKELQYQK
Lh22155_05910      VHASSARNIESYYQEAGRAGRDGEESEAVMIYHPGDLHQYRYFIEESDADQKYKELQYQK
Lh8627_04030       VHASSARNIESYYQEAGRAGRDGEESEAVMIYHPGDLHQYRYFIEESDADQKYKELQYQK
ALV80_RS06070      VHASSARNIESYYQEAGRAGRDGEESEAVMIYHPGDLHQYRYFIEESDADQKYKELQYQK
LBHH_RS05960       VHASSARNIESYYQEAGRAGRDGEESEAVMIYHPGDLHQYRYFIEESDADQKYKELQYQK
LHE_RS17270        VHASSARNIESYYQEAGRAGRDGEESEAVMIYHPGDLHQYRYFIEESDADQKYKELQYQK
BCM45_RS01705      VHASSARNIESYYQEAGRAGRDGEESEAVMIYHPGDLHQYRYFIEESDADQKYKELQYQK
Lh8105_05850       VHASSARNIESYYQEAGRAGRDGEESEAVMIYHPGDLHQYRYFIEESDADQKYKELQYQK
LBH_RS04755        VHASSARNIESYYQEAGRAGRDGEESEAVMIYHPGDLHQYRYFIEESDADQKYKELQYQK
HUO_RS06735        VHASSARNIESYYQEAGRAGRDGEESEAVMIYHPGDLHQYRYFIEESDADQKYKELQYQK
                   ********************************:***************************

TU99_RS05545       LQAITDYVNTGECLQQFIVRYFGQDCPPCGKCSNCLNQGDLKDITTDAQKVIALVYELDG
R0052_RS05845      LQAITDYVNTGECLQQFIVRYFGQDCPPCGKCSNCLNQGDLKNITTDAQKVIALVYELDG
LHV_RS05465        LQAITDYVNTGECLQQFIVRYFGQDCPPCGKCSNCLNQGDLKDITTDAQKVIALVYELDG
Lh22155_05910      LQAITDYVNTGECLQQFIVRYFGQDCPPCGKCSNCLNQGDLKDITTDAQKVIALVYELDG
Lh8627_04030       LQAITDYVNTGECLQQFIVRYFGQDCPPCGKCSNCLNQGDLKDITTDAQKVIALVYELDG
ALV80_RS06070      LQAITDYVNTGECLQQFIVRYFGQDCPPCGKCSNCLNQGDLKNITTDAQKVIALVYELDG
LBHH_RS05960       LQAITDYVNTGECLQQFIVRYFGQDCPPCGKCSNCLNQGDLKNITTDAQKVIALVYELDG
LHE_RS17270        LQAITDYVNTGECLQQFIVRYFGQDCPPCGKCSNCLNQGDLKDITTDAQKVIALVYELDG
BCM45_RS01705      LQAITDYVNTGECLQQFIVRYFGQDCPPCGKCSNCLNQGDLKDITTDAQKVIALVYELDG
Lh8105_05850       LQAITDYVNTGECLQQFIVRYFGQDCPPCGKCSNCLNQGDLKDITTDAQKVIALVYELDG
LBH_RS04755        LQAITDYVNTGECLQQFIVRYFGQDCPPCGKCSNCLNQGDLKDITTDAQKVIALVYELDG
HUO_RS06735        LQAITDYVNTGECLQQFIVRYFGQDCPPCGKCSNCLNQGDLKDITTDAQKVIALVYELDG
                   ******************************************:*****************

TU99_RS05545       RFGKNIVAQCLVGSTSQRMQEIHADQYEHFNSLKISQKEAVSLIDYLIASGYLKIEGIKY
R0052_RS05845      RFGKNIVAQCLVGSTSQRMQEIHADQYEHFNSLKISQKEAVSLIDYLIASGYLKIEGIKY
LHV_RS05465        RFGKNIVAQCLVGSTSQRMQEIHADQYEHFNSLKISQKEAVSLIDYLIASGYLKIEGIKY
Lh22155_05910      RFGKNIVAQCLVGSTSQRMQEIHADQYEHFNSLKISQKEAVSLIDYLIASGYLKIEGIKY
Lh8627_04030       RFGKNIVAQCLVGSTSQRMQEIHADQYEHFNSLKISQKEAVSLIDYLIASGYLKIEGIKY
ALV80_RS06070      RFGKNIVAQCLVGSTSQRMQEIHADQYEHFNSLKISQKEAVSLIDYLIASGYLKIEGIKY
LBHH_RS05960       RFGKNIVAQCLVGSTSQRMQEIHADQYEHFNSLKISQKEAVSLIDYLIASGYLKIEGIKY
LHE_RS17270        RFGKNIVAQCLVGSTSQRMQEIHADQYEHFNSLKISQKEAVSLIDYLIASGYLKIEGIKY
BCM45_RS01705      RFGKNIVAQCLVGSTSQRMQEIHADQYEHFNSLKISQKEAVSLIDYLIASGYLKIEGIKY
Lh8105_05850       RFGKNIVAQCLVGSTSQRMQEIHADQYEHFNSLKISQKEAVSLIDYLIASGYLKIEGIKY
LBH_RS04755        RFGKNIVAQCLVGSTSQRMQEIHADQYEHFNSLKISQKEAVSLIDYLIASGYLKIEGIKY
HUO_RS06735        RFGKNIVAQCLVGSTSQRMQEIHADQYEHFNSLKISQKEAVSLIDYLIASGYLKIEGIKY
                   ************************************************************

TU99_RS05545       PLVHVTNRGWDVLDGKATVKRRISKIQKRKQSFVQDADTDLFKALREKRKELAKKQRVPA
R0052_RS05845      PLVHVTNRGWDVLDGKATVKRRISKIQKRKQSFAQDADTNLFKALREKRKELAKKQRVPA
LHV_RS05465        PLVHVTNRGWDVLDGKATVKRRISKIQKRKQSFAQDADTNLFKALREKRKELAKKQRVPA
Lh22155_05910      PLVHVTNRGWDVLDGKATVKRRISKIQKRKQSFAQDADTNLFKALREKRKELAKKQRVPA
Lh8627_04030       PLVHVTNRGWDVLDGKATVKRRISKIQKRKQSFAQDADTNLFKALREKRKELAKKQRVPA
ALV80_RS06070      PLVHVTNRGWDVLDGKATVKRRISKIQKRKQSFAQDADTNLFKALREKRKELAKKQRVPA
LBHH_RS05960       PLVHVTNRGWDVLDGKATVKRRISKIQKRKQSFAQDADTNLFKALREKRKELAKKQRVPA
LHE_RS17270        PLVHVTNRGWDVLDGKATVKRRISKIQKRKQSFAQDADTNLFKALREKRKELAKKQRVPA
BCM45_RS01705      PLVHVTNRGWDVLDGKATVKRRISKIQKRKQSFAQDADTNLFKALREKRKELAKKQRVPA
Lh8105_05850       PLVHVTNRGWDVLDGKATVKRRISKIQKRKQSFAQDADTNLFKALREKRKELAKKQRVPA
LBH_RS04755        PLVHVTNRGWDVLDGKATVKRRISKIQKRKQSFAQDADTNLFKALREKRKELAKKQRVPA
HUO_RS06735        PLVHVTNRGWDVLDGKATVKRRISKIQKRKQSFAQDADTNLFKALREKRKELAKKQRVPA
                   *********************************.*****:********************

TU99_RS05545       FMIFSDRSLHDMTKIKPQNENDFLEVSGVGQAKLKKYGQIMLKVIEKFTN
R0052_RS05845      FMIFSDRSLHDMTKIKPQNENDFLEVSGVGQAKLKKYGQIMLKVIEKFAN
LHV_RS05465        FMIFSDRSLHDMTKIKPQNENDFLEVSGVGQAKLKKYGQIMLKVIEKFTN
Lh22155_05910      FMIFSDRSLHDMTKIKPQNENDFLEVSGVGQAKLKKYGQIMLKVIEKFTN
Lh8627_04030       FMIFSDRSLHDMTKIKPQNENDFLEVSGVGQAKLKKYGQIMLKVIEKFTN
ALV80_RS06070      FMIFSDRSLHDMTKIKPQNENDFLEVSGVGQAKLKKYGQIMLKVIEKFTN
LBHH_RS05960       FMIFSDRSLHDMTKIKPQNENDFLEVSGVGQAKLKKYGQIMLKVIEKFTN
LHE_RS17270        FMIFSDRSLHDMTKIKPQNENDFLEVSGVGQAKLKKYGQIMLKVIEKFTN
BCM45_RS01705      FMIFSDRSLHDMTKIKPQNENDFLEVSGVGQAKLKKYGQIMLKVIEKFTN
Lh8105_05850       FMIFSDRSLHDMTKIKPQNENDFLEVSGVGQAKLKKYGQIMLKVIEKFTN
LBH_RS04755        FMIFSDRSLHDMTKIKPQNENDFLEVSGVGQAKLKKYGQIMLKVIEKFTN
HUO_RS06735        FMIFSDRSLHDMTKIKPQNENDFLEVSGVGQAKLKKYGQIMLKVIEKFTN
                   ************************************************:*
