# Supplementary material for: Comparative Genomics of Completely Sequenced Lactobacillus helveticus Genomes Provides Insights into Strain-Specific Genes and Resolves Metagenomics Data Down to the Strain Level
Source: Front Microbiol. 2018 Jan 30;9:63. doi: 10.3389/fmicb.2018.00063 (PMC5797582; doi:10.3389/fmicb.2018.00063)
Supplement: Supplementary Data Sheet 2 — Result files of pan-core genome analysis. For descriptions, see Supplementary Table 10. [file DataSheet2.ZIP › HMMs_coreGenome/clw/engA.clw]

MUSCLE (3.8) multiple sequence alignment


R0052_RS06020      MALPVVAIVGQPNVGKSTLFNRIINQRLAIVEDKPGVTRDRNYAQAEWMGHKFDLIDTGG
LBH_RS04615        MALPVVAIVGQPNVGKSTLFNRIINQRLAIVEDKPGVTRDRNYAQAEWMGHKFDLIDTGG
TU99_RS05405       MALPVVAIVGQPNVGKSTLFNRIINQRLAIVEDKPGVTRDRNYAQAEWMGHKFDLIDTGG
LHE_RS17090        MALPVVAIVGQPNVGKSTLFNRIINQRLAIVEDKPGVTRDRNYAQAEWMGHKFDLIDTGG
BCM45_RS01555      MALPVVAIVGQPNVGKSTLFNRIINQRLAIVEDKPGVTRDRNYAQAEWMGHKFDLIDTGG
LHV_RS05275        MALPVVAIVGQPNVGKSTLFNRIINQRLAIVEDKPGVTRDRNYAQAEWMGHKFDLIDTGG
Lh22155_06110      MALPVVAIVGQPNVGKSTLFNRIINQRLAIVEDKPGVTRDRNYAQAEWMGHKFDLIDTGG
Lh8627_03850       MALPVVAIVGQPNVGKSTLFNRIINQRLAIVEDKPGVTRDRNYAQAEWMGHKFDLIDTGG
Lh8105_06010       MALPVVAIVGQPNVGKSTLFNRIINQRLAIVEDKPGVTRDRNYAQAEWMGHKFDLIDTGG
ALV80_RS06245      MALPVVAIVGQPNVGKSTLFNRIINQRLAIVEDKPGVTRDRNYAQAEWMGHKFDLIDTGG
HUO_RS06875        MALPVVAIVGQPNVGKSTLFNRIINQRLAIVEDKPGVTRDRNYAQAEWMGHKFDLIDTGG
LBHH_RS06130       MALPVVAIVGQPNVGKSTLFNRIINQRLAIVEDKPGVTRDRNYAQAEWMGHKFDLIDTGG
                   ************************************************************

R0052_RS06020      ITWEGGKIEEEIRAQAEIAIEEADVIVMLTNVVNHVTDLDERIAHLLYRTKKPVILAVNK
LBH_RS04615        ITWEGGKIEEEIRAQAEIAIEEADVIVMLTNVVNHVTDLDERIAHLLYRTKKPVILAVNK
TU99_RS05405       ITWEGGKIEEEIRAQAEIAIEEADVIVMLTNVVNHVTDLDERIAHLLYRTKKPVILAVNK
LHE_RS17090        ITWEGGKIEEEIRAQAEIAIEEADVIVMLTNVVNHVTDLDERIAHLLYRTKKPVILAVNK
BCM45_RS01555      ITWEGGKIEEEIRAQAEIAIEEADVIVMLTNVVNHVTDLDERIAHLLYRTKKPVILAVNK
LHV_RS05275        ITWEGGKIEEEIRAQAEIAIEEADVIVMLTNVVNHVTDLDERIAHLLYRTKKPVILAVNK
Lh22155_06110      ITWEGGKIEEEIRAQAEIAIEEADVIVMLTNVVNHVTDLDERIAHLLYRTKKPVILAVNK
Lh8627_03850       ITWEGGKIEEEIRAQAEIAIEEADVIVMLTNVVNHVTDLDERIAHLLYRTKKPVILAVNK
Lh8105_06010       IIWEGGKIEEEIRAQAEIAIEEADVIVMLTNVVNHVTDLDERIAHLLYRTKKPVILAVNK
ALV80_RS06245      ITWEGGKIEEEIRAQAEIAIEEADVIVMLTNVVNHVTDLDERIAHLLYRTKKPVILAVNK
HUO_RS06875        ITWEGGKIEEEIRAQAEIAIEEADVIVMLTNVVNHVTDLDERIAHLLYRTKKPVILAVNK
LBHH_RS06130       ITWEGGKIEEEIRAQAEIAIEEADVIVMLTNVVNHVTDLDERIAHLLYRTKKPVILAVNK
                   * **********************************************************

R0052_RS06020      ADNPEQRNDIYDFYSLGLGDPIPVSSSHGTGIGDLLDEIVSDFPAEKDSQANDVISFSVI
LBH_RS04615        ADNPEQRNDIYDFYSLGLGDPIPVSSSHGTGIGDLLDEIVSDFPAEKDSQANDVISFSVI
TU99_RS05405       ADNPEQRNDIYDFYSLGLGDPIPVSSSHGTGIGDLLDEIVSDFPAEKDSQANDVISFSVI
LHE_RS17090        ADNPEQRNDIYDFYSLGLGDPIPVSSSHGTGIGDLLDEIVSDFPAEKDSQANDVISFSVI
BCM45_RS01555      ADNPEQRNDIYDFYSLGLGDPIPVSSSHGTGIGDLLDEIVSDFPAEKDSQANDVISFSVI
LHV_RS05275        ADNPEQRNDIYDFYSLGLGDPIPVSSSHGTGIGDLLDEIVSDFPAEKDSQANDVISFSVI
Lh22155_06110      ADNPEQRNDIYDFYSLGLGDPIPVSSSHGTGIGDLLDEIVSDFPAEKDSQANDVISFSVI
Lh8627_03850       ADNPEQRNDIYDFYSLGLGDPIPVSSSHGTGIGDLLDEIVSDFPAEKDSQANDVISFSVI
Lh8105_06010       ADNPEQRNDIYDFYSLGLGDPIPVSSSHGTGIGDLLDEIVSDFPAEKDSQANDVISFSVI
ALV80_RS06245      ADNPEQRNDIYDFYSLGLGDPIPVSSSHGTGIGDLLDEIVSDFPAEKDSQANDVISFSVI
HUO_RS06875        ADNPEQRNDIYDFYSLGLGDPIPVSSSHGTGIGDLLDEIVSDFPAEKDSQVNDVISFSVI
LBHH_RS06130       ADNPEQRNDIYDFYSLGLGDPIPVSSSHGTGIGDLLDEIVSDFPAEKDSQANDVISFSVI
                   **************************************************.*********

R0052_RS06020      GRPNVGKSSIVNKLLGEDRVIVANEEGTTRDAVDTPFTKDGVKFKVVDTAGIRRRGKVYE
LBH_RS04615        GRPNVGKSSIVNKLLGEDRVIVANEEGTTRDAVDTPFTKDGVKFKVVDTAGIRRRGKVYE
TU99_RS05405       GRPNVGKSSIVNKLLGEDRVIVANEEGTTRDAVDTPFTKDGVKFKVVDTAGIRRRGKVYE
LHE_RS17090        GRPNVGKSSIVNKLLGEDRVIVANEEGTTRDAVDTPFTKDGVKFKVVDTAGIRRRGKVYE
BCM45_RS01555      GRPNVGKSSIVNKLLGEDRVIVANEEGTTRDAVDTPFTKDGVKFKVVDTAGIRRRGKVYE
LHV_RS05275        GRPNVGKSSIVNKLLGEDRVIVANEEGTTRDAVDTPFTKDGVKFKVVDTAGIRRRGKVYE
Lh22155_06110      GRPNVGKSSIVNKLLGEDRVIVANEEGTTRDAVDTPFTKDGVKFKVVDTAGIRRRGKVYE
Lh8627_03850       GRPNVGKSSIVNKLLGEDRVIVANEEGTTRDAVDTPFTKDGVKFKVVDTAGIRRRGKVYE
Lh8105_06010       GRPNVGKSSIVNKLLGEDRVIVANEEGTTRDAVDTPFTKDGVKFKVVDTAGIRRRGKVYE
ALV80_RS06245      GRPNVGKSSVVNKLLGEDRVIVANEEGTTRDAVDTPFTKDGVKFKVVDTAGIRRRGKVYE
HUO_RS06875        GRPNVGKSSVVNKLLGEDRVIVANEEGTTRDAVDTPFTKDGVKFKVVDTAGIRRRGKVYE
LBHH_RS06130       GRPNVGKSSVVNKLLGEDRVIVANEEGTTRDAVDTPFTKDGVKFKVVDTAGIRRRGKVYE
                   *********:**************************************************

R0052_RS06020      KTEKYSVLRAMAAIERSDVVLLVLDASTGIREQDKHVAGYAHETGRGIIIVVNKWDLPKK
LBH_RS04615        KTEKYSVLRAVAAIERSDVALLVLDASTGIREQDKHVAGYAHEAGRGIIIVVNKWDLPKK
TU99_RS05405       KTEKYSVLRAVAAIERSDVALLVLDASTGIREQDKHVAGYAHEAGRGIIIVVNKWDLPKK
LHE_RS17090        KTEKYSVLRAVAAIERSDVVLLVLDASTGIREQDKHVAGYAHEAGRGIIIVVNKWDLPKK
BCM45_RS01555      KTEKYSVLRAVAAIERSDVVLLVLDASTGIREQDKHVAGYAHEAGRGIIIVVNKWDLPKK
LHV_RS05275        KTEKYSVLRAVAAIERSDVVLLVLDASTGIREQDKHVAGYAHEAGRGIIIVVNKWDLPKK
Lh22155_06110      KTEKYSVLRAVAAIERSDVVLLVLDASTGIREQDKHVAGYAHEAGRGIIIVVNKWDLPKK
Lh8627_03850       KTEKYSVLRAVAAIERSDVVLLVLDASTGIREQDKHVAGYAHEAGRGIIIVVNKWDLPKK
Lh8105_06010       KTEKYSVLRAVAAIERSDVVLLVLDASTGIREQDKHVAGYAHEAGRGIIIVVNKWDLPKK
ALV80_RS06245      KTEKYSVLRAVAAIERSDVVLLVLDASTGIREQDKHVAGYAHEAGRGIIIVVNKWDLPKK
HUO_RS06875        KTEKYSVLRAVAAIERSDVVLLVLDASTGIREQDKHVAGYAHEAGRGIIIVVNKWDLPKK
LBHH_RS06130       KTEKYSVLRAVAAIERSDVVLLVLDASTGIREQDKHVAGYAHEAGRGIIIVVNKWDLPKK
                   **********:********.***********************:****************

R0052_RS06020      NSTSAKEFEREIRAEFQYLDYAPILFVSAKTGQRLDQIPSMVKEVYDNQNQRIQSSVLND
LBH_RS04615        NSTSAKEFEREIRAEFQYLDYAPILFVSAKTGQRLDQIPSMVKEVYDNQNQRIQSSVLND
TU99_RS05405       NSTSAKEFEREIRAEFQYLDYAPILFVSAKTGQRLDQIPSMVKEVYDNQNQRIQSSVLND
LHE_RS17090        NSTSAKEFEREIRAEFQYLDYAPILFVSAKTGQRLDQIPSMVKEVYDNQNQRIQSSVLND
BCM45_RS01555      NSTSAKEFEREIRAEFQYLDYAPILFVSAKTGQRLDQIPSMVKEVYDNQNQRIQSSVLND
LHV_RS05275        NSTSAKEFEREIRAEFQYLDYAPILFVSAKTGQRLDQIPSMVKEVYDNQNQRIQSSVLND
Lh22155_06110      NSTSAKEFEREIRAEFQYLDYAPILFVSAKTGQRLDQIPSMVKEVYDNQNQRIQSSVLND
Lh8627_03850       NSTSAKEFEREIRAEFQYLDYAPILFVSAKTGQRLDQIPSMVKEVYDNQNQRIQSSVLND
Lh8105_06010       NSTSAKEFEREIRAEFQYLDYAPILFVSAKTGQRLDQIPSMVKEVYDNQNQRIQSSVLND
ALV80_RS06245      NSTSAKEFEREIRAEFQYLDYAPILFVSAKTGQRLDQIPSMVKEVYDNQNQRIQSSVLND
HUO_RS06875        NSTSAKEFEREIRAEFQYLDYAPILFVSAKTGQRLDQIPSMVKEVYDNQNQRIQSSVLND
LBHH_RS06130       NSTSAKEFEREIRAEFQYLDYAPILFVSAKTGQRLDQIPSMVKEVYDNQNQRIQSSVLND
                   ************************************************************

R0052_RS06020      LLLEASKLVPTPMIKGKRLRVYYMTQVSTNPPTFVVFVNDPELMHFSYERFLINQLRQNF
LBH_RS04615        LLLEASKLVPTPMIKGKRLRVYYMTQVSTNPPTFVVFVNDPELMHFSYERFLINQLRQNF
TU99_RS05405       LLLEASKLVPTPMIKGKRLRVYYMTQVSTNPPTFVVFVNDPELMHFSYERFLINQLRQNF
LHE_RS17090        LLLEASKLVPTPMIKGKRLRVYYMTQVSTNPPTFVVFVNDPELMHFSYERFLINQLRQNF
BCM45_RS01555      LLLEASKLVPTPMIKGKRLRVYYMTQVSTNPPTFVVFVNDPELMHFSYERFLINQLRQNF
LHV_RS05275        LLLEASKLVPTPMIKGKRLRVYYMTQVSTNPPTFVVFVNDPELMHFSYERFLINQLRQNF
Lh22155_06110      LLLEASKLVPTPMIKGKRLRVYYMTQVSTNPPTFVVFVNDPELMHFSYERFLINQLRQNF
Lh8627_03850       LLLEASKLVPTPMIKGKRLRVYYMTQVSTNPPTFVVFVNDPELMHFSYERFLINQLRQNF
Lh8105_06010       LLLEASKLVPTPMIKGKRLRVYYMTQVSTNPPTFVVFVNDPELMHFSYERFLINQLRQNF
ALV80_RS06245      LLLEANKLVPTPMIKGKRLRVYYMTQVSTNPPTFVVFVNDPELMHFSYERFLINQLRQNF
HUO_RS06875        LLLEASKLVPTPMIKGKRLRVYYMTQVSTNPPTFVVFVNDPELMHFSYERFLINQLRQNF
LBHH_RS06130       LLLEASKLVPTPMIKGKRLRVYYMTQVSTNPPTFVVFVNDPELMHFSYERFLINQLRQNF
                   *****.******************************************************

R0052_RS06020      DFAGTPIKILPRKRK
LBH_RS04615        DFAGTPIKILPRKRK
TU99_RS05405       DFAGTPIKILPRKRK
LHE_RS17090        DFAGTPIKILPRKRK
BCM45_RS01555      DFAGTPIKILPRKRK
LHV_RS05275        DFAGTPIKILPRKRK
Lh22155_06110      DFAGTPIKILPRKRK
Lh8627_03850       DFAGTPIKILPRKRK
Lh8105_06010       DFAGTPIKILPRKRK
ALV80_RS06245      DFAGTPIKILPRKRK
HUO_RS06875        DFAGTPIKILPRKRK
LBHH_RS06130       DFAGTPIKILPRKRK
                   ***************
