# Supplementary material for: Comparative Genomics of Completely Sequenced Lactobacillus helveticus Genomes Provides Insights into Strain-Specific Genes and Resolves Metagenomics Data Down to the Strain Level
Source: Front Microbiol. 2018 Jan 30;9:63. doi: 10.3389/fmicb.2018.00063 (PMC5797582; doi:10.3389/fmicb.2018.00063)
Supplement: Supplementary Data Sheet 2 — Result files of pan-core genome analysis. For descriptions, see Supplementary Table 10. [file DataSheet2.ZIP › HMMs_coreGenome/clw/HUO_RS08725.clw]

MUSCLE (3.8) multiple sequence alignment


LHV_RS03565        MDYKQKSEKATLFKKWFLDNRFSIVLLNILLFFLIIWIFNEISFVLNPAWVFFSAILPPL
Lh22155_07790      MDYKQKSEKATLFKKWFLDNRFSIVLLNILLFFLIIWIFNEISFVLNPAWVFFSAILPPL
Lh8105_08075       MDYKQKSEKATLFKKWFLDNRFSIVLLNILLFFLIIWIFNEISFVLNPAWVFFSAILPPL
BCM45_RS10195      MDYKQKSEKATLFKKWFLDNRFSIVLLNILLFFLIIWIFNKISFVLNPAWVFFSAILPPL
LHE_RS15325        MDYKQKSEKATLFKKWFLDNRFSIVLLNILLFFLIIWIFNKISFVLNPAWVFFSAILPPL
R0052_RS07595      MDYKQKSEKATLFKKWFLDNRFSIVLLNILLFFLIIWIFNKISFVLNPAWVFFSAILPPL
ALV80_RS07820      MDYKQKSEKATLFKKWFLDNRFSIVLLNILLFFLIIWIFNKISFVLNPAWVFFSAILPPL
Lh8627_02130       MDYKQKSEKATLFKKWFLDNRFSIVLLNILLFFLIIWIFNKISFVLNPAWVFFSAILPPL
LBHH_RS07715       MDYKQKSEKATLFKKWFLDNRFSIVLLNILLFFLIIWIFNKISFVLNPAWVFFSAILPPL
LBH_RS03040        MDYKQKSEKATLFKKWFLDNRFSIVLLNILLFFLIIWIFNKISFVLNPAWVFFSAILPPL
HUO_RS08725        MDYKQKSEKATLFKKWFLDNRFSIVLLNILLFFLIIWIFNKISFVLNPAWVFFSAILPPL
TU99_RS03450       MDYKQKSEKATLFKKWFLDNRFSIVLLNILLFFLIIWIFNKISFVLNPAWVFFSAILPPL
                   ****************************************:*******************

LHV_RS03565        LLAVIQYYVMNPVVDWFEKKFKVPRVVTILVLFLFVLIALIWIINILVPIAQNQINSLIK
Lh22155_07790      LLAVIQYYVMNPVVDWFEKKFKVPRVVTILVLFLFVLIALIWIINILVPIAQNQINSLIK
Lh8105_08075       LLAVIQYYVMNPVVDWFEKKFKVPRVVTILVLFLFVLIALIWIINILVPIAQNQINSLIK
BCM45_RS10195      LLAVIQYYVMNPVVDWFEKKFKVPRVVTILVLFLFVLIALIWIINILVPIAQNQINSLIK
LHE_RS15325        LLAVIQYYVMNPVVDWFEKKFKVPRVVTILVLFLFVLIALIWIINILVPIAQNQINSLIK
R0052_RS07595      LLAVIQYYVMNPVVDWFEKKFKVPRVVTILVLFLFVLIALICIINILVPIAQNQINSLIK
ALV80_RS07820      LLAVIQYYVMNPVVDWFEKKFKVPRVVTILVLFLFVLIALIWIINILVPIAQNQINSLIK
Lh8627_02130       LLAVIQYYVMNPVVDWFEKKFKVPRVVTILVLFLFVLIALIWIINILVPIAQNQINSLIK
LBHH_RS07715       LLAVIQYYVMNPVVDWFEKKFKVPRVVTILVLFLFVLIALIWIINILVPIAQNQINSLIK
LBH_RS03040        LLAVIQYYVMNPVVDWFEKKFKVPRVVTILVLFLFVLIALIWIINILVPIAQNQINSLIK
HUO_RS08725        LLAVIQYYVMNPVVDWFEKKFKVPRVVTILVLFLFVLIALIWIINILVPIAQNQINSLIK
TU99_RS03450       LLAVIQYYVMNPVVDWFEKKFKVPRVVTILVLFLFVLIALIWIINILVPIAQNQINSLIK
                   ***************************************** ******************

LHV_RS03565        NWPNIWNDAVNATQEALRDPRLHEVKGSLQNMIDNTQKTLFKSGQSTINATIGNISSAVS
Lh22155_07790      NWPNIWNDAVNATQEALRDPRLHEVKGSLQNMIDNTQKTLFKSGQSTINATIGNISSAVS
Lh8105_08075       NWPNIWNDAVNATQEALRDPRLHEVKGSLQNMIDNTQKTLFKSGQSTINATIGNISSAVS
BCM45_RS10195      NWPNIWNDAVNATQEALRDPRLHEVKGSLQNMIDNTQKTLFKSGQSTINATIGNISSAVS
LHE_RS15325        NWPNIWNDAVNATQEALRDPRLHEVKGSLQNMIDNTQKTLFKSGQSTINATIGNISSAVS
R0052_RS07595      NWPNIWNDAVNATQEALRDPRLHEVKGSLQNMIDNTQKTLFKSGQSTINATIGNISSAVS
ALV80_RS07820      NWPNIWNDAVNATQEALRDPRLHEVKGSLQNMIDNTQKTLFKSGQSTINATIGNISSAVS
Lh8627_02130       NWPNIWNDAVNATQEALRDPRLHEVKGSLQNMIDNTQKTLFKSGQSTINATIGNISSAVS
LBHH_RS07715       NWPNIWNDAVNATQEALRDPRLHEVKGSLQNMIDNTQKTLFKSGQSTINATIGNISSAVS
LBH_RS03040        NWPNIWNDAVNATQEALRDPRLHEVKGSLQNMIDNTQKTLFKSGQSTINATIGNISSAVS
HUO_RS08725        NWPNIWNDAVNATQEALRDPRLHEVKGSLQNMIDNTQKTLFKSGQSTINATIGNISSAVS
TU99_RS03450       NWPNIWNDAVNATQEALRDPRLHEVKGSLQNMIDNTQKTLFKSGQSTINATIGNISSAVS
                   ************************************************************

LHV_RS03565        IITMIVMTLLTAPFILFFMLKDGHQLRPYITKFAPEHWQSGFSQLLYDINYALASYIRGQ
Lh22155_07790      IITMIVMTLLTAPFILFFMLKDGHQLRPYITKFAPEHWQSGFSQLLYDINYALASYIRGQ
Lh8105_08075       IITMIVMTLLTAPFILFFMLKDGHQLRPYITKFAPEHWQSGFSQLLYDINYALASYIRGQ
BCM45_RS10195      IITMIVMTLLTAPFILFFMLKDGHQLRPYITKFAPEHWQSGFSQLLYDINYALASYIRGQ
LHE_RS15325        IITMIVMTLLTAPFILFFMLKDGHQLRPYITKFAPEHWQSSFSQLLYDINYALASYIRGQ
R0052_RS07595      IITMIVMTLLTAPFILFFMLKDGHQLRPYITKFAPEHWQSSFSQLLYDINYALASYIRGQ
ALV80_RS07820      IITMIVMTLLTAPFILFFMLKDGHQLRPYITKFAPEHWQSSFSQLLYDINYALASYIRGQ
Lh8627_02130       IITMIVMTLLTAPFILFFMLKDGHQLRPYITKFAPEHWQSSFSQLLYDINYALASYIRGQ
LBHH_RS07715       IITMIVMTLLTAPFILFFMLKDGHQLRPYITKFAPEHWQSSFSQLLYDINYALASYIRGQ
LBH_RS03040        IITMIVMTLLTAPFILFFMLKDGHQLRPYITKFAPEHWQSSFSQLLYDINYALASYIRGQ
HUO_RS08725        IITMIVMTLLTAPFILFFMLKDGHQLRPYITKFAPEHWQSSFSQLLYDINYALASYIRGQ
TU99_RS03450       IITMIVMTLLTAPFILFFMLKDGHQLRPYITKFAPEHWQSSFSQLLYDINYALASYIRGQ
                   ****************************************.*******************

LHV_RS03565        ITVAFWVGVMFVVGYMIIGLPYGLALAILAGFMNLIPYFGTPLALIPVFVIAIMTSGSMV
Lh22155_07790      ITVAFWVGVMFVVGYMIIGLPYGLALAILAGFMNLIPYFGTPLALIPVFVIAIMTSGSMV
Lh8105_08075       ITVAFWVGVMFVVGYMIIGLPYGLALAILAGFMNLIPYFGTPLALIPVFVIAIMTSGSMV
BCM45_RS10195      ITVAFWVGVMFVVGYMIIGLPYGLALAILAGFMNLIPYFGTPLTLIPVFVIAIMTSGSMV
LHE_RS15325        ITVAFWVGVMFVVGYMIIGLPYGLALAILAGFMNLIPYFGTPLALIPVFVIAIMTSGSMI
R0052_RS07595      ITVAFWVGVMFVVGYMIIGLPYGLALAILAGFMNLIPYFGTPLALIPVFVIAIMTSGSMV
ALV80_RS07820      ITVAFWVGVMFVVGYMIIGLPYGLALAILAGFMNLIPYFGTPLALIPVFVIAIMTSGSMV
Lh8627_02130       ITVAFWVGVMFVVGYMIIGLPYGLALAILAGFMNLIPYFGTPLALIPVFVIAIMTSGSMV
LBHH_RS07715       ITVAFWVGVMFVVGYMIIGLPYGLALAILAGFMNLIPYFGTPLALIPVFVIAIMTSGSMV
LBH_RS03040        ITVAFWVGVMFVVGYMIIGLPYGLALAILAGFMNLIPYFGTPLALIPVFVIAIMTSGSMV
HUO_RS08725        ITVAFWVGVMFVVGYMIIGLPYGLALAILAGFMNLIPYFGTPLALIPVFVIAIMTSGSMV
TU99_RS03450       ITVAFWVGVMFVVGYMIIGLPYGLALAILAGFMNLIPYFGTPLALIPVFVIAIMTSGSMV
                   *******************************************:***************:

LHV_RS03565        IKVLVVFLIEQAIETRILSPLVMGNKMEMHPVTTILLLIGASSVWGLWGVFFGIPIYAIL
Lh22155_07790      IKVLVVFLIEQAIETRILSPLVMGNKMEMHPVTTILLLIGASSVWGLWGVFFGIPIYAIL
Lh8105_08075       IKVLVVFLIEQAIETRILSPLVMGNKMEMHPVTTILLLIGASSVWGLWGVFFGIPIYAIL
BCM45_RS10195      IKVLVVFLIEQAIETRILSPLVMGNKMEMHPVTTILLLIGASSVWGLWGVFFGIPIYAIL
LHE_RS15325        IKVLVVFLIEQAIETRILSPLVMGNKMEMHPVTTILLLIGASSVWGLWGVFFGIPIYAIL
R0052_RS07595      IKVLVVFLIEQAIETRILSPLVMGNKMEMHPVTTILLLIGASSVWGLWGVFFGIPIYAIL
ALV80_RS07820      IKVLVVFLIEQAIETRILSPLVMGNKMEMHPVTTILLLIGASSVWGLWGVFFGIPIYAIL
Lh8627_02130       IKVLVVFLIEQAIETRILSPLVMGNKMEMHPVTTILLLIGASSVWGLWGVFFGIPIYAIL
LBHH_RS07715       IKVLVVFLIEQAIETRILSPLVMGNKMEMHPVTTILLLIGASSVWGLWGVFFGIPIYAIL
LBH_RS03040        IKVLVVFLIEQAIETRILSPLVMGNKMEMHPVTTILLLIGASSVWGLWGVFFGIPIYAIL
HUO_RS08725        IKVLVVFLIEQAIETRILSPLVMGNKMEMHPVTTILLLIGASSVWGLWGVFFGIPIYAIL
TU99_RS03450       IKVLVVFLIEQAIETRILSPLVMGNKMEMHPVTTILLLIGASSVWGLWGVFFGIPIYAIL
                   ************************************************************

LHV_RS03565        KIIVSRVYNYYRRESEIFSETDAVSSTTGDADKKANNAK
Lh22155_07790      KIIVSRVYNYYRRESEIFSETDAVSSTTGDADKKANNAK
Lh8105_08075       KIIVSRVYNYYRRESEIFSETDAVSSTTGDADKKANNAK
BCM45_RS10195      KIIVSRVYNYYRRESEIFSETDAVSSTTGDADKKANNAK
LHE_RS15325        KIIVSRVYNYYRRESEIFSETDAVSSTTGDADKKANNAK
R0052_RS07595      KIIVSRVYNYYRRESEIFSETDAVSSTTGDADKKANNAK
ALV80_RS07820      KIIVSRVYNYYRRESEIFSETDAVSSTTGDADKKANNAK
Lh8627_02130       KIIVSRVYNYYRRESEIFSETDAVSSTTGDADKKANNAK
LBHH_RS07715       KIIVSRVYNYYRRESEIFSETDAVSSTTGDADKKANNAK
LBH_RS03040        KIIVSRVYNYYRRESEIFSETDAVSSTTGDADKKANNAK
HUO_RS08725        KIIVSRVYNYYRRESEIFSETDAVSSTTGDADKKANNAK
TU99_RS03450       KIIVSRVYNYYRRESEIFSETDAVSSTTGDADKKANNAK
                   ***************************************
