# Supplementary material for: Comparative Genomics of Completely Sequenced Lactobacillus helveticus Genomes Provides Insights into Strain-Specific Genes and Resolves Metagenomics Data Down to the Strain Level
Source: Front Microbiol. 2018 Jan 30;9:63. doi: 10.3389/fmicb.2018.00063 (PMC5797582; doi:10.3389/fmicb.2018.00063)
Supplement: Supplementary Data Sheet 2 — Result files of pan-core genome analysis. For descriptions, see Supplementary Table 10. [file DataSheet2.ZIP › HMMs_coreGenome/clw/TU99_RS03265.clw]

MUSCLE (3.8) multiple sequence alignment


ALV80_RS08035      MKARIVYASMTGNDEDMADILEEDLQDYGFDVETSDVGFTDASDYLESDLCIFITYTYGE
LHE_RS14770        MKARIVYASMTGNDEDMADILEEDLQDYGFDVETSDVGFTDASDYLESDLCIFITYTYGE
BCM45_RS09950      MKARIVYASMTGNDEDMADILEEDLQDYGFDVETSDVGFTDASDYLESDLCIFITYTYGE
LHV_RS03325        MKARIVYASMTGNDEDMADILEEDLQDYGFDVETSDVGFTDASDYLESDLCIFITYTYGE
Lh22155_08025      MKARIVYASMTGNDEDMADILEEDLQDYGFDVETSDVGFTDASDYLESDLCIFITYTYGE
Lh8105_08310       MKARIVYASMTGNDEDMADILEEDLQDYGFDVETSDVGFTDASDYLESDLCIFITYTYGE
Lh8627_01920       MKARIVYASMTGNDEDMADILEEDLQDYGFDVETSDVGFTDASDYLESDLCIFITYTYGE
LBHH_RS07920       MKARIVYASMTGNDEDMADILEEDLQDYGFDVETSDVGFTDASDYLESDLCIFITYTYGE
LBH_RS02855        MKARIVYASMTGNDEDMADILEEDLQDYGFDVETSDVGFTDASDYLESDLCIFITYTYGE
HUO_RS08905        MKARIVYASMTGNDEDMADILEEDLQDYGFDVETSDVGFTDASDYLESDLCIFITYTYGE
TU99_RS03265       MKARIVYASMTGNDEDMADILEEDLQDYGFDVETSDVGFTDASDYLESDLCIFITYTYGE
R0052_RS07795      MKARIVYASMTGNDEDMADILEEDLQDYGFDVETSDVGFTDASDYLESDLCIFITYTYGE
                   ************************************************************

ALV80_RS08035      GAMTDEIADFYEELKALDLSGKYFAVMGSGDKTYGEHFCENVFDYEKAFKECGATEITKP
LHE_RS14770        GAMTDEIADFYEELKALDLSGKYFAVMGSGDKTYGEHFCENVFDYEKAFKECGATEITKP
BCM45_RS09950      GAMTDEIADFYEELKALDLSGKYFAVMGSGDKTYGEHFCENVFDYEKAFKECGATEITKP
LHV_RS03325        GAMTDEIADFYEELKALDLSGKYFAVMGSGDKTYGEHFCENVFDYEKAFKECGATEITKP
Lh22155_08025      GAMTDEIADFYEELKALDLSGKYFAVMGSGDKTYGEHFCENVFDYEKAFKECGATEITKP
Lh8105_08310       GAMTDEIADFYEELKALDLSGKYFAVMGSGDKTYGEHFCENVFDYEKAFKECGATEITKP
Lh8627_01920       GAMTDEIADFYEELKALDLSGKYFAVMGSGDKTYGEHFCENVFDYEKAFKECGATEITKP
LBHH_RS07920       GAMTDEIADFYEELKALDLSGKYFAVMGSGDKTYGEHFCENVFDYEKAFKECGATEITKP
LBH_RS02855        GAMTDEIADFYEELKALDLSGKYFAVMGSGDKTYGEHFCENVFDYEKAFKECGATEITKP
HUO_RS08905        GAMTDEIADFYEELKALDLSGKYFAVMGSGDKTYGEHFCENVFDYEKAFKECGATEITKP
TU99_RS03265       GAMTDEIADFYEELKALDLSGKYFAVMGSGDKTYGEHFCENVFDYEKAFKECGATEITKP
R0052_RS07795      GAMTDEIADFYEELKALDLSGKYFAVMGSGDKTYGEHFCENVFDYEKAFKECGATEITKP
                   ************************************************************

ALV80_RS08035      VTIENAPDDEAIDLIDQAAKEMADKLHD
LHE_RS14770        VTIENAPDDEAIDLIDQAAKEMADKLHD
BCM45_RS09950      VTIENAPDDEAIDLIDQAAKEMADKLHD
LHV_RS03325        VTIENAPDDEAIDLIDQAAKEMADKLHD
Lh22155_08025      VTIENAPDDEAIDLIDQAAKEMADKLHD
Lh8105_08310       VTIENAPDDEAIDLIDQAAKEMADKLHD
Lh8627_01920       VTIENAPDDEAIDLIDQAAKEMADKLHD
LBHH_RS07920       VTIENAPDDEAIDLIDQAAKEMADKLHD
LBH_RS02855        VTIENAPDDEAIDLIDQAAKEMADKLHD
HUO_RS08905        VTIENAPDDEAIDLIDQAAKEMADKLHD
TU99_RS03265       VTIENAPDDEAIDLIDQAAKEMADKLHD
R0052_RS07795      VTIENAPDDEAIDLIDQAAKEMADKLND
                   **************************:*
