# Supplementary material for: Comparative Genomics of Completely Sequenced Lactobacillus helveticus Genomes Provides Insights into Strain-Specific Genes and Resolves Metagenomics Data Down to the Strain Level
Source: Front Microbiol. 2018 Jan 30;9:63. doi: 10.3389/fmicb.2018.00063 (PMC5797582; doi:10.3389/fmicb.2018.00063)
Supplement: Supplementary Data Sheet 2 — Result files of pan-core genome analysis. For descriptions, see Supplementary Table 10. [file DataSheet2.ZIP › HMMs_coreGenome/clw/BCM45_RS06920.clw]

MUSCLE (3.8) multiple sequence alignment


ALV80_RS00405      MAAITLFSAATPSIISS--STNTVHASTYSRSAMRSYVRNVLAQNNSQGSTVIIKNGKPQ
Lh22155_00420      MAAITLFSAATPSIISS--STNTVHASTYSRSAMRSYVRNVLAQNNSQGSTVIIKNGKPQ
LBHH_RS00425       MAAITLFSAATPSIISS--STNTVHASTYSRSAMRSYVRNVLAQNNSQGSTVIIKNGKPQ
R0052_RS00365      MAAITLFSAATPSIISSSTSTNTVHASTYSRSAMRSYVRNVLAQNNSQGSTVIIKNGKPQ
LHE_RS11765        MAAITLFSATTPSIISS--STNTVHASTYSRIAMRSYIRNVLAQNNSRGSTVIIKNGKPQ
Lh8627_00330       MAAITLFSATTPSIISS--STNTVHASTYSRIAMRSYIRNVLAQNNSRGSTVIIKNGKPQ
LBH_RS00300        MAAITLFSATTPSIISS--STNTVHASTYSRIAMRSYIRNVLAQNNSRGSTVIIKNGKPQ
TU99_RS00345       MAAITLFSATTPSIISS--STNTVHASTYSRIAMRSYIRNVLAQNNSRGSTVIIKNGKPQ
HUO_RS01320        MAAITLFSATTPSIISS--STNTVHASTYSRIAMRSYIRNVLAQNNSRGSTVIIKNGKPQ
BCM45_RS06920      MAAITLFSAATPSIISS--STNTVHASTYSRIAMRNYVRNVLAQNNSRGSTVIIKNGKPQ
LHV_RS00330        MAAITLFSAATPSIISS--STNTVHASTYSRIAMRNYVRNVLAQNNSRGSTVIIKNGKPQ
Lh8105_00345       MAAITLFSAATPSIISS--STNTVHASTYSRIAMRNYVRNVLAQNNSRGSTVIIKNGKPQ
                   *********:*******  ************ ***.*:*********.************

ALV80_RS00405      QISYGWAWYGKRIGNGNDSVVYPTASLQKVVTAAMVVQLMNEKWHTSERFSQNTKISRWY
Lh22155_00420      QISYGWAWYGKRIGNGNDSVVYPTASLQKVVTAAMVVQLMNEKWHTSERFSQNTKISRWY
LBHH_RS00425       QISYGWAWYGKRIGNGNDSVVYPTASLQKVVTAAMVVQLMNEKWHTSERFSQNTKISRWY
R0052_RS00365      QISYGWAWYGKRIGNGNDSVVYPTASLQKVVTAAMVVQLMNEKWHTSERFSQNTKISRWY
LHE_RS11765        QISYGWAWYGKRIGNGNDSVVYPTASLQKVVTAAMVVQLMNEKWHTSERFSQNTKISRWY
Lh8627_00330       QISYGWAWYGKRIGNGNDSVVYPTASLQKVVTAAMVVQLMNEKWHTSERFSQNTKISRWY
LBH_RS00300        QISYGWAWYGKRIGNGNDSVVYPTASLQKVVTAAMVVQLMNEKWHTSERFSQNTKISRWY
TU99_RS00345       QISYGWAWYGKRIGNGNDSVVYPTASLQKVVTAAMVVQLMNEKWHTSERFSQNTKISRWY
HUO_RS01320        QISYGWAWYGKRIGNGNDSVVYPTASLQKVVTAAMVVQLMNEKWHTSERFSQNTKISRWY
BCM45_RS06920      QISYGWAWYGKRIGNGNDSVVYPTASLQKVVTAAMVVQLMNEKWHTSERFSQNTKISRWY
LHV_RS00330        QISYGWAWYGKRIGNGNDSVVYPTASLQKVVTAAMVVQLMNEKRHTSERFSQNTKISRWY
Lh8105_00345       QISYGWAWYGKRIGNGNDSVVYPTASLQKVVTAAMVVQLMNEKRHTSERFSQNTKISRWY
                   *******************************************.****************

ALV80_RS00405      PELKNVNNITLGQLMTHTSGINAVNTEADRGINYSEDDAVKWAIDNANAIDPSTPGTYFY
Lh22155_00420      PELKNVNNITLGQLMTHTSGINAVNTEADRGINYSEDDAVKWAIDNANAIDPSTPGTYFY
LBHH_RS00425       PELKNVNNITLGQLMTHTSGINAVNTEADRGINYSEDDAVKWAIDNANAIDPSTPGTYFY
R0052_RS00365      PELKNANNITLGQLMTHTSGINAVNTEADRGINYSEDDAVKWAIDNANAIDPGTPGTYFY
LHE_RS11765        PELKNANNITLGQLINHTSGINAVNTEADRRINYSEDDAVKWAIDNANAIDPSTPGTYFY
Lh8627_00330       PELKNANNITLGQLINHTSGINAVNTEADRRINYSEDDAVKWAIDNANAIDPSTPGTYFY
LBH_RS00300        PELKNANNITLGQLINHTSGINAVNTEADRRINYSEDDAVKWAIDNANAIDPSTPGTYFY
TU99_RS00345       PELKNANNITLGQLINHTSGINAVNTEADRRINYSEDDAVKWAIDNANAIDPSTPGTYFY
HUO_RS01320        PELKNANNITLGQLINHTSGINAVNTEADRGINYSEDDAVKWAIDNANAIDPSTPGTYFY
BCM45_RS06920      PELKNANNITLGQLINHTSGINAVNTEADRGINYSEDDAVKWAIDNANAINPSTPGTYFY
LHV_RS00330        PELKNANNITLGQLINHTSGINAVNTEADRGINYSEDDAVKWAIDNANAINPSTPGTYFY
Lh8105_00345       PELKNANNITLGQLINHTSGINAVNTEADRGINYSEDDAVKWAIDNANAINPSTPGTYFY
                   *****.********:.************** *******************:*.*******

ALV80_RS00405      NNTNYILLAGIIKKISGQSYETNFNNRIVNKLGLANTYLYQNIPSWKTDPISY-------
Lh22155_00420      NNTNYILLAGIIKKISGQSYETNFNNRIVNKLGLANTYLYQNIPSWKTDPISY-------
LBHH_RS00425       NNTNYILLAGIIKKISGQSYETNFNNRIVNKLGLANTYLYQNIPSWKTDPISY-------
R0052_RS00365      NNTNYILLAGIIKKISGQSYETNFNNRIVNKLGLANTYLYQNIPSWKTDPISY-------
LHE_RS11765        NNTNYILLAGIIKKISGQSYETNFNNRIVNKLGLANTYLYQNIPSWKTDPISY-------
Lh8627_00330       NNTNYILLAGIIKKISGQSYETNFNNRIVNKLGLANTYLYQNIPSWKTDPISY-------
LBH_RS00300        NNTNYILLAGIIKKISGQSYETNFNNRIVNKLGLANTYLYQNIPSWKTDPISY-------
TU99_RS00345       NNTNYILLAGIIKKISGQSYETNFNNRIVNKLGLANTYLYQNIPSWKTDPISYTWNIKNY
HUO_RS01320        NNTNYILLAGIIKKISGQSYETNFNNRIVNKLGLANTYLYQNITSWKTDPISY-------
BCM45_RS06920      NNTNYILLAGIIKKISGQSYETNFNNRIVNKLGLANTYLYQNIPSWKTDPISY-------
LHV_RS00330        NNTNYILLAGIIKKISGQSYETNFNNRIVNKLGLANTYLYQNIPSWKTDPISY-------
Lh8105_00345       NNTNYILLAGIIKKISGQSYETNFNNRIVNKLGLANTYLYQNIPSWKTDPISY-------
                   *******************************************.*********       

ALV80_RS00405      ----TWNIKNYQDPEYITKTQASQLVGAANMFTTPMDYYKIQVGLSNGAILNKSDFHYLT
Lh22155_00420      ----TWNIKNYQDPEYITKTQASQLVGAANMFTTPMDYYKIQVGLSNGAILNKSDFHYLT
LBHH_RS00425       ----TWNIKNYQDPEYITKTQASQLVGAANMFTTPMDYYKIQVGLSNGAILNKSDFHYLT
R0052_RS00365      ----TWNIKNYQDPEYITKTQASQLVGAANMFTTPMDYYKIQVGLSNGAILNKSDFHYLT
LHE_RS11765        ----TWNIKNYQDPEYITKTQASQLVGAANMFTTPMDYYKIQVGLSNGAILNKSDFHYLT
Lh8627_00330       ----TWNIKNYQDPEYITKTQASQLVGAANMFTTPMDYYKIQVGLSNGAILNKSDFHYLT
LBH_RS00300        ----TWNIKNYQDPEYITKTQASQLVGAANMFTTPMDYYKIQVGLSNGAILNKSDFHYLT
TU99_RS00345       QDPDTWNIKNYQDPEYITKTQASQLVGAANMFTTPMDYYKIQVGLSNGAILNKSDFHYLT
HUO_RS01320        ----TWNIKNYQDPEYITKTQASQLVGAANMFTTPMDYYKIQVGLSNGAILNKSDFHYLT
BCM45_RS06920      ----TWNIKNYQDPEYITKTQASQLVGAANMFTTPMDYYKIQVGLSNGAILNKSDFHYLT
LHV_RS00330        ----TWNIKNYQDPEYITKTQASQLVGAANMFTTPMDYYKIQVGLSNGAILNKSDFHYLT
Lh8105_00345       ----TWNIKNYQDPEYITKTQASQLVGAANMFTTPMDYYKIQVGLSNGAILNKSDFHYLT
                       ********************************************************

ALV80_RS00405      HLKSRANNYSGGIYLDNNDTIKSAYGNLGGTHFGIWFQMTTDNRNGLIMFLNQTAGDENA
Lh22155_00420      HLKSRANNYSGGIYLDNNDTIKSAYGNLGGTHFGIWFQMTTDNRNGLIMFLNQTAGDENA
LBHH_RS00425       HLKSRANNYSGGIYLDNNDTIKSAYGNLGGTHFGIWFQMTTDNRNGLIMFLNQTAGDENA
R0052_RS00365      HLKSRANNYSGGIYLDNNDTIKSAYGNLGGTHFGIWFQMTTDNRNGLIMFLNQTAGDENA
LHE_RS11765        HLKSRANNYSGGIYLDNNDTIKSAYGNLGGTHFGIWFQMTTDNRNGLIMFLNQTAGDENA
Lh8627_00330       HLKSRANNYSGGIYLDNNDTIKSAYGNLGGTHFGIWFQMTTDNRNGLIMFLNQTAGDENA
LBH_RS00300        HLKSRANNYSGGIYLDNNDTIKSAYGNLGGTHFGIWFQMTTDNRNGLIMFLNQTAGDENA
TU99_RS00345       HLKSRANNYSGGIYLDNNDTIKSAYGNLGGTHFGIWFQMTTDNRNGLIMFLNQTAGDENA
HUO_RS01320        HLKSRANNYSGGIYLDNNDTIKSAYGNLGGTHFGIWFQMTTDNRNGLIMFLNQTAGDENA
BCM45_RS06920      HLKSRANNYSGGIYLDNNDTIKSAYGNLGRTHFGIWFQMTTDNRNGLIMFLNQTAGDENA
LHV_RS00330        HLKSRANNYSGGIYLDNNDTIKSAYGNLGRTHFGIWFQMTTDNRNGLIMFLNQTAGDENA
Lh8105_00345       HLKSRANNYSGGIYLDNNDTIKSAYGNLGRTHFGIWFQMTTDNRNGLIMFLNQTAGDENA
                   ***************************** ******************************

ALV80_RS00405      QKQVGYQILNHIKPYTFIAG
Lh22155_00420      QKQVGYQILNHIKPYTFIAG
LBHH_RS00425       QKQVGYQILNHIKPYTFIAG
R0052_RS00365      QKQVGYQILNHIKPYTFIAG
LHE_RS11765        QKQVGYQILNHIKPYTFIAG
Lh8627_00330       QKQVGYQILNHIKPYTFIAG
LBH_RS00300        QKQVGYQILNHIKPYTFIAG
TU99_RS00345       QKQVGYQILNHIKPYTFIAG
HUO_RS01320        QKQVGYQILNHIKPYTFIAG
BCM45_RS06920      QKQVGYQILNHIKPYTFIAG
LHV_RS00330        QKQVGYQILNHIKPYTFIAG
Lh8105_00345       QKQVGYQILNHIKPYTFIAG
                   ********************
