# Supplementary material for: Comparative Genomics of Completely Sequenced Lactobacillus helveticus Genomes Provides Insights into Strain-Specific Genes and Resolves Metagenomics Data Down to the Strain Level
Source: Front Microbiol. 2018 Jan 30;9:63. doi: 10.3389/fmicb.2018.00063 (PMC5797582; doi:10.3389/fmicb.2018.00063)
Supplement: Supplementary Data Sheet 2 — Result files of pan-core genome analysis. For descriptions, see Supplementary Table 10. [file DataSheet2.ZIP › HMMs_coreGenome/clw/Lh8627_00030.clw]

MUSCLE (3.8) multiple sequence alignment


R0052_RS00030      MDDNQTQDRRIRNVDLTSMMRSSFLDYAMSVIVARALPDVRDGLKPVQRRILYGMSELGV
ALV80_RS00030      MDDNQTQDRRIRNVDLTSMMRSSFLDYAMSVIVARALPDVRDGLKPVQRRILYGMSELGV
LBHH_RS00030       MDDNQTQDRRIRNVDLTSMMRSSFLDYAMSVIVARALPDVRDGLKPVQRRILYGMSELGV
BCM45_RS07245      MDDNQTQDRRIRNVDLTSMMRSSFLDYAMSVIVARALPDVRDGLKPVQRRILYGMSELGV
LHV_RS00030        MDDNQTQDRRIRNVDLTSMMRSSFLDYAMSVIVARALPDVRDGLKPVQRRILYGMSELGV
Lh22155_00030      MDDNQTQDRRIRNVDLTSMMRSSFLDYAMSVIVARALPDVRDGLKPVQRRILYGMSELGV
Lh8105_00030       MDDNQTQDRRIRNVDLTSMMRSSFLDYAMSVIVARALPDVRDGLKPVQRRILYGMSELGV
LBH_RS00030        MDDNQTQDRRIRNVDLTSMMRSSFLDYAMSVIVARALPDVRDGLKPVQRRILYGMSELGV
TU99_RS00030       MDDNQTQDRRIRNVDLTSMMRSSFLDYAMSVIVARALPDVRDGLKPVQRRILYGMSELGV
HUO_RS00880        MDDNQTQDRRIRNVDLTSMMRSSFLDYAMSVIVARALPDVRDGLKPVQRRILYGMSELGV
LHE_RS11400        MDDNQTQDRRIRNVDLTSMMRSSFLDYAMSVIVARALPDVRDGLKPVQRRILYGMSELGV
Lh8627_00030       MDDNQTQDRRIRNVDLTSMMRSSFLDYAMSVIVARALPDVRDGLKPVQRRILYGMSELGV
                   ************************************************************

R0052_RS00030      TPDKPYKKSARIVGEVMGKFHPHGDSSIYLAMAHMAQDFSYRYMLVDGHGNFGSVDGDEP
ALV80_RS00030      TPDKLYKKSARIVGEVMGKFHPHGDSSIYLAMAHMAQDFSYRYMLVDGHGNFGSVDGDEP
LBHH_RS00030       TPDKQYKKSARIVGEVMGKFHPHGDSSIYLAMAHMAQDFSYRYMLVDGHGNFGSVDGDEP
BCM45_RS07245      TPDKPYKKSARIVGEVMGKFHPHGDSSIYLAMAHMAQDFSYRYMLVDGHGNFGSVDGDEP
LHV_RS00030        TPDKPYKKSARIVGEVMGKFHPHGDSSIYLAMAHMAQDFSYRYMLVDGHGNFGSVDGDEP
Lh22155_00030      TPDKPYKKSARIVGEVMGKFHPHGDSSIYLAMAHMAQDFSYRYMLVDGHGNFGSVDGDEP
Lh8105_00030       TPDKPYKKSARIVGEVMGKFHPHGDSSIYLAMAHMAQDFSYRYMLVDGHGNFGSVDGDEP
LBH_RS00030        TPDKPYKKSARIVGEVMGKFHPHGDSSIYLAMAHMAQDFSYRYMLVDGHGNFGSVDGDEP
TU99_RS00030       TPDKPYKKSARIVGEVMGKFHPHGDSSIYLAMAHMAQDFSYRYMLVDGHGNFGSVDGDEP
HUO_RS00880        TPDKQYKKSARIVGEVMGKFHPHGDSSIYLAMAHMAQDFSYRYMLVDGHGNFGSVDGDEP
LHE_RS11400        TPDKPYKKSARIVGEVMGKFHPHGDSSIYLAMAHMAQDFSYRYMLVDGHGNFGSVDGDEP
Lh8627_00030       TPDKPYKKSARVVGEVMGKFHPHGDSSIYLAMAHMAQDFSYRYMLVDGHGNFGSVDGDEP
                   **** ******:************************************************

R0052_RS00030      AAMRYTEARMSKIAVEMLRDINKNTIDWQRNYDDTENEPVVLPARIPNLLINGANGIAVG
ALV80_RS00030      AAMRYTEARMSKIAVEMLRDINKNTIDWQRNYDDTENEPVVLPARIPNLLINGANGIAVG
LBHH_RS00030       AAMRYTEARMSKIAVEMLRDINKNTIDWQRNYDDTENEPVVLPARIPNLLINGANGIAVG
BCM45_RS07245      AAMRYTEARMSKIAAEMLRDINKNTIDWQRNYDDTENEPVVLPARIPNLLINGANGIAVG
LHV_RS00030        AAMRYTEARMSKIAAEMLRDINKNTIDWQRNYDDTENEPVVLPARIPNLLINGANGIAVG
Lh22155_00030      AAMRYTEARMSKIAAEMLRDINKNTIDWQRNYDDTENEPVVLPARIPNLLINGANGIAVG
Lh8105_00030       AAMRYTEARMSKIAAEMLRDINKNTIDWQRNYDDTENEPVVLPARIPNLLINGANGIAVG
LBH_RS00030        AAMRYTEARMSKIAVEMLRDINKNTIDWQRNYDDTENEPVVLPARIPNLLINGANGIAVG
TU99_RS00030       AAMRYTEARMSKIAVEMLRDINKNTIDWQRNYDDTENEPVVLPARIPNLLINGANGIAVG
HUO_RS00880        AAMRYTEARMSKIAVEMLRDINKNTIDWQRNYDDTENEPVVLPARIPNLLINGANGIAVG
LHE_RS11400        AAMRYTEARMSKIAVEMLRDINKNTIDWQRNYDDTENEPVVLPARIPNLLINGANGIAVG
Lh8627_00030       AAMRYTEARMSKIAVEMLRDINKNTIDWQRNYDDTENEPVVLPARIPNLLINGANGIAVG
                   **************.*********************************************

R0052_RS00030      MTTNIPPHNLSEVISGLHMLMKNPDATTKDLMKVIPGPDFPTGGIIMGRGGIYRAYESGK
ALV80_RS00030      MTTNIPPHNLSEVISGLHMLMKNPDATTKDLMKVIPGPDFPTGGIIMGRGGIYRAYESGK
LBHH_RS00030       MTTNIPPHNLSEVISGLHMLMKNPDATTKDLMKVIPGPDFPTGGIIMGRGGIYRAYESGK
BCM45_RS07245      MTTNIPPHNLSEVISGLHMLMKNPDATTKDLMKVIPGPDFPTGGIIMGRGGIYRAYESGK
LHV_RS00030        MTTNIPPHNLSEVISGLHMLMKNPDATTKDLMKVIPGPDFPTGGIIMGRGGIYRAYESGK
Lh22155_00030      MTTNIPPHNLSEVISGLHMLMKNPDATTKDLMKVIPGPDFPTGGIIMGRGGIYRAYESGK
Lh8105_00030       MTTNIPPHNLSEVISGLHMLMKNPDATTKDLMKVIPGPDFPTGGIIMGRGGIYRAYESGK
LBH_RS00030        MTTNIPPHNLSEVISGLHMLMKNPDATTKDLMKVIPGPDFPTGGIIMGRGGIYRAYESGK
TU99_RS00030       MTTNIPPHNLSEVISGLHMLMKNPDATTKDLMKVIPGPDFPTGGIIMGRGGIYRAYESGK
HUO_RS00880        MTTNIPPHNLSEVISGLHMLMKNPDATTKDLMKVIPGPDFPTGGIIMGRGGIYRAYESGK
LHE_RS11400        MTTNIPPHNLSEVISGLHMLMKNPDATTKDLMKVIPGPDFPTGGIIMGRGGIYRAYESGK
Lh8627_00030       MTTNIPPHNLSEVISGLHMLMKNPDATTKDLMKVIPGPDFPTGGIIMGRGGIYRAYESGK
                   ************************************************************

R0052_RS00030      GNIVVRAKTNIETEKSGRERIIVSEIPYMVNKAELVKKIADLAREKIIDGITGVRDESDQ
ALV80_RS00030      GNIVVRAETNIETEKSGRERIIVSEIPYMVNKAELVKKIADLAREKIIDGITGVRDESDQ
LBHH_RS00030       GNIVVRAETNIETEKSGRERIIVSEIPYMVNKAELVKKIADLAREKIIDGITGVRDESDQ
BCM45_RS07245      GNIVVRAETNIETEKSGRERIIVSEIPYMVNKAELVKKIADLAREKIIDGITGVRDESDQ
LHV_RS00030        GNIVVRAETNIETEKSGRERIIVSEIPYMVNKAELVKKIADLAREKIIDGITGVRDESDQ
Lh22155_00030      GNIVVRAETNIETEKSGRERIIVSEIPYMVNKAELVKKIADLAREKIIDGITGVRDESDQ
Lh8105_00030       GNIVVRAETNIETEKSGRERIIVSEIPYMVNKAELVKKIADLAREKIIDGITGVRDESDQ
LBH_RS00030        GNIVVRAETNIETEKSGRERIIVSEIPYMVNKAELVKKIADLAREKIIDGITGVRDESDQ
TU99_RS00030       GNIVVRAETNIETEKSGRERIIVSEIPYMVNKAELVKKIADLAREKIIDGITGVRDESDQ
HUO_RS00880        GNIVVRAETNIETEKSGRERIIVSEIPYMVNKAELVKKIADLAREKIIDGITGVRDESDQ
LHE_RS11400        GNIVVRAETNIETEKSGRERIIVSEIPYMVNKAELVKKIADLAREKIIDGITGVRDESDQ
Lh8627_00030       GNIVVRAETNIETEKSGRERIIVSEIPYMVNKAELVKKIADLAREKIIDGITGVRDESDQ
                   *******:****************************************************

R0052_RS00030      TGMRITIDIRRDASASVVLNNLFKQTQMQANFGMNMVAIVDGAPHYLTLKQMLQYYLDHQ
ALV80_RS00030      TGMRITIDIRRDASASVVLNNLFKQTQMQANFGMNMVAIVDGAPHYLTLKQMLQYYLDHQ
LBHH_RS00030       TGMRITIDIRRDASASVVLNNLFKQTQMQANFGMNMVAIVDGAPHYLTLKQMLQYYLDHQ
BCM45_RS07245      TGMRITIDIRRDASASVVLNNLFKQTQMQANFGMNMVAIVDGAPHYLTLKQMLQYYLDHQ
LHV_RS00030        TGMRITIDIRRDASASVVLNNLFKQTQMQANFGMNMVAIVDGAPHYLTLKQMLQYYLDHQ
Lh22155_00030      TGMRITIDIRRDASASVVLNNLFKQTQMQANFGMNMVAIVDGAPHYLTLKQMLQYYLDHQ
Lh8105_00030       TGMRITIDIRRDASASVVLNNLFKQTQMQANFGMNMVAIVDGAPHYLTLKQMLQYYLDHQ
LBH_RS00030        TGMRITIDIRRDASASVVLNNLFKQTQMQANFGMNMVAIVDGAPHYLTLKQMLQYYLDHQ
TU99_RS00030       TGMRITIDIRRDASASVVLNNLFKQTQMQANFGMNMVAIVDGAPHYLTLKQMLQYYLDHQ
HUO_RS00880        TGMRITIDIRRDASASVVLNNLFKQTQMQANFGMNMVAIVDGAPHYLTLKQMLQYYLDHQ
LHE_RS11400        TGMRITIDIRRDASASVVLNNLFKQTQMQANFGMNMVAIVDGAPHYLTLKQMLQYYLDHQ
Lh8627_00030       TGMRITIDIRRDASASVVLNNLFKQTQMQANFGMNMVAIVDGAPHYLTLKQMLQYYLDHQ
                   ************************************************************

R0052_RS00030      KDVVTRRTKFELAKAEARAHILEGLRIALDNIDEIVHIIRSSHSSDIAKATLISRFGLDD
ALV80_RS00030      KDVVTRRTKFELAKAEARAHILEGLRIALDNIDEIVHIIRSSHSSDIAKATLISRFGLDD
LBHH_RS00030       KDVVTRRTKFELAKAEARAHILEGLRIALDNIDEIVHIIRSSHSSDIAKATLISRFGLDD
BCM45_RS07245      KDVVTRRTKFELAKAEARAHILEGLRIALDNIDEIVHIIRSSHSSDIAKATLISRFGLDD
LHV_RS00030        KDVVTRRTKFELAKAEARAHILEGLRIALDNIDEIVHIIRSSHSSDIAKATLISRFGLDD
Lh22155_00030      KDVVTRRTKFELAKAEARAHILEGLRIALDNIDEIVHIIRSSHSSDIAKATLISRFGLDD
Lh8105_00030       KDVVTRRTKFELAKAEARAHILEGLRIALDNIDEIVHIIRSSHSSDIAKATLISRFGLDD
LBH_RS00030        KDVVTRRTKFELAKTEARAHILEGLRIALDNIDEIVHIIRSSHSSDIAKATLISRFGLDD
TU99_RS00030       KDVVTRRTKFELAKTEARAHILEGLRIALDNIDEIVHIIRSSHSSDIAKATLISRFGLDD
HUO_RS00880        KDVVTRRTKFELAKAEARAHILEGLRIALDNIDEIVHIIRSSHSSDIAKATLISRFGLDD
LHE_RS11400        KDVVTRRTKFELAKAEARAHILEGLRIALDNIDEIVHIIRSSHSSDIAKATLISRFGLDD
Lh8627_00030       KDVVTRRTKFELAKAEARAHILEGLRIALDNIDEIVHIIRSSHSSDIAKATLISRFGLDD
                   **************:*********************************************

R0052_RS00030      KQSQAILDMRLVRLTGLERDKVEAEYKELQAKIADYKDILAKPERIDKIIYDELLDIQKR
ALV80_RS00030      KQSQAILDMRLVRLTGLERDKVEAEYKELQAKIADYKDILAKPERIDKIIYDELLDIQKR
LBHH_RS00030       KQSQAILDMRLVRLTGLERDKVEAEYKELQAKIADYKDILAKPERIDKIIYDELLDIQKR
BCM45_RS07245      KQSQAILDMRLVRLTGLERDKVEAEYKELQAKIADYKDILAKPERIDKIIYDELLDIQKR
LHV_RS00030        KQSQAILDMRLVRLTGLERDKVEAEYKELQAKIADYKDILAKPERIDKIIYDELLDIQKR
Lh22155_00030      KQSQAILDMRLVRLTGLERDKVEAEYKELQAKIADYKDILAKPERIDKIIYDELLDIQKR
Lh8105_00030       KQSQAILDMRLVRLTGLERDKVEAEYKELQAKIADYKDILAKPERIDKIIYDELLDIQKR
LBH_RS00030        KQSQAILDMRLVRLTGLERDKVEAEYKELQAKIADYKDILSKPERIDKIIYDELLDIQKR
TU99_RS00030       KQSQAILDMRLVRLTGLERDKVEAEYKELQAKIADYKDILAKPERIDKIIYDELLDIQKR
HUO_RS00880        KQSQAILDMRLVRLTGLERDKVEAEYKELQAKIADYKDILAKPERIDKIIYDELLDIQKR
LHE_RS11400        KQSQAILDMRLVRLTGLERDKVEAEYKELQAKIADYKDILAKPERIDKIIYDELLDIQKR
Lh8627_00030       KQSQAILDMRLVRLTGLERDKVEAEYKELQAKIADYKDILAKPERIDKIIYDELLDIQKR
                   ****************************************:*******************

R0052_RS00030      FGDKRRTEIGASEVVSIEDEDLIEKQNILLTVTHNGYIKRMPIQEFKTQNRGGKGIKGMG
ALV80_RS00030      FGDKRRTEIGASEVVSIEDEDLIEKQNILLTVTHNGYIKRMPIQEFKTQNRGGKGIKGMG
LBHH_RS00030       FGDKRRTEIGASEVVSIEDEDLIEKQNILLTVTHNGYIKRMPIQEFKTQNRGGKGIKGMG
BCM45_RS07245      FGDKRRTEIGASEVVSIEDEDLIEKQNILLTVTHNSYIKRMPIQEFKTQNRGGKGIKGMG
LHV_RS00030        FGDKRRTEIGASEVVSIEDEDLIEKQNILLTVTHNSYIKRMPIQEFKTQNRGGKGIKGMG
Lh22155_00030      FGDKRRTEIGASEVVSIEDEDLIEKQNILLTVTHNSYIKRMPIQEFKTQNRGGKGIKGMG
Lh8105_00030       FGDKRRTEIGASEVVSIEDEDLIEKQNILLTVTHNSYIKRMPIQEFKTQNRGGKGIKGMG
LBH_RS00030        FGDKRRTEIGASEVVSIEDEDLIEKQNILLTVTHNGYIKRMPIQEFKTQNRGGKGIKGMG
TU99_RS00030       FGDKRRTEIGASEVVSIEDEDLIEKQNILLTVTHNGYIKRMPIQEFKTQNRGGKGIKGMG
HUO_RS00880        FGDKRRTEIGASEVVSIEDEDLIEKQNILLTVTHNGYIKRMPIQEFKTQNRGGKGIKGMG
LHE_RS11400        FGDKRRTEIGASEVVSIEDEDLIEKQNILLTVTHNGYIKRMPIQEFKTQNRGGKGIKGMG
Lh8627_00030       FGDKRRTEIGASEVVSIEDEDLIEKQNILLTVTHNGYIKRMPIQEFKTQNRGGKGIKGMG
                   ***********************************.************************

R0052_RS00030      VQDSDFIEHLIYSSTHDMLLFFTNAGKVYSKKAYEIPEYGRMAKGLPVVNLLQLEKGEKV
ALV80_RS00030      VQDGDFIEHLIYSSTHDMLLFFTNAGKVYSRKAYEIPEYGRMAKGLPVVNLLQLEKGEKV
LBHH_RS00030       VQDGDFIEHLIYSSTHDMLLFFTNAGKVYSRKAYEIPEYGRMAKGLPVVNLLQLEKGEKV
BCM45_RS07245      VQDGDFIEHLIYSSTHDMLLFFTNAGKVYSKKAYEIPEYGRMAKGLPVVNLLQLEKGEKV
LHV_RS00030        VQDGDFIEHLIYSSTHDMLLFFTNAGKVYSKKAYEIPEYGRMAKGLPVVNLLQLEKGEKV
Lh22155_00030      VQDGDFIEHLIYSSTHDMLLFFTNAGKVYSKKAYEIPEYGRMAKGLPVVNLLQLEKGEKV
Lh8105_00030       VQDGDFIEHLIYSSTHDMLLFFTNAGKVYSKKAYEIPEYGRMAKGLPVVNLLQLEKGEKV
LBH_RS00030        VQDGDFIEHLIYSSTHDMLLFFTNAGKVYSKKAYEIPEYGRMAKGLPVVNLLQLEKGEKV
TU99_RS00030       VQDGDFIEHLIYSSTHDMLLFFTNAGKVYSKKAYEIPEYGRMAKGLPVVNLLQLEKGEKV
HUO_RS00880        VQDGDFIEHLIYSSTHDMLLFFTNAGKVYSKKAYEIPEYGRMAKGLPVVNLLQLEKGEKV
LHE_RS11400        VQDGDFIEHLIYSSTHDMLLFFTNAGKVYSKKAYEIPEYGRMAKGLPVVNLLQLEKGEKV
Lh8627_00030       VQDGDFIEHLIYSSTHDMLLFFTNAGKVYSKKAYEIPEYGRMAKGLPVVNLLQLEKGEKV
                   ***.**************************.*****************************

R0052_RS00030      QTVINVPEGADDNYLFFITKMGTVKRTHVSEFSNIRNSGLIALTLRDGDELSNVLTTDGK
ALV80_RS00030      QTVINVPEGADDNYLFFITKMGTVKRTHVSEFSNIRNSGLIALTLRDGDELSNVLTTDGK
LBHH_RS00030       QTVINVPEGADDNYLFFITKMGTVKRTHVSEFSNIRNSGLIALTLRDGDELSNVLTTDGK
BCM45_RS07245      QTVINVPEGADDNYLFFITKMGTVKRTHVSEFSNIRNSGLIALTLRDGDELSNVLTTDGK
LHV_RS00030        QTVINVPEGADDNYLFFITKMGTVKRTHVSEFSNIRNSGLIALTLRDGDELSNVLTTDGK
Lh22155_00030      QTVINVPEGADDNYLFFITKMGTVKRTHVSEFSNIRNSGLIALTLRDGDELSNVLTTDGK
Lh8105_00030       QTVINVPEGADDNYLFFITKMGTVKRTHVSEFSNIRNSGLIALTLRDGDELSNVLTTDGK
LBH_RS00030        QTVINVPEGADDNYLFFITKMGTVKRTHVSEFSNIRNSGLIALTLRDGDELSNVLTTDGK
TU99_RS00030       QTVINVPEGADDNYLFFITKMGTVKRTHVSEFSNIRNSGLIALTLRDGDELSNVLTTDGK
HUO_RS00880        QTVINVPEGADDNYLFFITKMGTVKRTHVSEFSNIRNSGLIALTLRDGDELSNVLTTDGK
LHE_RS11400        QTVINVPEGADDNYLFFITKMGTVKRTHVSEFSNIRNSGLIALTLRDGDELSNVLTTDGK
Lh8627_00030       QTVINVPEGADDNYLFFITKMGTVKRTHVSEFSNIRNSGLIALTLRDGDELSNVLTTDGK
                   ************************************************************

R0052_RS00030      QNILIGTHLGYAVTFNENDVRAMGRTAAGVRGINLRDHDYVVGSGVLDADDQVLVISEKG
ALV80_RS00030      QNILIGTHLGYAVTFNENDVRAMGRTAAGVRGINLRDHDYVVGSGVLDADDQVLVISEKG
LBHH_RS00030       QNILIGTHLGYAVTFNENDVRAMGRTAAGVRGINLRDHDYVVGSGVLDADDQVLVISEKG
BCM45_RS07245      QNILIGTHLGYAVTFNENDVRAMGRTAAGVRGINLRDHDYVVGSGVLDADDQVLVISEKG
LHV_RS00030        QNILIGTHLGYAVTFNENDVRAMGRTAAGVRGINLRDHDYVVGSGVLDADDQVLVISEKG
Lh22155_00030      QNILIGTHLGYAVTFNENDVRAMGRTAAGVRGINLRDHDYVVGSGVLDADDQVLVISEKG
Lh8105_00030       QNILIGTHLGYAVTFNENDVRAMGRTAAGVRGINLRDHDYVVGSGVLDADDQVLVISEKG
LBH_RS00030        QNILIGTHLGYAVTFNENDVRAMGRTAAGVRGINLRDHDYVVGSGVLDADDQVLVISENG
TU99_RS00030       QNILIGTHLGYAVTFNENDVRAMGRTAAGVRGINLRDHDYVVGSGVLDADDQVLVISENG
HUO_RS00880        QNILIGTHLGYAVTFNENDVRAMGRTAAGVRGINLRDHDYVVGSGVLDADDQVLVISENG
LHE_RS11400        QNILIGTHLGYAVTFNEKDVRAMGRTAAGVRGINLRDHDYVVGSGVLDADDQVLVISENG
Lh8627_00030       QNILIGTHLGYAVTFNEKDVRAMGRTAAGVRGINLRDHDYVVGSGVLDADDQVLVISENG
                   *****************:****************************************:*

R0052_RS00030      YGKRTPAAEYPVKGRGGKGIKTANITEKNGPLASVIVISKGKDIMVITTDGIMIRFKTKD
ALV80_RS00030      YGKHTPAAEYSVKGRGGKGIKTANITEKNGPLAGVIVISKGKDIMVITTDGIMIRFKTKD
LBHH_RS00030       YGKHTPAAEYSVKGRGGKGIKTANITEKNGPLAGVIVISKGKDIMVITTDGIMIRFKTKD
BCM45_RS07245      YGKRTPAAEYPVKGRGGKGIKTANITEKNGPLAGVIVISKGKDIMVITTDGIMIRFKTKD
LHV_RS00030        YGKRTPAAEYPVKGRGGKGIKTANITEKNGPLAGVIVISKGKDIMVITTDGIMIRFKTKD
Lh22155_00030      YGKRTPAAEYPVKGRGGKGIKTANITEKNGPLAGVIVISKGKDIMVITTDGIMIRFKTKD
Lh8105_00030       YGKRTPAAEYPVKGRGGKGIKTANITEKNGPLAGVIVISKGKDIMVITTDGIMIRFKTKD
LBH_RS00030        YGKRTPAAEYPVKGRGGKGIKTANITEKNGPLAGVIVISKGKDIMVITTDGIMIRFKTKD
TU99_RS00030       YGKRTPAAEYPVKGRGGKGIKTANITEKNGPLAGVIVISKGKDIMVITTDGIMIRFKTKD
HUO_RS00880        YGKRTPAAEYPVKGRGGKGIKTANITEKNGPLAGVIVISKGKDIMVITTDGIMIRFKTKD
LHE_RS11400        YGKRTPAAEYPVKGRGGKGIKTANITEKNGPLAGVIVISKGKDIMVITTDGIMIRFKTKD
Lh8627_00030       YGKRTPAAEYPVKGRGGKGIKTANITEKNGPLAGVIVISKGKDIMVITTDGIMIRFKTKD
                   ***.******.**********************.**************************

R0052_RS00030      VSQTRRSTMGVRLIKVNDDSQVASLTIVPSEADQDQVDDEDDNDDNE
ALV80_RS00030      VSQTGRSTMGVRLIKVNDDSQVASLTIVPSEADQDQVDDEDDNDDNE
LBHH_RS00030       VSQTGRSTMGVRLIKVNDDSQVASLTIVPSEADQDQVDDEDDNDDNE
BCM45_RS07245      VSQTGRSTMGVRLIKVSDDSQVASLTIVPSEADQDQVDDEDDNDDNE
LHV_RS00030        VSQTGRSTMGVRLIKVSDDSQVASLTIVPSEADQDQVDDEDDNDDNE
Lh22155_00030      VSQTGRSTMGVRLIKVSDDSQVASLTIVPSEADQDQVDDEDDNDDNE
Lh8105_00030       VSQTGRSTMGVRLIKVSDDSQVASLTIVPSEADQDQVDDEDDNDDNE
LBH_RS00030        VSQTGRSTMGVRLIKVSDDSQVASLTIVPSEADQDQVDDEDDNDDNE
TU99_RS00030       VSQTGRSTMGVRLIKVSDDSQVASLTIVPSEADQDQVDDEDDNDDNE
HUO_RS00880        VSQTGRSTMGVRLIKVSDDSQVASLTIVPSEADQDQVDDEDDNDDNE
LHE_RS11400        VSQTGRSTMGVRLIKVSDDSQVASLTIVPSEADQDQVDDEDDNDDNE
Lh8627_00030       VSQTGRSTMGVRLIKVSDDSQVASLTIVPSEADQDQVDDEDDNDDNE
                   **** ***********.******************************
