# Supplementary material for: Comparative Genomics of Completely Sequenced Lactobacillus helveticus Genomes Provides Insights into Strain-Specific Genes and Resolves Metagenomics Data Down to the Strain Level
Source: Front Microbiol. 2018 Jan 30;9:63. doi: 10.3389/fmicb.2018.00063 (PMC5797582; doi:10.3389/fmicb.2018.00063)
Supplement: Supplementary Data Sheet 2 — Result files of pan-core genome analysis. For descriptions, see Supplementary Table 10. [file DataSheet2.ZIP › HMMs_coreGenome/clw/Lh22155_03030.clw]

MUSCLE (3.8) multiple sequence alignment


ALV80_RS02970      MTLKIEDLTGGYTGVPVIKDINLEIKPGEALGLIGLNGAGKSTTIKHILGLLRPQKGKIL
LHE_RS20490        MTLKIEDLTGGYTGVPVIKDINLEIKPGEALGLIGLNGAGKSTTIKHILGLLRPQKGKIL
BCM45_RS04435      MTLKIEDLTGGYTGVPVIKDINLEIKPGEALGLIGLNGAGKSTTIKHILGLLRPQKGKIL
LHV_RS08150        MTLKIEDLTGGYTGVPVIKDINLEIKPGEALGLIGLNGAGKSTTIKHILGLLRPQKGKIL
Lh22155_03030      MTLKIEDLTGGYTGVPVIKDINLEIKPGEALGLIGLNGAGKSTTIKHILGLLRPQKGKIL
Lh8105_03125       MTLKIEDLTGGYTGVPVIKDINLEIKPGEALGLIGLNGAGKSTTIKHILGLLRPQKGKIL
Lh8627_06520       MTLKIEDLTGGYTGVPVIKDINLEIKPGEALGLIGLNGAGKSTTIKHILGLLRPQKGKIL
LBHH_RS02905       MTLKIEDLTGGYTGVPVIKDINLEIKPGEALGLIGLNGAGKSTTIKHILGLLRPQKGKIL
LBH_RS07305        MTLKIEDLTGGYTGVPVIKDINLEIKPGEALGLIGLNGAGKSTTIKHILGLLRPQKGKIL
TU99_RS08790       MTLKIEDLTGGYTGVPVIKDINLEIKPGEALGLIGLNGAGKSTTIKHILGLLRPQKGKIL
R0052_RS02940      MTLKIEDLTGGYTGVPVIKDINLEIKPGEALGLIGLNGAGKSTTIKHILGLLRPQKGKIL
HUO_RS03870        MTLKIEDLTGGYTGVPVIKDINLEIKPGEALGLIGLNGAGKSTTIKHILGLLRPQKGKIL
                   ************************************************************

ALV80_RS02970      LNDVNLTMQPTKFKRQVAYIPETPVLYPELTLKEHLELTMLSYGLDPSKSWDRAHELLKM
LHE_RS20490        LNDVNLTMQPTKFKRQVAYIPETPVLYPELTLKEHLELTMLSYGLDPSKSWDRAHELLKM
BCM45_RS04435      LNDVNLTMQPTKFKRQVAYIPETPVLYPELTLKEHLELTMLSYGLDPSKSWDRAHELLKM
LHV_RS08150        LNDVNLTMQPTKFKRQVAYIPETPVLYPELTLKEHLELTMLSYGLDPSKSWDRAHELLKM
Lh22155_03030      LNDVNLTMQPTKFKRQVAYIPETPVLYPELTLKEHLELTMLSYGLDPSKSWDRAHELLKM
Lh8105_03125       LNDVNLTMQPTKFKRQVAYIPETPVLYPELTLKEHLELTMLSYGLDPSKSWDRAHELLKM
Lh8627_06520       LNDVNLTMQPTKFKRQVAYIPETPVLYPELTLKEHLELTMLSYGLDPSKSWDRAHELLKM
LBHH_RS02905       LNDVNLTMQPTKFKRQVAYIPETPVLYPELTLKEHLELTMLSYGLDPSKSWDRAHELLKM
LBH_RS07305        LNDVNLTMQPTKFKRQVAYIPETPVLYPELTLKEHLELTMLSYGLDPSKSWDRAHELLKM
TU99_RS08790       LNDVNLTMQPTKFKRQVAYIPETPVLYPELTLKEHLELTMLSYGLDPSKSWDRAHELLKM
R0052_RS02940      LNDVNLTMQPTKFKRQVAYIPETPVLYPELTLKEHLELTMLSYGLDPSKSWDRAHELLKM
HUO_RS03870        LNDVNLTMQPTKFKRQVAYIPETPVLYPELTLKEHLELTMLSYGLDPSKSWDRAHELLKM
                   ************************************************************

ALV80_RS02970      FRLDDKLDWLPIHFSKGMRQKVMIVSAFLADTSLLVIDEPFTGLDPLAVANLIDLIKQSI
LHE_RS20490        FRLDDKLDWLPIHFSKGMRQKVMIVSAFLADTSLLVIDEPFTGLDPLAVANLIDLIKQSI
BCM45_RS04435      FRLDDKLDWLPIHFSKGMRQKVMIVSAFLADTSLLVIDEPFTGLDPLAVANLIDLIKQSI
LHV_RS08150        FRLDDKLDWLPIHFSKGMRQKVMIVSAFLADTSLLVIDEPFTGLDPLAVANLIDLIKQSI
Lh22155_03030      FRLDDKLDWLPIHFSKGMRQKVMIVSAFLADTSLLVIDEPFTGLDPLAVANLIDLIKQSI
Lh8105_03125       FRLDDKLDWLPIHFSKGMRQKVMIVSAFLADTSLLVIDEPFTGLDPLAVANLIDLIKQSI
Lh8627_06520       FRLDDKLDWLPIHFSKGMRQKVMIVSAFLADTSLLVIDEPFTGLDPLAVANLIDLIKQSI
LBHH_RS02905       FRLDDKLDWLPIHFSKGMRQKVMIVSAFLADTSLLVIDEPFTGLDPLAVANLIDLIKQSI
LBH_RS07305        FRLDDKLDWLPIHFSKGMRQKVMIVSAFLADTSLLVIDEPFTGLDPLAVANLIDLIKQSI
TU99_RS08790       FRLDDKLDWLPIHFSKGMRQKVMIVSAFLADTSLLVIDEPFTGLDPLAVANLIDLIKQSI
R0052_RS02940      FRLDDKLDWLPIHFSKGMRQKVMIVSAFLADTSLLVIDEPFTGLDPLAVANLIDLIKQSI
HUO_RS03870        FRLDDKLDWLPIHFSKGMRQKVMIVSAFLADTSLLVIDEPFTGLDPLAVANLIDLIKQSI
                   ************************************************************

ALV80_RS02970      ANGKMVLMTTHVLADAQQAISNYAVLNRGTIEVIGSLQEIRQHYGLKPDDPFDKLYLALN
LHE_RS20490        ANGKMVLMTTHVLADAQQAISNYAVLNRGTIEVIGSLQEIRQHYGLKPDDPFDKLYLALN
BCM45_RS04435      ANGKMVLMTTHVLADAQQAISNYAVLNRGTIEVIGSLQEIRQHYGLKPDDPFDKLYLALN
LHV_RS08150        ANGKMVLMTTHVLADAQQAISNYAVLNRGTIEVIGSLQEIRQHYGLKPDDPFDKLYLALN
Lh22155_03030      ANGKMVLMTTHVLADAQQAISNYAVLNRGTIEVIGSLQEIRQHYGLKPDDPFDKLYLALN
Lh8105_03125       ANGKMVLMTTHVLADAQQAISNYAVLNRGTIEVIGSLQEIRQHYGLKPDDPFDKLYLALN
Lh8627_06520       ANGKMVLMTTHVLADAQQAISNYAVLNRGTIEVIGSLQEIRQHYGLKPDDPFDKLYLALN
LBHH_RS02905       ANGKMVLMTTHVLADAQQAISNYAVLNRGTIEVIGSLQEIRQHYGLKPDDPFDKLYLALN
LBH_RS07305        ANGKMVLMTTHVLADAQQAISNYAVLNRGTIEVIGSLQEIRQHYGLKPDDPFDKLYLALN
TU99_RS08790       ANGKMVLMTTHVLADAQQAISNYAVLNRGTIEVIGSLQEIRQHYGLKPDDPFDKLYLALN
R0052_RS02940      ANGKMVLMTTHVLADAQQAISNYAVLNRGTIEVIGSLQEIRQHYGLKPDDPFDKLYLALN
HUO_RS03870        ANGKMVLMTTHVLADAQQAISNYAVLNHGTIEVIGSLQEIRQHYGLKLDDPFDKLYLALN
                   ***************************.******************* ************

ALV80_RS02970      REDNGNA
LHE_RS20490        REDNGNA
BCM45_RS04435      REDNGNA
LHV_RS08150        REDNGNA
Lh22155_03030      REDNGNA
Lh8105_03125       REDNGNA
Lh8627_06520       REDNGNA
LBHH_RS02905       REDNGNA
LBH_RS07305        REDNGNA
TU99_RS08790       REDNGNA
R0052_RS02940      REDNGNA
HUO_RS03870        REDNGNA
                   *******
