# Supplementary material for: Comparative Genomics of Completely Sequenced Lactobacillus helveticus Genomes Provides Insights into Strain-Specific Genes and Resolves Metagenomics Data Down to the Strain Level
Source: Front Microbiol. 2018 Jan 30;9:63. doi: 10.3389/fmicb.2018.00063 (PMC5797582; doi:10.3389/fmicb.2018.00063)
Supplement: Supplementary Data Sheet 2 — Result files of pan-core genome analysis. For descriptions, see Supplementary Table 10. [file DataSheet2.ZIP › HMMs_coreGenome/clw/LHV_RS08140.clw]

MUSCLE (3.8) multiple sequence alignment


LHE_RS20480        MRLRNKPWAVKLVNEHPESVLQNPDPEKKIDWAARFGNDNTIEIEVGSGKGHFITTLAEN
TU99_RS08780       MRLRNKPWAVKLVNEHPESVLQNPDPEKKIDWAARFGNDNTIEIEVGSGKGHFITTLAEN
ALV80_RS02980      MRLRNKPWAVKLVNEHPESVLQNPDPEKKIDWAARFGNDNTIEIEVGSGKGHFITTLAEN
BCM45_RS04425      MRLRNKPWAVKLVNEHPESVLQNPDPEKKIDWAARFGNDNTIEIEVGSGKGHFITTLAEN
LHV_RS08140        MRLRNKPWAVKLVNEHPESVLQNPDPEKKIDWAARFGNDNTIEIEVGSGKGHFITTLAEN
Lh22155_03040      MRLRNKPWAVKLVNEHPESVLQNPDPEKKIDWAARFGNDNTIEIEVGSGKGHFITTLAEN
Lh8105_03135       MRLRNKPWAVKLVNEHPESVLQNPDPEKKIDWAARFGNDNTIEIEVGSGKGHFITTLAEN
Lh8627_06510       MRLRNKPWAVKLVNEHPESVLQNPDPEKKIDWAARFGNDNTIEIEVGSGKGHFITTLAEN
LBHH_RS02915       MRLRNKPWAVKLVNEHPESVLQNPDPEKKIDWAARFGNDNTIEIEVGSGKGHFITTLAEN
LBH_RS07295        MRLRNKPWAVKLVNEHPESVLQNPDPEKKIDWAARFGNDNTIEIEVGSGKGHFITTLAEN
HUO_RS03880        MRLRNKPWAVKLVNEHPESVLQNPDPEKKIDWAARFGNDNTIEIEVGSGKGHFITTLAEN
R0052_RS02950      MRLRNKPWAVKLVNEHPESVLQNPDPEKKIDWAARFGNDNTIEIEVGSGKGHFITTLAEN
                   ************************************************************

LHE_RS20480        NPDKNYVALELQTTAAGIILRTKLEKGLDNLQILRGDAADINCFFPENSTNVIYLNFSDP
TU99_RS08780       NPDKNYVALELQTTAAGIILRTKLEKGLDNLQILRGDAADINCFFPENSTNVIYLNFSDP
ALV80_RS02980      NPDKNYVALELQTTAAGIILRTKLEKGLDNLQILRGDAADINCFFPENSTNVIYLNFSDP
BCM45_RS04425      NPDKNYVALELQTTAAGIILRTKLEKGLDNLQILRGDAADINCFFPENSTNVIYLNFSDP
LHV_RS08140        NPDKNYVALELQTTAAGIILRTKLEKGLDNLQILRGDAADINCFFPENSTNVIYLNFSDP
Lh22155_03040      NPDKNYVALELQTTAAGIILRTKLEKGLDNLQILRGDAADINCFFPENSTNVIYLNFSDP
Lh8105_03135       NPDKNYVALELQTTAAGIILRTKLEKGLDNLQILRGDAADINCFFPENSTNVIYLNFSDP
Lh8627_06510       NPDKNYVALELQTTAAGIILRTKLEKGLDNLQILRGDAADINCFFPENSTNVIYLNFSDP
LBHH_RS02915       NPDKNYVALELQTTAAGIILRTKLEKGLDNLQILRGDAADINCFFPENSTNVIYLNFSDP
LBH_RS07295        NPDKNYVALELQTTAAGIILRTKLEKGLDNLQILRGDAADINCFFPENSTNVIYLNFSDP
HUO_RS03880        NPDKNYVALELQTTAAGIILRTKLEKGLDNLQILRGDAADINCFFPENSTNVIYLNFSDP
R0052_RS02950      NPDKNYVALELQTTAAGIILRTKLEKGLDNLQILRGDAADINCFFPENSTNVIYLNFSDP
                   ************************************************************

LHE_RS20480        WPKTRHEKRRLTYKSFLAKYQQVLTKDGHIEFKTDNSGLFAYSVQSMNNFGMHFDFVSVD
TU99_RS08780       WPKTRHEKRRLTYKSFLAKYQQVLTKDGHIEFKTDNSDLFAYSVQSMNNFGMHFDFVSVD
ALV80_RS02980      WPKTRHEKRRLTYKSFLAKYQQVLTKDGHIEFKTDNSGLFAYSVQSMNNFGMHFDFVSVD
BCM45_RS04425      WPKTRHEKRRLTYKSFLAKYQQVLTKDGHIEFKTDNSGLFAYSVQSMNNFGMHFDFVSVD
LHV_RS08140        WPKTRHEKRRLTYKSFLAKYQQVLTKDGHIEFKTDNSGLFAYSVQSMNNFGMHFDFVSVD
Lh22155_03040      WPKTRHEKRRLTYKSFLAKYQQVLTKDGHIEFKTDNSGLFAYSVQSMNNFGMHFDFVSVD
Lh8105_03135       WPKTRHEKRRLTYKSFLAKYQQVLTKDGHIEFKTDNSGLFAYSVQSMNNFGMHFDFVSVD
Lh8627_06510       WPKTRHEKRRLTYKSFLAKYQQVLTKDGHIEFKTDNSGLFAYSVQSMNNFGMHFDFVSVD
LBHH_RS02915       WPKTRHEKRRLTYKSFLAKYQQVLTKDGHIEFKTDNSGLFAYSVQSMNNFGMHFDFVSVD
LBH_RS07295        WPKTRHEKRRLTYKSFLAKYQQVLTKDGHIEFKTDNSGLFAYSVQSMNNFGMHFDFVSVD
HUO_RS03880        WPKTRHEKRRLTYKSFLAKYQQVLTKDGHIEFKTDNSGLFAYSVQSMNNFGMHFDFVSVD
R0052_RS02950      WPKTRHEKRRLTYKSFLAKYQQVLTKDGHIEFKTDNSGLFAYSVQSMNNFGMHFDFVSVD
                   *************************************.**********************

LHE_RS20480        LHHEKPEIVEKNIETEYEHKFVAKGNPIYALHADFEA
TU99_RS08780       LHHEKPEIVEKNIETEYEHKFAAKGNPIYALHADFEA
ALV80_RS02980      LHHEKPEIVEKNIETEYEHKFAAKGNPIYALHADFEA
BCM45_RS04425      LHHEKPEIVEKNIETEYEHKFAAKGNPIYALHADFEA
LHV_RS08140        LHHEKPEIVEKNIETEYEHKFAAKGNPIYALHADFEA
Lh22155_03040      LHHEKPEIVEKNIETEYEHKFAAKGNPIYALHADFEA
Lh8105_03135       LHHEKPEIVEKNIETEYEHKFAAKGNPIYALHADFEA
Lh8627_06510       LHHEKPEIVEKNIETEYEHKFAAKGNPIYALHADFEA
LBHH_RS02915       LHHEKPEIVEKNIETEYEHKFAAKGNPIYALHADFEA
LBH_RS07295        LHHEKPEIVEKNIETEYEHKFAAKGNPIYALHADFEA
HUO_RS03880        LHHEKPEIVEKNIETEYEHKFAAKGNPIYALHADFEA
R0052_RS02950      LHHEKPEIVEKNIETEYEHKFAAKGNPIYALHADFEA
                   *********************.***************
