# Supplementary material for: Comparative Genomics of Completely Sequenced Lactobacillus helveticus Genomes Provides Insights into Strain-Specific Genes and Resolves Metagenomics Data Down to the Strain Level
Source: Front Microbiol. 2018 Jan 30;9:63. doi: 10.3389/fmicb.2018.00063 (PMC5797582; doi:10.3389/fmicb.2018.00063)
Supplement: Supplementary Data Sheet 2 — Result files of pan-core genome analysis. For descriptions, see Supplementary Table 10. [file DataSheet2.ZIP › HMMs_coreGenome/clw/R0052_RS06815.clw]

MUSCLE (3.8) multiple sequence alignment


BCM45_RS00735      MAFDKLGRFFGISN-DDDELEKEEYTTSNKDENENLPLNSVSRDNIVSIKSGLNSAKSKI
LHV_RS04355        MAFDKLGRFFGISN-DDDELEKEEYTTSNKDENENLPLNSVSRDNIVSIKSGLNSAKSKI
Lh22155_06980      MAFDKLGRFFGISN-DDDELEKEEYTTSNKDENENLPLNSVSRDNIVSIKSGLNSAKSKI
Lh8105_06905       MAFDKLGRFFGISN-DDDELEKEEYTTSNKDENENLPLNSVSRDNIVSIKSGLNSAKSKI
R0052_RS06815      MAFDKLGRFFGISNDDDDELEKEEYATSNNDENENLPLNSVSRDNIVSIKSGLNSAKSKI
ALV80_RS07010      MAFDKLGRFFGISNDDDDELEKEEYATSNKDENENLPLNSVSRDNIVSIKSGLNSAKSKI
LHE_RS16215        MAFDKLGRFFGISN-DDDELEKEEYATSNKDENENLPLNSVSRDNIVSIKSGLNSAKSKI
Lh8627_02995       MAFDKLGRFFGISN-DDDELEKEEYATSNKDENENLPLNSVSRDNIVSIKSGLNSAKSKI
LBHH_RS06890       MAFDKLGRFFGISNDDDDELEKEEYATSNKDENENLPLNSVSRDNIVSIKSGLNSAKSKI
LBH_RS03810        MAFDKLGRFFGISN-DDDELEKEEYATSNKDENENLPLNSVSRDNIVSIKSGLNSAKSKI
HUO_RS07735        MAFDKLGRFFGISN-DDDELEKEEYATSNKDENENLPLNSVSRDNIVSIKSGLNSAKSKI
TU99_RS04320       MAFDKLGRFFGISN-DDDELEKEEYATSNKDENENLPLNSVSRDNIVSIKSGLNSAKSKI
                   ************** **********:***:******************************

BCM45_RS00735      VLYEPRVYSDAKDVAQNLLNNKAVVINFSRMEDSSARRIVDFITGTVYALNGEIQRIGDK
LHV_RS04355        VLYEPRVYSDAKDVAQNLLNNKAVVINFSRMEDSSARRIVDFITGTVYALNGEIQRIGDK
Lh22155_06980      VLYEPRVYSDAKDVAQNLLNNKAVVINFSRMEDSSARRIVDFITGTVYALNGEIQRIGDK
Lh8105_06905       VLYEPRVYSDAKDVAQNLLNNKAVVINFSRMEDSSARRIVDFITGTVYALNGEIQRIGDK
R0052_RS06815      VLYEPRVYSDAKDVAQNLLNNKAVVINFSRMEDSSARRIVDFITGTVYALNGEIQRIGDK
ALV80_RS07010      VLYEPRVYSDAKDVAQNLLNNKAVVINFSRMEDSSARRIVDFITGTVYALNGEIQRIGDK
LHE_RS16215        VLYEPRVYSDAKDVAQNLLNNKAVVINFSRMEDSSARRIVDFITGTVYALNGEIQRIGDK
Lh8627_02995       VLYEPRVYSDAKDVAQNLLNNKAVVINFSRMEDSSARRIVDFITGTVYALNGEIQRIGDK
LBHH_RS06890       VLYEPRVYSDAKDVAQNLLNNKAVVINFSRMEDSSARRIVDFITGTVYALNGEIQRIGDK
LBH_RS03810        VLYEPRVYSDAKDVAQNLLNNKAVVINFSRMEDSSARRIVDFITGTVYALNGEIQRIGDK
HUO_RS07735        VLYEPRVYSDAKDVAQNLLNNKAVVINFSRMEDSSARRIVDFITGTVYALNGEIQRIGDK
TU99_RS04320       VLYEPRVYSDAKDVAQNLLNNKAVVINFSRMEDSSARRIVDFITGTVYALNGEIQRIGDK
                   ************************************************************

BCM45_RS00735      IFLATPPKFVTDGKISDLVDKKDNLS
LHV_RS04355        IFLATPPKFVTDGKISDLVDKKDNLS
Lh22155_06980      IFLATPPKFVTDGKISDLVDKKDNLS
Lh8105_06905       IFLATPPKFVTDGKISDLVDKKDNLS
R0052_RS06815      IFLATPPKFVTDGKISDLVDKKDNLS
ALV80_RS07010      IFLATPPKFVTDGKISDLVDKKDNLS
LHE_RS16215        IFLATPPKFVTDGKISDLVDKKDNLS
Lh8627_02995       IFLATPPKFVTDGKISDLVDKKDNLS
LBHH_RS06890       IFLATPPKFVTDGKISDLVDKKDNLS
LBH_RS03810        IFLATPPKFVTDGKISDLVDKKDNLS
HUO_RS07735        IFLATPPKFVTDGKISDLVDKKDNLS
TU99_RS04320       IFLATPPKFVTDGKISDLVDKKDNLS
                   **************************
