# Supplementary material for: Comparative Genomics of Completely Sequenced Lactobacillus helveticus Genomes Provides Insights into Strain-Specific Genes and Resolves Metagenomics Data Down to the Strain Level
Source: Front Microbiol. 2018 Jan 30;9:63. doi: 10.3389/fmicb.2018.00063 (PMC5797582; doi:10.3389/fmicb.2018.00063)
Supplement: Supplementary Data Sheet 2 — Result files of pan-core genome analysis. For descriptions, see Supplementary Table 10. [file DataSheet2.ZIP › HMMs_coreGenome/clw/BCM45_RS02500.clw]

MUSCLE (3.8) multiple sequence alignment


ALV80_RS05105      MQYQKTKEILNQAVADLSQLQMVVRQQHWYMRGPEFLNLHPYLDDVMSELDDQRDLIAER
LBHH_RS05005       MQYQKTKEILNQAVADLSQLQMVVRQQHWYMRGPEFLNLHPYLDDVMSELDDQRDLIAER
R0052_RS04945      MQYQKTKEILNQAVADLSQLQMVVRQQHWYMRGPEFLNLHPYLDDVMSELDDQRDLIAER
LHE_RS18050        MQYQKTKEILNQAVADLSQLQMVVRQQHWYMRGPEFLNLHPYLDDVMSELNDQRDLIAER
BCM45_RS02500      MQYQKTKEILNQAVADLSQLQMVVRQQHWYMRGPEFLNLHPYLDDVMSELNDQRDLIAER
LHV_RS06160        MQYQKTKEILNQAVADLSQLQMVVRQQHWYMRGPEFLNLHPYLDDVMSELNDQRDLIAER
Lh22155_05090      MQYQKTKEILNQAVADLSQLQMVVRQQHWYMRGPEFLNLHPYLDDVMSELNDQRDLIAER
Lh8105_05205       MQYQKTKEILNQAVADLSQLQMVVRQQHWYMRGPEFLNLHPYLDDVMSELNDQRDLIAER
Lh8627_04565       MQYQKTKEILNQAVADLSQLQMVVRQQHWYMRGPEFLNLHPYLDDVMSELNDQRDLIAER
LBH_RS05325        MQYQKTKEILNQAVADLSQLQMVVRQQHWYMRGPEFLNLHPYLDDVMSELNDQRDLIAER
HUO_RS05995        MQYQKTKEILNQAVADLSQLQMVVRQQHWYMRGPEFLNLHPYLDDVMSELNDQRDLIAER
TU99_RS06195       MQYQKTKEILNQAVADLSQLQMVVRQQHWYMRGPEFLNLHPYLDDVMSELNDQRDLIAER
                   **************************************************:*********

ALV80_RS05105      LITIDGSPYSSLAEMVDHSTIEAHPGKWGTPTTERFATIVDGYHHLAHLYEKGIKAADEE
LBHH_RS05005       LITIDGSPYSSLAEMVDHSTIEAHPGKWGTPTTERFATIVDGYHHLAHLYEKGIKAADEE
R0052_RS04945      LITIDGSPYSSLAEMVDHSTIEAHPGKWGTPTTERFATIVDGYHHLAHLYEKGIKAADEE
LHE_RS18050        LITIDGSPYSSLAEMVDHSTIEAHPGKWGTPTTERFATIVDGYHHLAHLYEKGIKAADEE
BCM45_RS02500      LITIDGSPYSSLAEMVDHSTIEAHPGKWGTPTTERFATIVDGYHHLAHLYEKGIKAADEE
LHV_RS06160        LITIDGSPYSSLAEMVDHSTIEAHPGKWGTPTTERFATIVDGYHHLAHLYEKGIKAADEE
Lh22155_05090      LITIDGSPYSSLAEMVDHSTIEAHPGKWGTPTTERFATIVDGYHHLAHLYEKGIKAADEE
Lh8105_05205       LITIDGSPYSSLAEMVDHSTIEAHPGKWGTPTTERFATIVDGYHHLAHLYEKGIKAADEE
Lh8627_04565       LITIDGSPYSSLAEMVDHSTIEAHPGKWGTPTTERFATIVDGYHHLAHLYEKGIKAADEE
LBH_RS05325        LITIDGSPYSSLAEMVDHSTIEAHPGKWGTPTTERFATIVDGYHHLAHLYEKGIKAADEE
HUO_RS05995        LITIDGSPYSSLAEMVDHSTIEAHPGKWGTPTTERFATIVDGYHHLAHLYEKGIKAADEE
TU99_RS06195       LITIDGSPYSSLAEMVDHSTIEAHPGKWGTPTTERFATIVDGYHHLAHLYEKGIKAADEE
                   ************************************************************

ALV80_RS05105      GDYSSSDILTTCHNDLEKRIWMMAAEINQAPNIDE
LBHH_RS05005       GDYSSSDILTTCHNDLEKRIWMMAAEINQAPNIDE
R0052_RS04945      GDYSSSDILTTCHNDLEKRIWMMAAEINQAPNIDE
LHE_RS18050        GDYSSSDILTTCHNDLEKRIWMMAAEINQAPNIDE
BCM45_RS02500      GDYSSSDILTTCHNDLEKRIWMMAAEINQAPNIDE
LHV_RS06160        GDYSSSDILTTCHNDLEKRIWMMAAEINQAPNIDE
Lh22155_05090      GDYSSSDILTTCHNDLEKRIWMMAAEINQAPNIDE
Lh8105_05205       GDYSSSDILTTCHNDLEKRIWMMAAEINQAPNIDE
Lh8627_04565       GDYSSSDILTTCHNDLEKRIWMMAAEINQAPNIDE
LBH_RS05325        GDYSSSDILTTCHNDLEKRIWMMAAEINQAPNIDE
HUO_RS05995        GDYSSSDILTTCHNDLEKRIWMMAAEINQAPNIDE
TU99_RS06195       GDYSSSDILTTCHNDLEKRIWMMAAEINQAPNIDE
                   ***********************************
