# Supplementary material for: Comparative Genomics of Completely Sequenced Lactobacillus helveticus Genomes Provides Insights into Strain-Specific Genes and Resolves Metagenomics Data Down to the Strain Level
Source: Front Microbiol. 2018 Jan 30;9:63. doi: 10.3389/fmicb.2018.00063 (PMC5797582; doi:10.3389/fmicb.2018.00063)
Supplement: Supplementary Data Sheet 2 — Result files of pan-core genome analysis. For descriptions, see Supplementary Table 10. [file DataSheet2.ZIP › HMMs_coreGenome/clw/LBH_RS01015.clw]

MUSCLE (3.8) multiple sequence alignment


TU99_RS01100       MSYKDDMMIFALNSNVPLAQKIADRVGVPLSKSSVERFSDGEIQINIDETVRGKDVYLIQ
LBH_RS01015        MSYKDNMMIFALNSNVPLAQKIADRVGVPLSKSSVERFSDGEIQINIDETVRGKDVYLIQ
R0052_RS01155      MSYKDDMMIFALNSNVPLAQKIADRVGVPLSKSSVERFSDGEIQINIDETVRGKDVYLIQ
ALV80_RS01170      MSYKDDMMIFALNSNVPLAQKIADRVGVPLSKSSVERFSDGEIQINIDETVRGKDVYLIQ
LBHH_RS01160       MSYKDDMMIFALNSNVPLAQKIADRVGVPLSKSSVERFSDGEIQINIDETVRGKDVYLIQ
LHV_RS01180        MSYKDDMMIFALNSNVPLAQKIADRVGVPLSKSSVERFSDGEIQINIDETVRGKDVYLIQ
Lh8105_01150       MSYKDDMMIFALNSNVPLAQKIADRVGVPLSKSSVERFSDGEIQINIDETVRGKDVYLIQ
LHE_RS22305        MSYKDDMMIFALNSNVPLAQKIADRVGVPLSKSSVERFSDGEIQINIDETVRGKDVYLIQ
BCM45_RS06125      MSYKDDMMIFALNSNVPLAQKIADRVGVPLSKSSVERFSDGEIQINIDETVRGKDVYLIQ
Lh22155_01275      MSYKDDMMIFALNSNVPLAQKIADRVGVPLSKSSVERFSDGEIQINIDETVRGKDVYLIQ
Lh8627_08280       MSYKDDMMIFALNSNVPLAQKIADRVGVPLSKSSVERFSDGEIQINIDETVRGKDVYLIQ
HUO_RS02130        MSYKDDMMIFALNSNVPLAQKIADRVGVPLSKSSVERFSDGEIQINIDETVRGKDVYLIQ
                   *****:******************************************************

TU99_RS01100       STSDPVNDNLMELLIMIDAVRRASARTINIVMPYYGYARQDRKTRAREPITAKLVADMLQ
LBH_RS01015        STSDPVNDNLMELLIMIDAVRRASARTINIVMPYYGYARQDRKTRAREPITAKLVADMLQ
R0052_RS01155      STSDPVNDNLMELLIMIDAVRRASARTINIVMPYYGYARQDRKTRAREPITAKLVADMLQ
ALV80_RS01170      STSDPVNDNLMELLIMIDAVRRASARTINIVMPYYGYARQDRKTRAREPITAKLVADMLQ
LBHH_RS01160       STSDPVNDNLMELLIMIDAVRRASARTINIVMPYYGYARQDRKTRAREPITAKLVADMLQ
LHV_RS01180        STSDPVNDNLMELLIMIDAVRRASASTINIVMPYYGYARQDRKTRAREPITAKLVADMLQ
Lh8105_01150       STSDPVNDNLMELLIMIDAVRRASASTINIVMPYYGYARQDRKTRAREPITAKLVADMLQ
LHE_RS22305        STSDPVNDNLMELLIMIDAVRRASARTINIVMPYYGYARQDRKTRAREPITAKLVADMLQ
BCM45_RS06125      STSDPVNDNLMELLIMIDAVRRASARTINIVMPYYGYARQDRKTRAREPITAKLVADMLQ
Lh22155_01275      STSDPVNDNLMELLIMIDAVRRASARTINIVMPYYGYARQDRKTRAREPITAKLVADMLQ
Lh8627_08280       STSDPVNDNLMELLIMIDAVRRASARTINIVMPYYGYARQDRKTRAREPITAKLVADMLQ
HUO_RS02130        STSDPVNDNLMELLIMIDAVRRASARTINIVMPYYGYARQDRKTRAREPITAKLVADMLQ
                   ************************* **********************************

TU99_RS01100       TAGANRILSLDLHAPQIQGFFDIPVDNLMGAPLLADYFLRNNLEEGAVVVSPDHGGVNRA
LBH_RS01015        TAGANRILSLDLHAPQIQGFFDIPVDNLMGAPLLADYFLRNNLEEGAVVVSPDHGGVNRA
R0052_RS01155      TAGANRILSLDLHAPQIQGFFDIPVDNLMGAPLLADYFLRNNLEEGAVVVSPDHGGVNRA
ALV80_RS01170      TAGANRILSLDLHAPQIQGFFDIPVDNLMGAPLLADYFLRNNLEEGAVVVSPDHGGVNRA
LBHH_RS01160       TAGANRILSLDLHAPQIQGFFDIPVDNLMGAPLLADYFLRNNLEEGAVVVSPDHGGVNRA
LHV_RS01180        TAGANRILSLDLHAPQIQGFFDIPVDNLMGAPLLADYFLRNNLEEGAVVVSPDHGGVNRA
Lh8105_01150       TAGANRILSLDLHAPQIQGFFDIPVDNLMGAPLLADYFLRNNLEEGAVVVSPDHGGVNRA
LHE_RS22305        TAGANRILSLDLHAPQIQGFFDIPVDNLMGAPLLADYFLRNNLEEGAVVVSPDHGGVNRA
BCM45_RS06125      TAGANRILSLDLHAPQIQGFFDIPVDNLMGAPLLADYFLRNNLEEGAVVVSPDHGGVNRA
Lh22155_01275      TAGANRILSLDLHAPQIQGFFDIPVDNLMGAPLLADYFLRNNLEEGAVVVSPDHGGVNRA
Lh8627_08280       TAGANRILSLDLHAPQIQGFFDIPVDNLMGAPLLADYFLRNNLEEGAVVVSPDHGGVNRA
HUO_RS02130        TAGANRILSLDLHAPQIQGFFDIPVDNLMGAPLLADYFLRNNLEEGAVVVSPDHGGVNRA
                   ************************************************************

TU99_RS01100       RKLAEFLDCPIAIVDKRRPKANVAEVMNIIGDVKGKRAIIIDDMIDTAGTITLAAQALID
LBH_RS01015        RKLAEFLDCPIAIVDKRRPKANVAEVMNIIGDIKGKRAIIIDDMIDTAGTITLAAQALID
R0052_RS01155      RKLAEFLGCPIAIVDKRRPKANVAEVMNIIGDVKGKRAIIIDDMIDTAGTITLAAQALID
ALV80_RS01170      RKLAEFLGCPIAIVDKRRPKANVAEVMNIIGDVKGKRAIIIDDMIDTAGTITLAAQALID
LBHH_RS01160       RKLAEFLGCPIAIVDKRRPKANVAEVMNIIGDVKGKRAIIIDDMIDTAGTITLAAQALID
LHV_RS01180        RKLAEFLDCPIAIVDKRRPKANVAEVMNIIGDVKGKRAIIIDDMIDTAGTITLAAQALID
Lh8105_01150       RKLAEFLDCPIAIVDKRRPKANVAEVMNIIGDVKGKRAIIIDDMIDTAGTITLAAQALID
LHE_RS22305        RKLAEFLDCPIAIVDKRRPKANVAEVMNIIGDVKGKRAIIIDDMIDTAGTITLAAQALID
BCM45_RS06125      RKLAEFLDCPIAIVDKRRPKANVAEVMNIIGDVKGKRAIIIDDMIDTAGTITLAAQALID
Lh22155_01275      RKLAEFLDCPIAIVDKRRPKANVAEVMNIIGDVKGKRAIIIDDMIDTAGTITLAAQALID
Lh8627_08280       RKLAEFLDCPIAIVDKRRPKANVAEVMNIIGDVKGKRAIIIDDMIDTAGTITLAAQALID
HUO_RS02130        RKLAEFLDCPIAIVDKRRPKANVAEVMNIIGDVKGKRAIIIDDMIDTAGTITLAAQALID
                   *******.************************:***************************

TU99_RS01100       SGATEVYASATHAVLSGPAIKRLNDSPIKNLVLTDSINQPAEKKIDKMLLVSVGPLMGDA
LBH_RS01015        AGATEVYASATHAVLSGPAIKRLNDSPIKNLVLTDSINQPAEKKLDKMLLVSVGPLMGDA
R0052_RS01155      AGATEVYASATHAVLSGPAIKRLNDSPIKNLVLTDSINQPAEKKLDKMLLVSVGPLMGDA
ALV80_RS01170      AGATEVYASATHAVLSGPAIKRLNDSPIKNLVLTDSINQPAEKKLDKMLLVSVGPLMGDA
LBHH_RS01160       AGATEVYASATHAVLSGPAIKRLNDSPIKNLVLTDSINQPAEKKLDKMLLVSVGPLMGDA
LHV_RS01180        AGATEVYASATHAVLSGPAIKRLNDSPIKNLVLTDSINQPAEKKLDKMLLVSVGPLMGDA
Lh8105_01150       AGATEVYASATHAVLSGPAIKRLNDSPIKNLVLTDSINQPAEKKLDKMLLVSVGPLMGDA
LHE_RS22305        AGATEVYASATHAVLSGPAIKRLNDSPIKNLVLTDSINQPAEKKLDKMLLVSVGPLMGDA
BCM45_RS06125      AGATEVYASATHAVLSGPAIKRLNDSPIKNLVLTDSINQPAEKKLDKMLLVSVGPLMGDA
Lh22155_01275      AGATEVYASATHAVLSGPAIKRLNDSPIKNLVLTDSINQPAEKKLDKMLLVSVGPLMGDA
Lh8627_08280       AGATEVYASATHAVLSGPAIKRLNDSPIKNLVLTDSINQPAEKKLDKMLLVSVGPLMGDA
HUO_RS02130        AGATEVYASATHAVLSGPAIKRLNDSPIKNLVLTDSINQPAEKKLDKMLLVSVGPLMGDA
                   :*******************************************:***************

TU99_RS01100       IKCIQEHKALSPLFNTRYEADKNK
LBH_RS01015        IKCIQEHKALSPLFNTRYEADKNK
R0052_RS01155      IKCIQEHKALSPLFNTRYKADKNK
ALV80_RS01170      IKCIQEHKALSPLFNTRYEADKNK
LBHH_RS01160       IKCIQEHKALSPLFNTRYEADKNK
LHV_RS01180        IKCIQEHKALSPLFNTRYEADKNK
Lh8105_01150       IKCIQEHKALSPLFNTRYEADKNK
LHE_RS22305        IKCIQEHKALSPLFNTRYEADKNK
BCM45_RS06125      IKCIQEHKALSPLFNTRYEADKNK
Lh22155_01275      IKCIQEHKALSPLFNTRYEADKNK
Lh8627_08280       IKCIQEHKALSPLFNTRYEADKNK
HUO_RS02130        IKCIQEHKALSPLFNTRYEADKNK
                   ******************:*****
