# Supplementary material for: Comparative Genomics of Completely Sequenced Lactobacillus helveticus Genomes Provides Insights into Strain-Specific Genes and Resolves Metagenomics Data Down to the Strain Level
Source: Front Microbiol. 2018 Jan 30;9:63. doi: 10.3389/fmicb.2018.00063 (PMC5797582; doi:10.3389/fmicb.2018.00063)
Supplement: Supplementary Data Sheet 2 — Result files of pan-core genome analysis. For descriptions, see Supplementary Table 10. [file DataSheet2.ZIP › HMMs_coreGenome/clw/Lh8105_01835.clw]

MUSCLE (3.8) multiple sequence alignment


R0052_RS01785      MDAKKKDKLATAVIYILVGIVVLILAGILGNILITGVPHLSWHFLSSEASSYQAGGGVRD
ALV80_RS01860      MDAKKKDKLATAIIYILVGIVVLILAGILGNILITGVPHLSWHFLSSEASSYQAGGGVRD
LHE_RS21540        MDAKKKDKLATAIIYILVGIVVLILAGILGNILITGVPHLSWHFLSSEASSYQAGGGVRD
BCM45_RS05450      MDAKKKDKLATAIIYILVGIVVLILAGILGNILITGVPHLSWHFLSSEASSYQAGGGVRD
LHV_RS01895        MDAKKKDKLATAIIYILVGIVVLILAGILGNILITGVPHLSWHFLSSEASSYQAGGGVRD
Lh22155_02015      MDAKKKDKLATAIIYILVGIVVLILAGILGNILITGVPHLSWHFLSSEASSYQAGGGVRD
Lh8105_01835       MDAKKKDKLATAIIYILVGIVVLILAGILGNILITGVPHLSWHFLSSEASSYQAGGGVRD
Lh8627_07550       MDAKKKDKLATAIIYILVGIVVLILAGILGNILITGVPHLSWHFLSSEASSYQAGGGVRD
LBH_RS01665        MDAKKKDKLATAIIYILVGIVVLILAGILGNILITGVPHLSWHFLSSEASSYQAGGGVRD
HUO_RS02845        MDAKKKDKLATAIIYILVGIVVLILAGILGNILITGVPHLSWHFLSSEASSYQAGGGVRD
TU99_RS01730       MDAKKKDKLATAIIYILVGIVVLILAGILGNILITGVPHLSWHFLSSEASSYQAGGGVRD
LBHH_RS01815       MDAKKKDKLATAIIYILVGIVVLILAGILGNILITGVPHLSWHFLSSEASSYQAGGGVRD
                   ************:***********************************************

R0052_RS01785      QLFNSIYLLILTTIISLPIALGAAIYLAEYAKDNWGTNLIRTTIQILSSLPSIVVGLFGY
ALV80_RS01860      QLFNSIYLLILTTIISLPIALGAAIYLAEYAKDNWGTNLIRTTIQILSSLPSIVVGLFGY
LHE_RS21540        QLFNSIYLLILTTIISLPIALGAAIYLAEYAKDNWGTNLIRTTIQILSSLPSIVVGLFGY
BCM45_RS05450      QLFNSIYLLILTTIISLPIALGAAIYLAEYAKDNWGTNLIRTTIQILSSLPSIVVGLFGY
LHV_RS01895        QLFNSIYLLILTTIISLPIALGAAIYLAEYAKDNWGTNLIRTTIQILSSLPSIVVGLFGY
Lh22155_02015      QLFNSIYLLILTTIISLPIALGAAIYLAEYAKDNWGTNLIRTTIQILSSLPSIVVGLFGY
Lh8105_01835       QLFNSIYLLILTTIISLPIALGAAIYLAEYAKDNWGTNLIRTTIQILSSLPSIVVGLFGY
Lh8627_07550       QLFNSIYLLILTTIISLPIALGAAIYLAEYAKDNWGTNLIRTTIQILSSLPSIVVGLFGY
LBH_RS01665        QLFNSIYLLILTTIISLPIALGAAIYLAEYAKDNWGTNLIRTTIQILSSLPSIVVGLFGY
HUO_RS02845        QLFNSIYLLILTTIISLPIALGAAIYLAEYAKDNWGTNLIRTTIQILSSLPSIVVGLFGY
TU99_RS01730       QLFNSIYLLILTTIISLPIALGAAIYLAEYAKDNWGTNLIRTTIQILSSLPSIVVGLFGY
LBHH_RS01815       QLFNSIYLLILTTIISLPIALGAAIYLAEYAKDNWGTNLIRTTIQILSSLPSIVVGLFGY
                   ************************************************************

R0052_RS01785      LLFVVQFGLGFSIISGALALTFFNLPILTSNIEEAIKGVPQDQREAGLALGLSNWKTIRG
ALV80_RS01860      LLFVVQFGLGFSIISGALALTFFNLPILTSNIEEAIKGVPQDQREAGLALGLSNWKTIRG
LHE_RS21540        LLFVVQFGLGFSIISGALALTFFNLPILTSNIEEAIKGVPQDQREAGLALGLSNWKTIRG
BCM45_RS05450      LLFVVQFGLGFSIISGALALTFFNLPILTSNIEEAIKGVPQDQREAGLALGLSNWKTIRG
LHV_RS01895        LLFVVQFGLGFSIISGALALTFFNLPILTSNIEEAIKGVPQDQREAGLALGLSNWKTIRG
Lh22155_02015      LLFVVQFGLGFSIISGALALTFFNLPILTSNIEEAIKGVPQDQREAGLALGLSNWKTIRG
Lh8105_01835       LLFVVQFGLGFSIISGALALTFFNLPILTSNIEEAIKGVPQDQREAGLALGLSNWKTIRG
Lh8627_07550       LLFVVQFGLGFSIISGALALTFFNLPILTSNIEEAIKGVPQDQREAGLALGLSNWKTIRG
LBH_RS01665        LLFVVQFGLGFSIISGALALTFFNLPILTSNIEEAIKGVPQDQREAGLALGLSNWKTIRG
HUO_RS02845        LLFVVQFGLGFSIISGALALTFFNLPILTSNIEEAIKGVPQDQREAGLALGLSNWKTIRG
TU99_RS01730       LLFVVQFGLGFSIISGALALTFFNLPILTSNIEEAIKGVPQDQREAGLALGLSNWKTIRG
LBHH_RS01815       LLFVVQFGLGFSIISGALALTFFNLPILTSNIEEAIKGVPQDQREAGLALGLSNWKTIRG
                   ************************************************************

R0052_RS01785      IVLPAALPGILTGIILSAGRIFGEAAALIYTAGQSGSTINYADWNPFSPTSPLNVMRPAE
ALV80_RS01860      IVLPAALPGILTGIILSAGRIFGEAAALIYTAGQSGSTINYADWNPFSPTSPLNVMRPAE
LHE_RS21540        IVLPAALPGILTGIILSAGRIFGEAAALIYTAGQSGSTINYADWNPFSPTSPLNVMRPAE
BCM45_RS05450      IVLPAALPGILTGIILSAGRIFGEAAALIYTAGQSGSTINYADWNPFSPTSPLNVMRPAE
LHV_RS01895        IVLPAALPGILTGIILSAGRIFGEAAALIYTAGQSGSTINYADWNPFSPTSPLNVMRPAE
Lh22155_02015      IVLPAALPGILTGIILSAGRIFGEAAALIYTAGQSGSTINYADWNPFSPTSPLNVMRPAE
Lh8105_01835       IVLPAALPGILTGIILSAGRIFGEAAALIYTAGQSGSTINYADWNPFSPTSPLNVMRPAE
Lh8627_07550       IVLPAALPGILTGIILSAGRIFGEAAALIYTAGQSGSTINYADWNPFSPTSPLNVMRPAE
LBH_RS01665        IVLPAALPGILTGIILSAGRIFGEAAALIYTAGQSGSTINYADWNPFSPTSPLNVMRPAE
HUO_RS02845        IVLPAALPGILTGIILSAGRIFGEAAALIYTAGQSGSTINYADWNPFSPTSPLNVMRPAE
TU99_RS01730       IVLPAALPGILTGIILSAGRIFGEAAALIYTAGQSGSTINYADWNPFSPTSPLNVMRPAE
LBHH_RS01815       IVLPAALPGILTGIILSAGRIFGEAAALIYTAGQSGSTINYADWNPFSSTSPLNVMRPAE
                   ************************************************.***********

R0052_RS01785      TLAVHIWKVNTEGIIPDATIVSAATSALLVIVVIVFNLGARYLGNKLYRKLTAAK
ALV80_RS01860      TLAVHIWKVNTEGIIPDATIVSAATSALLVIVVIVFNLGARYLGNKLYRKLTAAK
LHE_RS21540        TLAVHIWKVNTEGIIPDATIVSAATSALLVIVVIVFNLGARYLGNKLYRKLTAAK
BCM45_RS05450      TLAVHIWKVNTEGIIPDATIVSAATSALLVIVVIVFNLGARYLGNKLYRKLTAAK
LHV_RS01895        TLAVHIWKVNTEGIIPDATIVSAATSALLVIVVIVFNLGARYLGNKLYRKLTAAK
Lh22155_02015      TLAVHIWKVNTEGIIPDATIVSAATSALLVIVVIVFNLGARYLGNKLYRKLTAAK
Lh8105_01835       TLAVHIWKVNTEGIIPDATIVSAATSALLVIVVIVFNLGARYLGNKLYRKLTAAK
Lh8627_07550       TLAVHIWKVNTEGIIPDATIVSAATSALLVIVVIVFNLGARYLGNKLYRKLTAAK
LBH_RS01665        TLAVHIWKVNTEGIIPDATIVSAATSALLVIVVIVFNLGARYLGNKLYRKLTAAK
HUO_RS02845        TLAVHIWKVNTEGIIPDATIVSAATSALLVIVVIVFNLGARYLGNKLYRKLTAAK
TU99_RS01730       TLAVHIWKVNTEGIIPDATIVSAATSALLVIVVIVFNLGARYLGNKLYRKLTAAK
LBHH_RS01815       TLAVHIWKVNTEGIIPDATIVSAATSALLVIVVIVFNLGARYLGNKLYRKLTAAK
                   *******************************************************
