# Supplementary material for: Comparative Genomics of Completely Sequenced Lactobacillus helveticus Genomes Provides Insights into Strain-Specific Genes and Resolves Metagenomics Data Down to the Strain Level
Source: Front Microbiol. 2018 Jan 30;9:63. doi: 10.3389/fmicb.2018.00063 (PMC5797582; doi:10.3389/fmicb.2018.00063)
Supplement: Supplementary Data Sheet 2 — Result files of pan-core genome analysis. For descriptions, see Supplementary Table 10. [file DataSheet2.ZIP › HMMs_coreGenome/clw/ALV80_RS04500.clw]

MUSCLE (3.8) multiple sequence alignment


R0052_RS04360      MKGILIFLIVFGLLVFVHEFGHFIVAKKSGILVQEFSIGMGPKLFQIRRNPTTYTIRWLP
ALV80_RS04500      MKGILIFLIVFGLLVFVHEFGHFIVAKKSGILVQEFSIGMGPKLFQIRRNPTIYTIRWLP
LBHH_RS04405       MKGILIFLIVFGLLVFVHEFGHFIVAKKSGILVQEFSIGMGPKLFQIRRNPTIYTIRWLP
LHV_RS06740        MKGILIFLIVFGLLVFVHEFGHFIVAKKSGILVQEFSIGMGPKLFQIRRNPTIYTIRWLP
Lh22155_04555      MKGILIFLIVFGLLVFVHEFGHFIVAKKSGILVQEFSIGMGPKLFQIRRNPTIYTIRWLP
Lh8627_05145       MKGILIFLIVFGLLVFVHEFGHFIVAKKSGILVQEFSIGMGPKLFQIRRNPTIYTIRWLP
LHE_RS18920        MKGILIFLIVFGLLVFVHEFGHFIVAKKSGILVQEFSIGMGPKLFQIRRNPTIYTIRWLP
BCM45_RS03070      MKGILIFLIVFGLLVFVHEFGHFIVAKKSGILVQEFSIGMGPKLFQIRRNPTIYTIRWLP
Lh8105_04595       MKGILIFLIVFGLLVFVHEFGHFIVAKKSGILVQEFSIGMGPKLFQIRRNPTIYTIRWLP
LBH_RS05900        MKGILIFLIVFGLLVFVHEFGHFIVAKKSGILVQEFSIGMGPKLFQIRRNPTIYTIRWLP
HUO_RS05365        MKGILIFLIVFGLLVFVHEFGHFIVAKKSGILVQEFSIGMGPKLFQIRRNPTIYTIRWLP
TU99_RS07135       MKGILIFLIVFGLLVFVHEFGHFIVAKKSGILVQEFSIGMGPKLFQIRRNPTIYTIRWLP
                   **************************************************** *******

R0052_RS04360      LGGYVRLAGSDDESKLDPGMTVILQLNDQDEVVRIDASESDMPIEGIPVQVTKADLVDDL
ALV80_RS04500      LGGYVRLAGSDDESKLDPGMTVILQLNDQDEVVRIDASESDMPIEGIPVQVTKADLVDDL
LBHH_RS04405       LGGYVRLAGSDDESKLDPGMTVILQLNDQDELVRIDASESDMPIEGIPVQVTKADLVDDL
LHV_RS06740        LGGYVRLAGSDDESKLDPGMTVILQLNDQDEVVRIDASESDMSIEGIPVQVTKADLVDDL
Lh22155_04555      LGGYVRLAGSDDESKLDPGMTVILQLNDQDEVVRIDASESDMSIEGIPVQVTKADLVDDL
Lh8627_05145       LGGYVRLAGSDDESKLDPGMTVILQLNDQDEVVRIDASESDMPIEGIPVQVTKADLVDDL
LHE_RS18920        LGGYVRLAGSDDESKLDPGMTVILQLNDQDEVVRIDASESDMPIEGIPVQVTKADLVDDL
BCM45_RS03070      LGGYVRLAGSDDESKLDPGMTVILQLNDQDEVVRIDASESDMPIEGIPVQVTKADLVDDL
Lh8105_04595       LGGYVRLAGSDDESKLDPGMTVILQLNDQDEVVRIDASESDMPIEGIPVQVTKADLVDDL
LBH_RS05900        LGGYVRLAGSDDESKLDPGMTVILQLNDQDEVVRIDASESDMPIEGIPVQVTKADLVDDL
HUO_RS05365        LGGYVRLAGSDDESKLDPGMTVILQLNDQDEVVRIDASESDMPIEGIPVQVTKADLVDDL
TU99_RS07135       LGGYVRLAGSDDESKLDPGMTVILQLNDQDEVVRIDASESDMPIEGIPVQVTKADLVDDL
                   *******************************:**********.*****************

R0052_RS04360      IIEGYENGDENKPVTYHVNHDATIIEKNGTELIIAPRDTQFNEAKVWQKLATNFAGPFMN
ALV80_RS04500      IIEGYENGDENKPVTYHVNHDATIIEKNGTELIIAPRDTQFNEAKVWQKLATNFAGPFMN
LBHH_RS04405       IIEGYENGDENKPVTYHVNHDATIIEKNGTELIIAPRDTQFNEAKVWQKLATNFAGPFMN
LHV_RS06740        IIEGYENGDENKPVTYHVNHDATIIEKNGTELIIAPRDTQFNEAKVWQKLATNFAGPFMN
Lh22155_04555      IIEGYENGDENKPVTYHVNHDATIIEKNGTELIIAPRDTQFNEAKVWQKLATNFAGPFMN
Lh8627_05145       IIEGYENGDENKPVTYHVNHDATIIEKNGTELIIVPRDTQFNEAKVWQKLATNFAGPFMN
LHE_RS18920        IIEGYENGDENKPVTYHVNHDATIIEKNGTELIIAPRDTQFNEAKVWQKLATNFAGPFMN
BCM45_RS03070      IIEGYENGDENKPVTYHVNHDATIIEKNGTELIIAPRDTQFNEAKVWQKLATNFAGPFMN
Lh8105_04595       IIEGYENGDENKPVTYHVNHDATIIEKNGTELIIAPRDTQFNEAKVWQKLATNFAGPFMN
LBH_RS05900        IIEGYENGDENKPVTYHVNHDATIIEKNGTELIIAPRDTQFNEAKVWQKLATNFAGPFMN
HUO_RS05365        IIEGYENGDENKPVTYHVNHDATIIEKNGTELIIAPRDTQFNEAKVWQKLATNFAGPFMN
TU99_RS07135       IIEGYENGDENKPVTYHVNHDATIIEKNGTELIIAPRDTQFNEAKVWQKLATNFAGPFMN
                   **********************************.*************************

R0052_RS04360      ILLGFVVFLIWTFTVPGPATTTIQSTTNGSPAQIAKIKSGDRIVVINGQKINNFEQVTEK
ALV80_RS04500      ILLGFVVFLIWTFTVPGPATTTIQSTTNGSPAQIAKIKSGDRIVVINGQKINNFEQVTEK
LBHH_RS04405       ILLGFVVFLIWTFTVPGPATTTIQSTTNGSPAQIAKIKSGDRIVVINGQKINNFEQVTEK
LHV_RS06740        ILLGFVVFLIWTFTVPGPATTTIQSTTNGSPAQIAKIKSGDRIVVINGQKINNFEQVTEK
Lh22155_04555      ILLGFVVFLIWTFTVPGPATTTIQSTTNGSPAQIAKIKSGDRIVVINGQKINNFEQVTEK
Lh8627_05145       ILLGFVVFLIWTFTVPGPATTTIQSTTNGSPAQIAKIKSGDRIVVINGQKINNFEQVTEK
LHE_RS18920        ILLGFVVFLIWTFTVPGPATTTIQSTTNGSPAQIAKIKSGDRIVVINGQKINNFEQVTEK
BCM45_RS03070      ILLGFVVFLIWTFTVPGPATTTIQSTTNGSPAQIAKIKSGDRIVVINGQKINNFEQVTEK
Lh8105_04595       ILLGFVVFLIWTFTVPGPATTTIQSTTNGSPAQIAKIKSGDRIVVINGQKINNFEQVTEK
LBH_RS05900        ILLGFVVFLIWTFTVPGPATTTIQSTTNGSPAQIAKIKSGDRIVVINGQKINNFEQVTEK
HUO_RS05365        ILLGFVVFLIWTFTVPGPATTTIQSTTNGSPAQIAKIKSGDRIVVINGQKINNFEQVTEK
TU99_RS07135       ILLGFVVFLIWTFTVPGPATTTIQSTTNGSPAQIAKIKSGDRIVVINGQKINNFEQVTEK
                   ************************************************************

R0052_RS04360      VNQSKGKSLKFELSKDGSTRTVVIKPKAHLVQKQKVYQIGIVAKSNENAGVKLKRGWDTA
ALV80_RS04500      VNQSKGKSLKFELSKDGSTRTVVIKPKAHLVQKQKVYQIGIVAKSNENAGVKLKRGWDTA
LBHH_RS04405       VNQSKGKSLKFELSKDGSTRTVVIKPKAHLVQKQKVYQIGIVAKSNENAGVKLKRGWDTA
LHV_RS06740        VNQSKGKSLKFELSKDGSTRTVVIKPKAHLVQKQKVYQIGIVAKSNENAGMKLKRGWDTA
Lh22155_04555      VNQSKGKSLKFELSKDGSTRTVVIKPKAHLVQKQKVYQIGIVAKSNENAGMKLKRGWDTA
Lh8627_05145       VNQSKGKSLKFELSKDGSTRTVVIKPKAHLVQKQKVYQIGIVAKSNENAGVKLKRGWDTA
LHE_RS18920        VNQSKGKSLKFELSKDGSTRTVVIKPKAHLVQKQKVYQIGIVAKSNENAGVKLKRGWDTA
BCM45_RS03070      VNQSKGKSLKFELSKDGSTRTVVIKPKAHLVQKQKVYQIGIVAKSNENAGVKLKRGWDTA
Lh8105_04595       VNQSKGKSLKFELSKDGSTRTVVIKPKAHLVQKQKVYQIGIVAKSNENAGVKLKRGWDTA
LBH_RS05900        VNQSKGKSLKFELSKDGSTRTVVIKPKAHLVQKQKVYQIGIVAKSNENAGVKLKRGWDTA
HUO_RS05365        VNQSKGKSLKFELSKDGSTRTVVIKPKAHLVQKQKVYQIGIVAKSNENAGVKLKRGWDTA
TU99_RS07135       VNQSKGKSLKFELSKDGSTRTVVIKPKAHLVQKQKVYQIGIVAKSNENAGVKLKRGWDTA
                   **************************************************:*********

R0052_RS04360      VSTTGLIFNAVGNLFRHFSLNKLSGPVGIYSQTSQVSQMGFTYVLAFLAMISINLGIVNL
ALV80_RS04500      VSTTGLIFNAVGNLLRHFSLNKLSGPVGIYSQTSQVSQMGFTYVLAFLAMISINLGIVNL
LBHH_RS04405       VSTTGLIFNAVGNLFRHFSLNKLSGPVGIYSQTSQVSQMGFTYVLAFLAMISINLGIVNL
LHV_RS06740        VSTTGLIFNTVGNLFRHFSLNKLSGPVGIYSQTSQVSQMGFTYVLAFLAMISINLGIVNL
Lh22155_04555      VSTTGLIFNTVGNLFRHFSLNKLSGPVGIYSQTSQVSQMGFTYVLAFLAMISINLGIVNL
Lh8627_05145       VSTTGLIFNTVGNLFRHFSLNKLSGPVGIYSQTSQVSQMGFTYVLAFLAMISINLGIVNL
LHE_RS18920        VSTTGLIFNTVGNLFRHFSLNKLSGPVGIYSQTSQVSQMGFTYVLAFLAMISINLGIVNL
BCM45_RS03070      VSTTGLIFNTVGNLFRHFSLNKLSGPVGIYSQTSQVSQMGFTYVLAFLAMISINLGIVNL
Lh8105_04595       VSTTGLIFNTVGNLFRHFSLNKLSGPVGIYSQTSQVSQMGFTYVLAFLAMISINLGIVNL
LBH_RS05900        VSTTGLIFNTVGNLFRHFSLNKLSGPVGIYSQTSQVSQMGFTYVLAFLAMISINLGIVNL
HUO_RS05365        VSTTGLIFNTVGNLFRHFSLNKLSGPVGIYSQTSQVSQMGFTYVLAFLAMISINLGIVNL
TU99_RS07135       VSTTGLIFNTVGNLFRHFSLNKLSGPVGIYSQTSQVSQMGFTYVLAFLAMISINLGIVNL
                   *********:****:*********************************************

R0052_RS04360      IPIPGLDGGKLLLNLIELVRGKPISEEHEAIVELIGFGLLLVLIIAVTGNDIYRYFIK
ALV80_RS04500      IPIPGLDGGKLLLNLIELVRGKPISEEHEAIVELIGFGLLLVLIIAVTGNDIYRYFIK
LBHH_RS04405       IPIPGLDGGKLLLNLIELVRGKPISEEHEAIVELIGFGLLLVLIIAVTGNDIYRYFIK
LHV_RS06740        IPIPGLDGGKLLLNLIELVRGKPISEEHEAIVELIGFGLLLVLIIAVTGNDIYRYFIK
Lh22155_04555      IPIPGLDGGKLLLNLIELVRGKPISEEHEAIVELIGFGLLLVLIIAVTGNDIYRYFIK
Lh8627_05145       IPIPGLDGGKLLLNLIELVRGKPISEEHEAIVELIGFGLLLVLIIAVTGNDIYRYFIK
LHE_RS18920        IPIPGLDGGKLLLNLIELVRGKPISEEHEAIVELIGFGLLLVLIIAVTGNDIYRYFIK
BCM45_RS03070      IPIPGLDGGKLLLNLIELVRGKPISEEHEAIVELIGFGLLLVLIIAVTGNDIYRYFIK
Lh8105_04595       IPIPGLDGGKLLLNLIELVRGKPISEEHEAIVELIGFGLLLVLIIAVTGNDIYRYFIK
LBH_RS05900        IPIPGLDGGKLLLNLIELVRGKPISEEHEAIVELIGFGLLLVLIIAVTGNDIYRYFIK
HUO_RS05365        IPIPGLDGGKLLLNLIELVRGKPISEEHEAIVELIGFGLLLVLIIAVTGNDIYRYFIK
TU99_RS07135       IPIPGLDGGKLLLNLIELVRGKPISEEHEAIVELIGFGLLLVLIIAVTGNDIYRYFIK
                   **********************************************************
