# Supplementary material for: Comparative Genomics of Completely Sequenced Lactobacillus helveticus Genomes Provides Insights into Strain-Specific Genes and Resolves Metagenomics Data Down to the Strain Level
Source: Front Microbiol. 2018 Jan 30;9:63. doi: 10.3389/fmicb.2018.00063 (PMC5797582; doi:10.3389/fmicb.2018.00063)
Supplement: Supplementary Data Sheet 2 — Result files of pan-core genome analysis. For descriptions, see Supplementary Table 10. [file DataSheet2.ZIP › HMMs_coreGenome/clw/R0052_RS06420.clw]

MUSCLE (3.8) multiple sequence alignment


HUO_RS07335        MAILEQPYLDLLQKIMSEGLGKDDRTGTGTRSYFGAQMRFDLSQGFPLLTTKKVPFGLIK
R0052_RS06420      MAILEQPYLDLLQKIMSEGHDKDDRTGTGTRSYFGAQMRFDLSQGFPLLTTKKVPFGLIK
ALV80_RS06620      MAILEQPYLDLLQKIMSEGHDKDDRTGTGTRSYFGAQMRFDLSQGFPLLTTKKVPFGLIK
LBHH_RS06505       MAILEQPYLDLLQKIMSEGHDKDDRTGTGTRSYFGAQMRFDLSQGFPLLTTKKVPFGLIK
LBH_RS04190        MAILEQPYLDLLQKIMSEGHGKDDRTGTGTRSYFGAQMRFDLSQGFPLLTTKKVPFGLIK
LHE_RS16615        MAILEQPYLDLLQKIMSEGHGKDDRTGTGTRSYFGAQMRFDLSQGFPLLTTKKVPFGLIK
BCM45_RS01150      MAILEQPYLDLLQKIMSEGHGKDDRTGTGTRSYFGAQMRFDLSQGFPLLTTKKVPFGLIK
LHV_RS04785        MAILEQPYLDLLQKIMSEGHGKDDRTGTGTRSYFGAQMRFDLSQGFPLLTTKKVPFGLIK
Lh22155_06565      MAILEQPYLDLLQKIMSEGHGKDDRTGTGTRSYFGAQMRFDLSQGFPLLTTKKVPFGLIK
Lh8105_06460       MAILEQPYLDLLQKIMSEGHGKDDRTGTGTRSYFGAQMRFDLSQGFPLLTTKKVPFGLIK
Lh8627_03405       MAILEQPYLDLLQKIMSEGHGKDDRTGTGTRSYFGAQMRFDLSQGFPLLTTKKVPFGLIK
TU99_RS04975       MAILEQPYLDLLQKIMSEGHGKDDRTGTGTRSYFGAQMRFDLSQGFPLLTTKKVPFGLIK
                   ******************* .***************************************

HUO_RS07335        SELLWFLRGDTNIRFLLEHNNHIWDEWAFKNWVNSSEYQGPDMTDFGLRSQSDPEFNKIY
R0052_RS06420      SELLWFLRGDTNIRFLLEHNNHIWDEWAFKNWVNSSEYQGYDMTDFGLRSQSDPEFNKIY
ALV80_RS06620      SELLWFLRGDTNIRFLLEHNNHIWDEWAFKNWVNSSEYQGPDMTDFGLRSQSDPEFNKIY
LBHH_RS06505       SELLWFLRGDTNIRFLLEHNNHIWDEWAFKNWVNSSEYQGPDMTDFGLRSQSDPEFNKIY
LBH_RS04190        SELLWFLRGDTNIRFLLEHNNHIWDEWAFKNWVNSSEYQGPDMTDFGLRSQSDPEFNKIY
LHE_RS16615        SELLWFLRGDTNIRFLLEHNNHIWDEWAFKNWVNSSEYQGPDMTDFGLRSQSDPEFNKIY
BCM45_RS01150      SELLWFLRGDTNIRFLLEHNNHIWDEWAFKNWVNSSEYQGPDMTDFGLRSQSDPEFNKIY
LHV_RS04785        SELLWFLRGDTNIRFLLEHNNHIWDEWAFKNWVNSSEYQGPDMTDFGLRSQSDPEFNKIY
Lh22155_06565      SELLWFLRGDTNIRFLLEHNNHIWDEWAFKNWVNSSEYQGPDMTDFGLRSQSDPEFNKIY
Lh8105_06460       SELLWFLRGDTNIRFLLEHNNHIWDEWAFKNWVNSSEYQGPDMTDFGLRSQSDPEFNKIY
Lh8627_03405       SELLWFLRGDTNIRFLLEHNNHIWDEWAFKNWVNSSEYQGPDMTDFGLRSQSDPEFNKIY
TU99_RS04975       SELLWFLRGDTNIRFLLEHNNHIWDEWAFKNWVNSSEYQGPDMTDFGLRSQSDPEFNKIY
                   **************************************** *******************

HUO_RS07335        QAEMKKFDQRILDDEDFAKKYGNLGDVYGAQWRHWEKREGGFIDQIADVIKQIKETPDSR
R0052_RS06420      QAEMKKFDQRILDDEDFAKKYGNLGDVYGAQWRHWEKREGGFIDQIADVIKQIKETPDSR
ALV80_RS06620      QAEMKKFDQRILDDEDFAKKYGNLGDVYGAQWRHWEKREGGFIDQIADVIKQIKETPDSR
LBHH_RS06505       QAEMKKFDQRILDDEDFAKKYGNLGDVYGAQWRHWEKREGGFIDQIADVIKQIKETPDSR
LBH_RS04190        QAEMNKFDQRILDDEDFAKKYGNLGDVYGAQWRHWEKREGGFIDQIADVIKQIKETPDSR
LHE_RS16615        QAEMKKFDQRILDDEDFAKKYGNLGDVYGAQWRHWEKREGGFIDQIADVIKQIKETPDSR
BCM45_RS01150      QAEMKKFDQRILDDEDFAKKYGNLGDVYGAQWRHWEKREGGFIDQIADVIKQIKETPDSR
LHV_RS04785        QAEMKKFDQRILDDEDFAKKYGNLGDVYGAQWRHWEKREGGFIDQIADVIKQIKETPDSR
Lh22155_06565      QAEMKKFDQRILDDEDFAKKYGNLGDVYGAQWRHWEKREGGFIDQIADVIKQIKETPDSR
Lh8105_06460       QAEMKKFDQRILDDEDFAKKYGNLGDVYGAQWRHWEKREGGFIDQIADVIKQIKETPDSR
Lh8627_03405       QAEMKKFDQRILDDEDFAKKYGNLGDVYGAQWRHWEKREGGFIDQIADVIKQIKETPDSR
TU99_RS04975       QAEMKKFDQRILDDEDFAKKYGNLGDVYGAQWRHWEKREGGFIDQIADVIKQIKETPDSR
                   ****:*******************************************************

HUO_RS07335        RMIITAWNPEDVPTSALPPCHVMFQFYVVDGKISVQLYQRSGDMFLGVPFNIASYSLLLN
R0052_RS06420      RMIVTAWNPEDVPTSALPPCHVMFQFYVVDGKISVQLYQRSGDMFLGVPFNIASYSLLLN
ALV80_RS06620      RMIVTAWNPEDVPTSALPPCHVMFQFYVVDGKISVQLYQRSGDMFLGVPFNIASYSLLLN
LBHH_RS06505       RMIVTAWNPEDVPTSALPPCHVMFQFYVVDGKISVQLYQRSGDMFLGVPFNIASYSLLLN
LBH_RS04190        RMIVTAWNPEDVPTSALPPCHVMFQFYVVDGKISVQLYQRSGDMFLGVPFNIASYSLLLN
LHE_RS16615        RMIVTAWNPEDVPTSALPPCHVMFQFYVVDGKISVQLYQRSGDMFLGVPFNIASYSLLLN
BCM45_RS01150      RMIVTAWNPEDVPTSALPPCHVMFQFYVVDGKISVQLYQRSGDMFLGVPFNIASYSLLLN
LHV_RS04785        RMIVTAWNPEDVPTSALPPCHVMFQFYVVDGKISVQLYQRSGDMFLGVPFNIASYSLLLN
Lh22155_06565      RMIVTAWNPEDVPTSALPPCHVMFQFYVVDGKISVQLYQRSGDMFLGVPFNIASYSLLLN
Lh8105_06460       RMIVTAWNPEDVPTSALPPCHVMFQFYVVDGKISVQLYQRSGDMFLGVPFNIASYSLLLN
Lh8627_03405       RMIVTAWNPEDVPTSALPPCHVMFQFYVVDGKISVQLYQRSGDMFLGVPFNIASYSLLLN
TU99_RS04975       RMIVTAWNPEDVPTSALPPCHVMFQFYVVDGKISVQLYQRSGDMFLGVPFNIASYSLLLN
                   ***:********************************************************

HUO_RS07335        LIARETGLQVGEFIHTLGDAHIYRNHLKQVEELLSRKPYDSPQLWLNPEKKNIADFEMKD
R0052_RS06420      LIARETGLQVGEFIHTLGDAHIYRNHFKQVEELLSRKPYDSPQLWLNPEKKNIADFEMKD
ALV80_RS06620      LIARETGLQVGEFIHTLGDAHIYRNHLKQVEELLSRKPYDSPQLWLNPEKKNIADFEMKD
LBHH_RS06505       LIARETGLQVGEFIHTLGDAHIYRNHLKQVEELLSRKPYDSPQLWLNPEKKNIADFEMKD
LBH_RS04190        LIARETGLQVGEFIHTLGDAHIYRNHLKQVEELLSRKPYDSPQLWLNPEKKNIADFEMKD
LHE_RS16615        LIARETGLQVGEFIHTLGDAHIYRNHLKQVEELLSRKPYDSPQLWLNPEKKNIADFEMKD
BCM45_RS01150      LIARETGLQVGEFIHTLGDAHIYRNHLKQVEELLSRKPYDSPQLWLNPEKKNIADFEMKD
LHV_RS04785        LIARETGLQVGEFIHTLGDAHIYRNHLKQVEELLSRKPYDSPQLWLNPEKKNIADFEMKD
Lh22155_06565      LIARETGLQVGEFIHTLGDAHIYRNHLKQVEELLSRKPYDSPQLWLNPEKKNIADFEMKD
Lh8105_06460       LIARETGLQVGEFIHTLGDAHIYRNHLKQVEELLSRKPYDSPQLWLNPEKKNIADFEMKD
Lh8627_03405       LIARETGLQVGEFIHTLGDAHIYRNHLKQVEELLSRKPYDSPQLWLNPEKKNIADFEMKD
TU99_RS04975       LIARETGLQVGEFIHTLGDAHIYRNHLKQVEELLSRKPYDSPQLWLNPEKKNIADFEMKD
                   **************************:*********************************

HUO_RS07335        IKVVDYQHHGTIKAPVAV
R0052_RS06420      IKVVDYQHHGTIKAPVAV
ALV80_RS06620      IKVVDYQHHGTIKAPVAV
LBHH_RS06505       IKVVDYQHHGTIKAPVAV
LBH_RS04190        IKVVDYQHHGTIKAPVAV
LHE_RS16615        IKVVDYQHHGTIKAPVAV
BCM45_RS01150      IKVVDYQHHGTIKAPVAV
LHV_RS04785        IKVVDYQHHGTIKAPVAV
Lh22155_06565      IKVVDYQHHGTIKAPVAV
Lh8105_06460       IKVVDYQHHGTIKAPVAV
Lh8627_03405       IKVVDYQHHGTIKAPVAV
TU99_RS04975       IKVVDYQHHGTIKAPVAV
                   ******************
