# Supplementary material for: Comparative Genomics of Completely Sequenced Lactobacillus helveticus Genomes Provides Insights into Strain-Specific Genes and Resolves Metagenomics Data Down to the Strain Level
Source: Front Microbiol. 2018 Jan 30;9:63. doi: 10.3389/fmicb.2018.00063 (PMC5797582; doi:10.3389/fmicb.2018.00063)
Supplement: Supplementary Data Sheet 2 — Result files of pan-core genome analysis. For descriptions, see Supplementary Table 10. [file DataSheet2.ZIP › HMMs_coreGenome/clw/era.clw]

MUSCLE (3.8) multiple sequence alignment


BCM45_RS02865      MEEKEFKSGFVALLGRPNVGKSTLMNYLVGQKVAITSNKPQTTRNRISGIYTSDKMQVVF
LHV_RS06520        MEEKEFKSGFVALLGRPNVGKSTLMNYLVGQKVAITSNKPQTTRNRISGIYTSDKMQVVF
Lh22155_04765      MEEKEFKSGFVALLGRPNVGKSTLMNYLVGQKVAITSNKPQTTRNRISGIYTSDKMQVVF
Lh8105_04850       MEEKEFKSGFVALLGRPNVGKSTLMNYLVGQKVAITSNKPQTTRNRISGIYTSDKMQVVF
LHE_RS18390        MEEKEFKSGFVALLGRPNVGKSTLMNYLVGQKVAITSNKPQTTRNRISGIYTSDKMQVVF
Lh8627_04920       MEEKEFKSGFVALLGRPNVGKSTLMNYLVGQKVAITSNKPQTTRNRISGIYTSDKMQVVF
LBH_RS05675        MEEKEFKSGFVALLGRPNVGKSTLMNYLVGQKVAITSNKPQTTRNRISGIYTSDKMQVVF
HUO_RS05590        MEEKEFKSGFVALLGRPNVGKSTLMNYLVGQKVAITSNKPQTTRNRISGIYTSDKMQVVF
TU99_RS06530       MEEKEFKSGFVALLGRPNVGKSTLMNYLVGQKVAITSNKPQTTRNRISGIYTSDKMQVVF
R0052_RS04595      MEEKRFKSGFVALVGRPNVGKSTLMNYLVGQKVAITSNKPQTTRNRISGIYTSDKMQVVF
LBHH_RS04655       MEEKEFKSGFVALVGRPNVGKSTLMNYLVGQKVAITSNKPQTTRNRISGIYTSDKMQVVF
ALV80_RS04760      MEEKEFKSGFVALVGRPNVGKSTLMNYLVGQKVAITSNKPQTTRNRISGIYTSDKMQVVF
                   **** ********:**********************************************

BCM45_RS02865      VDTPGIFKPHSKLDDYMDKASLSSLNDVDLVLFMVEPEEIGKGDQYIANLLKEVKVPVFL
LHV_RS06520        VDTPGIFKPHSKLDDYMDKASLSSLNDVDLVLFMVEPEEIGKGDQYIANLLKEVKVPVFL
Lh22155_04765      VDTPGIFKPHSKLDDYMDKASLSSLNDVDLVLFMVEPEEIGKGDQYIANLLKEVKVPVFL
Lh8105_04850       VDTPGIFKPHSKLDDYMDKASLSSLNDVDLVLFMVEPEEIGKGDQYIANLLKEVKVPVFL
LHE_RS18390        VDTPGIFKPHSKLDDYMDKASLSSLNDVDLVLFMVEPEEIGKGDQYIANLLKEVKVPVFL
Lh8627_04920       VDTPGIFKPHSKLDDYMDKASLSSLNDVDLVLFMVEPEEIGKGDQYIANLLKEVKVPVFL
LBH_RS05675        VDTPGIFKPHSKLDDYMDKASLSSLNDVDLVLFMVEPEEIGKGDQYIANLLKEVKVPVFL
HUO_RS05590        VDTPGIFKPHSKLDDYMDKASLSSLNDVDLVLFMVEPEEIGKGDQYIANLLKEVKVPVFL
TU99_RS06530       VDTPGIFKPHSKLDDYMDKASLSSLNDVDLVLFMVEPEEIGKGDQYIANLLKEVKVPVFL
R0052_RS04595      VDTPGIFKPHSKLDDYMDKASLSSLNDVDLVLFMVEPEEIGKGDQYIANLLKEVKIPVFL
LBHH_RS04655       VDTPGIFKPHSKLDDYMDKASLSSLNDVDLVLFMVESEEIGKGDQYIANLLKEVKVPVFL
ALV80_RS04760      VDTPGIFKPHSKLDDYMDKASLSSLNDVDLVLFMVESEEIGKGDQYIANLLKEVKVPVFL
                   ************************************.******************:****

BCM45_RS02865      VINKVDQIHPNKLLLIMDSYHKLEGFKEILPISATQGIGIEDLLNTINKYLPEGPQYYGA
LHV_RS06520        VINKVDQIHPNKLLLIMDSYHKLEGFKEILPISATQGIGIEDLLNTINKYLPEGPQYYGA
Lh22155_04765      VINKVDQIHPNKLLLIMDSYHKLEGFKEILPISATQGIGIEDLLNTINKYLPEGPQYYGA
Lh8105_04850       VINKVDQIHPNKLLLIMDSYHKLEGFKEILPISATQGIGIEDLLNTINKYLPEGPQYYGA
LHE_RS18390        VINKVDQIHPNKLLPIMDSYHKLEGFKEILPISATQGIGIEDLLNTINKYLPEGPQYYGA
Lh8627_04920       VINKVDQIHPNKLLPIMDSYHKLEGFKEILPISATQGIGIEDLLNTINKYLPEGPQYYGA
LBH_RS05675        VINKVDQIHPNKLLPIMDSYHKLEGFKEILPISATQGIGIEDLLNTINKYLPEGPQYYGA
HUO_RS05590        VINKVDQIHPNKLLPIMDSYHKLEGFKEILPISATQGIGIEDLLNTINKYLPEGPQYYGA
TU99_RS06530       VINKVDQIHPNKLLPIMDSYHKLEGFKEILPISATQGIGIEDLLNTINKYLPEGPQYYGA
R0052_RS04595      VINKVDQIHPNKLLPIMDSYHKLEGFKEILPISATQGIGIEDLLNTINKYLPEGPQYYGA
LBHH_RS04655       VINKVDQIHPNKLLPIMDSYHKLEGFKEILPISATQGIGIEDLLNTINKYLPEGPQYYGA
ALV80_RS04760      VINKVDQIHPNKLLPIMDSYHKLEGFKEILPISATQGIGIEDLLNTINKYLPEGPQYYGA
                   ************** *********************************************

BCM45_RS02865      DQITDRPEYFVVAELIREQILRLTSQEVPHATAVAVDQMNKHQNGKLLIEATIYVEKDGQ
LHV_RS06520        DQITDRPEYFVVAELIREQILRLTSQEVPHATAVAVDQMNKHQNGKLLIEATIYVEKDGQ
Lh22155_04765      DQITDRPEYFVVAELIREQILRLTSQEVPHATAVAVDQMNKHQNGKLLIEATIYVEKDGQ
Lh8105_04850       DQITDRPEYFVVAELIREQILRLTSQEVPHATAVAVDQMNKHQNGKLLIEATIYVEKDGQ
LHE_RS18390        DQITDRPEYFVVAELIREQILRLTSQEVPHATAVAVDQMNKHQNGKLLIEATIYVEKDGQ
Lh8627_04920       DQITDRPEYFVVAELIREQILRLTSQEVPHATAVAVDQMNKHQNGKLLIEATIYVEKDGQ
LBH_RS05675        DQITDRPEYFVVAELIREQILRLTSQEVPHATAVAVDQMNKHQNGKLLIEATIYVEKDGQ
HUO_RS05590        DQITDRPEYFVVAELIREQILRLTSQEVPHATAVAVDQMNKHQNGKLLIEATIYVEKDGQ
TU99_RS06530       DQITDRPEYFVVAELIREQILRLTSQEVPHATAVAVDQMNKHQNGKLLIEATIYVEKDGQ
R0052_RS04595      DQITDRPEYFVVAELIREQILRLTSQEVPHATAVAVDQMNKHQNGKLLIEATIYVEKDGQ
LBHH_RS04655       DQITDRPEYFVVAELIREQILRLISQEVPHATAVAVDQMNKHQNGKLLIEATIYVEKDGQ
ALV80_RS04760      DQITDRPEYFVVAELIREQILRLTSQEVPHATAVAVDQMNKHQNGKLLIEATIYVEKDGQ
                   *********************** ************************************

BCM45_RS02865      KGIIIGKGGKMLKQIGINSRKEIEHLLGEKVNLRLWVKVQHNWRSDPSFLKQIGYDKKEL
LHV_RS06520        KGIIIGKGGKMLKQIGINSRKEIEHLLGEKVNLRLWVKVQHNWRSDPSFLKQIGYDKKEL
Lh22155_04765      KGIIIGKGGKMLKQIGINSRKEIEHLLGEKVNLRLWVKVQHNWRSDPSFLKQIGYDKKEL
Lh8105_04850       KGIIIGKGGKMLKQIGINSRKEIEHLLGEKVNLRLWVKVQHNWRSDPSFLKQIGYDKKEL
LHE_RS18390        KGIIIGKGGKMLKQIGVNSRKEIEHLLGEKVNLRLWVKVQHNWRSDPSFLKQIGYDKKEL
Lh8627_04920       KGIIIGKGGKMLKQIGVNSRKEIEHLLGEKVNLRLWVKVQHNWRSDPSFLKQIGYDKKEL
LBH_RS05675        KGIIIGKGGKMLKQIGVNSRKEIEHLLGEKVNLRLWVKVQHNWRSDPSFLKQIGYDKKEL
HUO_RS05590        KGIIIGKGGKMLKQIGVNSRKEIEHLLGEKVNLRLWVKVQHNWRSDPSFLKQIGYDKKEL
TU99_RS06530       KGIIIGKGGKMLKQIGVNSRKEIEHLLGEKVNLRLWVKVQHNWRSDPSFLKQIGYDKKEL
R0052_RS04595      KGIIIGKGGKMLKQIGINSRKEIEHLLGEKVNLRLWVKVQHNWRSDPSFLKQIGYDKKEL
LBHH_RS04655       KGIIIGKGGKMLKQIGINSRKEIEHLLGEKVNLRLWVKVQHNWRSDPSFLKQIGYDKKEL
ALV80_RS04760      KGIIIGKGGKMLKQIGINSRKEIEHLLGEKVNLRLWVKVQHNWRSDPSFLKQIGYDKKEL
                   ****************:*******************************************

BCM45_RS02865      S
LHV_RS06520        S
Lh22155_04765      S
Lh8105_04850       S
LHE_RS18390        S
Lh8627_04920       S
LBH_RS05675        S
HUO_RS05590        S
TU99_RS06530       S
R0052_RS04595      S
LBHH_RS04655       S
ALV80_RS04760      S
                   *
