# Supplementary material for: Comparative Genomics of Completely Sequenced Lactobacillus helveticus Genomes Provides Insights into Strain-Specific Genes and Resolves Metagenomics Data Down to the Strain Level
Source: Front Microbiol. 2018 Jan 30;9:63. doi: 10.3389/fmicb.2018.00063 (PMC5797582; doi:10.3389/fmicb.2018.00063)
Supplement: Supplementary Data Sheet 2 — Result files of pan-core genome analysis. For descriptions, see Supplementary Table 10. [file DataSheet2.ZIP › HMMs_coreGenome/clw/LBH_RS07285.clw]

MUSCLE (3.8) multiple sequence alignment


BCM45_RS04415      MITSTNKEAYPNTLIVIMGHDEGRSSFEEKEDVTRVTNDEGKTIGFNFFNVDKLIDFDKL
ALV80_RS02990      MITSTNKEAYPNTLIVIMGHDEGRSSFEEKEDVTRVTNDEGKTIGFNFFNVDKLIDFDKL
LHE_RS20470        MITSTNKEAYPNTLIVIMGHDEGRSSFEEKEDVTRVTNDEGKTIGFNFFNVDKLIDFDKL
LHV_RS08130        MITSTNKEAYPNTLIVIMGHDEGRSSFEEKEDVTRVTNDEGKTIGFNFFNVDKLIDFDKL
Lh22155_03050      MITSTNKEAYPNTLIVIMGHDEGRSSFEEKEDVTRVTNDEGKTIGFNFFNVDKLIDFDKL
Lh8105_03145       MITSTNKEAYPNTLIVIMGHDEGRSSFEEKEDVTRVTNDEGKTIGFNFFNVDKLIDFDKL
LBHH_RS02925       MITSTNKEAYPNTLIVIMGHDEGRSSFEEKEDVTRVTNDEGKTIGFNFFNVDKLIDFDKL
LBH_RS07285        MITSTNKEAYPNTLIVIMGHDEGRSSFEEKEDVTRVTNDEGKTIGFNFFNVDKLIDFDKL
HUO_RS03890        MITSTNKEAYPNTLIVIMGHDEGRSSFEEKEDVTRVTNDEGKTIGFNFFNVDKLIDFDKL
TU99_RS08770       MITSTNKEAYPNTLIVIMGHDEGRSSFEEKEDVTRVTNDEGKTIGFNFFNVDKLIDFDKL
R0052_RS02960      MITSTNKEAYPNTLIVIMGHDEGRSSFEEKEDVTRVTNDEGKTIGFNFFNVDKLIDFDKL
Lh8627_06500       MITSTNKEAYPNTLIVIMGHDEGRSSFEEKEDVTRVTNDEGKTIGFNFFNVDKLIDFDKL
                   ************************************************************

BCM45_RS04415      PNGPVKLSDDELAALNKKLAEVGFDDKLAYGKPTLVYGYVKTCEKHPDSDHLHVTTVEVG
ALV80_RS02990      PNGPVKLSDDELAALNKKLAEVGFDDKLAYGKPTLVYGYVKTCEKHPDSDHLHVTTVEVG
LHE_RS20470        PNGPVKLSDDELAALNKKLAEVGFDDKLAYGKPTLVYGYVKTCEKHPDSDHLHVTTVEVG
LHV_RS08130        PNGPVKLSDDELAALNKKLAEVGFDDKLAYGKPTLVYGYVKTCEKHPDSDHLHVTTVEVG
Lh22155_03050      PNGPVKLSDDELAALNKKLAEVGFDDKLAYGKPTLVYGYVKTCEKHPDSDHLHVTTVEVG
Lh8105_03145       PNGPVKLSDDELAALNKKLAEVGFDDKLAYGKPTLVYGYVKTCEKHPDSDHLHVTTVEVG
LBHH_RS02925       PNGPVKLSDDELAALNKKLAEVGFDDKLAYGKPTLVYGYVKTCEKHPDSDHLHVTTVEVG
LBH_RS07285        PNGPVKLSDDELAALNKKLAEVGFDDKLAYGKPTLVYGYVKTCEKHPDSDHLHVTTVEVG
HUO_RS03890        PNGPVKLSDDELAALNKKLAEVGFDDKLAYGKPTLVYGYVKTCEKHPDSDHLHVTTVEVG
TU99_RS08770       PNGPVKLSDDELAALNKKLAEVGFDDKLAYGKPTLVYGYVKTCEKHPDSDHLHVTTVEVG
R0052_RS02960      PNGPVKLSDDELAALNKKLAEVGFDDKLAYGKPTLVYGYVKTCEKHPDSDHLHVTTVEVG
Lh8627_06500       PNGPVKLSDDELAALNKKLAEVGFDDKLAYGKPTLVYGYVKTCEKHPDSDHLHVTTVEVG
                   ************************************************************

BCM45_RS04415      DGEEHQIVCGAPNIAQGQKVVVALPGTLMPNGEQIWPGALRGVDSYGMICSARELGLPHA
ALV80_RS02990      DGEEHQIVCGAPNIAQGQKVVVALPGTLMPNGEQIWPGALRGVDSYGMICSARELGLPHA
LHE_RS20470        DGEEHQIVCGAPNIAQGQKVVVALPGTLMPNGEQIWPGALRGVDSYGMICSARELGLPHA
LHV_RS08130        DGEEHQIVCGAPNIAQGQKVVVALPGTLMPNGEQIWPGALRGVDSYGMICSARELGLPHA
Lh22155_03050      DGEEHQIVCGAPNIAQGQKVVVALPGTLMPNGEQIWPGALRGVDSYGMICSARELGLPHA
Lh8105_03145       DGEEHQIVCGAPNIAQGQKVVVALPGTLMPNGEQIWPGALRGVDSYGMICSARELGLPHA
LBHH_RS02925       DGEEHQIVCGAPNIAQGQKVVVALPGTLMPNGEQIWPGALRGVDSYGMICSARELGLPHA
LBH_RS07285        DGEEHQIVCGAPNIAQGQKVVVALPGTLMPNGEQIWPGALRGVDSYGMICSARELGLPHA
HUO_RS03890        DGEEHQIVCGAPNIAQGQKVVVALPGTLMPNGEQIWPGALRGVDSYGMICSARELGLPHA
TU99_RS08770       DGEEHQIVCGAPNIAQGQKVVVALPGTLMPNGEQIWPGALRGVDSYGMICSARELGLPHA
R0052_RS02960      DGEEHQIVCGAPNIAQGQKVVVALPGTLMPNGEQIWPGALRGVDSYGMICSARELGLPHA
Lh8627_06500       DGEEHQIVCGAPNIAQGQKVVVALPGTLMPNGEQIWPGALRGVDSYGMICSARELGLPHA
                   ************************************************************

BCM45_RS04415      PQKRGIMVVPDNFEAGAEFEPTKCDELIASGEITL
ALV80_RS02990      PQKRGIMVVPDNFEVGAEFEPTKCDELIASGEITL
LHE_RS20470        PQKRGIMVVPDNFEVGAEFEPTKCDELIASGEITL
LHV_RS08130        PQKRGIMVVPDNFEVGAEFEPTKCDELIASGEITL
Lh22155_03050      PQKRGIMVVPDNFEVGAEFEPTKCDELIASGEITL
Lh8105_03145       PQKRGIMVVPDNFEVGAEFEPTKCDELIASGEITL
LBHH_RS02925       PQKRGIMVVPDNFEVGAEFEPTKCDELIASGEITL
LBH_RS07285        PQKRGIMVVPDNFEVGAEFEPTKCDELIASGEITL
HUO_RS03890        PQKRGIMVVPDNFEVGAEFEPTKCDELIASGEITL
TU99_RS08770       PQKRGIMVVPDNFEVGAEFEPTKCDELIASGEITL
R0052_RS02960      PQKRGIMVVPDNFEVGAEFEPTKCDELIASGEITL
Lh8627_06500       PQKRGVMVVPDNFEVGAEFEPTKCDELIASGEITL
                   *****:********.********************
