# Supplementary material for: Comparative Genomics of Completely Sequenced Lactobacillus helveticus Genomes Provides Insights into Strain-Specific Genes and Resolves Metagenomics Data Down to the Strain Level
Source: Front Microbiol. 2018 Jan 30;9:63. doi: 10.3389/fmicb.2018.00063 (PMC5797582; doi:10.3389/fmicb.2018.00063)
Supplement: Supplementary Data Sheet 2 — Result files of pan-core genome analysis. For descriptions, see Supplementary Table 10. [file DataSheet2.ZIP › HMMs_coreGenome/clw/LBHH_RS01485.clw]

MUSCLE (3.8) multiple sequence alignment


LBH_RS01315        MTKGILGRKVGMTQIFTKDGVLVPVTVVEATPNVVMQVKTVESDGYEAVQLGYQDKREVL
ALV80_RS01510      MTKGILGRKVGMTQIFTKDGVLVPVTVVEATPNVVMQVKTVESDGYEAVQLGYQDKREVL
LHE_RS21930        MTKGILGRKVGMTQIFTKDGVLVPVTVVEATPNVVMQVKTVESDGYEAVQLGYQDKREVL
BCM45_RS05815      MTKGILGRKVGMTQIFTKDGVLVPVTVVEATPNVVMQVKTVESDGYEAVQLGYQDKREVL
LHV_RS01535        MTKGILGRKVGMTQIFTKDGVLVPVTVVEATPNVVMQVKTVESDGYEAVQLGYQDKREVL
Lh22155_01610      MTKGILGRKVGMTQIFTKDGVLVPVTVVEATPNVVMQVKTVESDGYEAVQLGYQDKREVL
Lh8105_01490       MTKGILGRKVGMTQIFTKDGVLVPVTVVEATPNVVMQVKTVESDGYEAVQLGYQDKREVL
Lh8627_07930       MTKGILGRKVGMTQIFTKDGVLVPVTVVEATPNVVMQVKTVESDGYEAVQLGYQDKREVL
LBHH_RS01485       MTKGILGRKVGMTQIFTKDGVLVPVTVVEATPNVVMQVKTVESDGYEAVQLGYQDKREVL
HUO_RS02495        MTKGILGRKVGMTQIFTKDGVLVPVTVVEATPNVVMQVKTVESDGYEAVQLGYQDKREVL
TU99_RS01385       MTKGILGRKVGMTQIFTKDGVLVPVTVVEATPNVVMQVKTVESDGYEAVQLGYQDKREVL
R0052_RS01455      MTKGILGRKVGMTQIFTKDGVLVPVTVVEATPNVVMQVKTVESDGYEAVQLGYQDKREVL
                   ************************************************************

LBH_RS01315        SNKPEKGHADKAKTSPKRFIREIRGVELKDYEVGSEVTVDTFKEGDVVNVTGTSRGHGYQ
ALV80_RS01510      SNKPEKGHADKAKTSPKRFIREIRGVELKDYEVGSEVTVDTFKEGDVVNVTGTSRGHGYQ
LHE_RS21930        SNKPEKGHADKAKTSPKRFIREIRGVELKDYEVGSEVTVDTFKEGDVVNVTGTSRGHGYQ
BCM45_RS05815      SNKPEKGHADKAKTSPKRFIREIRGVELKDYEVGSEVTVDTFKEGDVVNVTGTSRGHGYQ
LHV_RS01535        SNKPEKGHADKAKTSPKRFIREIRGVELKDYEVGSEVTVDTFKEGDVVNVTGTSRGHGYQ
Lh22155_01610      SNKPEKGHADKAKTSPKRFIREIRGVELKDYEVGSEVTVDTFKEGDVVNVTGTSRGHGYQ
Lh8105_01490       SNKPEKGHADKAKTSPKRFIREIRGVELKDYEVGSEVTVDTFKEGDVVNVTGTSRGHGYQ
Lh8627_07930       SNKPEKGHADKAKTSPKRFIREIRGVELKDYEVGSEVTVDTFKEGDVVNVTGTSRGHGYQ
LBHH_RS01485       SNKPEKGHADKAKTSPKRFIREIRGVELKDYEVGSEVTVDTFKEGDVVNVTGTSRGHGYQ
HUO_RS02495        SNKPEKGHADKAKTSPKRFIREIRGVELKDYEVGSEVTVDTFKEGDVVNVTGTSRGHGYQ
TU99_RS01385       SNKPEKGHADKAKTSPKRFIREIRGVELKDYEVGSEVTVDTFKEGDVVNVTGTSRGHGYQ
R0052_RS01455      SNKPEKGHADKAKTSPKRFIREIRGVELKDYEVGSEVTVDTFKEGDVVNVTGTSRGHGYQ
                   ************************************************************

LBH_RS01315        GNIKRWGQSRGPETHGSRYHRIPGSMGSIINRVPKGKRLPGHMGMKKVTIENLVIEKVVA
ALV80_RS01510      GNIKRWGQSRGPETHGSRYHRIPGSMGSIINRVPKGKRLPGHMGMKKVTIENLVIEKVVA
LHE_RS21930        GNIKRWGQSRGPETHGSRYHRIPGSMGSIINRVPKGKRLPGHMGMKKVTIENLVIEKVVA
BCM45_RS05815      GNIKRWGQSRGPETHGSRYHRIPGSMGSIINRVPKGKRLPGHMGMKKVTIENLVIEKVVA
LHV_RS01535        GNIKRWGQSRGPETHGSRYHRIPGSMGSIINRVPKGKRLPGHMGMKKVTIENLVIEKVVA
Lh22155_01610      GNIKRWGQSRGPETHGSRYHRIPGSMGSIINRVPKGKRLPGHMGMKKVTIENLVIEKVVA
Lh8105_01490       GNIKRWGQSRGPETHGSRYHRIPGSMGSIINRVPKGKRLPGHMGMKKVTIENLVIEKVVA
Lh8627_07930       GNIKRWGQSRGPETHGSRYHRIPGSMGSIINRVPKGKRLPGHMGMKKVTIENLVIEKVVA
LBHH_RS01485       GNIKRWGQSRGPETHGSRYHRIPGSMGSIINRVPKGKRLPGHMGMKKVTIENLVIEKVVA
HUO_RS02495        GNIKRWGQSRGPETHGSRYHRIPGSMGSIINRVPKGKRLPGHMGMKKVTIENLVIEKVVA
TU99_RS01385       GNIKRWGQSRGPETHGSRYHRIPGSMGSIINRVPKGKRLPGHMGMKKVTIENLVIEKVVA
R0052_RS01455      GNIKRWGQSRGPETHGSRYHRIPGSMGSIINRVPKGKRLPGHMGMKKVTIENLVIEKVVA
                   ************************************************************

LBH_RS01315        DKNVLMIRGNVPGAKNSLIVVKTASKAVKADK
ALV80_RS01510      DKKVLMIKGNVPGAKNSLIVVKTASKAVKADK
LHE_RS21930        DKNVLMIKGNVPGAKNSLIVVKTASKAVKADK
BCM45_RS05815      DKNVLMIKGNVPGAKNSLIVVKTASKAVKADK
LHV_RS01535        DKNVLMIKGNVPGAKNSLIVVKTASKAVKADK
Lh22155_01610      DKNVLMIKGNVPGAKNSLIVVKTASKAVKADK
Lh8105_01490       DKNVLMIKGNVPGAKNSLIVVKTASKAVKADK
Lh8627_07930       DKNVLMIKGNVPGAKNSLIVVKTASKAVKADK
LBHH_RS01485       DKNVLMIKGNVPGAKNSLIVVKTASKAVKADK
HUO_RS02495        DKNVLMIKGNVPGAKNSLIVVKTASKAVKADK
TU99_RS01385       DKNVLMIKGNVPGAKNSLIVVKTASKAVKADK
R0052_RS01455      DKNVLMIKGNVPGAKNSLIVVKTASKAVKADK
                   **:****.************************
