# Supplementary material for: Comparative Genomics of Completely Sequenced Lactobacillus helveticus Genomes Provides Insights into Strain-Specific Genes and Resolves Metagenomics Data Down to the Strain Level
Source: Front Microbiol. 2018 Jan 30;9:63. doi: 10.3389/fmicb.2018.00063 (PMC5797582; doi:10.3389/fmicb.2018.00063)
Supplement: Supplementary Data Sheet 2 — Result files of pan-core genome analysis. For descriptions, see Supplementary Table 10. [file DataSheet2.ZIP › HMMs_coreGenome/clw/R0052_RS06000.clw]

MUSCLE (3.8) multiple sequence alignment


LHE_RS17110        MIKVDKLPDVFIKAMPVLQTLEDAGFEAYFVGGSVRDLLLDRHVHDVDITTSAYPEEVKE
Lh8627_03870       MIKVDKLPDVFIKAMPVLQTLEDAGFEAYFVGGSVRDLLLDRHVHDVDITTSAYPEEVKE
HUO_RS06855        MIKVDKLPDVFIKAMPVLQTLEDAGFEAYFVGGSVRDLLLDRHVHDVDITTSAYPEEVKE
R0052_RS06000      MIKVDKLPDVFIKAMPVLQTLEDAGFEAYFVGGSVRDLLLDRHVHDVDITTSAYPEEVKE
LBH_RS04635        MIKVDKLPDVFIKAMPVLQTLEDAGFEAYFVGGSVRDLLLDRHVHDVDITTSAYPEEVKE
TU99_RS05425       MIKVDKLPDVFIKAMPVLQTLEDAGFEAYFVGGSVRDLLLDRHVHDVDITTSAYPEEVKE
ALV80_RS06220      MIKVDKLPDVFIKAMPVLQTLEDAGFEAYFVGGSVRDLLLDRHVHDVDITTSAYPEEVKE
BCM45_RS01580      MIKVDKLPDVFIKAMPVLQTLEDAGFEAYFVGGSVRDLLLDRHVHDVDITTSAYPEEVKE
LHV_RS05295        MIKVDKLPDVFIKAMPVLQTLEDAGFEAYFVGGSVRDLLLDRHVHDVDITTSAYPEEVKE
Lh22155_06090      MIKVDKLPDVFIKAMPVLQTLEDAGFEAYFVGGSVRDLLLDRHVHDVDITTSAYPEEVKE
Lh8105_05990       MIKVDKLPDVFIKAMPVLQTLEDAGFEAYFVGGSVRDLLLDRHVHDVDITTSAYPEEVKE
LBHH_RS06110       MIKVDKLPDVFIKAMPVLQTLEDAGFEAYFVGGSVRDLLLDRHVHDVDITTSAYPEEVKE
                   ************************************************************

LHE_RS17110        LFAKSIDTGIRHGTVTVLYGGESYEITTFRTESGYQDYRRPDHVTFVQNLDEDLKRRDFT
Lh8627_03870       LFAKSIDTGIRHGTVTVLYGGESYEITTFRTESGYQDYRRPDHVTFVQNLDEDLKRRDFT
HUO_RS06855        LFAKSIDTGIRHGTVTVLYGGESYEITTFRTESGYQDYRRPDHVTFVQNLDEDLKRRDFT
R0052_RS06000      LFAKSIDTGIKHGTVTVLYGGESYEITTFRTESGYQDYRRPDHVTFVQNLDEDLKRRDFT
LBH_RS04635        LFAKSIDTGIRHGTVTVLYGGESYEITTFRTESGYQDYRRPDHVTFVQNLDEDLKRRDFT
TU99_RS05425       LFAKSIDTGIRHGTVTVLYGGESYEITTFRTESGYQDYRRPDHVTFVQNLDEDLKRRDFT
ALV80_RS06220      LFAKSIDTGIRHGTVTVLYGGESYEITTFRTESGYQDYRRPDHVTFVQNLDEDLKRRDFT
BCM45_RS01580      LFAKSIDTGIRHGTVTVLYGGESYEITTFRTESGYQDYRRPDHVTFVQNLDEDLKRRDFT
LHV_RS05295        LFAKSIDTGIRHGTVTVLYGGESYEITTFRTESGYQDYRRPDHVTFVQNLDEDLKRRDFT
Lh22155_06090      LFAKSIDTGIRHGTVTVLYGGESYEITTFRTESGYQDYRRPDHVTFVQNLDEDLKRRDFT
Lh8105_05990       LFAKSIDTGIRHGTVTVLYGGESYEITTFRTESGYQDYRRPDHVTFVQNLDEDLKRRDFT
LBHH_RS06110       LFAKSIDTGIRHGTVTVLYGGESYEITTFRTESGYQDYRRPDHVTFVQNLDEDLKRRDFT
                   **********.*************************************************

LHE_RS17110        INALAMDLYGQIVDLFNGVEDLKNHIIRAVGDPEKRFHEDALRMMRAVRFTSQLKFNLEE
Lh8627_03870       INALAMDLYGQIVDLFNGVEDLKNHIIRAVGDPEKRFHEDALRMMRAVRFTSQLKFNLEE
HUO_RS06855        INALAMDLYGQIVDLFNGVEDLKNHIIRAVGDPEKRFHEDALRMMRAVRFTSQLKFNLEE
R0052_RS06000      INALAMDLHGQIVDLFNGVEDLKNHIIRAVGDPEKRFHEDALRMMRAVRFTSQLKFNLEE
LBH_RS04635        INALAMDLHGQIVDLFNGVEDLKNHIIRAVGDPEKRFHEDALRMMRAVRFTSQLEFNLEE
TU99_RS05425       INALAMDLHGQIVDLFNGVEDLKNHIIRAVGDPEKRFHEDALRMMRAVRFTSQLEFNLEE
ALV80_RS06220      INALAMDLHGQIVDLFNGVEDLKNHIIRAVGDPEKRFHEDALRMMRAVRFTSQLKFNLEE
BCM45_RS01580      INALAMDLHGQIVDLFNGVEDLKNHIIRAVGDPEKRFHEDALRMMRAVRFTSQLKFNLEE
LHV_RS05295        INALAMDLHGQIVDLFNGVEDLKNHIIRAVGDPEKRFHEDALRMMRAVRFTSQLKFNLEE
Lh22155_06090      INALAMDLHGQIVDLFNGVEDLKNHIIRAVGDPEKRFHEDALRMMRAVRFTSQLKFNLEE
Lh8105_05990       INALAMDLHGQIVDLFNGVEDLKNHIIRAVGDPEKRFHEDALRMMRAVRFTSQLKFNLEE
LBHH_RS06110       INALAMDLHGQIVDLFNGVEDLKNHIIRAVGDPEKRFHEDALRMMRAVRFTSQLKFNLEE
                   ********:*********************************************:*****

LHE_RS17110        KTEQAIKDNHELLKKISVERIREEFVKMGIGPHSRQAFQIFLDTQLSEDVPDFAGKKELL
Lh8627_03870       KTEQAIKDNHELLKKISVERIREEFVKMGIGPHSRQAFQIFLDTQLSEDVPDFAGKKELL
HUO_RS06855        KTEQAIKDNHELLKKISVERIREEFVKMGIGPHSRQAFQIFLDTQLSEDVPDFAGKKELL
R0052_RS06000      KTEQAIKDNHELLKKISVERIREEFVKMGIGPHSRQAFQIFLDTQLSEDVPDFAGKKELL
LBH_RS04635        KTEQAIKDNHELLKKISVERIREEFVKMGIGPHSRQAFQIFLDTQLSEDVPDFAGKKELL
TU99_RS05425       KTEQAIKDNHELLKKISVERIREEFVKMGIGPHSRQAFQIFLDTQLSEDVPDFAGKKELL
ALV80_RS06220      KTEQAIKDNHELLKKISVERIREEFVKMGIGPHSRQAFQIFLDTQLSEDVPDFAGKKELL
BCM45_RS01580      KTEQAIKDNHELLKKISVERIREEFVKMGIGPHSRQAFQIFLDTQLSEDVPDFAGKKELL
LHV_RS05295        KTEQAIKDNHELLKKISVERIREEFVKMGIGPHSRQAFQIFLDTQLSEDVPDFAGKKELL
Lh22155_06090      KTEQAIKDNHELLKKISVERIREEFVKMGIGPHSRQAFQIFLDTQLSEDVPDFAGKKELL
Lh8105_05990       KTEQAIKDNHELLKKISVERIREEFVKMGIGPHSRQAFQIFLDTQLSEDVPDFAGKKELL
LBHH_RS06110       KTEQAIKDNHELLKKISVERIREEFVKMGIGPHSRQAFQIFLDTQLSEDVPDFAGKKELL
                   ************************************************************

LHE_RS17110        QIYPQLQFSPTLETSLWSLIIILLKLPDKDISKFMRDWKNSNAMTEQVERIIKFFDLISD
Lh8627_03870       QIYPQLQFSPTLETSLWSLIIILLKLPDEDISKFMRDWKNSNAMTEQVERIIKFFDLISD
HUO_RS06855        QIYPQLQFSPTLETSLWSLIIILLKLPDEDISKFMRDWKNSNAMTEQVERIIKFFDLISD
R0052_RS06000      QIYPQLQFSPTLETSLWSLIIILLKLPDEDISKFMRDWKNSNAMTEQVERIIKFFDLISD
LBH_RS04635        QIYPQLQFSPTLETSLWSLIIILLKLPDEDISKFMRDWKNSNAMTEQVERIIKFFDLISD
TU99_RS05425       QIYPQLQFSPTLETSLWSLIIILLKLPDEDISKFMRDWKNSNAMTEQVERIIKFFDLISD
ALV80_RS06220      QIYPQLQFSPTLETSLWSLIIILLKLPDEDISKFMRDWKNSNAMTEQVERIIKFFDLISD
BCM45_RS01580      QIYPQLQFSPTLETSLWSLIIILLKLPDEDISKFMRDWKNSNAMTEQVERIIKFFDLISD
LHV_RS05295        QIYPQLQFSPTLETSLWSLIIILLKLPDEDISKFMRDWKNSNAMTEQVERIIKFFDLISD
Lh22155_06090      QIYPQLQFSPTLETSLWSLIIILLKLPDEDISKFMRDWKNSNAMTEQVERIIKFFDLISD
Lh8105_05990       QIYPQLQFSPTLETSLWSLIIILLKLPDEDISKFMRDWKNSNAMTEQVERIIKFFDLISD
LBHH_RS06110       QIYPQLQFSPTLETSLWSLIIILLKLPDEDISKFMRDWKNSNAMTEQVERIIKFFDLISD
                   ****************************:*******************************

LHE_RS17110        HTPNDYELFQAGERTIINTIDVAHILGQPVASEALVDRYLALPIKKPAELAIDGRFLIKH
Lh8627_03870       HTPNDYELFQAGERTIINTIDVAHILGQPVASEALVDRYLALPIKKPAELAIDGRFLIKH
HUO_RS06855        HTPNDYELFQAGERTIINTIDVAHILGQPVASEALVDRYLALPIKKPAELAIDGRFLIKH
R0052_RS06000      HTPNDYELFQAGERTIINTIDVAHILGQPVASEALVDRYLALPIKKPAELAIDGRFLIKH
LBH_RS04635        HTPNDYELFQAGERTIINTIDVAHILGQPVASEALVDRYLALPIKKPAELAIDGRFLIKH
TU99_RS05425       HTPNDYELFQAGERTIINTIDVAHILGQPVASEALVDRYLALPIKKPAELAIDGRFLIKH
ALV80_RS06220      HTPNDYELFQAGERTIINTIDVAHILGQPVASEALVDRYLALPIKKPAELAIDGRFLIKH
BCM45_RS01580      HTPNDYELFQAGERTIINTIDVAHILGQPVASEALVDRYLALPIKKPAELAIDGRFLIKH
LHV_RS05295        HTPNDYELFQAGERTIINTIDVAHILGQPVASEALVDRYLALPIKKPAELAIDGRFLIKH
Lh22155_06090      HTPNDYELFQAGERTIINTIDVAHILGQPVASEALVDRYLALPIKKPAELAIDGRFLIKH
Lh8105_05990       HTPNDYELFQAGERTIINTIDVAHILGQPVASEALVDRYLALPIKKPAELAIDGRFLIKH
LBHH_RS06110       HTPNDYELFQAGERTIINTIDVAHILGQPVASEALVDRYLALPIKKPAELAIDGRFLIKH
                   ************************************************************

LHE_RS17110        GMRPGAELGHTLNKIRELVVSSRLENSPDAIEKYLEDLD
Lh8627_03870       GMRPGAELGHTLNKIRELVVSSRLENSPDAIEKYLEDLD
HUO_RS06855        GMRPGAELGHTLNKIRELVVSSRLENSPDAIEKYLEDLD
R0052_RS06000      GMRPGAELGHTLNKIRELVVSSRLENSPDAIEKYLEDLD
LBH_RS04635        GMRPGAELGHTLNKIRELVVSSRLENSPDAIEKYLEDLD
TU99_RS05425       GMRPGAELGHTLNKIRELVVSSRLENSPDAIEKYLEDLD
ALV80_RS06220      GMRPGAELGHTLNKIRELVVSSRLENSPDAIEKYLEDLD
BCM45_RS01580      GMRPGAELGHTLNKIRELVVSSRLENSPDAIEKYLEDLD
LHV_RS05295        GMRPGAELGHTLNKIRELVVSSRLENSPDAIEKYLEDLD
Lh22155_06090      GMRPGAELGHTLNKIRELVVSSRLENSPDAIEKYLEDLD
Lh8105_05990       GMRPGAELGHTLNKIRELVVSSRLENSPDAIEKYLEDLD
LBHH_RS06110       GMRPGAELGHTLNKIRELVVSSRLENSPDAIEKYLEDLD
                   ***************************************
