# Supplementary material for: Comparative Genomics of Completely Sequenced Lactobacillus helveticus Genomes Provides Insights into Strain-Specific Genes and Resolves Metagenomics Data Down to the Strain Level
Source: Front Microbiol. 2018 Jan 30;9:63. doi: 10.3389/fmicb.2018.00063 (PMC5797582; doi:10.3389/fmicb.2018.00063)
Supplement: Supplementary Data Sheet 2 — Result files of pan-core genome analysis. For descriptions, see Supplementary Table 10. [file DataSheet2.ZIP › HMMs_coreGenome/clw/LBH_RS01415.clw]

MUSCLE (3.8) multiple sequence alignment


ALV80_RS01610      MFSTLKNAFKDKEIRNKIYFTLFILLIYRIGANIAVPGINAKAITQVAQTGLVPMLDTVS
LHE_RS21830        MFSTLKNAFKDKEIRNKIYFTLFILLIYRIGANIAVPGINAKAITQVAQTGLVPMLDTVS
BCM45_RS05715      MFSTLKNAFKDKEIRNKIYFTLFILLIYRIGANIAVPGINAKAITQVAQTGLVPMLDTVS
LHV_RS01635        MFSTLKNAFKDKEIRNKIYFTLFILLIYRIGANIAVPGINAKAITQVAQTGLVPMLDTVS
Lh22155_01710      MFSTLKNAFKDKEIRNKIYFTLFILLIYRIGANIAVPGINAKAITQVAQTGLVPMLDTVS
Lh8105_01590       MFSTLKNAFKDKEIRNKIYFTLFILLIYRIGANIAVPGINAKAITQVAQTGLVPMLDTVS
Lh8627_07830       MFSTLKNAFKDKEIRNKIYFTLFILLIYRIGANIAVPGINAKAITQVAQTGLVPMLDTVS
LBHH_RS01585       MFSTLKNAFKDKEIRNKIYFTLFILLIYRIGANIAVPGINAKAITQVAQTGLVPMLDTVS
LBH_RS01415        MFSTLKNAFKDKEIRNKIYFTLFILLIYRIGANIAVPGINAKAITQVAQTGLVPMLDTVS
HUO_RS02595        MFSTLKNAFKDKEIRNKIYFTLFILLIYRIGANIAVPGINAKAITQVAQTGLVPMLDTVS
TU99_RS01485       MFSTLKNAFKDKEIRNKIYFTLFILLIYRIGANIAVPGINAKAITQVAQTGLVPMLDTVS
R0052_RS01555      MFSTLKNAFKDKEIRNKIYFTLFILLIYRIGANIAVPGINAKAITQVAQTGLVPMLDTVS
                   ************************************************************

ALV80_RS01610      GGGLDNYSIFSLGVSPYITAQIVIQLLQMDIVPTLVEWGKQGEVGRRKTNQVTRYLTLVV
LHE_RS21830        GGGLDNYSIFSLGVSPYITAQIVIQLLQMDIVPTLVEWGKQGEVGRRKTNQVTRYLTLVV
BCM45_RS05715      GGGLDNYSIFSLGVSPYITAQIVIQLLQMDIVPTLVEWGKQGEVGRRKTNQVTRYLTLVV
LHV_RS01635        GGGLDNYSIFSLGVSPYITAQIVIQLLQMDIVPTLVEWGKQGEVGRRKTNQVTRYLTLVV
Lh22155_01710      GGGLDNYSIFSLGVSPYITAQIVIQLLQMDIVPTLVEWGKQGEVGRRKTNQVTRYLTLVV
Lh8105_01590       GGGLDNYSIFSLGVSPYITAQIVIQLLQMDIVPTLVEWGKQGEVGRRKTNQVTRYLTLVV
Lh8627_07830       GGGLDNYSIFSLGVSPYITAQIVIQLLQMDIVPTLVEWGKQGEVGRRKTNQVTRYLTLVV
LBHH_RS01585       GGGLDNYSIFSLGVSPYITAQIVIQLLQMDIVPTLVEWGKQGEVGRRKTNQVTRYLTLVV
LBH_RS01415        GGGLDNYSIFSLGVSPYITAQIVIQLLQMDIVPTLVEWGKQGEVGRRKTNQVTRYLTLVV
HUO_RS02595        GGGLDNYSIFSLGVSPYITAQIVIQLLQMDIVPTLVEWGKQGEVGRRKTNQVTRYLTLVV
TU99_RS01485       GGGLDNYSIFSLGVSPYITAQIVIQLLQMDIVPTLVEWGKQGEVGRRKTNQVTRYLTLVV
R0052_RS01555      GGGLDNYSIFSLGVSPYITAQIVIQLLQMDIVPTLVEWGKQGEVGRRKTNQVTRYLTLVV
                   ************************************************************

ALV80_RS01610      AFVQSIGITLGFNALTQMGLVKSQTPQTYIEIAIIMTAGTMLLTWLGDEITDKGLGNGVS
LHE_RS21830        AFVQSIGITLGFNALTQMGLVKSQTPQTYIEIAIIMTAGTMLLTWLGDEITDKGLGNGVS
BCM45_RS05715      AFVQSIGITLGFNALTQMGLVKSQTPQTYIEIAIIMTAGTMLLTWLGDEITDKGLGNGVS
LHV_RS01635        AFVQSIGITLGFNALTQMGLVKSQTPQTYIEIAIIMTAGTMLLTWLGDEITDKGLGNGVS
Lh22155_01710      AFVQSIGITLGFNALTQMGLVKSQTPQTYIEIAIIMTAGTMLLTWLGDEITDKGLGNGVS
Lh8105_01590       AFVQSIGITLGFNALTQMGLVKSQTPQTYIEIAIIMTAGTMLLTWLGDEITDKGLGNGVS
Lh8627_07830       AFVQSIGITLGFNALTQMGLVKSQTPQTYIEIAIIMTAGTMLLTWLGDEITDKGLGNGVS
LBHH_RS01585       AFVQSIGITLGFNALTQMGLVKSQTPQTYIEIAIIMTAGTMLLTWLGDEITDKGLGNGVS
LBH_RS01415        AFVQSIGITLGFNALTQMGLVKSQTPQTYIEIAIIMTAGTMLLTWLGDEITDKGLGNGVS
HUO_RS02595        AFVQSIGITLGFNALTQMGLVKSQTPQTYIEIAIIMTAGTMLLTWLGDEITDKGLGNGVS
TU99_RS01485       AFVQSIGITLGFNALTQMGLVKSQTPQTYIEIAIIMTAGTMLLTWLGDEITDKGLGNGVS
R0052_RS01555      AFVQSIGITLGFNALTQMGLVKSQTPQTYIEIAIIMTAGTMLLTWLGDEITDKGLGNGVS
                   ************************************************************

ALV80_RS01610      VIIFAGIIARLPSGLWQIYKEGVINNSASDRWQGILFFIAIIVAILIVTQLVTWVEQADR
LHE_RS21830        VIIFAGIIARLPSGLWQIYKEGVINNSASDRWQGILFFIAIIVAILIVTQLVTWVEQADR
BCM45_RS05715      VIIFAGIIARLPSGLWQIYKEGVINNSASDRWQGILFFIAIIVAILIVTQLVTWVEQADR
LHV_RS01635        VIIFAGIIARLPSGLWQIYKEGVINNSASDRWQGILFFIAIIVAILIVTQLVTWVEQADR
Lh22155_01710      VIIFAGIIARLPSGLWQIYKEGVINNSASDRWQGILFFIAIIVAILIVTQLVTWVEQADR
Lh8105_01590       VIIFAGIIARLPSGLWQIYKEGVINNSASDRWQGILFFIAIIVAILIVTQLVTWVEQADR
Lh8627_07830       VIIFAGIIARLPSGLWQIYKEGVINNSASDRWQGILFFIAIIVAILIVTQLVTWVEQADR
LBHH_RS01585       VIIFAGIIARLPSGLWQIYKEGVINNSASDRWQGILFFIAIIVAILIVTQLVTWVEQADR
LBH_RS01415        VIIFAGIIARLPSGLWQIYKEGVINNSASDRWQGILFFIAIIVAILIVTQLVTWVEQADR
HUO_RS02595        VIIFAGIIARLPSGLWQIYKEGVINNSASDRWQGILFFIAIIVAILIVTQLVTWVEQADR
TU99_RS01485       VIIFAGIIARLPSGLWQIYKEGVINNSASDRWQGILFFIAIIVAILIVTQLVTWVEQADR
R0052_RS01555      VIIFAGIIARLPSGLWQIYKEGVINNSASDRWQGILFFIAIIVAILIVTQLVTWVEQADR
                   ************************************************************

ALV80_RS01610      RIPIQYTRRATISGSESFLPLKVNVSGVIPVIFASSFIVTPATILMAFQRTQGDQQWFKV
LHE_RS21830        RIPIQYTRRATISGSESFLPLKVNVSGVIPVIFASSFIVTPATILMAFQRTQGDQQWFKV
BCM45_RS05715      RIPIQYTRRATISGSESFLPLKVNVSGVIPVIFASSFIVTPATILMAFQRTQGDQQWFKV
LHV_RS01635        RIPIQYTRRATISGSESFLPLKVNVSGVIPVIFASSFIVTPATILMAFQRTQGDQQWFKV
Lh22155_01710      RIPIQYTRRATISGSESFLPLKVNVSGVIPVIFASSFIVTPATILMAFQRTQGDQQWFKV
Lh8105_01590       RIPIQYTRRATISGSESFLPLKVNVSGVIPVIFASSFIVTPATILMAFQRTQGDQQWFKV
Lh8627_07830       RIPIQYTRRATISGSESFLPLKVNVSGVIPVIFASSFIVTPATILMAFQRTQGDQQWFKV
LBHH_RS01585       RIPIQYTRRATISGSESFLPLKVNVSGVIPVIFASSFIVTPATILMAFQRTQGDQQWFKV
LBH_RS01415        RIPIQYTRRATISGSESFLPLKVNVSGVIPVIFASSFIVTPATILMAFQRTQGDQQWFKV
HUO_RS02595        RIPIQYTRRATISGSESFLPLKVNVSGVIPVIFASSFIVTPATILMAFQRTQGDQQWFKV
TU99_RS01485       RIPIQYTRRATISGSESFLPLKVNVSGVIPVIFASSFIVTPATILMAFQRTQGDQQWFKV
R0052_RS01555      RIPIQYTRRATISGSESFLPLKVNVSGVIPVIFASSFIVTPATILMAFQRTQGDQQWFKV
                   ************************************************************

ALV80_RS01610      MNQIFSLQTTPGVIIYTFLIILFTFFYAFVQVNPEKLAENLQKQGAYIPSVWPGKDTQNY
LHE_RS21830        MNQIFSLQTTPGVIIYTFLIILFTFFYAFVQVNPEKLAENLQKQGAYIPSVWPGKDTQNY
BCM45_RS05715      MNQIFSLQTTPGVIIYTFLIILFTFFYAFVQVNPEKLAENLQKQGAYIPSVWPGKDTQNY
LHV_RS01635        MNQIFSLQTTPGVIIYTFLIILFTFFYAFVQVNPEKLAENLQKQGAYIPSVWPGKDTQNY
Lh22155_01710      MNQIFSLQTTPGVIIYTFLIILFTFFYAFVQVNPEKLAENLQKQGAYIPSVWPGKDTQNY
Lh8105_01590       MNQIFSLQTTPGVIIYTFLIILFTFFYAFVQVNPEKLAENLQKQGAYIPSVWPGKDTQNY
Lh8627_07830       MNQIFSLQTTPGVIIYTFLIILFTFFYAFVQVNPEKLAENLQKQGAYIPSVWPGKDTQNY
LBHH_RS01585       MNQIFSLQTTPGVIIYTFLIILFTFFYAFVQVNPEKLAENLQKQGAYIPSVWPGKDTQNY
LBH_RS01415        MNQIFSLQTTPGVIIYTFLIILFTFFYAFVQVNPEKLAENLQKQGAYIPSVWPGKDTQNY
HUO_RS02595        MNQIFSLQTTPGVIIYTFLIILFTFFYAFVQVNPEKLAENLQKQGAYIPSVWPGKDTQNY
TU99_RS01485       MNQIFSLQTTPGVIIYTFLIILFTFFYAFVQVNPEKLAENLQKQGAYIPSVWPGKDTQNY
R0052_RS01555      MNQIFSLQTTPGVIIYTFLIILFTFFYAFVQVNPEKLAENLQKQGAYIPSIWPGKDTQNY
                   **************************************************:*********

ALV80_RS01610      ISKMLIKLSTVGSVFLGLVALLPQLATNFWNLPSSIGLGGTSLLIVIGVVLELSRQINGL
LHE_RS21830        ISKMLIKLSTVGSVFLGLVALLPQLATNFWNLPSSIGLGGTSLLIVIGVVLELSRQINGL
BCM45_RS05715      ISKMLIKLSTVGSVFLGLVALLPQLATNFWNLPSSIGLGGTSLLIVIGVVLELSRQINGL
LHV_RS01635        ISKMLIKLSTVGSVFLGLVALLPQLATNFWNLPSSIGLGGTSLLIVIGVVLELSRQINGL
Lh22155_01710      ISKMLIKLSTVGSVFLGLVALLPQLATNFWNLPSSIGLGGTSLLIVIGVVLELSRQINGL
Lh8105_01590       ISKMLIKLSTVGSVFLGLVALLPQLATNFWNLPSSIGLGGTSLLIVIGVVLELSRQINGL
Lh8627_07830       ISKMLIKLSTVGSVFLGLVALLPQLATNFWNLPSSIGLGGTSLLIVIGVVLELSRQINGL
LBHH_RS01585       ISKMLIKLSTVGSVFLGLVALLPQLATNFWNLPSSIGLGGTSLLIVIGVVLELSRQINGL
LBH_RS01415        ISKMLIKLSTVGSVFLGLVALLPQLATNFWNLPSSIGLGGTSLLIVIGVVLELSRQINGL
HUO_RS02595        ISKMLIKLSTVGSVFLGLVALLPQLATNFWNLPSSIGLGGTSLLIVIGVVLELSRQINGL
TU99_RS01485       ISKMLIKLSTVGSVFLGLVALLPQLATNFWNLPSSIGLGGTSLLIVIGVVLELSRQINGL
R0052_RS01555      ISKMLIKLSTVGSVFLGLVALLPQLATNFWNLPSSIGLGGTSLLIVIGVVLELSRQINGL
                   ************************************************************

ALV80_RS01610      LMKREYVGFIR
LHE_RS21830        LMKREYVGFIR
BCM45_RS05715      LMKREYVGFIR
LHV_RS01635        LMKREYVGFIR
Lh22155_01710      LMKREYVGFIR
Lh8105_01590       LMKREYVGFIR
Lh8627_07830       LMKREYVGFIR
LBHH_RS01585       LMKREYVGFIR
LBH_RS01415        LMKREYVGFIR
HUO_RS02595        LMKREYVGFIR
TU99_RS01485       LMKREYVGFIR
R0052_RS01555      LMKREYVGFIR
                   ***********
