# Supplementary material for: Comparative Genomics of Completely Sequenced Lactobacillus helveticus Genomes Provides Insights into Strain-Specific Genes and Resolves Metagenomics Data Down to the Strain Level
Source: Front Microbiol. 2018 Jan 30;9:63. doi: 10.3389/fmicb.2018.00063 (PMC5797582; doi:10.3389/fmicb.2018.00063)
Supplement: Supplementary Data Sheet 2 — Result files of pan-core genome analysis. For descriptions, see Supplementary Table 10. [file DataSheet2.ZIP › HMMs_coreGenome/clw/LHV_RS04085.clw]

MUSCLE (3.8) multiple sequence alignment


LHE_RS15900        MSIKAEEISSLIKQQLEHYDDKLDINEVGVVTYVGDGIARAHGLNNALAGELLKFDNGSY
HUO_RS08125        MSIKAEEISSLIKQQLEHYDDKLDINEVGVVTYVGDGIARAHGLNNALAGELLKFDNGSY
ALV80_RS07255      MSIKAEEISSLIKQQLEHYDDKLDINEVGVVTYVGDGIARAHGLNNALAGELLKFDNGSY
BCM45_RS00385      MSIKAEEISSLIKQQLEHYDDKLDINEVGVVTYVGDGIARAHGLNNALAGELLKFDNGSY
LHV_RS04085        MSIKAEEISSLIKQQLEHYDDKLDINEVGVVTYVGDGIARAHGLNNALAGELLKFDNGSY
Lh22155_07205      MSIKAEEISSLIKQQLEHYDDKLDINEVGVVTYVGDGIARAHGLNNALAGELLKFDNGSY
Lh8105_07295       MSIKAEEISSLIKQQLEHYDDKLDINEVGVVTYVGDGIARAHGLNNALAGELLKFDNGSY
Lh8627_02665       MSIKAEEISSLIKQQLEHYDDKLDINEVGVVTYVGDGIARAHGLNNALAGELLKFDNGSY
LBHH_RS07185       MSIKAEEISSLIKQQLEHYDDKLDINEVGVVTYVGDGIARAHGLNNALAGELLKFDNGSY
LBH_RS03555        MSIKAEEISSLIKQQLEHYDDKLDINEVGVVTYVGDGIARAHGLNNALAGELLKFDNGSY
TU99_RS04015       MSIKAEEISSLIKQQLEHYDDKLDINEVGVVTYVGDGIARAHGLNNALAGELLKFDNGSY
R0052_RS07065      MSIKAEEISSLIKQQLEHYDDKLDINEVGVVTYVGDGIARAHGLNNALAGELLKFDNGSY
                   ************************************************************

LHE_RS15900        GIAQNLDSSDVGIIILGQFDNIREGDRVQRTGRIMSVPVGDALIGRVVNPLGQPVDGLGE
HUO_RS08125        GIAQNLDSSDVGIIILGQFDNIREGDRVQRTGRIMSVPVGDALIGRVVNPLGQPVDGLGE
ALV80_RS07255      GIAQNLDSSDVGIIILGQFDNIREGDRVQRTGRIMSVPVGDALIGRVVNPLGQPVDSLGE
BCM45_RS00385      GIAQNLDSSDVGIIILGQFDNIREGDRVQRTGRIMSVPVGDALIGRVVNPLGQPVDGLGE
LHV_RS04085        GIAQNLDSSDVGIIILGQFDNIREGDRVQRTGRIMSVPVGDALIGRVVNPLGQPVDGLGE
Lh22155_07205      GIAQNLDSSDVGIIILGQFDNIREGDRVQRTGRIMSVPVGDALIGRVVNPLGQPVDGLGE
Lh8105_07295       GIAQNLDSSDVGIIILGQFDNIREGDRVQRTGRIMSVPVGDALIGRVVNPLGQPVDGLGE
Lh8627_02665       GIAQNLDSSDVGIIILGQFDNIREGDRVQRTGRIMSVPVGDALIGRVVNPLGQPVDGLGE
LBHH_RS07185       GIAQNLDSSDVGIIILGQFDNIREGDRVQRTGRIMSVPVGDALIGRVVNPLGQPVDGLGE
LBH_RS03555        GIAQNLDSSDVGIIILGQFDNIREGDRVQRTGRIMSVPVGDALIGRVVNPLGQPVDGLGE
TU99_RS04015       GIAQNLDSSDVGIIILGQFDNIREGDRVQRTGRIMSVPVGDALIGRVVNPLGQPVDGLGE
R0052_RS07065      GIAQNLDSSDVGIIILGQFDNIREGDRVQRTGRIMSVPVGDALIGRVVNPLGQPVDGLGE
                   ********************************************************.***

LHE_RS15900        IKSDKTRPIEEKAPGVMDRQSVNQPLQTGIKAIDALAPIGRGQRELIIGDRKTGKTSLAI
HUO_RS08125        IKSDKTRPIEEKAPGVMDRQSVNQPLQTGIKAIDALAPIGRGQRELIIGDRKTGKTSLAI
ALV80_RS07255      IKSDKTRPIEEKAPGVMDRQSVNQPLQTGIKAIDALVPIGRGQRELIIGDRKTGKTSLAI
BCM45_RS00385      IKSDKTRPIEEKAPGVMDRQSVNQPLQTGIKAIDALVPIGRGQRELIIGDRKTGKTSLAI
LHV_RS04085        IKSDKTRPIEEKAPGVMDRQSVNQPLQTGIKAIDALVPIGRGQRELIIGDRKTGKTSLAI
Lh22155_07205      IKSDKTRPIEEKAPGVMDRQSVNQPLQTGIKAIDALVPIGRGQRELIIGDRKTGKTSLAI
Lh8105_07295       IKSDKTRPIEEKAPGVMDRQSVNQPLQTGIKAIDALVPIGRGQRELIIGDRKTGKTSLAI
Lh8627_02665       IKSDKTRPIEEKAPGVMDRQSVNQPLQTGIKAIDALVPIGRGQRELIIGDRKTGKTSLAI
LBHH_RS07185       IKSDKTRPIEEKAPGVMDRQSVNQPLQTGIKAIDALVPIGRGQRELIIGDRKTGKTSLAI
LBH_RS03555        IKSDKTRPIEEKAPGVMDRQSVNQPLQTGIKAIDALVPIGRGQRELIIGDRKTGKTSLAI
TU99_RS04015       IKSDKTRPIEEKAPGVMDRQSVNQPLQTGIKAIDALVPIGRGQRELIIGDRKTGKTSLAI
R0052_RS07065      IKSDKTRPIEEKAPGVMDRQSVNQPLQTGIKAIDALVPIGRGQRELIIGDRKTGKTSLAI
                   ************************************.***********************

LHE_RS15900        DTILNQKNQDVICIYVAIGQKESTVRTQVETLKRFGAMDYTIVVEAGPSEPAPMLYIAPY
HUO_RS08125        DTILNQKNQDVICIYVAIGQKESTVRTQVETLKRFGAMDYTIVVEAGPSEPAPMLYIAPY
ALV80_RS07255      DTILNQKNQDVICIYVAIGQKESTVRTQVETLKRFGAMDYTIVVEAGPSEPAPMLYIAPY
BCM45_RS00385      DTILNQMNQDVICIYVAIGQKESTVRTQVETLKRFGAMDYTIVVEAGPSEPAPMLYIAPY
LHV_RS04085        DTILNQKNQDVICIYVAIGQKESTVRTQVETLKRFGAMDYTIVVEAGPSEPAPMLYIAPY
Lh22155_07205      DTILNQKNQDVICIYVAIGQKESTVRTQVETLKRFGAMDYTIVVEAGPSEPAPMLYIAPY
Lh8105_07295       DTILNQKNQDVICIYVAIGQKESTVRTQVETLKRFGAMDYTIVVEAGPSEPAPMLYIAPY
Lh8627_02665       DTILNQKNQDVICIYVAIGQKESTVRTQVETLKRFGAMDYTIVVEAGPSEPAPMLYIAPY
LBHH_RS07185       DTILNQKNQDVICIYVAIGQKESTVRTQVETLKRFGAMDYTIVVEAGPSEPAPMLYIAPY
LBH_RS03555        DTILNQKNQDVICIYVAIGQKESTVRTQVETLKRFGAMDYTIVVEAGPSEPAPMLYIAPY
TU99_RS04015       DTILNQKNQDVICIYVAIGQKESTVRTQVETLKRFGAMDYTIVVEAGPSEPAPMLYIAPY
R0052_RS07065      DTILNQKNQDVICIYVAIGQKESTVRTQVETLKRFGAMDYTIVVEAGPSEPAPMLYIAPY
                   ****** *****************************************************

LHE_RS15900        AGTAMGEEFMYNGKDVLIVFDDLSKQAVAYRELSLLLRRPPGREAYPGDVFYLHSRLLER
HUO_RS08125        AGTAMGEEFMYNGKDVLIVFDDLSKQAVAYRELSLLLRRPPGREAYPGDVFYLHSRLLER
ALV80_RS07255      AGTAMGEEFMYNGKDVLIVFDDLSKQAVAYRELSLLLRRPPGREAYPGDVFYLHSRLLER
BCM45_RS00385      AGTAMGEEFMYNGKDVLIVFDDLSKQAVAYRELSLLLRRPPGREAYPGDVFYLHSRLLER
LHV_RS04085        AGTAMGEEFMYNGKDVLIVFDDLSKQAVAYRELSLLLRRPPGREAYPGDVFYLHSRLLER
Lh22155_07205      AGTAMGEEFMYNGKDVLIVFDDLSKQAVAYRELSLLLRRPPGREAYPGDVFYLHSRLLER
Lh8105_07295       AGTAMGEEFMYNGKDVLIVFDDLSKQAVAYRELSLLLRRPPGREAYPGDVFYLHSRLLER
Lh8627_02665       AGTAMGEEFMYNGKDVLIVFDDLSKQAVAYRELSLLLRRPPGREAYPGDVFYLHSRLLER
LBHH_RS07185       AGTAMGEEFMYNGKDVLIVFDDLSKQAVAYRELSLLLRRPPGREAYPGDVFYLHSRLLER
LBH_RS03555        AGTAMGEEFMYNGKDVLIVFDDLSKQAVAYRELSLLLRRPPGREAYPGDVFYLHSRLLER
TU99_RS04015       AGTAMGEEFMYNGKDVLIVFDDLSKQAVAYRELSLLLRRPPGREAYPGDVFYLHSRLLER
R0052_RS07065      AGTAMGEEFMYNGKDVLIVFDDLSKQAVAYRELSLLLRRPPGREAYPGDVFYLHSRLLER
                   ************************************************************

LHE_RS15900        SAKLSDKLGGGSLTALPIIQTEAGDISAYIPTNVISITDGQIFLQSDLFFAGTRPAIDAG
HUO_RS08125        SAKLSDKLGGGSLTALPIIQTEAGDISAYIPTNVISITDGQIFLQSDLFFAGTRPAIDAG
ALV80_RS07255      SAKLSDKLGGGSLTALPIIQTEAGDISAYIPTNVISITDGQIFLQSDLFFAGTRPAIDAG
BCM45_RS00385      SAKLSDKLGGGSLTALPIIQTEAGDISAYIPTNVISITDGQIFLQSDLFFAGTRPAIDAG
LHV_RS04085        SAKLSDKLGGGSLTALPIIQTEAGDISAYIPTNVISITDGQIFLQSDLFFAGTRPAIDAG
Lh22155_07205      SAKLSDKLGGGSLTALPIIQTEAGDISAYIPTNVISITDGQIFLQSDLFFAGTRPAIDAG
Lh8105_07295       SAKLSDKLGGGSLTALPIIQTEAGDISAYIPTNVISITDGQIFLQSDLFFAGTRPAIDAG
Lh8627_02665       SAKLSDKLGGGSLTALPIIQTEAGDISAYIPTNVISITDGQIFLQSDLFFAGTRPAIDAG
LBHH_RS07185       SAKLSDKLGGGSLTALPIIQTEAGDISAYIPTNVISITDGQIFLQSDLFFAGTRPAIDAG
LBH_RS03555        SAKLSDKLGGGSLTALPIIQTEAGDISAYIPTNVISITDGQIFLQSDLFFAGTRPAIDAG
TU99_RS04015       SAKLSDKLGGGSLTALPIIQTEAGDISAYIPTNVISITDGQIFLQSDLFFAGTRPAIDAG
R0052_RS07065      SAKLSDKLGGGSLTALPIIQTEAGDISAYIPTNVISITDGQIFLQSDLFFAGTRPAIDAG
                   ************************************************************

LHE_RS15900        NSVSRVGGNAQIKAMKKVAGTLRTDLAAYRELESFAQFGSDLDQATQAKLNRGQRTVEVL
HUO_RS08125        NSVSRVGGNAQIKAMKKVAGTLRTDLAAYRELESFAQFGSDLDQATQAKLNRGQRTVEVL
ALV80_RS07255      NSVSRVGGNAQIKAMKKVAGTLRTDLAAYRELESFAQFGSDLDQATQAKLNRGQRTVEVL
BCM45_RS00385      NSVSRVGGNAQIKAMKKVAGTLRTDLAAYRELESFAQFGSDLDQATQAKLNRGQRTVEVL
LHV_RS04085        NSVSRVGGNAQIKAMKKVAGTLRTDLAAYRELESFAQFGSDLDQATQAKLNRGQRTVEVL
Lh22155_07205      NSVSRVGGNAQIKAMKKVAGTLRTDLAAYRELESFAQFGSDLDQATQAKLNRGQRTVEVL
Lh8105_07295       NSVSRVGGNAQIKAMKKVAGTLRTDLAAYRELESFAQFGSDLDQATQAKLNRGQRTVEVL
Lh8627_02665       NSVSRVGGNAQIKAMKKVAGTLRTDLAAYRELESFAQFGSDLDQATQAKLNRGQRTVEVL
LBHH_RS07185       NSVSRVGGNAQIKAMKKVAGTLRTDLAAYRELESFAQFGSDLDQATQAKLNRGQRTVEVL
LBH_RS03555        NSVSRVGGNAQIKAMKKVAGTLRTDLAAYRELESFAQFGSDLDQATQAKLNRGQRTVEVL
TU99_RS04015       NSVSRVGGNAQIKAMKKVAGTLRTDLAAYRELESFAQFGSDLDQATQAKLNRGQRTVEVL
R0052_RS07065      NSVSRVGGNAQIKAMKKVAGTLRTDLAAYRELESFAQFGSDLDQATQAKLNRGQRTVEVL
                   ************************************************************

LHE_RS15900        KQPLHDPIPVEKQVLILYALTHGYLDSIPVEDISRFQNELFDNFDSSHADLLKTIRETGK
HUO_RS08125        KQPLHDPIPVEKQVLILYALTHGYLDSIPVEDISRFQNELFDNFDSSHADLLKTIRETGK
ALV80_RS07255      KQPLHDPIPVEKQVLILYALTHGYLDSIPVEDISRFQNELFDNFDSSHADLLKTIRETGK
BCM45_RS00385      KQPLHDPIPVEKQVLILYALTHGYLDSIPVEDISRFQNELFDNFDSSHADLLKTIRETGK
LHV_RS04085        KQPLHDPIPVEKQVLILYALTHGYLDSIPVEDISRFQNELFDNFDSSHADLLKTIRETGK
Lh22155_07205      KQPLHDPIPVEKQVLILYALTHGYLDSIPVEDISRFQNELFDNFDSSHADLLKTIRETGK
Lh8105_07295       KQPLHDPIPVEKQVLILYALTHGYLDSIPVEDISRFQNELFDNFDSSHADLLKTIRETGK
Lh8627_02665       KQPLHDPIPVEKQVLILYALTHGYLDSIPVEDISRFQNELFDNFDSSHADLLKTIRETGK
LBHH_RS07185       KQPLHDPIPVEKQVLILYALTHGYLDSIPVEDISRFQNELFDNFDSSHADLLKTIRETGK
LBH_RS03555        KQPLHDPIPVEKQVLILYALTHGYLDSIPVEDISRFQNELFDNFDSSHADLLKTIRETGK
TU99_RS04015       KQPLHDPIPVEKQVLILYALTHGYLDSIPVEDISRFQNELFDNFDSSHADLLKTIRETGK
R0052_RS07065      KQPLHDPIPVEKQVLILYALTHGYLDSIPVEDISRFQNELFDNFDSSHADLLKTIRETGK
                   ************************************************************

LHE_RS15900        LPDDKKLSAAIEEFSESFAPSEK
HUO_RS08125        LPDDKKLSAAIEEFSESFAPSEK
ALV80_RS07255      LPDDKKLSAAIEEFSESFAPSEK
BCM45_RS00385      LPDDKKLSAAIEEFSESFAPSEK
LHV_RS04085        LPDDKKLSAAIEEFSESFAPSEK
Lh22155_07205      LPDDKKLSAAIEEFSESFAPSEK
Lh8105_07295       LPDDKKLSAAIEEFSESFAPSEK
Lh8627_02665       LPDDKKLSAAIEEFSESFAPSEK
LBHH_RS07185       LPDDKKLSAAIEEFSESFAPSEK
LBH_RS03555        LPDDKKLSAAIEEFSESFAPSEK
TU99_RS04015       LPDDKKLSAAIEEFSESFAPSEK
R0052_RS07065      LPDDKKLSAAIEEFSESFAPSEK
                   ***********************
