# Supplementary material for: Comparative Genomics of Completely Sequenced Lactobacillus helveticus Genomes Provides Insights into Strain-Specific Genes and Resolves Metagenomics Data Down to the Strain Level
Source: Front Microbiol. 2018 Jan 30;9:63. doi: 10.3389/fmicb.2018.00063 (PMC5797582; doi:10.3389/fmicb.2018.00063)
Supplement: Supplementary Data Sheet 2 — Result files of pan-core genome analysis. For descriptions, see Supplementary Table 10. [file DataSheet2.ZIP › HMMs_coreGenome/clw/Lh22155_02030.clw]

MUSCLE (3.8) multiple sequence alignment


LBH_RS01680        MHEIFLDELKKLNTQFMEMGVFVNEQIDQATRAFVDHDKKTAQSMVDNEEKIPTESIDIQ
TU99_RS01745       MHEIFLDELKTLNTQFMEMGVFVNEQIDQATRAFVDHDKKTAQSMVDNEEKIPTESIDIQ
HUO_RS02860        MHEIFLDELKKLNTQFMEMGVFVNEQIDQATRAFVDHDKKTAQSMVDNEEKIPTESIDIQ
ALV80_RS01875      MHEIFLDELKKLNTQFMEMGVFVNEQIDQATRAFVDHDKKTAQSMVDNEEKIPTESIDIQ
LHE_RS21525        MHEIFLDELKKLNTQFMEMGVFVNEQIDQATRAFVDHDKKTAQSMVDNEEKIPTESIDIQ
BCM45_RS05435      MHEIFLDELKKLNTQFMEMGVFVNEQIDQATRAFVDHDKKTAQSMVDNEEKIPTESIDIQ
LHV_RS01910        MHEIFLDELKKLNTQFMEMGVFVNEQIDQATRAFVDHDKKTAQSMVDNEEKIPTESIDIQ
Lh22155_02030      MHEIFLDELKKLNTQFMEMGVFVNEQIDQATRAFVDHDKKTAQSMVDNEEKIPTESIDIQ
Lh8105_01850       MHEIFLDELKKLNTQFMEMGVFVNEQIDQATRAFVDHDKKTAQSMVDNEEKIPTESIDIQ
Lh8627_07535       MHEIFLDELKKLNTQFMEMGVFVNEQIDQATRAFVDHDKKTAQSMVDNEEKIPTESIDIQ
LBHH_RS01830       MHEIFLDELKKLNTQFMEMGVFVNEQIDQATRAFVDHDKKTAQSMVDNEEKIPTESIDIQ
R0052_RS01800      MHEIFLDELKKLNTQFMEMGVFVNEQIDQATRAFVDHDKKTAQSMVDNEEKIPTESIDIQ
                   **********.*************************************************

LBH_RS01680        KKALKLMALQQPVATDFRVVISILKATTDIERIGENAMSIAIETIRVKGNPRIPEVEKII
TU99_RS01745       KKALKLMALQQPVATDFRVVISILKATTDIERIGENAMSIALETIRVKGNPRIPEVEKII
HUO_RS02860        KKALKLMALQQPVATDFRVVISILKATTDIERIGENAMSIALETIRVKGNPRIPEVEEII
ALV80_RS01875      KKALKLMALQQPVATDFRVVISILKATTDIERIGENAMSIALETIRVKGNPRIPEVEEII
LHE_RS21525        KKALKLMALQQPVATDFRVVISILKATTDIERIGENAMSIALETIRVKGNPRIPEVEEII
BCM45_RS05435      KKALKLMALQQPVATDFRVVISILKATTDIERIGENAMSIALETIRVKGNPRIPEVEEII
LHV_RS01910        KKALKLMALQQPVATDFRVVISILKATTDIERIGENAMSIALETIRVKGNPRIPEVEEII
Lh22155_02030      KKALKLMALQQPVATDFRVVISILKATTDIERIGENAMSIALETIRVKGNPRIPEVEEII
Lh8105_01850       KKALKLMALQQPVATDFRVVISILKATTDIERIGENAMSIALETIRVKGNPRIPEVEEII
Lh8627_07535       KKALKLMALQQPVATDFRVVISILKATTDIERIGENAMSIALETIRVKGNPRIPEVEEII
LBHH_RS01830       KKALKLMALQQPVATDFRVVISILKATTDIERIGENAMSIALETIRVKGNPRIPEVEEII
R0052_RS01800      KKALKLMALQQPVATDFRVVISILKATTDIERIGENAMSIALETIRVKGNPRIPEVEEII
                   *****************************************:***************:**

LBH_RS01680        SNMTHNVRHMLIQVLTAYVQDDEKMAREVASRDSVIDHDYVRARKLIVDGIEDDPSRAVA
TU99_RS01745       SNMTHNVRHMLIQVLTAYVQDDEKMAREVASRDSVIDHDYVRARKLIVDGIEDDPSRAVA
HUO_RS02860        SNMTHNVRHMLIQVLTAYVQDDEKMAREVASRDSVIDLDYVRARKLIVDGIEDDPSRAVA
ALV80_RS01875      SNMTHNVRHMLIQVLTAYVQDDEKMAREVASRDSVIDHDYVRARKLIVDGIEDDPSRAVA
LHE_RS21525        SNMTHNVRHMLIQVLTAYVQDDEKMAREVASRDSVIDHDYVRARKLIVDGIEDDPSRAVA
BCM45_RS05435      SNMTHNVRHMLIQVLTAYVQDDEKMAREVASRDSVIDHDYVRARKLIVDGIEDDPSRAVA
LHV_RS01910        SNMTHNVRHMLIQVLTAYVQDDEKMAREVASRDSVIDHDYVRARKLIVDGIEDDPSRAVA
Lh22155_02030      SNMTHNVRHMLIQVLTAYVQDDEKMAREVASRDSVIDHDYVRARKLIVDGIEDDPSRAVA
Lh8105_01850       SNMTHNVRHMLIQVLTAYVQDDEKMAREVASRDSVIDHDYVRARKLIVDGIEDDPSRAVA
Lh8627_07535       SNMTHNVRHMLIQVLTAYVQDDEKMAREVASRDSVIDHDYVRARKLIVDGIEDDPSRAVA
LBHH_RS01830       SNMTHNVRHMLIQVLTAYVQDDEKMAREVASRDSVIDHDYVRARKLIVDGIEDDPSRAVA
R0052_RS01800      SNMTHNVRHMLIQVLTAYVQDDEKMAREVASRDSVIDHDYVRARKLIVDGIEDDPSRAVA
                   ************************************* **********************

LBH_RS01680        SSSYFVVTRLLERIGDHIVNLASWVVYKTTGELEELTNPSETKTI
TU99_RS01745       SSSYFVVTRLLERIGDHIVNLASWVVYKTTGELEELTNPSETKTI
HUO_RS02860        SSSYFVVTRLLERIGDHIVNLASWVVYKTTGELEELTNPSETKNI
ALV80_RS01875      SSSYFVVTRLLERIGDHIVNLASWVVYKTTGELEELTNPSETKTI
LHE_RS21525        SSSYFVVTRLLERIGDHIVNLASWVVYKTTGELEELTNPSETKTI
BCM45_RS05435      SSSYFVVTRLLERIGDHIVNLASWVVYKTTGELEELTNPSETKTI
LHV_RS01910        SSSYFVVTRLLERIGDHIVNLASWVVYKTTGELEELTNPSETKTI
Lh22155_02030      SSSYFVVTRLLERIGDHIVNLASWVVYKTTGELEELTNPSETKTI
Lh8105_01850       SSSYFVVTRLLERIGDHIVNLASWVVYKTTGELEELTNPSETKTI
Lh8627_07535       SSSYFVVTRLLERIGDHIVNLASWVVYKTTGELEELTNPSETKTI
LBHH_RS01830       SSSYFVVTRLLERIGDHIVNLASWVVYKTTGELEELTNPSETKTI
R0052_RS01800      SSSYFVVTRLLERIGDHIVNLASWVVYKTTGELEELTNPSETKTI
                   *******************************************.*
