# Supplementary material for: Comparative Genomics of Completely Sequenced Lactobacillus helveticus Genomes Provides Insights into Strain-Specific Genes and Resolves Metagenomics Data Down to the Strain Level
Source: Front Microbiol. 2018 Jan 30;9:63. doi: 10.3389/fmicb.2018.00063 (PMC5797582; doi:10.3389/fmicb.2018.00063)
Supplement: Supplementary Data Sheet 2 — Result files of pan-core genome analysis. For descriptions, see Supplementary Table 10. [file DataSheet2.ZIP › HMMs_coreGenome/clw/LHV_RS03500.clw]

MUSCLE (3.8) multiple sequence alignment


LHE_RS15255        MVDLYVSPSCTSCRKARAWLEKHDIPFKERNIFSEPLTKKEILKILRMTENGTEEIISTR
Lh8627_02065       MVDLYVSPSCTSCRKARAWLEKHDIPFKERNIFSEPLTKKEILKILRMTENGTEEIISTR
LBH_RS02975        MVDLYVSPSCTSCRKARAWLEKHDIPFKERNIFSEPLTKKEILKILRMTENGTEEIISTR
HUO_RS08790        MVDLYVSPSCTSCRKARAWLEKHDIPFKERNIFSEPLTKKEILKILRMTENGTEEIISTR
TU99_RS03385       MVDLYVSPSCTSCRKARAWLEKHDIPFKERNIFSEPLTKKEILKILRMTENGTEEIISTR
ALV80_RS07885      MVDLYVSPSCTSCRKARAWLEKHDIPFKERNIFSEPLTKKEILKILRMTENGTEEIISTR
BCM45_RS10120      MVDLYVSPSCTSCRKARAWLEKHDIPFKERNIFSEPLTKKEILKILRMTENGTEEIISTR
LHV_RS03500        MVDLYVSPSCTSCRKARAWLEKHDIPFKERNIFSEPLTKKEILKILRMTENGTEEIISTR
Lh22155_07855      MVDLYVSPSCTSCRKARAWLEKHDIPFKERNIFSEPLTKKEILKILRMTENGTEEIISTR
Lh8105_08145       MVDLYVSPSCTSCRKARAWLEKHDIPFKERNIFSEPLTKKEILKILRMTENGTEEIISTR
LBHH_RS07780       MVDLYVSPSCTSCRKARAWLEKHDIPFKERNIFSEPLTKKEILKILRMTENGTEEIISTR
R0052_RS07660      MVDLYVSPSCTSCRKARAWLEKHDIPFKERNIFSEPLTKKEILKILRMTENGTEEIISTR
                   ************************************************************

LHE_RS15255        SRAFQQLKINLDDLSIDQLLDLVEKKPSLLRRPIIMDDRRLQVGYNEDEIRRFLPRKVRR
Lh8627_02065       SRAFQQLKINLDDLSIDQLLDLVEKKPSLLRRPIIMDDRRLQVGYNEDEIRRFLPRKVRR
LBH_RS02975        SRAFQQLKINLDDLSIDQLLDLVEKKPSLLRRPIIMDDRRLQVGYNEDEIRRFLPRKVRR
HUO_RS08790        SRAFQQLKINLDDLSIDQLLDLVEKKPSLLRRPIIMDDRRLQVGYNEDEIRRFLPRKVRR
TU99_RS03385       SRAFQQLKINLDDLSIDQLLDLVEKKPSLLRRPIIMDDRRLQVGYNEDEIRRFLPRKVRR
ALV80_RS07885      SRAFQQLKINLDDLSIDQLLDLVEKNPSLLRRPIIMDDRRLQVGYNEDEIRRFLPRKVRR
BCM45_RS10120      SRAFQQLKINLDDLSIDQLLDLVEKNPSLLRRPIIMDDRRLQVGYNEDEIRRFLPRKVRR
LHV_RS03500        SRAFQQLKINLDDLSIDQLLDLVEKNPSLLRRPIIMDDRRLQVGYNEDEIRRFLPRKVRR
Lh22155_07855      SRAFQQLKINLDDLSIDQLLDLVEKNPSLLRRPIIMDDRRLQVGYNEDEIRRFLPRKVRR
Lh8105_08145       SRAFQQLKINLDDLSIDQLLDLVEKNPSLLRRPIIMDDRRLQVGYNEDEIRRFLPRKVRR
LBHH_RS07780       SRAFQQLKINLDDLSIDQLLDLVEKNPSLLRRPIIMDDRRLQVGYNEDEIRRFLPRKVRR
R0052_RS07660      SRAFQQLKINLDDLSIDQLLDLVEKNPSLLRRPIIMDDRRLQVGYNEDEIRCFLPRKVRR
                   *************************:************************* ********

LHE_RS15255        LELAEAQKIADL
Lh8627_02065       LELAEAQKIADL
LBH_RS02975        LELAEAQKIADL
HUO_RS08790        LELAEAQKIADL
TU99_RS03385       LELAEAQKIADL
ALV80_RS07885      LELAEAQKIADL
BCM45_RS10120      LELAEAQKIADL
LHV_RS03500        LELAEAQKIADL
Lh22155_07855      LELAEAQKIADL
Lh8105_08145       LELAEAQKIADL
LBHH_RS07780       LELAEAQKIADL
R0052_RS07660      LELAEAQKIADL
                   ************
