# Supplementary material for: Comparative Genomics of Completely Sequenced Lactobacillus helveticus Genomes Provides Insights into Strain-Specific Genes and Resolves Metagenomics Data Down to the Strain Level
Source: Front Microbiol. 2018 Jan 30;9:63. doi: 10.3389/fmicb.2018.00063 (PMC5797582; doi:10.3389/fmicb.2018.00063)
Supplement: Supplementary Data Sheet 2 — Result files of pan-core genome analysis. For descriptions, see Supplementary Table 10. [file DataSheet2.ZIP › HMMs_coreGenome/clw/HUO_RS04065.clw]

MUSCLE (3.8) multiple sequence alignment


LBHH_RS03105       MEPIDKVIKKIVKERNLGDEQSLISQALHEPDVQAFLTANANKIDQKMVQNSMSNLYEYY
LHE_RS20255        MEPIDKVIKKIVKERNLGDAQSLISQALHDPDVQAFLTANANKIDQKMVQNSMSNLYEYY
BCM45_RS04225      MEPIDKVIKKIVKERNLGDAQSLISQALHDPDVQAFLTANANKIDQKMVQNSMSNLYEYY
LHV_RS07950        MEPIDKVIKKIVKERNLGDAQSLISQALHDPDVQAFLTANANKIDQKMVQNSMSNLYEYY
Lh22155_03255      MEPIDKVIKKIVKERNLGDAQSLISQALHDPDVQAFLTANANKIDQKMVQNSMSNLYEYY
Lh8627_06320       MEPIDKVIKKIVKERNLGDAQSLISQALHDPDVQAFLTANANKIDQKMVQNSMSNLYEYY
LBH_RS07140        MEPIDKVIKKIVKERNLGDAQSLISQALHDPDVQAFLTANANKIDQKMVQNSMSNLYEYY
HUO_RS04065        MEPIDKVIKKIVKERNLGDAQSLISQALHDPDVQAFLTANANKIDQKMVQNSMSNLYEYY
TU99_RS08615       MEPIDKVIKKIVKERNLGDAQSLISQALHDPDVQAFLTANANKIDQKMVQNSMSNLYEYY
Lh8105_03325       MEPIDKVIKKIVKERNLGDEQSLISQALHDPDVQAFLTANANKIDQKMVQNSMSNLYEYY
R0052_RS03140      MEPIDKVIKKIVKERNLGDEQSLISQALHDPDVQAFLTANANKIDQKMVQNSMSNLYEYY
ALV80_RS03180      MEPIDKVIKKIVKERNLGDEQSLISQALHDPDVQAFLTANANKIDQKMVQNSMSNLYEYY
                   ******************* *********:******************************

LBHH_RS03105       SQKHTANKVMAGYAPQLFLNGKVIDIRYVPTKTKLAQDRKQAAERRLQLIDVPTRLHDVS
LHE_RS20255        SQKHTANKVMAGYAPQLFLNGKVIDIRYVPTKAKLAQDRKQAAERRLQLIDVPTRLHDVS
BCM45_RS04225      SQKHTANKVMAGYAPQLFLNGKVIDIRYVPTKAKLAQDRKQAAERRLQLIDVPTRLHDVS
LHV_RS07950        SQKHTANKVMAGYAPQLFLNGKVIDIRYVPTKAKLAQDRKQAAERRLQLIDVPTRLHDVS
Lh22155_03255      SQKHTANKVMAGYAPQLFLNGKVIDIRYVPTKAKLAQDRKQAAERRLQLIDVPTRLHDVS
Lh8627_06320       SQKHTANKVMAGYAPQLFLNGKVIDIRYVPTKAKLAQDRKQAAERRLQLIDVPTRLHDVS
LBH_RS07140        SQKHTANKVMAGYAPQLFLNGKVIDIRYVPTKAKLAQDRKQAAERRLQLIDVPTRLHDVS
HUO_RS04065        SQKHTANKVMAGYAPQLFLNGKVIDIRYVPTKAKLAQDRKQAAERRLQLIDVPTRLHDVS
TU99_RS08615       SQKHTANKVMAGYAPQLFLNGKVIDIRYVPTKAKLAQDRKQAAERRLQLIDVPTRLHDVS
Lh8105_03325       SQKHTANKVMAGYAPQLFLNGKVIDIRYVPTKAKLAQDRKQAAERRLQLIDVPTRLHDVS
R0052_RS03140      SQKHTANKVMAGYAPQLFLNGKVIDIRYVPTKAKLAQDRKQAAERRLQLIDVPTRLHDVS
ALV80_RS03180      SQKHTANKVMAGYAPQLFLNGKVIDIRYVPTKTKLAQDRKQAAERRLQLIDVPTRLHDVS
                   ********************************:***************************

LBHH_RS03105       LSEIDVNDDRKQVLTLIYDFLRKYKQDPHVQGLYLSGDYGVGKTYILAGLANYVVTNMNK
LHE_RS20255        LSEIDVNDDRKQVLTLIYDFLRKYKQDPHVQGLYLSGDYGVGKTYILAGLANYVVTNMNK
BCM45_RS04225      LSEIDVNDDRKQVLTLIYDFLRKYKQDPHVQGLYLSGDYGVGKTYILAGLANYVVTNMNK
LHV_RS07950        LSEIDVNDDRKQVLTLIYDFLRKYKQDPHVQGLYLSGDYGVGKTYILAGLANYVVTNMNK
Lh22155_03255      LSEIDVNDDRKQVLTLIYDFLRKYKQDPHVQGLYLSGDYGVGKTYILAGLANYVVTNMNK
Lh8627_06320       LSEIDVNDDRKQVLTLIYDFLRKYKQDPHVQGLYLSGDYGVGKTYILAGLANYVVTNMNK
LBH_RS07140        LSEIDVNDDRKQVLTLIYDFLRKYKQDPHVQGLYLSGDYGVGKTYILAGLANYVVTNMNK
HUO_RS04065        LSEIDVNDDRKQVLTLIYDFLRKYKQDPHVQGLYLSGDYGVGKTYILAGLANYVVTNMNK
TU99_RS08615       LSEIDVNDDRKQVLTLIYDFLRKYKQDPHVQGLYLSGDYGVGKTYILAGLANYVVTNMNK
Lh8105_03325       LSEIDVNDDRKQVLTLIYDFLRKYKQDPHVQGLYLSGDYGVGKTYILAGLANYVVTNMNK
R0052_RS03140      LSEIDVNDDRKQVLTLIYDFLRKYKQDPHVQGLYLSGDYGVGKTYILAGLANYVVTNMNK
ALV80_RS03180      LSEIDVNDDRKQVLTLIYDFLRKYKQDPHVQGLYLSGDYGVGKTYILAGLANYVVTNMNK
                   ************************************************************

LBHH_RS03105       NVVFLHVPTFIAGLASHFDDNSLQSEIRRLSECDLLILDDIGAESLSQWSRDDVLGVILQ
LHE_RS20255        NVVFLHVPTFIAGLASHFDDNSLQSEIRRLSECDLLILDDIGAESLSQWSRDDVLGVILQ
BCM45_RS04225      NVVFLHVPTFIAGLASHFDDNSLQSEIRRLSECDLLILDDIGAESLSQWSRDDVLGVILQ
LHV_RS07950        NVVFLHVPTFIAGLASHFDDNSLQSEIRRLSECDLLILDDIGAESLSQWSRDDVLGVILQ
Lh22155_03255      NVVFLHVPTFIAGLASHFDDNSLQSEIRRLSECDLLILDDIGAESLSQWSRDDVLGVILQ
Lh8627_06320       NVVFLHVPTFIAGLASHFDDNSLQSEIRRLSECDLLILDDIGAESLSQWSRDDVLGVILQ
LBH_RS07140        NVVFLHVPTFIAGLASHFDDNSLQSEIRRLSECDLLILDDIGAESLSQWSRDDVLGVILQ
HUO_RS04065        NVVFLHVPTFIAGLASHFDDNSLQSEIRRLSECDLLILDDIGAESLSQWSRDDVLGVILQ
TU99_RS08615       NVVFLHVPTFIAGLASHFDDNSLQSEIRRLSECDLLILDDIGAESLSQWSRDDVLGVILQ
Lh8105_03325       NVVFLHVPTFIAGLASHFDDNSLQSEIRRLSECDLLILDDIGAESLSQWSRDDVLGVILQ
R0052_RS03140      NVVFLHVPTFIAGLASHFDDNSLQSEIRRLSECDLLILDDIGAESLSQWSRDDVLGVILQ
ALV80_RS03180      NVVFLHVPTFIAGLASHFDDNSLQSEIRRLSECDLLILDDIGAESLSQWSRDDVLGVILQ
                   ************************************************************

LBHH_RS03105       ARMDNVLPTFFSSNLDMEALESHFEETRNATDPVKARRLMQRVRFLAKEVVVSGPDRRNS
LHE_RS20255        ARMDNVLPTFFSSNLDMEALESHFEETRNATDPVKARRLMQRVRFLAKEVVVSGPDRRNS
BCM45_RS04225      ARMDNVLPTFFSSNLDMEALESHFEETRNATDPVKARRLMQRVRFLAKEVVVSGPDRRNS
LHV_RS07950        ARMDNVLPTFFSSNLDMEALESHFEETRNATDPVKARRLMQRVRFLAKEVVVSGPDRRNS
Lh22155_03255      ARMDNVLPTFFSSNLDMEALESHFEETRNATDPVKARRLMQRVRFLAKEVVVSGPDRRNS
Lh8627_06320       ARMDNVLPTFFSSNLDMEALESHFEETRNATDPVKARRLMQRVRFLAKEVVVSGPDRRNS
LBH_RS07140        ARMDNVLPTFFSSNLDMEALESHFEETRNATDPVKARRLMQRVRFLAKEVVVSGPDRRNS
HUO_RS04065        ARMDNVLPTFFSSNLDMEALESHFEETRNATDPVKARRLMQRVRFLAKEVVVSGPDRRNS
TU99_RS08615       ARMDNVLPTFFSSNLDMEALESHFEETRNATDPVKARRLMQRVRFLAKEVVVSGPDRRNS
Lh8105_03325       ARMDNVLPTFFSSNLDMEALESHFEETRNATDPVKARRLMQRVRFLAKEVVVSGPDRRNS
R0052_RS03140      ARMDNVLPTFFSSNLDMEALESHFEETRNATDPVKARRLMQRVRFLAKEVVVSGPDRRNS
ALV80_RS03180      ARMDNVLPTFFSSNLDMEALESHFEETRNATDPVKARRLMQRVRFLAKEVVVSGPDRRNS
                   ************************************************************

LBHH_RS03105       LH
LHE_RS20255        LH
BCM45_RS04225      LH
LHV_RS07950        LH
Lh22155_03255      LH
Lh8627_06320       LH
LBH_RS07140        LH
HUO_RS04065        LH
TU99_RS08615       LH
Lh8105_03325       LH
R0052_RS03140      LH
ALV80_RS03180      LH
                   **
