# Supplementary material for: Comparative Genomics of Completely Sequenced Lactobacillus helveticus Genomes Provides Insights into Strain-Specific Genes and Resolves Metagenomics Data Down to the Strain Level
Source: Front Microbiol. 2018 Jan 30;9:63. doi: 10.3389/fmicb.2018.00063 (PMC5797582; doi:10.3389/fmicb.2018.00063)
Supplement: Supplementary Data Sheet 2 — Result files of pan-core genome analysis. For descriptions, see Supplementary Table 10. [file DataSheet2.ZIP › HMMs_coreGenome/clw/Lh8627_08265.clw]

MUSCLE (3.8) multiple sequence alignment


ALV80_RS01185      MARFQSKKLKQEVVLRDPVHGYIHIEDKVVLDVFKSKEFQRMRRIKQLGPVSYVFPGATH
LBHH_RS01175       MARFQSKKLKQEVVLRDPVHGYIHIEDKVVLDVFKSKEFQRMRRIKQLGPVSYVFPGATH
LHE_RS22290        MARFQSKKLKQEVVLRDPVHGYIHIEDKVVLDVFKSKEFQRMRRIKQLGPVSYVFPGATH
Lh22155_01290      MARFQSKKLKQEVVLRDPVHGYIHIEDKVVLDVFKSKEFQRMRRIKQLGPVSYVFPGATH
Lh8627_08265       MARFQSKKLKQEVVLRDPVHGYIHIEDKVVLDVFKSKEFQRMRRIKQLGPVSYVFPGATH
LBH_RS01030        MARFQSKKLKQEVVLRDPVHGYIHIEDKVVLDVFKSKEFQRMRRIKQLGPVSYVFPGATH
HUO_RS02145        MARFQSKKLKQEVVLRDPVHGYIHIEDKVVLDVFKSKEFQRMRRIKQLGPVSYVFPGATH
TU99_RS01115       MARFQSKKLKQEVVLRDPVHGYIHIEDKVVLDVFKSKEFQRMRRIKQLGPVSYVFPGATH
R0052_RS01170      MARFQSKKLKQEVVLRDPVHGYIHIEDKVVLDVFKSKEFQRMRRIKQLGPVSYVFPGATH
LHV_RS01195        MARFQSKKLKQEVVLRDPVHGYIHIEDKVILDVFKSKEFQRMRRIKQLGPVSYVFPGATH
Lh8105_01165       MARFQSKKLKQEVVLRDPVHGYIHIEDKVILDVFKSKEFQRMRRIKQLGPVSYVFPGATH
BCM45_RS06110      MARFQSKKLKQEVVLRDPVHGYIHIEDKVILDVFKSKEFQRMRRIKQLGPVSYVFPGATH
                   *****************************:******************************

ALV80_RS01185      TRFEHNLGVYELTRRICDIFAKKYPSITPGDGLWNDDNRLLVECAGLLHDIGHGPYSHTF
LBHH_RS01175       TRFEHNLGVYELTRRICDIFAKKYPSITPGDGLWNDDNRLLVECAGLLHDIGHGPYSHTF
LHE_RS22290        TRFEHNLGVYELTRRICDIFAKKYPSITPGDGLWNDDNRLLVECAGLLHDIGHGPYSHTF
Lh22155_01290      TRFEHNLGVYELTRRICDIFAKKYPSITPGDGLWNDDNRLLVECAGLLHDIGHGPYSHTF
Lh8627_08265       TRFEHNLGVYELTRRICDIFAKKYPSITPGDGLWNDDNRLLVECAGLLHDIGHGPYSHTF
LBH_RS01030        TRFEHNLGVYELTRRICDIFAKKYPSITPGDGLWNDDNRLLVECAGLLHDIGHGPYSHTF
HUO_RS02145        TRFEHNLGVYELTRRICDIFAKKYPSITPGDGLWNDDNRLLVECAGLLHDIGHGPYSHTF
TU99_RS01115       TRFEHNLGVYELTRRICDIFAKKYPSITPGDGLWNDDNRLLVECAGLLHDIGHGPYSHTF
R0052_RS01170      TRFEHNLGVYELTRRICDIFAKKYPSITPGDGLWNDDNRLLVECAGLLHDIGHGPYSHTF
LHV_RS01195        TRFEHNLGVYELTRRICDIFAKKYPSITPGDGLWNDDNRLLVECAGLLHDIGHGPYSHTF
Lh8105_01165       TRFEHNLGVYELTRRICDIFAKKYPSITPGDGLWNDDNRLLVECAGLLHDIGHGPYSHTF
BCM45_RS06110      TRFEHNLGVYELTRRICDIFAKKYPSITPGDGLWNDDNRLLVECAGLLHDIGHGPYSHTF
                   ************************************************************

ALV80_RS01185      EHLFNTNHEKIGQKIITDPNTEINKALKQVAPNFPELVASVIAKTYPNPQVVKMISSQAD
LBHH_RS01175       EHLFNTNHEKIGQKIITDPNTEINKALKQVAPNFPELVASVIAKTYPNPQVVKMISSQAD
LHE_RS22290        EHLFNTNHEKIGQKIITDPNTEINKALKQVAPNFPELVASVIAKTYPNPQVVKMISSQAD
Lh22155_01290      EHLFNTNHEKIGQKIITDPNTEINKALKQVAPNFPELVASVIAKTYPNPQVVKMISSQAD
Lh8627_08265       EHLFNTNHEKIGQKIITDPNTEINKALKQVAPNFPELVASVIAKTYPNPQVVKMISSQAD
LBH_RS01030        EHLFNTNHEKIGQKIITDPNTEINKALKQVAPNFPELVASVIAKTYPNPQVVKMISSQAD
HUO_RS02145        EHLFNTNHEKIGQKIITDPNTEINKALKQVAPNFPELVASVIAKTYPNPQVVKMISSQAD
TU99_RS01115       EHLFNTNHEKIGQKIITDPNTEINKALKQVAPNFPELVASVIAKTYPNPQVVKMISSQAD
R0052_RS01170      EYLFNTNHEKIGQKIITDPNTEINKALKQVAPNFPELVASVIAKTYPNPQVVKMISSQAD
LHV_RS01195        EHLFNTNHEKIGQKIITDPNTEISKALKQVAPNFPELVASVIAKTYPNPQVVKMISSQAD
Lh8105_01165       EHLFNTNHEKIGQKIITDPNTEISKALKQVAPNFPELVASVIAKTYPNPQVVKMISSQAD
BCM45_RS06110      EHLFNTNHEKIGQKIITDPNTEISKALKQVAPNFPELVASVIAKTYPNPQVVKMISSQAD
                   *:*********************.************************************

ALV80_RS01185      ADRMDYLQRDAYFTGVNYGRFDLSRILRVIRPYQNGICFTNNGMHAVEDYIVSRYQMYQQ
LBHH_RS01175       ADRMDYLQRDAYFTGVNYGRFDLSRILRVIRPYQNGICFTNNGMHAVEDYIVSRYQMYQQ
LHE_RS22290        ADRMDYLQRDAYFTGVNYGRFDLSRILRVIRPYQNGICFTNNGMHAVEDYIVSRYQMYQQ
Lh22155_01290      ADRMDYLQRDAYFTGVNYGRFDLSRILRVIRPYQNGICFTNNGMHAVEDYIVSRYQMYQQ
Lh8627_08265       ADRMDYLQRDAYFTGVNYGRFDLSRILRVIRPYQNGICFTNNGMHAVEDYIVSRYQMYQQ
LBH_RS01030        ADRMDYLQRDAYFTGVNYGRFDLSRILRVIRPYQNGICFTNNGMHAVEDYIVSRYQMYQQ
HUO_RS02145        ADRMDYLQRDAYFTGVNYGRFDLSRILRVIRPYQNGICFTNNGMHAVEDYIVSRYQMYQQ
TU99_RS01115       ADRMDYLQRDAYFTGVNYGRFDLSRILRVIRPYQNGICFTNNGMHAVEDYIVSRYQMYQQ
R0052_RS01170      ADRMDYLQRDAYFTGVNYGRFDLSRILRVIRPYQNGICFTNNGMHAVEDYIVSRYQMYQQ
LHV_RS01195        ADRMDYLQRDAYFTGVNYGRFDLSRILRVIRPYQNGICFTNNGMHAVEDYIVSRYQMYQQ
Lh8105_01165       ADRMDYLQRDAYFTGVNYGRFDLSRILRVIRPYQNGICFTNNGMHAVEDYIVSRYQMYQQ
BCM45_RS06110      ADRMDYLQRDAYFTGVNYGRFDLSRILRVIRPYQNGICFTNNGMHAVEDYIVSRYQMYQQ
                   ************************************************************

ALV80_RS01185      VYFHRVGRSMEVILQHLLERAKDIYKKGNLKVTSSLASFLEGNWTLDDYLNLDDGVMETN
LBHH_RS01175       VYFHRVGRSMEVILQHLLERAKDIYKKGNLKVTSSLASFLEGNWTLDDYLNLDDGVMETN
LHE_RS22290        VYFHRVGRSMEVILQHLLERAKDIYKKGNLKVTSSLASFLEGNWTLDDYLNLDDGVMETN
Lh22155_01290      VYFHRVGRSMEVILQHLLERAKDIYKKGNLKVTSSLASFLEGNWTLDDYLNLDDGVMETN
Lh8627_08265       VYFHRVGRSMEVILQHLLERAKDIYKKGNLKVTSSLASFLEGNWTLDDYLNLDDGVMETN
LBH_RS01030        VYFHRVGRSMEVILQHLLERAKDIYKKGNLKVTSSLASFLEGNWTLDDYLNLDDGVMETN
HUO_RS02145        VYFHRVGRSMEVILQHLLERAKDIYKKGNLKVTSSLASFLEGNWTLDDYLNLDDGVMETN
TU99_RS01115       VYFHRVGRSMEVILQHLLERAKDIYKKGNLKVTSSLASFLEGNWTLDDYLNLDDGVMETN
R0052_RS01170      VYFHRVGRSMEVILQHLLERAKDIYKKGNLKVTSSLASFLEGNWTLDDYLNLDDGVMETN
LHV_RS01195        VYFHRVGRSMEVILQHLLERAKDIYKKGNLKVTSSLASFLEGNWTLDDYLNLDDGVMETN
Lh8105_01165       VYFHRVGRSMEVILQHLLERAKDIYKKGNLKVTSSLASFLEGNWTLDDYLNLDDGVMETN
BCM45_RS06110      VYFHRVGRSMEVILQHLLERAKDIYKKGNLKVTSSLASFLEGNWTLDDYLNVDDGVMETN
                   ***************************************************:********

ALV80_RS01185      FLIWTEAQDPILSDLAKRYLYRKPFASVRIDEETKNLLPKLRNIIKQTGFNPDYYTATNS
LBHH_RS01175       FLIWTEAQDPILSDLAKRYLYRKPFASVRIDEETKNLLPKLRNIIKQTGFNPDYYTATNS
LHE_RS22290        FLIWTEAQDPILSDLAKRYLYRKPFASVRIDEETKNLLPKLRNIIKQTGFNPDYYTATNS
Lh22155_01290      FLIWTEAQDPILSDLAKRYLYRKPFASVRIDEETKNLLPKLRNIIKQTGFNPDYYTATNS
Lh8627_08265       FLIWTEAQDPILSDLAKRYLYRKPFASVRIDEETKNLLPKLRNIIKQTGFNPDYYTATNS
LBH_RS01030        FLIWTEAQDPILSDLAKRYLYRKPFASVRIDEETKNLLPKLRNIIKQTGFNPDYYTATNS
HUO_RS02145        FLIWTEAQDPILSDLAKRYLYRKPFASVRIDEETKNLLPKLRNIIKQTGFNPDYYTATNS
TU99_RS01115       FLIWTEAQDPILSDLAKRYLYRKPFASVRIDEETKNLLPKLRNIIKQTGFNPDYYTATNS
R0052_RS01170      FLIWTEAQDPILSDLAKRYLYRKPFASVRIDEETKNLLPKLRNIIKQTGFNPDYYTATNS
LHV_RS01195        FLIWTEAQDPILSDLAKRYLYRKPFASVRIDEETKNLLPKLRNIIKQTGFNPDYYTATNS
Lh8105_01165       FLIWTEAQDPILSDLAKRYLYRKPFASVRIDEETKNLLPKLRNIIKQTGFNPDYYTATNS
BCM45_RS06110      FLIWTEAQDPILSDLAKRYLYRKPFASVRIDEETKNLLPKLRNIIKQTGFNPDYYTATNS
                   ************************************************************

ALV80_RS01185      AFDEPYDAYKPSGKNANSQIEIMQDDGSLIELSQLSPLVRALNGTFQGDERFFFPKTMLP
LBHH_RS01175       AFDEPYDAYKPSGKNANSQIEIMQDDGSLIELSQLSPLVRALNGTFQGDERFFFPKTMLP
LHE_RS22290        AFDEPYDAYKPSGKNANSQIEIMQDDGSLIELSQLSPLVRALNGTFQGDERFFFPKTMLS
Lh22155_01290      AFDEPYDAYKPSGKNANSQIEIMQDDGSLIELSQLSPLVRALNGTFQGDERFFFPKTMLS
Lh8627_08265       AFDEPYDAYKPSGKNANSQIEIMQDDGSLIELSQLSPLVRALNGTFQGDERFFFPKTMLS
LBH_RS01030        AFDEPYDAYKPSGKNANSQIEIMQDDGSLIELSQLSPLVRALNGTFQGDERFFFPKTMLS
HUO_RS02145        AFDEPYDAYKPSGKNANSQIEIMQDDGSLIELSQLSPLVRALNGTFQGDERFFFPKTMLS
TU99_RS01115       AFDEPYDAYKPSGKNANSQIEIMQDDGSLIELSQLSPLVRALNGTFQGDERFFFPKTMLS
R0052_RS01170      AFDEPYDAYKPSGKNANSQIEIMQDDGSLIELSQLSPLVRALNGTFQGDERFFFPKTMLS
LHV_RS01195        AFDEPYDAYKPSGKNANSQIEIMQDDGSLIELSQLSPLVRALNGTFQGDERFFFPKTMLS
Lh8105_01165       AFDEPYDAYKPSGKNANSQIEIMQDDGSLIELSQLSPLVRALNGTFQGDERFFFPKTMLS
BCM45_RS06110      AFDEPYDAYKPSGKNANSQIEIMQDDGSLIELSQLSPLVRALNGTFQGDERFFFPKTMLS
                   ***********************************************************.

ALV80_RS01185      HDEDQPQIFDPLYEQFQKYVKNGALRYLRKPRKK
LBHH_RS01175       HDEDQPQIFDPLYEQFQKYVKNGALRYLRKPRKK
LHE_RS22290        HDEDQPQIFDPLYEQFQKYVKNGALRYLRKPRKK
Lh22155_01290      HDEDQPQIFDPLYEQFQKYVKNGALRYLRKPRKK
Lh8627_08265       HDEDQPQIFDPLYEQFQKYVKNGALRYLRKPRKK
LBH_RS01030        HDEDQPQIFDPLYEQFQKYVKNGALRYLRKPRKK
HUO_RS02145        HDEDQPQIFDPLYEQFQKYVKNGALRYLRKPRKK
TU99_RS01115       HDEDQPQIFDPLYEQFQKYVKNGALRYLRKPRKK
R0052_RS01170      HDEDQPQIFDPLYEQFQKYVKNGALRYLRKPRKK
LHV_RS01195        HDEDQPQIFDPLYEQFQKYVKNGALRYLRKPRKK
Lh8105_01165       HDEDQPQIFDPLYEQFQKYVKNGALRYLRKPRKK
BCM45_RS06110      HDEDQPQIFDPLYEQFQKYVKNGALRYLRKPRKK
                   **********************************
