# Supplementary material for: Comparative Genomics of Completely Sequenced Lactobacillus helveticus Genomes Provides Insights into Strain-Specific Genes and Resolves Metagenomics Data Down to the Strain Level
Source: Front Microbiol. 2018 Jan 30;9:63. doi: 10.3389/fmicb.2018.00063 (PMC5797582; doi:10.3389/fmicb.2018.00063)
Supplement: Supplementary Data Sheet 2 — Result files of pan-core genome analysis. For descriptions, see Supplementary Table 10. [file DataSheet2.ZIP › HMMs_coreGenome/clw/BCM45_RS05855.clw]

MUSCLE (3.8) multiple sequence alignment


ALV80_RS01465      MIDVNKFESMQIGLASPNKIRSWSYGEVKKPETLNYRTLKPEKDGLFDERIFGPTKDWSC
LBHH_RS01440       MIDVNKFESMQIGLASPNKIRSWSYGEVKKPETLNYRTLKPEKDGLFDERIFGPTKDWSC
LBH_RS01275        MIDVNKFESMQIGLASPNKIRSWSYGEVKKPETINYRTLKPEKDGLFDERIFGPTKDWSC
TU99_RS01345       MIDVNKFESMQIGLASPNKIRSWSYGEVKKPETINYRTLKPEKDGLFDERIFGPTKDWSC
Lh8627_07970       MIDVNKFESMQIGLASPNKIRSWSYGEVKKPETINYRTLKPEKDGLFDERIFGPTKDWSC
LHE_RS21975        MIDVNKFESMQIGLASPNKIRSWSYGEVKKPETINYRTLKPEKDGLFDERIFGPTKDWSC
HUO_RS02450        MIDVNKFESMQIGLASPNKIRSWSYGEVKKPETINYRTLKPEKDGLFDERIFGPTKDWSC
R0052_RS01405      MIDVNKFESMQIGLASPNKIRSWSYGEVKKPETINYRTLKPEKDGLFDERIFGPTKDWSC
Lh8105_01450       MIDVNKFESMQIGLASPNKIRSWSYGEVKKPETINYRTLKPEKDGLFDERIFGPTKDWSC
BCM45_RS05855      MIDVNKFESMQIGLASPNKIRSWSYGEVKKPETINYRTLKPEKDGLFDERIFGPTKDWSC
LHV_RS01495        MIDVNKFESMQIGLASPNKIRSWSYGEVKKPETINYRTLKPEKDGLFDERIFGPTKDWSC
Lh22155_01570      MIDVNKFESMQIGLASPNKIRSWSYGEVKKPETINYRTLKPEKDGLFDERIFGPTKDWSC
                   *********************************:**************************

ALV80_RS01465      ACGKYKGVRYRGIVCDRCGVEVTSSKVRRERMGHIELAAPVTHIWYFKGIPSRMGLVLDI
LBHH_RS01440       ACGKYKGVRYRGIVCDRCGVEVTSSKVRRERMGHIELAAPVTHIWYFKGIPSRMGLVLDI
LBH_RS01275        ACGKYKGVRYRGIVCDRCGVEVTSSKVRRERMGHIELAAPVTHIWYFKGIPSRMGLVLDI
TU99_RS01345       ACGKYKGVRYRGIVCDRCGVEVTSSKVRRERMGHIELAAPVTHIWYFKGIPSRMGLVLDI
Lh8627_07970       ACGKYKGVRYRGIVCDRCGVEVTSSKVRRERMGHIELAAPVTHIWYFKGIPSRMGLVLDI
LHE_RS21975        ACGKYKGVRYRGIVCDRCGVEVTSSKVRRERMGHIELAAPVTHIWYFKGIPSRMGLVLDI
HUO_RS02450        ACGKYKGVRYRGIVCDRCGVEVTSSKVRRERMGHIELAAPVTHIWYFKGIPSRMGLVLDI
R0052_RS01405      ACGKYKGVRYRGIVCDRCGVEVTSSKVRRERMGHIELAAPVTHIWYFKGIPSRMGLVLDI
Lh8105_01450       ACGKYKGVRYRGIVCDRCGVEVTSSKVRRERMGHIELAAPVTHIWYFKGIPSRMGLVLDI
BCM45_RS05855      ACGKYKGVRYRGIVCDRCGVEVTSSKVRRERMGHIELAAPVTHIWYFKGIPSRMGLVLDI
LHV_RS01495        ACGKYKGVRYRGIVCDRCGVEVTSSKVRRERMGHIELAAPVTHIWYFKGIPSRMGLVLDI
Lh22155_01570      ACGKYKGVRYRGIVCDRCGVEVTSSKVRRERMGHIELAAPVTHIWYFKGIPSRMGLVLDI
                   ************************************************************

ALV80_RS01465      SPRLLEEVIYFAAYIVIDPGDTDLEPKQLLTEAEYREQKAKYGNRFEAKMGAEAIRELLK
LBHH_RS01440       SPRLLEEVIYFAAYIVIDPGDTDLEPKQLLTEAEYREQKAKYGNRFEAKMGAEAIRELLK
LBH_RS01275        SPRLLEEVIYFAAYIVIDPGDTDLEPKQLLTEAEYREQKAKYGNRFEAKMGAEAIRELLK
TU99_RS01345       SPRLLEEVIYFAAYIVIDPGDTDLEPKQLLTEAEYREQKAKYGNRFEAKMGAEAIRELLK
Lh8627_07970       SPRLLEEVIYFAAYIVIDPGDTDLEPKQLLTEAEYREQKAKYGNRFEAKMGAEAIRELLK
LHE_RS21975        SPRLLEEVIYFAAYIVIDPGDTDLEPKQLLTEAEYREQKAKYGNRFEAKMGAEAIRELLK
HUO_RS02450        SPRLLEEVIYFAAYIVIDPGDTDLEPKQLLTEAEYREQKAKYGNRFEAKMGAEAIRELLK
R0052_RS01405      SPKLLEEVIYFAAYIVIDPGDTDLEPKQLLTEAEYREQKAKYGNRFEAKMGAEAICELLK
Lh8105_01450       SPKLLEEVIYFAAYIVIDPGDTDLEPKQLLTEAEYREQKAKYGNRFEAKMGAEAIRELLK
BCM45_RS05855      SPKLLEEVIYFAAYIVIDPGDTDLEPKQLLTEAEYREQKAKYGNRFEAKMGAEAIRELLK
LHV_RS01495        SPKLLEEVIYFAAYIVIDPGDTDLEPKQLLTEAEYREQKAKYGNRFEAKMGAEAIRELLK
Lh22155_01570      SPKLLEEVIYFAAYIVIDPGDTDLEPKQLLTEAEYREQKAKYGNRFEAKMGAEAIRELLK
                   **.**************************************************** ****

ALV80_RS01465      KVDLDKEVKDLKKELQTATGQKRTRAIRRLDILDAFKNSGNKPEWMVMDAVPVIPPDLRP
LBHH_RS01440       KVDLDKEVKDLKKELQTATGQKRTRAIRRLDILDAFKNSGNKPEWMVMDAVPVIPPDLRP
LBH_RS01275        KVDLDKEVKDLKKELQTATGQKRTRAIRRLDILDTFKNSGNKPEWMVMDAVPVIPPDLRP
TU99_RS01345       KVDLDKEVKDLKKELQTATGQKRTRAIRRLDILDTFKNSGNKPEWMVMDAVPVIPPDLRP
Lh8627_07970       KVDLDKEVKDLKKELQTATGQKRTRDIRRLDILDTFKNSGNKPEWMVMDAVPVIPPDLRP
LHE_RS21975        KVDLDKEVKDLKKELQTATGQKRTRAIRRLDILDTFKNSGNKPEWMVMDAVPVIPPDLRP
HUO_RS02450        KVDLDKEVKDLKKELQTATGQKRTRAIRRLDILDTFKNSGNKPEWMVMDAVPVIPPDLRP
R0052_RS01405      KVDLDKEVKDLKKELQTATGQKRTRAIRRLDILDAFKNSGNKPEWMVMDAVPVIPPDLRP
Lh8105_01450       KVDLDKEVKDLKKELQTATGQKRTRAIRRLDILDTFKNSGNKPEWMVMDAVPVIPPDLRP
BCM45_RS05855      KVDLDKEVKDLKKELQTATGQKRTRAIRRLDILDTFKNSGNKPEWMVMDAVPVIPPDLRP
LHV_RS01495        KVDLDKEVKDLKKELQTATGQKRTRAIRRLDILDTFKNSGNKPEWMVMDAVPVIPPDLRP
Lh22155_01570      KVDLDKEVKDLKKELQTATGQKRTRAIRRLDILDTFKNSGNKPEWMVMDAVPVIPPDLRP
                   ************************* ********:*************************

ALV80_RS01465      MVQLEGGRFATSDLNDLYRRVINRNNRLKRLLDLNAPNIIVQNEKRMLQEAVDALIDNGR
LBHH_RS01440       MVQLEGGRFATSDLNDLYRRVINRNNRLKRLLDLNAPNIIVQNEKRMLQEAVDALIDNGR
LBH_RS01275        MVQLEGGRFATSDLNDLYRRVINRNNRLKRLLDLNAPNIIVQNEKRMLQEAVDALIDNGR
TU99_RS01345       MVQLEGGRFATSDLNDLYRRVINRNNRLKRLLDLNAPNIIVQNEKRMLQEAVDALIDNGR
Lh8627_07970       MVQLEGGRFATSDLNDLYRRVINRNNRLKRLLDLNAPNIIVQNEKRMLQEAVDALIDNGR
LHE_RS21975        MVQLEGGRFATSDLNDLYRRVINRNNRLKRLLDLNAPNIIVQNEKRMLQEAVDALIDNGR
HUO_RS02450        MVQLEGGRFATSDLNDLYRRVINRNNRLKRLLDLNAPNIIVQNEKRMLQEAVDALIDNGR
R0052_RS01405      MVQLEGGRFATSDLNDLYRRVINRNNRLKRLLDLNAPNIIVQNEKRMLQEAVDALIDNGR
Lh8105_01450       MVQLEGGRFATSDLNDLYRRVINRNNRLKRLLDLNAPNIIVQNEKRMLQEAVDALIDNGR
BCM45_RS05855      MVQLEGGRFATSDLNDLYRRVINRNNRLKRLLDLNAPNIIVQNEKRMLQEAVDALIDNGR
LHV_RS01495        MVQLEGGRFATSDLNDLYRRVINRNNRLKRLLDLNAPNIIVQNEKRMLQEAVDALIDNGR
Lh22155_01570      MVQLEGGRFATSDLNDLYRRVINRNNRLKRLLDLNAPNIIVQNEKRMLQEAVDALIDNGR
                   ************************************************************

ALV80_RS01465      RGRPVVGPGNRPLKSLSHMLKGKQGRFRQNLLGKRVDYSGRSVIDVSPKLKFYQCGVPRP
LBHH_RS01440       RGRPVVGPGNRPLKSLSHMLKGKQGRFRQNLLGKRVDYSGRSVIDVSPKLKFYQCGVPRP
LBH_RS01275        RGRPVVGPGNRPLKSLSHMLKGKQGRFRQNLLGKRVDYSGRSVIDVSPKLKFYQCGVPRP
TU99_RS01345       RGRPVVGPGNRPLKSLSHMLKGKQGRFRQNLLGKRVDYSGRSVIDVSPKLKFYQCGVPRP
Lh8627_07970       RGRPVVGPGNRPLKSLSHMLKGKQGRFRQNLLGKRVDYSGRSVIDVSPKLKFYQCGVPRP
LHE_RS21975        RGRPVVGPGNRPLKSLSHMLKGKQGRFRQNLLGKRVDYSGRSVIDVSPKLKFYQCGVPRP
HUO_RS02450        RGRPVVGPGNRPLKSLSHMLKGKQGRFRQNLLGKRVDYSGRSVIDVSPKLKFYQCGVPRP
R0052_RS01405      RGRPVVGPGNRPLKSLSHMLKGKQGRFRQNLLGKRVDYSGRSVIDVSPKLKFYQCGVPRP
Lh8105_01450       RGRPVVGPGNRPLKSLSHMLKGKQGRFRQNLLGKRVDYSGRSVIDVSPKLKFYQCGVPRP
BCM45_RS05855      RGRPVVGPGNRPLKSLSHMLKGKQGRFRQNLLGKRVDYSGRSVIDVSPKLKFYQCGVPRP
LHV_RS01495        RGRPVVGPGNRPLKSLSHMLKGKQGRFRQNLLGKRVDYSGRSVIDVSPKLKFYQCGVPRP
Lh22155_01570      RGRPVVGPGNRPLKSLSHMLKGKQGRFRQNLLGKRVDYSGRSVIDVSPKLKFYQCGVPRP
                   ************************************************************

ALV80_RS01465      MALELFKPFVMHELVKRGIASNIKNAKRKIDSEDDDIWDVLEDVIKERPVLLNRAPTLHR
LBHH_RS01440       MALELFKPFVMHELVKRGIASNIKNAKRKIDSEDDDIWDVLEDVIKERPVLLNRAPTLHR
LBH_RS01275        MALELFKPFVMHELVKRGIASNIKNAKRKIDREDDDIWDVLEDVIKERPVLLNRAPTLHR
TU99_RS01345       MALELFKPFVMHELVKRGIASNIKNAKRKIDREDDDIWDVLEDVIKERPVLLNRAPTLHR
Lh8627_07970       MALELFKPFVMHELVKRGIASNIKNAKRKIDREDDDIWDVLEDVIKERPVLLNRAPTLHR
LHE_RS21975        MALELFKPFVMHELVKRGIASNIKNAKRKIDREDDDIWDVLEDVIKERPVLLNRAPTLHR
HUO_RS02450        MALELFKPFVMHELVKRGIASNIKNAKRKIDREDDDIWDVLEDVIKERPVLLNRAPTLHR
R0052_RS01405      MALELFKPFVMHELVKRGIASNIKNAKRKIDREDDDIWDVLEDVIKERPVLLNRAPTLHR
Lh8105_01450       MALELFKPFVMHELVKRGIASNIKNAKRKIDSEDDDIWDVLEYVIKERPVLLNRAPTLHR
BCM45_RS05855      MALELFKPFVMHELVKRGIASNIKNAKRKIDSEDDDIWDVLEDVIKERPVLLNRAPTLHR
LHV_RS01495        MALELFKPFVMHELVKRGIASNIKNAKRKIDSEDDDIWDVLEDVIKERPVLLNRAPTLHR
Lh22155_01570      MALELFKPFVMHELVKRGIASNIKNAKRKIDSEDDDIWDVLEDVIKERPVLLNRAPTLHR
                   ******************************* ********** *****************

ALV80_RS01465      LSIQAFEPVLVPGKSIRLHPLACEAYNADFDGDQMAIHVPLSDEAVAESRLLMLAAHHIL
LBHH_RS01440       LSIQAFEPVLVPGKSIRLHPLACEAYNADFDGDQMAIHVPLSDEAVAESRLLMLAAHHIL
LBH_RS01275        LSIQAFEPVLVPGKSIRLHPLACEAYNADFDGDQMAIHVPLSDEAVAESRLLMLAAHHIL
TU99_RS01345       LSIQAFEPVLVPGKSIRLHPLACEAYNADFDGDQMAIHVPLSDEAVAESRLLMLAAHHIL
Lh8627_07970       LSIQAFEPVLVPGKSIRLHPLACEAYNADFDGDQMAIHVPLSDEAVAESRLLMLAAHHIL
LHE_RS21975        LSIQAFEPVLVPGKSIRLHPLACEAYNADFDGDQMAIHVPLSDEAVAESRLLMLAAHHIL
HUO_RS02450        LSIQAFEPVLVPGKSIRLHPLACEAYNADFDGDQMAIHVPLSDEAVAESRLLMLAAHHIL
R0052_RS01405      LSIQAFEPVLVPGKSIRLHPLACEAYNADFDGDQMAIHVPLSDEAVAESRLLMLAAHHIL
Lh8105_01450       LSIQAFEPVLVPGKSIRLHPLACEAYNADFDGDQMAIHVPLSDEAVAESRLLMLAAHHIL
BCM45_RS05855      LSIQAFEPVLVPGKSIRLHPLACEAYNADFDGDQMAIHVPLSDEAVAESRLLMLAAHHIL
LHV_RS01495        LSIQAFEPVLVPGKSIRLHPLACEAYNADFDGDQMAIHVPLSDEAVAESRLLMLAAHHIL
Lh22155_01570      LSIQAFEPVLVPGKSIRLHPLACEAYNADFDGDQMAIHVPLSDEAVAESRLLMLAAHHIL
                   ************************************************************

ALV80_RS01465      APKDGKPIVTPSQDIVLGNYWLTQAERGREGEGMIFSSPAEATVAYENGDIHYHTIIGMS
LBHH_RS01440       APKDGKPIVTPSQDIVLGNYWLTQAERGREGEGMIFSSPAEATVAYENGDIHYHTIIGMS
LBH_RS01275        APKDGKPIVTPSQDIVLGNYWLTQAERGREGEGMIFSSPAEATVAYENGDIHYHTIIGMS
TU99_RS01345       APKDGKPIVTPSQDIVLGNYWLTQAERGREGEGMIFSSPAEATVAYENGDIHYHTIIGMS
Lh8627_07970       APKDGKPIVTPSQDIVLGNYWLTQAERGREGEGMIFSSPAEATVAYENGDIHYHTIIGMS
LHE_RS21975        APKDGKPIVTPSQDIVLGNYWLTQAERGREGEGMIFSSPAEATVAYENGDIHYHTIIGMS
HUO_RS02450        APKDGKPIVTPSQDIVLGNYWLTQAERGREGEGMIFSSPAEATVAYENGDIHYHTIIGMS
R0052_RS01405      APKDGKPIVTPSQDIVLGNYWLTQAERGREGEGMIFSSPAEATVAYENGDIHYHTIIGMS
Lh8105_01450       APKDGKPIVTPSQDIVLGNYWLTQAERGREGEGMIFSSPAEATVAYENGDIHYHTIIGMS
BCM45_RS05855      APKDGKPIVTPSQDIVLGNYWLTQAERGREGEGMIFSSPAEATVAYENGDIHYHTIIGMS
LHV_RS01495        APKDGKPIVTPSQDIVLGNYWLTQAERGREGEGMIFSSPAEATVAYENGDIHYHTIIGMS
Lh22155_01570      APKDGKPIVTPSQDIVLGNYWLTQAERGREGEGMIFSSPAEATVAYENGDIHYHTIIGMS
                   ************************************************************

ALV80_RS01465      ADAMPKKPWPQGHEHGIFITTYGKLVFNQLFPDDYFYINEPTEENLNNPLDAKYFLGEGQ
LBHH_RS01440       ADAMPKKPWPQGHEHGIFITTYGKLVFNQLFPDDYFYINEPTEENLNNPLDAKYFLGEGQ
LBH_RS01275        ADAMPKKPWPQGHEHGIFITTYGKLVFNQLFPDDYFYINEPTEENLNNPLDAKYFLGEGQ
TU99_RS01345       ADAMPKKPWPQGHEHGIFITTYGKLVFNQLFPDDYFYINEPTEENLNNPLDAKYFLGEGQ
Lh8627_07970       ADAMPKKPWPQGHEHGIFITTYGKLVFNQLFPDDYFYINEPTEENLNNPLDAKYFLGEGQ
LHE_RS21975        ADAMPKKPWPQGHEHGIFITTYGKLVFNQLFPDDYFYINEPTEENLNNPLDAKYFLGEGQ
HUO_RS02450        ADAMPKKPWPQGHEHGIFITTYGKLVFNQLFPDDYFYINEPTEENLNNPLDAKYFLGEGQ
R0052_RS01405      ADAMPKKPWPQGHEHGIFITTYGKLVFNQLFPDDYFYINEPTEENLNNPLDAKYFLGEGQ
Lh8105_01450       ADAMPKKPWPQGHEHGIFITTYGKLVFNQLFPDDYFYINEPTEENLNNPLDAKYFLGEGQ
BCM45_RS05855      ADAMPKKPWPQGHEHGIFITTYGKLVFNQLFPDDYFYINEPTEENLNNPLDAKYFLGEGQ
LHV_RS01495        ADAMPKKPWPQGHEHGIFITTYGKLVFNQLFPDDYFYINEPTEENLNNPLDAKYFLGEGQ
Lh22155_01570      ADAMPKKPWPQGHEHGIFITTYGKLVFNQLFPDDYFYINEPTEENLNNPLDAKYFLGEGQ
                   ************************************************************

ALV80_RS01465      DIHDKIDEVGDDLIATPFKSSFLSDSIATIYKYYKVQRTSEYLDDLKKLGYTSSTTSGIT
LBHH_RS01440       DIHDKIDEVGDDLIATPFKSSFLSDSIATIYKYYKVQRTSEYLDDLKKLGYTSSTTSGIT
LBH_RS01275        DIHDKIDEVGDDLIATPFKSGFLSDSIATIYKYYKVQRTSEYLDDLKKLGYTSSTTSGIT
TU99_RS01345       DIHDKIDEVGDDLIATPFKSGFLSDSIATIYKYYKVQRTSEYLDDLKKLGYTSSTTSGIT
Lh8627_07970       DIHDKIDEVGDDLIATPFKSGFLSDSIATIYKYYKVQRTSEYLDDLKKLGYTSSTTSGIT
LHE_RS21975        DIHDKIDEVGDDLIATPFKSGFLSDSIATIYKYYKVQRTSEYLDDLKKLGYTSSTTSGIT
HUO_RS02450        DIHDKIDEVGDDLIATPFKSGFLSDSIATIYKYYKVQRTSEYLDDLKKLGYTSSTTSGIT
R0052_RS01405      DIHDKIDEVGDDLIATPFKSSFLSDSIATIYKYYKVQRTSEYLDDLKKLGYTSSTTSGIT
Lh8105_01450       DIHDKIDEVGDDLIATPFKSSFLSDSIATIYKYYKVQRTSEYLDDLKKLGYTSSTTSGIT
BCM45_RS05855      DIHDKIDEVGDDLIATPFKSSFLSDSIATIYKYYKVQRTSEYLDDLKKLGYTSSTTSGIT
LHV_RS01495        DIHDKIDEVGDDLIATPFKSSFLSDSIATIYKYYKVQRTSEYLDDLKKLGYTSSTTSGIT
Lh22155_01570      DIHDKIDEVGDDLIATPFKSSFLSDSIATIYKYYKVQRTSEYLDDLKKLGYTSSTTSGIT
                   ********************.***************************************

ALV80_RS01465      IGMNDVPEIKDKDEKVAKARKQVDIVSKQFRRGLITEQERHDRVISIWNACKDEIQNEIA
LBHH_RS01440       IGMNDVPEIKDKDEKVAKARKQVDIVSKQFRRGLITEQERHDRVISIWNACKDEIQNEIA
LBH_RS01275        IGMNDVPEIKDKDEKVAKARKQVDIVSKQFRRGLITEQERHDRVISIWNACKDEIQNEIA
TU99_RS01345       IGMNDVPEIKDKDEKVAKARKQVDIVSKQFRRGLITEQERHDRVISIWNACKDEIQNEIA
Lh8627_07970       IGMNDVPEIKDKDEKVAKARKQVDIVSKQFRRGLITEQERHDRVISIWNACKDEIQNEIA
LHE_RS21975        IGMNDVPEIKDKDEKVAKARKQVDIVSKQFRRGLITEQERHDRVISIWNACKDEIQNEIA
HUO_RS02450        IGMNDVPEIKDKDEKVAKARKQVDIVSKQFRRGLITEQERHDRVISIWNACKDEIQNEIA
R0052_RS01405      IGMNDVPEIKDKDEKVAKARKQVDIVSKQFRRGLITEQERHDRVISIWNACKDEIQNEIA
Lh8105_01450       IGMNDVPEIKDKDEKVAKARKQVDIVSKQFRRGLITEQERHDRVISIWNACKDEIQNEIA
BCM45_RS05855      IGMNDVPEIKDKDEKVAKARKQVDIVSKQFRRGLITEQERHDRVISIWNACKDEIQNEIA
LHV_RS01495        IGMNDVPEIKDKDEKVAKARKQVDIVSKQFRRGLITEQERHDRVISIWNACKDEIQNEIA
Lh22155_01570      IGMNDVPEIKDKDEKVAKARKQVDIVSKQFRRGLITEQERHDRVISIWNACKDEIQNEIA
                   ************************************************************

ALV80_RS01465      QIHSPRNPISIMADSGARGNISNFTQLAGMRGLMATPNGGLFEIPVTSNFKEGLSVLELF
LBHH_RS01440       QIHSPRNPISIMADSGARGNISNFTQLAGMRGLMATPNGGLFEIPVTSNFKEGLSVLELF
LBH_RS01275        QIHSPRNPISIMADSGARGNISNFTQLAGMRGLMATPNGGLFEIPVTSNFKEGLSVLELF
TU99_RS01345       QIHSPRNPISIMADSGARGNISNFTQLAGMRGLMATPNGGLFEIPVTSNFKEGLSVLELF
Lh8627_07970       QIHSPRNPISIMADSGARGNISNFTQLAGMRGLMATPNGGLFEIPVTSNFKEGLSVLELF
LHE_RS21975        QIHSPRNPISIMADSGARGNISNFTQLAGMRGLMATPNGGLFEIPVTSNFKEGLSVLELF
HUO_RS02450        QIHSPRNPISIMADSGARGNISNFTQLAGMRGLMATPNGGLFEIPVTSNFKEGLSVLELF
R0052_RS01405      QIHSPRNPISIMADSGARGNISNFTQLAGMRGLMATPNGGLFEIPVTSNFKEGLSVLELF
Lh8105_01450       QIHSPRNPISIMADSGARGNISNFTQLAGMRGLMATPNGGLFEIPVTSNFKEGLSVLELF
BCM45_RS05855      QIHSPRNPISIMADSGARGNISNFTQLAGMRGLMATPNGGLFEIPVTSNFKEGLSVLELF
LHV_RS01495        QIHSPRNPISIMADSGARGNISNFTQLAGMRGLMATPNGGLFEIPVTSNFKEGLSVLELF
Lh22155_01570      QIHSPRNPISIMADSGARGNISNFTQLAGMRGLMATPNGGLFEIPVTSNFKEGLSVLELF
                   ************************************************************

ALV80_RS01465      MSTHGARKGMTDTALKTAQSGYLTRRLVDVAQDVIIRDDDCGTDRGITVSAIMEGDEMIE
LBHH_RS01440       MSTHGARKGMTDTALKTAQSGYLTRRLVDVAQDVIIRDDDCGTDRGITVSAIMEGDEMIE
LBH_RS01275        MSTHGARKGMTDTALKTAQSGYLTRRLVDVAQDVIIRDDDCGTDRGITVSAIMEGDEMIE
TU99_RS01345       MSTHGARKGMTDTALKTAQSGYLTRRLVDVAQDVIIRDDDCGTDRGITVSAIMEGDEMIE
Lh8627_07970       MSTHGARKGMTDTALKTAQSGYLTRRLVDVAQDVIIRDDDCGTDRGITVSAIMEGDEMIE
LHE_RS21975        MSTHGARKGMTDTALKTAQSGYLTRRLVDVAQDVIIRDDDCGTDRGITVSAIMEGDEMIE
HUO_RS02450        MSTHGARKGMTDTALKTAQSGYLTRRLVDVAQDVIIRDDDCGTDRGITVSAIMEGDEMIE
R0052_RS01405      MSTHGARKGMTDTALKTAQSGYLTRRLVDVAQDVIIRNDDCGTDRGITVSAIMEGDEMIE
Lh8105_01450       MSTHGARKGMTDTALKTAQSGYLTRRLVDVAQDVIIRDDDCGTDRGITVSAIMEGDEMIE
BCM45_RS05855      MSTHGARKGMTDTALKTAQSGYLTRRLVDVAQDVIIRDDDCGTDRGITVSAIMEGDEMIE
LHV_RS01495        MSTHGARKGMTDTALKTAQSGYLTRRLVDVAQDVIIRDDDCGTDRGITVSAIMEGDEMIE
Lh22155_01570      MSTHGARKGMTDTALKTAQSGYLTRRLVDVAQDVIIRDDDCGTDRGITVSAIMEGDEMIE
                   *************************************:**********************

ALV80_RS01465      PLFDRLVGRFTAETVKDPKTGEAIVGRDVMMDENIAHKICDAGVTHVKIRSILTCDTPHG
LBHH_RS01440       PLFDRLVGRFTAETVKDPKTGEAIVGRDVMMDENIAHKICDAGVTHVKIRSILTCDTPHG
LBH_RS01275        PLFDRLVGRFTAETVKDPKTGEAIVGRDVMMDENMAHKICDAGVTHVKIRSILTCATPHG
TU99_RS01345       PLFDRLVGRFTAETVKDPKTGEAIVGRDVMMDENMAHKICDAGVTHVKIRSILTCATPHG
Lh8627_07970       PLFDRLVGRFTAETVKDPKTGEAIVGRDVMMDENMAHKICDAGVTHVKIRSILTCDTPHG
LHE_RS21975        PLFDRLVGRFTAETVKDPKTGEAIVGRDVMMDENMAHKICDAGVTHVKIRSILTCDTPHG
HUO_RS02450        PLFDRLVGRFTAETVKDPKTGEAIVGRDVMMDENMAHKICDAGVTHVKIRSILTCDTPHG
R0052_RS01405      PLFDRLVGRFTAETVKDPKTGEAIVGRDVMMDENMAHKICDAGVTHVKIRSILTCDTPHG
Lh8105_01450       PLFDRLVGRFTAETVKDPKTGEAIVGRDVMMDENMAHKICDAGVTHVKIRSILTCDTPHG
BCM45_RS05855      PLFDRLVGRFTAETVKDPKTGEAIVGRDVMMDENMAHKICDAGVTHVKIRSILTCDTPHG
LHV_RS01495        PLFDRLVGRFTAETVKDPKTGEAIVGRDVMMDENMAHKICDAGVTHVKIRSILTCDTPHG
Lh22155_01570      PLFDRLVGRFTAETVKDPKTGEAIVGRDVMMDENMAHKICDAGVTHVKIRSILTCDTPHG
                   **********************************:******************** ****

ALV80_RS01465      VCRKCYGMNLATGEEVEVGEAVGTVAAQSIGEPGTQLTLRTFHNGGVAGAEDITQGLPRV
LBHH_RS01440       VCRKCYGMNLATGEEVEVGEAVGTVAAQSIGEPGTQLTLRTFHNGGVAGAEDITQGLPRV
LBH_RS01275        VCRKCYGMNLATGEEVEVGEAVGTVAAQSIGEPGTQLTLRTFHNGGVAGAEDITQGLPRV
TU99_RS01345       VCRKCYGMNLATGEEVEVGEAVGTVAAQSIGEPGTQLTLRTFHNGGVAGAEDITQGLPRV
Lh8627_07970       VCRKCYGMNLATGEEVEVGEAVGTVAAQSIGEPGTQLTLRTFHNGGVAGAEDITQGLPRV
LHE_RS21975        VCRKCYGMNLATGEEVEVGEAVGTVAAQSIGEPGTQLTLRTFHNGGVAGAEDITQGLPRV
HUO_RS02450        VCRKCYGMNLATGEEVEVGEAVGTVAAQSIGEPGTQLTLRTFHNGGVAGAEDITQGLPRV
R0052_RS01405      VCRKCYGMNLATGEEVEVGEAVGTVAAQSIGEPGTQLTLRTFHNGGVAGAEDITQGLPRV
Lh8105_01450       VCRKCYGMNLATGEEVEVGEAVGTVAAQSIGEPGTQLTLRTFHNGGVAGAEDITQGLPRV
BCM45_RS05855      VCRKCYGMNLATGEEVEVGEAVGTVAAQSIGEPGTQLTLRTFHNGGVAGAEDITQGLPRV
LHV_RS01495        VCRKCYGMNLATGEEVEVGEAVGTVAAQSIGEPGTQLTLRTFHNGGVAGAEDITQGLPRV
Lh22155_01570      VCRKCYGMNLATGEEVEVGEAVGTVAAQSIGEPGTQLTLRTFHNGGVAGAEDITQGLPRV
                   ************************************************************

ALV80_RS01465      QELFEARNPKGRATISEVDGVIDSIQENPADHTREITVKGKIDTRSYSVPYTASVAVSEG
LBHH_RS01440       QELFEARNPKGRATISEVDGVIDSIQENPADHTREITVKGKIDTRSYSVPYTASVAVSEG
LBH_RS01275        QELFEARNPKGRATISEVDGVIDSIQENPADHTREITVKGKIDTRSYSVPYTASVAVSEG
TU99_RS01345       QELFEARNPKGRATISEVDGVIDSIQENPADHTREITVKGKIDTRSYSVPYTASVAVSEG
Lh8627_07970       QELFEARNPKGRATISEVDGVIDSIQENPADHTREITVKGKIDTRSYSVPYTASVAVSEG
LHE_RS21975        QELFEARNPKGRATISEVDGVIDSIQENPADHTREITVKGKIDTRSYSVPYTASVAVSEG
HUO_RS02450        QELFEARNPKGRATISEVDGVIDSIQENPADHTREITVKGKIDTRSYSVPYTASVAVSEG
R0052_RS01405      QELFEARNPKGRATISEVDGVIDSIQENPADHTREITVKGKIDTRSYSVPYTASVAVSEG
Lh8105_01450       QELFEARNPKGRATISEVDGVIDSIQENPADHTREITVKGKIDTRSYSVPYTASVAVSEG
BCM45_RS05855      QELFEARNPKGRATISEVDGVIDSIQENPADHTREITVKGKIDTRSYSVPYTASVAVSEG
LHV_RS01495        QELFEARNPKGRATISEVDGVIDSIQENPADHTREITVKGKIDTRSYSVPYTASVAVSEG
Lh22155_01570      QELFEARNPKGRATISEVDGVIDSIQENPADHTREITVKGKIDTRSYSVPYTASVAVSEG
                   ************************************************************

ALV80_RS01465      DYVHRGDKLTLGSVDPKELIQVTDTLTTEKYILAEVQKAYRMQGVDIADKHVEVLTRQML
LBHH_RS01440       DYVHRGDKLTLGSVDPKELIQVTDTLTTEKYILAEVQKAYRMQGVDIADKHVEVLTRQML
LBH_RS01275        DYVHRGDKLTLGSVDPKELIQVTDTLTTEKYILAEVQKAYRMQGVDIADKHVEVLTRQML
TU99_RS01345       DYVHRGDKLTLGSVDPKELIQVTDTLTTEKYILAEVQKAYRMQGVDIADKHVEVLTRQML
Lh8627_07970       DYVHRGDKLTLGSIDPKELIQVTDTLTTEKYILAEVQKAYRMQGVDIADKHVEVLTRQML
LHE_RS21975        DYVHRGDKLTLGSIDPKELIQVTDTLTTEKYILAEVQKAYRMQGVDIADKHVEVLTRQML
HUO_RS02450        DYVHRGDKLTLGSIDPKELIQVTDTLTTEKYILAEVQKAYRMQGVDIADKHVEVLTRQML
R0052_RS01405      DYVHRGDKLTLGSVDPKELIQVTDTLTTEKYILAEVQKAYRMQGVDIADKHVEVLTRQML
Lh8105_01450       DYVHRGDKLTLGSVDPKELIQVTDTLTTEKYILAEVQKAYRMQGVDIADKHVEVLTRQML
BCM45_RS05855      DYVHRGDKLTLGSVDPKELIQVTDTLTTEKYILAEVQKAYRMQGVDIADKHVEVLTRQML
LHV_RS01495        DYVHRGDKLTLGSVDPKELIQVTDTLTTEKYILAEVQKAYRMQGVDIADKHVEVLTRQML
Lh22155_01570      DYVHRGDKLTLGSVDPKELIQVTDTLTTEKYILAEVQKAYRMQGVDIADKHVEVLTRQML
                   *************:**********************************************

ALV80_RS01465      QKVRVLDPGETDILPGEVMDIGQFRDRNKEVIISGGIPATAQSVILGITKAALETNSFLS
LBHH_RS01440       QKVRVLDPGETDILPGEVMDIGQFRDRNKEVIISGGIPATAQSVILGITKAALETNSFLS
LBH_RS01275        QKVRVLDPGETDILPGEVMDIGQFRDRNKEVIISGGIPATAQSVILGITKAALETNSFLS
TU99_RS01345       QKVRVLDPGETDILPGEVMDIGQFRDRNKEVIISGGIPATAQSVILGITKAALETNSFLS
Lh8627_07970       QKVRVLDPGETDILPGEVMDIGQFRDRNKEVIISGGIPATAQSVILGITKAALETNSFLS
LHE_RS21975        QKVRVLDPGETDILPGEVMDIGQFRDRNKEVIISGGIPATAQSVILGITKAALETNSFLS
HUO_RS02450        QKVRVLDPGETDILPGEVMDIGQFRDRNKEVIISGGIPATAQSVILGITKAALETNSFLS
R0052_RS01405      QKVRVLDPGETDILPGEVMDIGQFRDRNKEVIISGGIPATAQSVILGITKAALETNSFLS
Lh8105_01450       QKVRVLDPGETDILPGEVMDIGQFRDRNKEVVISGGIPATAQSVILGITKAALETNSFLS
BCM45_RS05855      QKVRVLDPGETDILPGEVMDIGQFRDRNKEVIISGGIPATAQSVILGITKAALETNSFLS
LHV_RS01495        QKVRVLDPGETDILPGEVMDIGQFRDRNKEVIISGGIPATAQSVILGITKAALETNSFLS
Lh22155_01570      QKVRVLDPGETDILPGEVMDIGQFRDRNKEVIISGGIPATAQSVILGITKAALETNSFLS
                   *******************************:****************************

ALV80_RS01465      AASFQETTRVLTDASIRGKNDPLLGLKENVIIGKIIPAGTGMPVYRSMEPEADVKKPDSV
LBHH_RS01440       AASFQETTRVLTDASIRGKNDPLLGLKENVIIGKIIPAGTGMPVYRSMEPEADVKKPDSV
LBH_RS01275        AASFQETTRVLTDASIRGKNDPLLGLKENVIIGKIIPAGTGMPVYRNMEPEADVKKPDSV
TU99_RS01345       AASFQETTRVLTDASIRGKNDPLLGLKENVIIGKIIPAGTGMPVYRNMEPEADVKKPDSV
Lh8627_07970       AASFQETTRVLTDASIRGKNDPLLGLKENVIIGKIIPAGTGMPVYRNMEPEADVKKPDSV
LHE_RS21975        AASFQETTRVLTDASIRGKNDPLLGLKENVIIGKIIPAGTGMPVYRNMEPEADVKKPDSV
HUO_RS02450        AASFQETTRVLTDASIRGKNDPLLGLKENVIIGKIIPAGTGMPVYRNMEPEADVKKPDSV
R0052_RS01405      AASFQETTRVLTDASIRGKNDPLLGLKENVIIGKIIPAGTGMPVYRNMEPEADVKKPDSV
Lh8105_01450       AASFQETTRVLTDASIRGKNDPLLGLKENVIIGKIIPAGTGMPVYRNMEPEADVKKPDSV
BCM45_RS05855      AASFQETTRVLTDASIRGKNDLLLGLKENVIIGKIIPAGTGMPVYRNMEPEADVKKPDSV
LHV_RS01495        AASFQETTRVLTDASIRGKNDPLLGLKENVIIGKIIPAGTGMPVYRNMEPEADVKKPDSV
Lh22155_01570      AASFQETTRVLTDASIRGKNDPLLGLKENVIIGKIIPAGTGMPVYRNMEPEADVKKPDSV
                   ********************* ************************.*************

ALV80_RS01465      YSIGDIEKQMKEKEQSK
LBHH_RS01440       YSIGDIEKQMKEKEQSK
LBH_RS01275        YSIGDIEKQMKEKEQSK
TU99_RS01345       YSIGDIEKQMKEKEQSK
Lh8627_07970       YSIGDIEKQMKEKEQSK
LHE_RS21975        YSIGDIEKQMKEKEQSK
HUO_RS02450        YSIGDIEKQMKEKEQSK
R0052_RS01405      YSIGDIEKQMKEKEQSK
Lh8105_01450       YSIGDIEKQMKEKEQSK
BCM45_RS05855      YSIGDIEKQMKEKEQSK
LHV_RS01495        YSIGDIEKQMKEKEQSK
Lh22155_01570      YSIGDIEKQMKEKEQSK
                   *****************
