# Supplementary material for: Comparative Genomics of Completely Sequenced Lactobacillus helveticus Genomes Provides Insights into Strain-Specific Genes and Resolves Metagenomics Data Down to the Strain Level
Source: Front Microbiol. 2018 Jan 30;9:63. doi: 10.3389/fmicb.2018.00063 (PMC5797582; doi:10.3389/fmicb.2018.00063)
Supplement: Supplementary Data Sheet 2 — Result files of pan-core genome analysis. For descriptions, see Supplementary Table 10. [file DataSheet2.ZIP › HMMs_coreGenome/clw/HUO_RS02855.clw]

MUSCLE (3.8) multiple sequence alignment


R0052_RS01795      MTTIISAKDVHLSYGNYEALHGISLDFQEKELTALIGPSGCGKSTFLRCLNRMNDDIENI
ALV80_RS01870      MTTIISAKDVHLSYGNYEALHGISLDFQEKELTALIGPSGCGKSTFLRCLNRMNDDIENI
LHE_RS21530        MTTIISAKDVHLSYGNYEALHGISLDFQEKELTALIGPSGCGKSTFLRCLNRMNDDIENI
BCM45_RS05440      MTTIISAKDVHLSYGNYEALHGISLDFQEKELTALIGPSGCGKSTFLRCLNRMNDDIENI
Lh8105_01845       MTTIISAKDVHLSYGNYEALHGISLDFQEKELTALIGPSGCGKSTFLRCLNRMNDDIENI
Lh8627_07540       MTTIISAKDVHLSYGNYEALHGISLDFQEKELTALIGPSGCGKSTFLRCLNRMNDDIENI
LBHH_RS01825       MTTIISAKDVHLSYGNYEALHGISLDFQEKELTALIGPSGCGKSTFLRCLNRMNDDIENI
LBH_RS01675        MTTIISAKDVHLSYGNYEALHGISLDFQEKELTALIGPSGCGKSTFLRCLNRMNDDIENI
HUO_RS02855        MTTIISAKDVHLSYGNYEALHGISLDFQEKELTALIGPSGCGKSTFLRCLNRMNDDIENI
TU99_RS01740       MTTIISAKDVHLSYGNYEALHGISLDFQEKELTALIGPSGCGKSTFLRCLNRMNDDIENI
LHV_RS01905        MTAIISAKDVHLSYGNYEALHGISLDFQEKELTALIGPSGCGKSTFLRCLNRMNDDIENI
Lh22155_02025      MTAIISAKDVHLSYGNYEALHGISLDFQEKELTALIGPSGCGKSTFLRCLNRMNDDIENI
                   **:*********************************************************

R0052_RS01795      KITGEIKFEGQNIYSSKMDLVKLRKEVGMVFQQPTPFPFSVYDNVAYGLKIAGVKDKDLI
ALV80_RS01870      KITGEIKFEGQNIYSSKMDLVKLRKEVGMVFQQPTPFPFSVYDNVAYGLKIAGVKDKDLI
LHE_RS21530        KITGEIKFEGQNIYSSKMDLVKLRKEVGMVFQQPTPFPFSVYDNVAYGLKIAGVKDKDLI
BCM45_RS05440      KITGEIKFEGQNIYSSKMDLVKLRKEVGMVFQQPTPFPFSVYDNVAYGLKIAGVKDKDLI
Lh8105_01845       KITGEIKFEGQNIYSSKMDLVKLRKEVGMVFQQPTPFPFSVYDNVAYGLKIAGVKDKDLI
Lh8627_07540       KITGEIKFEGQNIYSSKMDLVKLRKEVGMVFQQPTPFPFSVYDNVAYGLKIAGVKDKDLI
LBHH_RS01825       KITGEIKFEGQNIYSSKMDLVKLRKEVGMVFQQPTPFPFSVYDNVAYGLKIAGVKDKDLI
LBH_RS01675        KITGEIKFEGQNIYSSKMDLVKLRKEVGMVFQQPTPFPFSVYDNVAYGLKIAGVKDKDLI
HUO_RS02855        KITGEIKFEGQNIYSSKMDLVKLRKEVGMVFQQPTPFPFSVYDNVAYGLKIAGVKDKDLI
TU99_RS01740       KITGEIKFEGQNIYSSKMDLVKLRKEVGMVFQQPTPFPFSVYDNVAYGLKIAGVKDKDLI
LHV_RS01905        KITGEIKFEGQNIYSSKMDLVKLRKEVGMVFQQPTPFPFSVYDNVAYGLKIAGVKDKDLI
Lh22155_02025      KITGEIKFEGQNIYSSKMDLVKLRKEVGMVFQQPTPFPFSVYDNVAYGLKIAGVKDKDLI
                   ************************************************************

R0052_RS01795      DQRVEESLKQAAIWKETKDNLKRNAQAFSGGQQQRICIARALAVRPKVVLLDEPTSALDP
ALV80_RS01870      DQRVEESLKQAAIWKETKDNLKRNAQAFSGGQQQRICIARALAVRPKVVLLDEPTSALDP
LHE_RS21530        DQRVEESLKQAAIWKETKDNLKRNAQAFSGGQQQRICIARALAVRPKVVLLDEPTSALDP
BCM45_RS05440      DQRVEESLKQAAIWKETKDNLKRNAQAFSGGQQQRICIARALAVRPKVVLLDEPTSALDP
Lh8105_01845       DQRVEESLKQAAIWKETKDNLKRNAQAFSGGQQQRICIARALAVRPKVVLLDEPTSALDP
Lh8627_07540       DQRVEESLKQAAIWKETKDNLKRNAQAFSGGQQQRICIARALAVRPKVVLLDEPTSALDP
LBHH_RS01825       DQRVEESLKQAAIWKETKDNLKRNAQAFSGGQQQRICIARALAVRPKVVLLDEPTSALDP
LBH_RS01675        DQRVEESLKQAAIWKETKDNLKRNAQAFSGGQQQRICIARALAVRPKVVLLDEPTSALDP
HUO_RS02855        DQRVEESLKQAAIWKETKDNLKRNAQAFSGGQQQRICIARALAVRPKVVLLDEPTSALDP
TU99_RS01740       DQRVEESLKQAAIWKETKDNLKRNAQAFSGGQQQRICIARALAVRPKVVLLDEPTSALDP
LHV_RS01905        DQRVEESLKQAAIWKETKDNLKRNAQAFSGGQQQRICIARALAVRPKVVLLDEPTSALDP
Lh22155_02025      DQRVEESLKQAAIWKETKDNLKRNAQAFSGGQQQRICIARALAVRPKVVLLDEPTSALDP
                   ************************************************************

R0052_RS01795      ISSSEIEETLMELKHQYTFIMVTHNLQQAGRISDQTAFLMNGDLIEAGPTEEMFIAPEKQ
ALV80_RS01870      ISSSEIEETLMELKHQYTFIMVTHNLQQAGRISDQTAFLMNGDLVEAGPTEEMFIAPEKQ
LHE_RS21530        ISSSEIEETLMELKHQYTFIMVTHNLQQAGRISDQTAFLMNGDLVEAGPTEEMFIAPEKQ
BCM45_RS05440      ISSSEIEETLMELKHQYTFIMVTHNLQQAGRISDQTAFLMNGDLVEAGPTEEMFIAPEKQ
Lh8105_01845       ISSSEIEETLMELKHQYTFIMVTHNLQQAGRISDQTAFLMNGDLVEAGPTEEMFIAPEKQ
Lh8627_07540       ISSSEIEETLMELKHQYTFIMVTHNLQQAGRISDQTAFLMNGDLVEAGPTEEMFIAPEKQ
LBHH_RS01825       ISSSEIEETLMELKHQYTFIMVTHNLQQAGRISDQTAFLMNGDLVEAGPTEEMFIAPEKQ
LBH_RS01675        ISSSEIEETLMELKHQYTFIMVTHNLQQAGRISDQTAFLMNGDLVEAGPTEEMFIAPEKQ
HUO_RS02855        ISSSEIEETLMELKHQYTFIMVTHNLQQAGRISDQTAFLMNGDLVEAGPTEEMFIAPEKQ
TU99_RS01740       ISSSEIEETLMELKHQYTFIMVTHNLQQAGRISDQTAFLMNGDLVEAGPTEEMFIAPEKQ
LHV_RS01905        ISSSEIEETLMELKHQYTFIMVTHNLQQAGRISDQTAFLMNGDLVEAGPTEEMFIAPEKQ
Lh22155_02025      ISSSEIEETLMELKHQYTFIMVTHNLQQAGRISDQTAFLMNGDLVEAGPTEEMFIAPEKQ
                   ********************************************:***************

R0052_RS01795      MTSDYLNGRFG
ALV80_RS01870      MTSDYLNGRFG
LHE_RS21530        MTSDYLNGRFG
BCM45_RS05440      MTSDYLNGRFG
Lh8105_01845       MTSDYLNGRFG
Lh8627_07540       MTSDYLNGRFG
LBHH_RS01825       MTSDYLNGRFG
LBH_RS01675        MTSDYLNGRFG
HUO_RS02855        MTSDYLNGRFG
TU99_RS01740       MTSDYLNGRFG
LHV_RS01905        MTSDYLNGRFG
Lh22155_02025      MTSDYLNGRFG
                   ***********
