# Supplementary material for: Comparative Genomics of Completely Sequenced Lactobacillus helveticus Genomes Provides Insights into Strain-Specific Genes and Resolves Metagenomics Data Down to the Strain Level
Source: Front Microbiol. 2018 Jan 30;9:63. doi: 10.3389/fmicb.2018.00063 (PMC5797582; doi:10.3389/fmicb.2018.00063)
Supplement: Supplementary Data Sheet 2 — Result files of pan-core genome analysis. For descriptions, see Supplementary Table 10. [file DataSheet2.ZIP › HMMs_coreGenome/clw/LBH_RS01155.clw]

MUSCLE (3.8) multiple sequence alignment


R0052_RS01295      MIKGVGIDSIEVERVKKIVAKGDSFADKVLTPKEFAQYQKMKGKRKVEYLGGRFSLKESF
TU99_RS01235       MIKGVGIDSIEVERVKKIVAKGDSFAEKVLTPKEFAQYQKMKGKRKVEYLGGRFSLKESF
ALV80_RS01355      MIKGVGIDSIEVERVKKIVAKGDSFAEKVLTPKEFAQYQKMKGKRKVEYLGGRFSLKESF
LHE_RS22100        MIKGVGIDSIEVERVKKIVAKGDSFAEKVLTPKEFAQYQKMKGKRKVEYLGGRFSLKESF
BCM45_RS05965      MIKGVGIDSIEVERVKKIVAKGDSFAEKVLTPKEFAQYQKMKGKRKVEYLGGRFSLKESF
LHV_RS01385        MIKGVGIDSIEVERVKKIVAKGDSFAEKVLTPKEFAQYQKMKGKRKVEYLGGRFSLKESF
Lh22155_01460      MIKGVGIDSIEVERVKKIVAKGDSFAEKVLTPKEFAQYQKMKGKRKVEYLGGRFSLKESF
Lh8105_01340       MIKGVGIDSIEVERVKKIVAKGDSFAEKVLTPKEFAQYQKMKGKRKVEYLGGRFSLKESF
Lh8627_08080       MIKGVGIDSIEVERVKKIVAKGDSFAEKVLTPKEFAQYQKMKGKRKVEYLGGRFSLKESF
LBHH_RS01330       MIKGVGIDSIEVERVKKIVAKGDSFAEKVLTPKEFAQYQKMKGKRKVEYLGGRFSLKESF
HUO_RS02320        MIKGVGIDSIEVERVKKIVAKGDSFAEKVLTPKEFAQYQKMKGKRKVEYLGGRFSLKESF
LBH_RS01155        MIKGVGIDSIEVERVKKIVAKGDSFAEKVLTPKEFAQYQKMKGKRKVEYLGGRFSLKESF
                   **************************:*********************************

R0052_RS01295      SKAMGTGLGKYVGFQDVETLWDDLGHPVMTSTKFDGNIFPSITHDNHEIITFVVLEEK
TU99_RS01235       SKAMGTGLGKYVGFQDVETLWDDLGHPVMTSTKFDGNIFSSITHDNHEIITFVVLEEK
ALV80_RS01355      SKAMGTGLGKYVGFQDVETLWDDLGHPVMTSTKFDGNIFPSITHDNHEIITFVVLEEK
LHE_RS22100        SKAMGTGLGKYVGFQDVETLWDDLGHPVMTSTKFDGNIFPSITHDNHEIITFVVLEEK
BCM45_RS05965      SKAMGTGLGKYVGFQDVETLWDDLGHPVMTSTKFDGNIFPSITHDNHEIITFVVLEEK
LHV_RS01385        SKAMGTGLGKYVGFQDVETLWDDLGHPVMTSTKFDGNIFPSITHDNHEIITFVVLEEK
Lh22155_01460      SKAMGTGLGKYVGFQDVETLWDDLGHPVMTSTKFDGNIFPSITHDNHEIITFVVLEEK
Lh8105_01340       SKAMGTGLGKYVGFQDVETLWDDLGHPVMTSTKFDGNIFPSITHDNHEIITFVVLEEK
Lh8627_08080       SKAMGTGLGKYVGFQDVETLWDDLGHPVMTSTKFDGNIFPSITHDNHEIITFVVLEEK
LBHH_RS01330       SKAMGTGLGKYVGFQDVETLWDDLGHPVMTSTKFDGNIFPSITHDNHEIITFVVLEEK
HUO_RS02320        SKAMGTGLGKYVGFQDVETLWDDLGHPVMTSTKFDGNIFPSITHDNHEIITFVVLEEK
LBH_RS01155        SKAMGTGLGKYVGFQDVETLWDDLGRPVMTSTKFDGNIFPSITHDNHEIITFVVLEEK
                   *************************.*************.******************
