# Supplementary material for: Comparative Genomics of Completely Sequenced Lactobacillus helveticus Genomes Provides Insights into Strain-Specific Genes and Resolves Metagenomics Data Down to the Strain Level
Source: Front Microbiol. 2018 Jan 30;9:63. doi: 10.3389/fmicb.2018.00063 (PMC5797582; doi:10.3389/fmicb.2018.00063)
Supplement: Supplementary Data Sheet 2 — Result files of pan-core genome analysis. For descriptions, see Supplementary Table 10. [file DataSheet2.ZIP › HMMs_coreGenome/clw/R0052_RS10715.clw]

MUSCLE (3.8) multiple sequence alignment


LHE_RS22730        MKDEGNKTNIKLLLQALVVGIFTGIVVGLFRFGIEKTSGFWLHLFQLAHSNPLWFIVIII
BCM45_RS07305      MKDEGNKTNIKLLLQALVVGIFTGIVVGLFRFGIEKTSGFWLHLFQLAHSNPLWFIVIII
LHV_RS10425        MKDEGNKTNIKLLLQALVVGIFTGIVVGLFRFGIEKTSGFWLHLFQLAHSNPLWFIVIII
Lh22155_10860      MKDEGNKTNIKLLLQALVVGIFTGIVVGLFRFGIEKTSGFWLHLFQLAHSNPLWFIVIII
Lh8105_11055       MKDEGNKTNIKLLLQALVVGIFTGIVVGLFRFGIEKTSGFWLHLFQLAHSNPLWFIVIII
Lh8627_10255       MKDEGNKTNIKLLLQALVVGIFTGIVVGLFRFGIEKTSGFWLHLFQLAHSNPLWFIVIII
LBH_RS09475        MKDEGNKTNIKLLLQALVVGIFTGIVVGLFRFGIEKTSGFWLHLFQLAHSNPLWFIVIII
HUO_RS00820        MKDEGNKTNIKLLLQALVVGIFTGIVVGLFRFGIEKTSGFWLHLFQLAHSNPLWFIVIII
TU99_RS10825       MKDEGNKTNIKLLLQALVVGIFTGIVVGLFRFGIEKTSGFWLHLFQLAHSNPLWFIVIII
R0052_RS10715      MKDEGNKTNIKLLLQALVVGIFTGIVVGLFRFGIEKTSGFWLHLFQLAHSNPLWFIVIII
ALV80_RS10825      MKDEGNKTNIKLLLQALVVGIFTGVVVGLFRFGIEKTSGFWLHLFQLAHSNPLWFIVIII
LBHH_RS10765       MKDEGNKTNIKLLLQALVVGIFTGVVVGLFRFGIEKTSGFWLHLFQLAHSNPLWFIVIII
                   ************************:***********************************

LHE_RS22730        GFIAVAVIAGYFVKQYPHVGGSGIPEVKLQLQGKLSLQWFPILWRKLIGGILVIGTGLFL
BCM45_RS07305      GFIAVAVIAGYFVKQYPHVGGSGIPEVKLQLQGKLSLQWFPILWRKLIGGILVIGTGLFL
LHV_RS10425        GFIAVAVIAGYFVKQYPHVGGSGIPEVKLQLQGKLSLQWFPILWRKLIGGILVIGTGLFL
Lh22155_10860      GFIAVAVIAGYFVKQYPHVGGSGIPEVKLQLQGKLSLQWFPILWRKLIGGILVIGTGLFL
Lh8105_11055       GFIAVAVIAGYFVKQYPHVGGSGIPEVKLQLQGKLSLQWFPILWRKLIGGILVIGTGLFL
Lh8627_10255       GFIAVAVIAGYFVKQYPHVGGSGIPEVKLQLQGKLSLQWFPILWRKLIGGILVIGTGLFL
LBH_RS09475        GFIAVAVIAGYFVKQYPHVGGSGIPEVKLQLQGKLSLQWFPILWRKLIGGILVIGTGLFL
HUO_RS00820        GFIAVAVIAGYFVKQYPHVGGSGIPEVKLQLQGKLSLQWFPILWRKLIGGILVIGTGLFL
TU99_RS10825       GFIAVAVIAGYFVKQYPHVGGSGIPEVKLQLQGKLSLQWFPILWRKLIGGILVIGTGLFL
R0052_RS10715      GFIAVAVIAGYFVKQYPHVGGSGIPEVKLQLQGKLSLQWFPILWRKLIGGILVIGTGLFL
ALV80_RS10825      GFIAVAVIAGYFVKQYPHVGGSGIPEVKLQLQGKLSLQWFPILWRKLIGGILVIGTGLFL
LBHH_RS10765       GFIAVAVIAGYFVKQYPHVGGSGIPEVKLQLQGKLSLQWFPILWRKLIGGILVIGTGLFL
                   ************************************************************

LHE_RS22730        GPEGPSLQLGSTIGQGVGQGFKQNKFNSRILLATGAASGLSAAFGAPLSGALFVLEEVFH
BCM45_RS07305      GPEGPSLQLGSTIGQGVGQGFKQNKFNSRILLATGAASGLSAAFGAPLSGALFVLEEVFH
LHV_RS10425        GPEGPSLQLGSTIGQGVGQGFKQNKFNSRILLATGAASGLSAAFGAPLSGALFVLEEVFH
Lh22155_10860      GPEGPSLQLGSTIGQGVGQGFKQNKFNSRILLATGAASGLSAAFGAPLSGALFVLEEVFH
Lh8105_11055       GPEGPSLQLGSTIGQGVGQGFKQNKFNSRILLATGAASGLSAAFGAPLSGALFVLEEVFH
Lh8627_10255       GPEGPSLQLGSTIGQGVGQGFKQNKFNSRILLATGAASGLSAAFGAPLSGALFVLEEVFH
LBH_RS09475        GPEGPSLQLGSTIGQGVGQGFKQNKFNSRILLATGAASGLSAAFGAPLSGALFVLEEVFH
HUO_RS00820        GPEGPSLQLGSTIGQGVGQGFKQNKFNSRILLATGAASGLSAAFGAPLSGALFVLEEVFH
TU99_RS10825       GPEGPSLQLGSTIGQGVGQGFKQNKFNSRILLATGAASGLSAAFGAPLSGALFVLEEVFH
R0052_RS10715      GPEGPSLQLGSTIGQGVGQGFKQNKLNSRILLATGAASGLSAAFGAPLSGALFVLEEVFH
ALV80_RS10825      GPEGPSLQLGSTIGQGVGQGFKQNKLNSRILLATGAASGLSAAFGAPLSGALFVLEEVFH
LBHH_RS10765       GPEGPSLQLGSTIGQGVGQGFKQNKLNSRILLATGAASGLSAAFGAPLSGALFVLEEVFH
                   *************************:**********************************

LHE_RS22730        NFSPLVWMNALAGAIASNLVVSNIFGIRPALGILYNYSFPIVLYWHLIILGILLGVLGHL
BCM45_RS07305      NFSPLVWMNALAGAIASNLVVSNIFGIRPALGILYNYSFPIVLYWHLIILGILLGVLGHL
LHV_RS10425        NFSPLVWMNALAGAIASNLVVSNIFGIRPALGILYNYSFPIVLYWHLIILGILLGVLGHL
Lh22155_10860      NFSPLVWMNALAGAIASNLVVSNIFGIRPALGILYNYSFPIVLYWHLIILGILLGVLGHL
Lh8105_11055       NFSPLVWMNALAGAIASNLVVSNIFGIRPALGILYNYSFPIVLYWHLIILGILLGVLGHL
Lh8627_10255       NFSPLVWMNALAGAIASNLVVSNIFGIRPALGILYNYSFPIVLYWHLIILGILLGVLGHL
LBH_RS09475        NFSPLVWMNALAGAIASNLVVSNIFGIRPALGILYNYSFPIVLYWHLIILGILLGVLGHL
HUO_RS00820        NFSPLVWMNALAGAIASNLVVSNIFGIRPALGILYNYSFPIVLYWHLIILGILLGVLGHL
TU99_RS10825       NFSPLVWMNALAGAIASNLVVSNIFGIRPALGILYNYSFPIVLYWHLIILGILLGVLGHL
R0052_RS10715      NFSPLVWMNALAGAIASNFVVSNIFGIRPALGILYNYSFPIVLYWHLIILGILLGVLGHL
ALV80_RS10825      NFSPLVWMNALAGAIASNFVVSNIFGIRPALGILYNYSFPIVLYWHLIILGILLGVLGHL
LBHH_RS10765       NFSPLVWMNALAGAIASNFVVSNIFGIRPALGILYNYSFPIVLYWHLIILGILLGVLGHL
                   ******************:*****************************************

LHE_RS22730        YKVGLFSLKKVYAKITFLPRWLHGLIPLAILIPIAYFWPLITGPGNRLILAMPHIITKSG
BCM45_RS07305      YKVGLFSLKKVYAKITFLPRWLHGLIPLAILIPIAYFWPLITGPGNRLILAMPHIITKSG
LHV_RS10425        YKVGLFSLKKVYAKITFLPRWLHGLIPLAILIPIAYFWPLITGPGNRLILAMPHIITKSG
Lh22155_10860      YKVGLFSLKKVYAKITFLPRWLHGLIPLAILIPIAYFWPLITGPGNRLILAMPHIITKSG
Lh8105_11055       YKVGLFSLKKVYAKITFLPRWLHGLIPLAILIPIAYFWPLITGPGNRLILAMPHIITKSG
Lh8627_10255       YKVGLFSLKKVYAKITFLPRWLHGLIPLAILIPIAYFWPLITGPGNRLILAMPHIITKSG
LBH_RS09475        YKVGLFSLKKVYAKITFLPRWLHGLIPLAILIPIAYFWPLITGPGNRLILAMPHIITKSG
HUO_RS00820        YKVGLFSLKKVYAKITFLPRWLHGLIPLAILIPIAYFWPLITGPGNRLILAMPHIITKSG
TU99_RS10825       YKVGLFSLKKVYAKITFLPRWLHGLIPLAILIPIAYFWPLITGPGNRLILAMPHIITKSG
R0052_RS10715      YKVGLFSLKKVYAKITFLPRWLHGLIPLAILIPIAYFWPLITGPGNRLILAMPHIITKSG
ALV80_RS10825      YKVGLFSLKKVYAKITFLPRWLHGLIPLAILILIAYFWPLITGPGNRLILAMPHIITKSG
LBHH_RS10765       YKVGLFSLKKVYAKITFLPRWLHGLIPLAILIPIAYFWPLITGPGNRLILAMPHIITKSG
                   ******************************** ***************************

LHE_RS22730        WGLVGMLAFFYVMRIVFSIVAYDSGLPSGIFLPILTMGTLIGATYGLFMVQLGLLPQRLV
BCM45_RS07305      WGLVGMLAFFYVMRIVFSIVAYDSGLPSGIFLPILTMGTLIGATYGLFMVQLGLLPQRLV
LHV_RS10425        WGLVGMLAFFYVMRIVFSIVAYDSGLPSGIFLPILTMGTLIGATYGLFMVQLGLLPQRLV
Lh22155_10860      WGLVGMLAFFYVMRIVFSIVAYDSGLPSGIFLPILTMGTLIGATYGLFMVQLGLLPQRLV
Lh8105_11055       WGLVGMLAFFYVMRIVFSIVAYDSGLPSGIFLPILTMGTLIGATYGLFMVQLGLLPQRLV
Lh8627_10255       WGLVGMLAFFYVMRIVFSIVAYDSGLPSGIFLPILTMGTLIGATYGLFMVQLGLLPQRLV
LBH_RS09475        WGLVGMLAFFYVMRIVFSIVAYDSGLPSGIFLPILTMGTLIGATYGLFMVQLGLLPQRLV
HUO_RS00820        WGLVGMLAFFYVMRIVFSIVAYDSGLPSGIFLPILTMGTLIGATYGLFMVQLGLLPQRLV
TU99_RS10825       WGLVGMLAFFYVMRIVFSIVAYDSGLPSGIFLPILTMGTLIGATYGLFMVQLGLLPQRLV
R0052_RS10715      WGLVGMLAFFYVMRIVFSIVAYDSGLPSGIFLPILTMGALIGATYGLFMVQLGLLPQRLV
ALV80_RS10825      WGLVGMLAFFYVMRIVFSIVAYDSGLPSGIFLPILTMGALIGATYGLFMVQLGLLPQRLV
LBHH_RS10765       WGLVGMLAFFYVMRIVFSIVAYDSGLPSGIFLPILTMGALIGATYGLFMVQLGLLPQRLV
                   **************************************:*********************

LHE_RS22730        VNLVIFSMAGYFAAIIRAPFTAIILITEMVGSLLHLMPLAVVAFIALLVDELLGGKPIYG
BCM45_RS07305      VNLVIFSMAGYFAAIIRAPFTAIILITEMVGSLLHLMPLAVVAFIALLVDELLGGKPIYG
LHV_RS10425        VNLVIFSMAGYFAAIIRAPFTAIILITEMVGSLLHLMPLAVVAFIALLVDELLGGKPIYG
Lh22155_10860      VNLVIFSMAGYFAAIIRAPFTAIILITEMVGSLLHLMPLAVVAFIALLVDELLGGKPIYG
Lh8105_11055       VNLVIFSMAGYFAAIIRAPFTAIILITEMVGSLLHLMPLAVVAFIALLVDELLGGKPIYG
Lh8627_10255       VNLVIFSMAGYFAAIIRAPFTAIILITEMVGSLLHLMPLAVVAFIALLVDELLGGKPIYG
LBH_RS09475        VNLVIFSMAGYFAAIIRAPFTAIILITEMVGSLLHLMPLAVVAFIALLVDELLGGKPIYG
HUO_RS00820        VNLVIFSMAGYFAAIIRAPFTAIILITEMVGSLLHLMPLAVVAFIALLVDELLGGKPIYG
TU99_RS10825       VNLVIFSMAGYFAAIIRAPFTAIILITEMVGSLLHLMPLAVVAFIALLVDELLGGKPIYG
R0052_RS10715      VNLVIFSMAGYFAAIIRAPFTAIILITEMVGSLLHLMPLAVVAFIALLVDELLGGKPIYG
ALV80_RS10825      VNLVIFSMAGYFAAIIRAPFTAIILITEMVGSLLHLMPLAVVAFIALLVDELLGGKPIYG
LBHH_RS10765       VNLVIFSMAGYFAAIIRAPFTAIILITEMVGSLLHLMPLAVVAFIALLVDELLGGKPIYG
                   ************************************************************

LHE_RS22730        LLAAAMDKHSDRKVNYTGQADQMVLPVYESSRLVDKKVSEIKWPEDTRVSTIRRDGDEII
BCM45_RS07305      LLAAAMDKHSDRKVNYTGQADQMVLPVYESSRLVDKKVSEIKWPEDTRVSTIRRDGDEII
LHV_RS10425        LLAAAMDKHSDRKVNYTGQADQMVLPVYESSRLVDKKVSEIKWPEDTRVSTIRRDGDEII
Lh22155_10860      LLAAAMDKHSDRKVNYTGQADQMVLPVYESSRLVDKKVSEIKWPEDTRVSTIRRDGDEII
Lh8105_11055       LLAAAMDKHSDRKVNYTGQADQMVLPVYESSRLVDKKVSEIKWPEDTRVSTIRRDGDEII
Lh8627_10255       LLAAAMDKHSDRKVNYTGQADQMVLPVYESSRLVDKKVSEIKWPEDTRVSTIRRDGDEII
LBH_RS09475        LLAAAMDKHSDRKVNYTGQADQMVLPVYESSRLVDKKVSEIKWPEDTRVSTIRRDGDEII
HUO_RS00820        LLAAAMDKHSDRKVNYTGQADQMVLPVYESSRLVDKKVSEIKWPEDTRVSTIRRDGDEII
TU99_RS10825       LLAAAMDKHSDRKVNYTGQADQMVLPVYESSRLVDKKVSEIKWPEDTRVSTIRRDGDEII
R0052_RS10715      LLAAAMDKHSDRKVNYTGQADQMVLPVYESSRLVDKKVSEIKWPEDTRVSTIRRDGDEII
ALV80_RS10825      LLAAAMDKHSDRKVNYTGQADQMVLPVYESSRLVDKKVSEIKWPEDTRVSTIRRDGDEII
LBHH_RS10765       LLAAAMDKHSDRKVNYTGQADQMVLPVYESSRLVDKKVSEIKWPEDTRVSTIRRDGDEII
                   ************************************************************

LHE_RS22730        PNGQTFIRGGDMLILEFDSSQRGAVYSKMKQLQGVELDG
BCM45_RS07305      PNGQTFIRGGDMLILEFDSSQRGAVYSKMKQLQGVELDG
LHV_RS10425        PNGQTFIRGGDMLILEFDSSQRGAVYSKMKQLQGVELDG
Lh22155_10860      PNGQTFIRGGDMLILEFDSSQRGAVYSKMKQLQGVELDG
Lh8105_11055       PNGQTFIRGGDMLILEFDSSQRGAVYSKMKQLQGVELDG
Lh8627_10255       PNGQTFIRGGDMLILEFDSSQRGAVYSKMKQLQGVELDG
LBH_RS09475        PNGQTFIRGGDMLILEFDSSQRGAVYSKMKQLQGVELDG
HUO_RS00820        PNGQTFIRGGDMLILEFDSSQRGAVYSKMKQLQGVELDG
TU99_RS10825       PNGQTFIRGGDMLILEFDSSQRGAVYSKMKQLQGVELDG
R0052_RS10715      PNGQTVIRGGDMLILEFDSSQRGAVYSKMKQLQGVELDG
ALV80_RS10825      PNGQTFIRGGDMLILEFDSSQRGAVYSKMKQLQGVELDG
LBHH_RS10765       PNGQTFIRGGDMLILEFDSSQRGAVYSKMKQLQGVELDG
                   *****.*********************************
