# Supplementary material for: Comparative Genomics of Completely Sequenced Lactobacillus helveticus Genomes Provides Insights into Strain-Specific Genes and Resolves Metagenomics Data Down to the Strain Level
Source: Front Microbiol. 2018 Jan 30;9:63. doi: 10.3389/fmicb.2018.00063 (PMC5797582; doi:10.3389/fmicb.2018.00063)
Supplement: Supplementary Data Sheet 2 — Result files of pan-core genome analysis. For descriptions, see Supplementary Table 10. [file DataSheet2.ZIP › HMMs_coreGenome/clw/LBHH_RS06290.clw]

MUSCLE (3.8) multiple sequence alignment


LBH_RS04450        MRVQKPKGTVDILPEQSGSWQKVEETARNFFNRANYREIRTPSFENYEIFSRSSGDSSEI
TU99_RS05245       MRVQKPKGTVDILPEQSGSWQKVEETARNFFNRANYREIRTPSFENYEIFSRSSGDSSEI
Lh8627_03685       MRVQKPKGTVDILPEQSGSWQKVEETARNFFNRANYREIRTPSFENYEIFSRSSGDSSEI
LHE_RS16910        MRVQKPKGTVDILPEQSGSWQKVEETARNFFNRANYREIRTPSFENYEIFSRSSGDSSEI
HUO_RS07050        MRVQKPKGTVDILPEQSGSWQKVEETARNFFNRANYREIRTPSFENYEIFSRSSGDSSEI
ALV80_RS06405      MRVQKPKGTVDILPEQSGSWQKVEETARNFFNRANYREIRTPSFENYEIFSRSSGDSSEI
LBHH_RS06290       MRVQKPKGTVDILPEQSGSWQKVEETARNFFNRANYREIRTPSFENYEIFSRSSGDSSEI
R0052_RS06185      MRVQKPKGTVDILPEQSGSWQKVEETARNFFNRANYREIRTPSFENYEIFSRSSGDSSEI
BCM45_RS01400      MRVQKPKGTVDILPEQSGSWQKVEETARNFFNRANYREIRTPSFENYEIFSRSSGDSSEI
LHV_RS05050        MRVQKPKGTVDILPEQSGSWQKVEETARNFFNRANYREIRTPSFENYEIFSRSSGDSSEI
Lh22155_06310      MRVQKPKGTVDILPEQSGSWQKVEETARNFFNRANYREIRTPSFENYEIFSRSSGDSSEI
Lh8105_06215       MRVQKPKGTVDILPEQSGSWQKVEETARNFFNRANYREIRTPSFENYEIFSRSSGDSSEI
                   ************************************************************

LBH_RS04450        VEKQMYDFKDKGGRHIALRPEGTAGVVRAYVEDKMYAPEVVKPFNVFYMESTFRYERPQA
TU99_RS05245       VEKQMYDFKDKGGRHIALRPEGTAGVVRAYVEDKMYAPEVVKPFNVFYMESTFRYERPQA
Lh8627_03685       VEKQMYDFNDKGGRHIALRPEGTAGVVRAYVEDKMYAPEVVKPFNVFYMESTFRYERPQA
LHE_RS16910        VEKQMYDFNDKGGRHIALRPEGTAGVVRAYVEDKMYAPEVVKPFNVFYMESTFRYERPQA
HUO_RS07050        VEKQMYDFNDKGGRHIALRPEGTAGVVRAYVEDKMYAPEVVKPFNVFYMESTFRYERPQA
ALV80_RS06405      VEKQMYDFNDKGGRHIALRPEGTAGVVRAYVEDKMYAPEVVKPFNVFYMESTFRYERPQA
LBHH_RS06290       VEKQMYDFNDKGGRHIALRPEGTAGVVRAYVEDKMYAPEVVKPFNVFYMESTFRYERPQA
R0052_RS06185      VEKQMYDFNDKGGRHIALRPEGTAGVVRAYVEDKMYAPEVVKPFNVFYMESTFRYERPQA
BCM45_RS01400      VEKQMYDFNDKGGRHIALRPEGTAGVVRAYVEDKMYAPEVVKPFNVFYMESTFRYERPQA
LHV_RS05050        VEKQMYDFNDKGGRHIALRPEGTAGVVRAYVEDKMYAPEVVKPFNVFYMESTFRYERPQA
Lh22155_06310      VEKQMYDFNDKGGRHIALRPEGTAGVVRAYVEDKMYAPEVVKPFNVFYMESTFRYERPQA
Lh8105_06215       VEKQMYDFNDKGGRHIALRPEGTAGVVRAYVEDKMYAPEVVKPFNVFYMESTFRYERPQA
                   ********:***************************************************

LBH_RS04450        GRQREFHQIGVESFGSSNPLADVQTIMMGHDLLGELGVKNYQLHINTLGDEQVRKGYHDA
TU99_RS05245       GRQREFHQIGVESFGSSNPLADVQTIMMGHDLLGELGVKNYQLHINTLGDEQVRKGYHDA
Lh8627_03685       GRQREFHQIGVESFGSSNPLADVQTIMMGHDLLGELGVKNYQLHINTLGDEQVRKGYHDA
LHE_RS16910        GRQREFHQIGVESFGSSNPLADVQTIMMGHDLLGELGVKNYQLHINTLGDEQVRKGYHDA
HUO_RS07050        GRQREFHQIGVESFGSSNPLADVQTIMMGHDLLGELGVKNYQLHINTLGDEQVRKGYHDA
ALV80_RS06405      GRQREFHQIGVESFGSSNPLADVQTIMMGHDLLGELGVKNYQLHINTLGDEQVRKGYHDA
LBHH_RS06290       GRQREFHQIGVESFGSSNPLADVQTIMMGHDLLGELGVKNYQLHINTLGDEQVRKGYHDA
R0052_RS06185      GRQREFHQIGVESFGSSNPLADVQTIMMGHDLLGELGVKNYQLHINTLGNEQVRKDYHDA
BCM45_RS01400      GRQREFHQIGVESFGSSNPLADVQTIMMGHDLLGELGVKNYQLHINTLGNEQVRKGYHDA
LHV_RS05050        GRQREFHQIGVESFGSSNPLADVQTIMMGHDLLGELGVKNYQLHINTLGNEQVRKGYHDA
Lh22155_06310      GRQREFHQIGVESFGSSNPLADVQTIMMGHDLLGELGVKNYQLHINTLGNEQVRKGYHDA
Lh8105_06215       GRQREFHQIGVESFGSSNPLADVQTIMMGHDLLGELGVKNYQLHINTLGNEQVRKGYHDA
                   *************************************************:*****.****

LBH_RS04450        LVNYFTPVKDKLSEDSQRRLRDNPLRILDSKDDRDKKFLPDAPKIRDFLDDNSKANFESI
TU99_RS05245       LVNYFTPVKDKLSEDSQRRLRDNPLRILDSKDDRDKKFLPDAPKIRDFLDDNSKANFESI
Lh8627_03685       LVNYFTPVKDKLSEDSQRRLRDNPLRILDSKDDRDKKFLPDAPKIRDFLDDNSKANFESI
LHE_RS16910        LVNYFTPVKDKLSEDSQRRLRDNPLRILDSKDDRDKKFLPDAPKIRDFLDDNSKANFESI
HUO_RS07050        LVNYFTPVKDKLSEDSQRRLRDNPLRILDSKDDRDKKFLPDAPKIRDFLDDNSKANFESI
ALV80_RS06405      LVNYFTPVKDELSEDSQRRLRDNPLRILDSKDDRDKKFLPDAPKIRDFLNDNSKANFESI
LBHH_RS06290       LVNYFTPVKDELSEDSQRRLRDNPLRILDSKDDRDKKFLPDAPKIRDFLNDNSKANFESI
R0052_RS06185      LVNYFTPVKDELSEDSQRRLRDNPLRILDSKDDRDKKFLPDAPKIRDFLDDNSKANFESI
BCM45_RS01400      LVNYFTPVKDELSEDSQRRLRDNPLRILDSKDDRDKKFLPDAPKIRDFLDDNSKANFESI
LHV_RS05050        LVNYFTPVKDELSEDSQRRLRDNPLRILDSKDDRDKKFLPDAPKIRDFLDDNSKANFESI
Lh22155_06310      LVNYFTPVKDELSEDSQRRLRDNPLRILDSKDDRDKKFLPDAPKIRDFLDDNSKANFESI
Lh8105_06215       LVNYFTPVKDELSEDSQRRLRDNPLRILDSKDDRDKKFLPDAPKIRDFLDDNSKANFESI
                   **********:**************************************:**********

LBH_RS04450        LKMLDQLGIDYVIDDDLVRGLDYYTGVIFEFMVEDKSLWESATTILGGGRYDHLVEEFNG
TU99_RS05245       LKMLDQLGIDYVIDDDLVRGLDYYTGVIFEFMVEDKSLWESATTILGGGRYDHLVEEFNG
Lh8627_03685       LKMLDQLGIDYVIDDDLVRGLDYYTGVIFEFMVEDKSLWESATTILGGGRYDHLVEEFNG
LHE_RS16910        LKMLDQLGIDYVIDDDLVRGLDYYTGVIFEFMVEDKSLWESATTILGGGRYDHLVEEFNG
HUO_RS07050        LKMLDQLGIDYVIDDDLVRGLDYYTGVIFEFMVEDKSLWESATTILGGGRYDHLVEEFNG
ALV80_RS06405      LKMLDQLGIDYVIDDDLVRGLDYYTGVIFEFMVEDKSLWESATTILGGGRYDHLVEEFNG
LBHH_RS06290       LKMLDQLGIDYVIDDDLVRGLDYYTGVIFEFMVEDKSLWESATTILGGGRYDHLVEEFNG
R0052_RS06185      LKMLDQLGIDYVIDDDLVRGLDYYTGVIFEFMVEDKSLWESATTILGGGRYDHLVEEFNG
BCM45_RS01400      LKMLDQLGIDYVIDDDLVRGLDYYTGVIFEFMVEDKSLWESATTILGGGRYDHLVEEFNG
LHV_RS05050        LKMLDQLGIDYVIDDDLVRGLDYYTGVIFEFMVEDKSLWESATTILGGGRYDHLVEEFNG
Lh22155_06310      LKMLDQLGIDYVIDDDLVRGLDYYTGVIFEFMVEDKSLWESATTILGGGRYDHLVEEFNG
Lh8105_06215       LKMLDQLGIDYVIDDDLVRGLDYYTGVIFEFMVEDKSLWESATTILGGGRYDHLVEEFNG
                   ************************************************************

LBH_RS04450        PETPAVGFGIGEERLMLVLEKQNPELFKNEGIDFFITNIGEGTAQKAIEIARSLRKQGFE
TU99_RS05245       PETPAVGFGIGEERLMLVLEKQNPELFKNEGIDFFITNIGEGTAQKAIEIARSLRKQGFE
Lh8627_03685       PETPAVGFGIGEERLMLVLEKQNPELFKNEGIDFFITNIGEGTAQKAIEIVRSLRKQGFE
LHE_RS16910        PETPAVGFGIGEERLMLVLEKQNPELFKNEGIDFFITNIGEGTAQKAIEIARSLRKQGFE
HUO_RS07050        PETPAVGFGIGEERLMLVLEKQNPELFKNEGIDFFITNIGEGTAQKAIEIARSLRKQGFE
ALV80_RS06405      PETPAVGFGIGEERLMLVLEKQNPELFKNEGIDFFITNIGEGTAQKAIEIARSLRKQGFE
LBHH_RS06290       PETPAVGFGIGEERLMLVLEKQNPELFKNEGIDFFITNIGEGTAQKAIEIARSLRKQGFE
R0052_RS06185      PETPAVGFGIGEERLMLVLEKQNPELFKNEGIDFFITNIGEGTAQKAIEIARSLRKQGFE
BCM45_RS01400      PETPAVGFGIGEERLMLVLEKQNPELFKNEGIDFFITNIGEGTAQKAIEIARSLRKQGFE
LHV_RS05050        PETPAVGFGIGEERLMLVLEKQNPELFKNEGIDFFITNIGEGTAQKAIEIARSLRKQGFE
Lh22155_06310      PETPAVGFGIGEERLMLVLEKQNPELFKNEGIDFFITNIGEGTAQKAIEIARSLRKQGFE
Lh8105_06215       PETPAVGFGIGEERLMLVLEKQNPELFKNEGIDFFITNIGEGTAQKAIEIARSLRKQGFE
                   **************************************************.*********

LBH_RS04450        ADFDVNQKKLKGQFKKADREGAKYVITLGEKELANGVLNIKRLADGKTIDLSLEDINDMN
TU99_RS05245       ADFDVNQKKLKGQFKKADREGAKYVITLGEKELANGVLNIKRLADGKTIDLSLEDINDMN
Lh8627_03685       ADFDVNQKKLKGQFKKADREGAKYVITLGEKELANGVLNIKRLADGKTIDLSLEDINDMN
LHE_RS16910        ADFDVNQKKLKGQFKKADREGAKYVITLGEKELANGVLNIKRLADGKTIDLSLEDINDMN
HUO_RS07050        ADFDVNQKKLKGQFKKADREGAKYVITLGEKELANGVLNIKRLADGKTIDLSLEDINDMN
ALV80_RS06405      ADFDVNQKKLKGQFKKADREGAKYVITLGEKELANGVLNIKRLADGKTIDLSLEDINDMN
LBHH_RS06290       ADFDVNQKKLKGQFKKADREGAKYVITLGEKELANGVLNIKRLADGKTIDLSLEDINDMN
R0052_RS06185      ADFDVNQKKLKGQFKKADREGAKYVITLGEKELANGVLNIKRLADGKTIDLSLEDINDMN
BCM45_RS01400      ADFDVNQKKLKGQFKKADREGAKYVITLGEKELANGVLNIKRLADGKTIDLSLEDINDMN
LHV_RS05050        ADFDVNQKKLKGQFKKADREGAKYVITLGEKELANGVLNIKRLADGKTIDLSLEDINDMN
Lh22155_06310      ADFDVNQKKLKGQFKKADREGAKYVITLGEKELANGVLNIKRLADGKTIDLSLEDINDMN
Lh8105_06215       ADFDVNQKKLKGQFKKADREGAKYVITLGEKELANGVLNIKRLADGKTIDLSLEDINDMN
                   ************************************************************

LBH_RS04450        KVMKELKD
TU99_RS05245       KVMKELKD
Lh8627_03685       KVMKELKD
LHE_RS16910        KVMKELKD
HUO_RS07050        KVMKELKD
ALV80_RS06405      KVMKELKD
LBHH_RS06290       KVMKELKD
R0052_RS06185      KVMKELKD
BCM45_RS01400      KVMKELKD
LHV_RS05050        KVMKELKD
Lh22155_06310      KVMKELKD
Lh8105_06215       KVMKELKD
                   ********
