# Supplementary material for: Comparative Genomics of Completely Sequenced Lactobacillus helveticus Genomes Provides Insights into Strain-Specific Genes and Resolves Metagenomics Data Down to the Strain Level
Source: Front Microbiol. 2018 Jan 30;9:63. doi: 10.3389/fmicb.2018.00063 (PMC5797582; doi:10.3389/fmicb.2018.00063)
Supplement: Supplementary Data Sheet 2 — Result files of pan-core genome analysis. For descriptions, see Supplementary Table 10. [file DataSheet2.ZIP › HMMs_coreGenome/clw/LBHH_RS09815.clw]

MUSCLE (3.8) multiple sequence alignment


R0052_RS09575      MNPEKFILELSKHNFILTDKQKEQFKLYFKFLIEVNEHVNLTRITEENEVYLKHFYDSIT
LBH_RS08550        MNPEKFILELSKHNFVLTDKQKEQFKLYFKFLIEVNEHVNLTRITEENEVYLKHFYDSIT
TU99_RS09925       MNPEKFILELSKHNFVLTDKQKEQFKLYFKFLIEVNEHVNLTRITEENEVYLKHFYDSIT
BCM45_RS08390      MNPEKFILELSKHNFVLTDKQKEQFKLYFKFLIEVNEHVNLTRITEENEVYLKHFYDSIT
LHV_RS09245        MNPEKFILELSKHNFVLTDKQKEQFKLYFKFLIEVNEHVNLTRITEENEVYLKHFYDSIT
Lh22155_09830      MNPEKFILELSKHNFVLTDKQKEQFKLYFKFLIEVNEHVNLTRITEENEVYLKHFYDSIT
ALV80_RS09890      MNPEKFILELSKHNFVLTDKQKEQFKLYFKFLIEVNEHVNLTRITEENEVYLKHFYDSIT
LBHH_RS09585       MNPEKFILELSKHNFVLTDKQKEQFKLYFKFLIEVNEHVNLTRITEENEVYLKHFYDSIT
LBHH_RS09815       MNPEKFILELSKHNFVLTDKQKEQFKLYFKFLIEVNEHVNLTRITEENEVYLKHFYDSIT
LHE_RS13340        MNPEKFILELSKHNFVLTDKQKEQFKLYFKFLIEVNEHVNLTRITEENEVYLKHFYDSIT
Lh8105_10055       MNPEKFILELSKHNFVLTDKQKEQFKLYFKFLIEVNEHVNLTRITEENEVYLKHFYDSIT
Lh8627_00515       MNPEKFILELSKHNFVLTDKQKEQFKLYFKFLIEVNEHVNLTRITEENEVYLKHFYDSIT
HUO_RS10400        MNPEKFILELSKHNFVLTDKQKEQFKLYFKFLIEVNEHVNLTRITEENEVYLKHFYDSIT
                   ***************:********************************************

R0052_RS09575      PLFVFGDVFKDGATLCDVGAGAGFPSIPLKILKPSLKVTIVDSLAKRLTFLKDLIAKLGL
LBH_RS08550        PLFVFGDVFKDGATLCDVGAGAGFPSIPLKILKPSLKVTIVDSLAKRLTFLKDLIAKLGL
TU99_RS09925       PLFVFGDVFKDGATLCDVGAGAGFPSIPLKILKPSLKVTIVDSLAKRLTFLKDLIAKLGL
BCM45_RS08390      PLFVFGDVFKDGATLCDVGAGAGFPSIPLKILKPSLKVTIVDSLAKRLTFLKDLIAKLGL
LHV_RS09245        PLFVFGDVFKDGATLCDVGAGAGFPSIPLKILKPSLKVTIVDSLAKRLTFLKDLIAKLGL
Lh22155_09830      PLFVFGDVFKDGATLCDVGAGAGFPSIPLKILKPSLKVTIVDSLAKRLTFLKDLIAKLGL
ALV80_RS09890      PLFVFGDVFKDGATLCDVGAGAGFPSIPLKILKPSLKVTIVDSLAKRLTFLKDLIAKLGL
LBHH_RS09585       PLFVFGDVFKDGATLCDVGAGAGFPSIPLKILKPSLKVTIVDSLAKRLTFLKDLIAKLGL
LBHH_RS09815       PLFVFGDVFKDGATLCDVGAGAGFPSIPLKILKPSLKVTIVDSLAKRLTFLKDLIAKLGL
LHE_RS13340        PLFVFGDVFKDGATLCDVGAGAGFPSIPLKILKPSLKVTIVDSLAKRLTFLKDLIAKLGL
Lh8105_10055       PLFVFGDVFKDGATLCDVGAGAGFPSIPLKILKPSLKVTIVDSLAKRLTFLKDLIAKLGL
Lh8627_00515       PLFVFGDVFKDGATLCDVGAGAGFPSIPLKILKPSLKVTIVDSLAKRLTFLKDLIAKLGL
HUO_RS10400        PLFVFGDVFKDGATLCDVGAGAGFPSIPLKILKPSLKVTIVDSLAKRLTFLKDLIAKLGL
                   ************************************************************

R0052_RS09575      DNVELVHGRAEDVGQNKLYREKFDIVTARAVAKMSVLSEYCLPLVKKDGYFVALKGPKAE
LBH_RS08550        DNVELVHGRAEDVGQNKLYREKFDIVTARAVAKMSVLSEYCLPLVKKDGYFVALKGPKAE
TU99_RS09925       DNVELVHGRAEDVGQNKLYREKFDIVTARAVAKMSVLSEYCLPLVKKDGYFVALKGPKAE
BCM45_RS08390      DNVELVHGRAEDVGQNKLYREKFDIVTARAVAKMSVLSEYCLPLVKKDGYFVALKGPKAE
LHV_RS09245        DNVELVHGRAEDVGQNKLYREKFDIVTARAVAKMSVLSEYCLPLVKKDGYFVALKGPKAE
Lh22155_09830      DNVELVHGRAEDVGQNKLYREKFDIVTARAVAKMSVLSEYCLPLVKKDGYFVALKGPKAE
ALV80_RS09890      DNVELVHGRAEDVGQNKLYREKFDIVTARAIAKMSVLSEYCLPLVKKDGYFVALKGPKAE
LBHH_RS09585       DNVELVHGRAEDVGQNKLYREKFDIVTARAIAKMSVLSEYCLPLVKKDGYFVALKGPKAE
LBHH_RS09815       DNVELVHGRAEDVGQNKLYREKFDIVTARAIAKMSVLSEYCLPLVKKDGYFVALKGPKAE
LHE_RS13340        DNVELVHGRAEDVGQNKLYREKFDIVTARAVAKMSVLSEYCLPLVKKDGYFVALKGPKAE
Lh8105_10055       DNVELVHGRAEDVGQNKLYREKFDIVTARAVAKMSVLSEYCLPLVKKDGYFVALKGPKAE
Lh8627_00515       DNVELVHGRAEDVGQNKLYREKFDIVTARAVAKMSVLSEYCLPLVKKDGYFVALKGPKAE
HUO_RS10400        DNVELVHGRAEDVGQNKLYREKFDIVTARAVAKMSVLSEYCLPLVKKDGYFVALKGPKAE
                   ******************************:*****************************

R0052_RS09575      DELDEGKKALAVLGGKLIKDEELTLPGTTEERTLVLVKKVKETPKKYPRQAGTPRRKPIC
LBH_RS08550        DELDEGKKALAVLGGKLVKDEELTLPGTTEERTLVLVKKVKETPKKYPRQAGTPRRKPIC
TU99_RS09925       DELDEGKKALAVLGGKLVKDEELTLPGTTEERTLVLVKKVKETPKKYPRQAGTPRRKPIC
BCM45_RS08390      DELDEGKKALAVLGGKLIKDEELTLPGTTEERTLVLVKKVKETSKKYPRQAGTPRRKPIC
LHV_RS09245        DELDEGKKALAVLGGKLIKDEELTLPGTTEERTLVLVKKVKETSKKYPRQAGTPRRKPIC
Lh22155_09830      DELDEGKKALAVLGGKLIKDEELTLPGTTEERTLVLVKKVKETSKKYPRQAGTPRRKPIC
ALV80_RS09890      DELDEGKKALAVLGGKLIKDEELTLPGTTEERTLVLVKKVKETPKKYPRQAGTPRRKPIC
LBHH_RS09585       DELDEGKKALAVLGGKLIKDEELTLPGTTEERTLVLVKKVKETPKKYPRQAGTPRRKPIC
LBHH_RS09815       DELDEGKKALAVLGGKLIKDEELTLPGTTEERTLVLVKKVKETPKKYPRQAGTPRRKPIC
LHE_RS13340        DELDEGKKALAVLGGKLIKDEELTLPGTTEERTLVLVKKVKETPKKYPRQAGTPRRKPIC
Lh8105_10055       DELDEGKKALAVLGGKLIKDEELTLPGTTEERTLVLVKKVKETPKKYPRQAGTPRRKPIC
Lh8627_00515       DELDEGKKALAVLGGKLIKDEELTLPGTTEERTLVLVKKVKETPKKYPRQAGTPRRKPIC
HUO_RS10400        DELDEGKKALAVLGGKLIKDEELTLPGTTEERTLVLVKKVKETPKKYPRQAGTPRRKPIC
                   *****************:*************************.****************
