# Supplementary material for: Comparative Genomics of Completely Sequenced Lactobacillus helveticus Genomes Provides Insights into Strain-Specific Genes and Resolves Metagenomics Data Down to the Strain Level
Source: Front Microbiol. 2018 Jan 30;9:63. doi: 10.3389/fmicb.2018.00063 (PMC5797582; doi:10.3389/fmicb.2018.00063)
Supplement: Supplementary Data Sheet 2 — Result files of pan-core genome analysis. For descriptions, see Supplementary Table 10. [file DataSheet2.ZIP › HMMs_coreGenome/clw/LBH_RS07065.clw]

MUSCLE (3.8) multiple sequence alignment


HUO_RS04140        MTSKEILDFTTKAISDRHGEDTAAYDMRGISILADYYVITSAGSNRQLHAIVNSIVEAAH
LBH_RS07065        MTSKEILDFTTKAISDRHGEDTEGYDMRGISILADYYVITSAGSNRQLHAIVNSIVEAAH
ALV80_RS03255      MTSKEILDFTTKAISDRHGEDTEAYDMRGISILADYYVITSAGSNRQLHAIVNSIVEAAH
LHE_RS20165        MTSKEILDFTTKAISDRHGEDTEAYDMRGISILADYYVITSAGSNRQLHAIVNSIVEAAH
BCM45_RS04150      MTSKEILDFTTKAISDRHGEDTEAYDMRGISILADYYVITSAGSNRQLHAIVNSIVEAAH
LHV_RS07865        MTSKEILDFTTKAISDRHGEDTEAYDMRGISILADYYVITSAGSNRQLHAIVNSIVEAAH
Lh22155_03345      MTSKEILDFTTKAISDRHGEDTEAYDMRGISILADYYVITSAGSNRQLHAIVNSIVEAAH
Lh8105_03415       MTSKEILDFTTKAISDRHGEDTEAYDMRGISILADYYVITSAGSNRQLHAIVNSIVEAAH
LBHH_RS03175       MTSKEILDFTTKAISDRHGEDTEAYDMRGISILADYYVITSAGSNRQLHAIVNSIVEAAH
TU99_RS08525       MTSKEILDFTTKAISDRHGEDTEAYDMRGISILADYYVITSAGSNRQLHAIVNSIVEAAH
R0052_RS03200      MTSKEILDFTTKAISDRHGEDTEAYDMRGISILADYYVITSAGSNRQLHAIVNSIVEAAH
Lh8627_06245       MTSKEILDFTTKAISDRHGEDTEAYDMRGISILADYYVITSAGSNRQLHAIVNSIVEAAH
                   ********************** .************************************

HUO_RS04140        ENEYTDYRIEGTRDSNWLLLDLGDVVVNVFTKEAREFYNLEKLWANGKQVELKED
LBH_RS07065        ENEYTDYRIEGTRDSNWLLLDLGDVVVNVFTKEAREFYNLEKLWANGKQVELKED
ALV80_RS03255      ENEYTDYRIEGTRDSNWLLLDLGDVVVNVFTKEAREFYNLEKLWANGKQVELKED
LHE_RS20165        ENEYTDYRIEGTRDSNWLLLDLGDVVVNVFTKEAREFYNLEKLWANGKQVELKED
BCM45_RS04150      ENEYTDYRIEGTRDSNWLLLDLGDVVVNVFTKEAREFYNLEKLWANGKQVELKED
LHV_RS07865        ENEYTDYRIEGTRDSNWLLLDLGDVVVNVFTKEAREFYNLEKLWANGKQVELKED
Lh22155_03345      ENEYTDYRIEGTRDSNWLLLDLGDVVVNVFTKEAREFYNLEKLWANGKQVELKED
Lh8105_03415       ENEYTDYRIEGTRDSNWLLLDLGDVVVNVFTKEAREFYNLEKLWANGKQVELKED
LBHH_RS03175       ENEYTDYRIEGTRDSNWLLLDLGDVVVNVFTKEAREFYNLEKLWANGKQVELKED
TU99_RS08525       ENEYTDYRIEGTRDSNWLLLDLGDVVVNVFTKEAREFYNLEKLWANGKQVELKED
R0052_RS03200      ENEYTDYRIEGTRDSNWLLLDLGDVVVNVFTKEAREFYNLEKLWANGKQVELKED
Lh8627_06245       ENEYTDYRIEGTRDSNWLLLDLGDVVVNVFTKEAREFYNLEKLWGNGKQVELKED
                   ********************************************.**********
