# Supplementary material for: Comparative Genomics of Completely Sequenced Lactobacillus helveticus Genomes Provides Insights into Strain-Specific Genes and Resolves Metagenomics Data Down to the Strain Level
Source: Front Microbiol. 2018 Jan 30;9:63. doi: 10.3389/fmicb.2018.00063 (PMC5797582; doi:10.3389/fmicb.2018.00063)
Supplement: Supplementary Data Sheet 2 — Result files of pan-core genome analysis. For descriptions, see Supplementary Table 10. [file DataSheet2.ZIP › HMMs_coreGenome/clw/HUO_RS08645.clw]

MUSCLE (3.8) multiple sequence alignment


ALV80_RS07740      MLNILKKLYNDDKRELKKFEKYANKVEGYADEMSKLTDEQLQAKTPEFRERIKKGESLDD
LBHH_RS07635       MLNILKKLYNDDKRELKKFEKYANKVEGYADEMSKLTDEQLQAKTPEFRERIKKGESLDD
LHE_RS15405        MLNILKKLYNDDKRELKKFEKYANKVEGYADEMSKLTDEQLQAKTLEFRERIKKGESLDD
R0052_RS07510      MLNILKKLYNDDKRELKKFEKYANKVEGYADEMSKLTDEQLQAKTPEFRERIKKGESLDD
TU99_RS03530       MLNILKKLYNDDKRELKKFEKYANKVEGYADEMSKLTDEQLQAKTPEFRERIKKGESLDD
BCM45_RS10275      MLNILKKLYNDDKRELKKFEKYANKVEGYADEMSKLTDEQLQAKTPEFRERIKKGESLDD
LHV_RS03645        MLNILKKLYNDDKRELKKFEKYANKVEGYADEMSKLTDEQLQAKTPEFRERIKKGESLDD
Lh22155_07710      MLNILKKLYNDDKRELKKFEKYANKVEGYADEMSKLTDEQLQAKTPEFRERIKKGESLDD
Lh8105_07995       MLNILKKLYNDDKRELKKFEKYANKVEGYADEMSKLTDEQLQAKTPEFRERIKKGESLDD
Lh8627_02210       MLNILKKLYNDDKRELKKFEKYANKVEGYADEMSKLTDEQLQAKTPEFRERIKKGESLDD
LBH_RS03120        MLNILKKLYNDDKRELKKFEKYANKVEGYADEMSKLTDEQLQAKTPEFRERIKKGESLDD
HUO_RS08645        MLNILKKLYNDDKRELKKFEKYANKVEGYADEMSKLTDEQLQAKTPEFRERIKKGESLDD
                   ********************************************* **************

ALV80_RS07740      LLPEAFAVAREGAKRVLGLYPFHVQILGGIALHFGNIAEMMTGEGKTLTATMPVYLNALE
LBHH_RS07635       LLPEAFAVAREGAKRVLGLYPFHVQILGGIALHFGNIAEMMTGEGKTLTATMPVYLNALE
LHE_RS15405        LLPEAFAVAREGAKRVLGLYPFHVQILGGIALHFGNIAEMMTGEGKTLTATMPVYLNALE
R0052_RS07510      LLPEAFAVAREGAKRVLGLYPFHVQILGGIALHFGNIAEMMTGEGKTLTATMPVYLNALE
TU99_RS03530       LLPEAFAVAREGAKRVLGLYPFHVQILGGIALHFGNIAEMMTGEGKTLTATMPVYLNALE
BCM45_RS10275      LLPEAFAVAREGAKRVLGLYPFHVQILGGIALHFGNIAEMMTGEGKTLTATMPVYLNALE
LHV_RS03645        LLPEAFAVAREGAKRVLGLYPFHVQILGGIALHFGNIAEMMTGEGKTLTATMPVYLNALE
Lh22155_07710      LLPEAFAVAREGAKRVLGLYPFHVQILGGIALHFGNIAEMMTGEGKTLTATMPVYLNALE
Lh8105_07995       LLPEAFAVAREGAKRVLGLYPFHVQILGGIALHFGNIAEMMTGEGKTLTATMPVYLNALE
Lh8627_02210       LLPEAFAVAREGAKRVLGLYPFHVQILGGIALHFGNIAEMMTGEGKTLTATMPVYLNALE
LBH_RS03120        LLPEAFAVAREGAKRVLGLYPFHVQILGGIALHFGNIAEMMTGEGKTLTATMPVYLNALE
HUO_RS08645        LLPEAFAVAREGAKRVLGLYPFHVQILGGIALHFGNIAEMMTGEGKTLTATMPVYLNALE
                   ************************************************************

ALV80_RS07740      GKGVHVVTVNEYLSSRDEEEMGQLYKWLGLTVGLNLNSMSPDEKREAYNCDVTYSTNSEL
LBHH_RS07635       GKGVHVVTVNEYLSSRDEEEMGQLYKWLGLTVGLNLNSMSPDEKREAYNCDVTYSTNSEL
LHE_RS15405        GKGVHVVTVNEYLSSRDEEEMGQLYKWLGLTVGLNLNSMSPDEKREAYNCDVTYSTNSEL
R0052_RS07510      GKGVHVVTVNEYLSSRDEEEMGQLYKWLGLTVGLNLNSMSPDEKREAYNCDVTYSTNSEL
TU99_RS03530       GKGVHVVTVNEYLSSRDEEEMGQLYKWLGLTVGLNLNSMSPDEKREAYNCDVTYSTNSEL
BCM45_RS10275      GKGVHVVTVNEYLSSRDEEEMGQLYKWLGLTVGLNLNSMSPDEKREAYNCDVTYSTNSEL
LHV_RS03645        GKGVHVVTVNEYLSSRDEEEMGQLYKWLGLTVGLNLNSMSPDEKREAYNCDVTYSTNSEL
Lh22155_07710      GKGVHVVTVNEYLSSRDEEEMGQLYKWLGLTVGLNLNSMSPDEKREAYNCDVTYSTNSEL
Lh8105_07995       GKGVHVVTVNEYLSSRDEEEMGQLYKWLGLTVGLNLNSMSPDEKREAYNCDVTYSTNSEL
Lh8627_02210       GKGVHVVTVNEYLSSRDEEEMGQLYKWLGLTVGLNLNSMSPDEKREAYNCDVTYSTNSEL
LBH_RS03120        GKGVHVVTVNEYLSSRDEEEMGQLYKWLGLTVGLNLNSMSPDEKREAYNCDVTYSTNSEL
HUO_RS08645        GKGVHVVTVNEYLSSRDEEEMGQLYKWLGLTVGLNLNSMSPDEKREAYNCDVTYSTNSEL
                   ************************************************************

ALV80_RS07740      GFDYLRDNMVVYKEQMVQRPLNYAIIDEVDSILIDEARTPLIISGEAEQANSDYIRADRF
LBHH_RS07635       GFDYLRDNMVVYKEQMVQRPLNYAIIDEVDSILIDEARTPLIISGEAEQANSDYIRADRF
LHE_RS15405        GFDYLRDNMVVYKEQMVQRPLNYAIIDEVDSILIDEARTPLIISGEAEQANSDYIRADRF
R0052_RS07510      GFDYLRDNMVVYKEQMVQRPLNYAIIDEVDSILIDEARTPLIISGEAEQANSDYIRADRF
TU99_RS03530       GFDYLRDNMVVYKEQMVQRPLNYAIIDEVDSILIDEARTPLIISGEAEQANSDYIRADRF
BCM45_RS10275      GFDYLRDNMVVYKEQMVQRPLNYAIIDEVDSILIDEARTPLIISGEAEQANSDYIRADRF
LHV_RS03645        GFDYLRDNMVVYKEQMVQRPLNYAIIDEVDSILIDEARTPLIISGEAEQANSDYIRADRF
Lh22155_07710      GFDYLRDNMVVYKEQMVQRPLNYAIIDEVDSILIDEARTPLIISGEAEQANSDYIRADRF
Lh8105_07995       GFDYLRDNMVVYKEQMVQRPLNYAIIDEVDSILIDEARTPLIISGEAEQANSDYIRADRF
Lh8627_02210       GFDYLRDNMVVYKEQMVQRPLNYAIIDEVDSILIDEARTPLIISGEAEQANSDYIRADRF
LBH_RS03120        GFDYLRDNMVVYKEQMVQRPLNYAIIDEVDSILIDEARTPLIISGEAEQANSDYIRADRF
HUO_RS08645        GFDYLRDNMVVYKEQMVQRPLNYAIIDEVDSILIDEARTPLIISGEAEQANSDYIRADRF
                   ************************************************************

ALV80_RS07740      VKTLSEDKSDDDVDDDEDYGDYKIDWPTKTISLTRTGIERACKHFGLRNLYDVENQKLVH
LBHH_RS07635       VKTLSEDKSDDDVDDDEDYGDYKIDWPTKTISLTRTGIERACKHFGLRNLYDVENQKLVH
LHE_RS15405        VKTLSEDKSDDDVDDDEDYGDYKIDWPTKTISLTRTGIEKACKHFGLRNLYDVENQKLVH
R0052_RS07510      VKTLSEDKSDDDVDDDEDYGDYKIDWPTKTISLTRTGIEKACKHFGLRNLYDVENQKLVH
TU99_RS03530       VKTLSEDKSDNDVDDDEDYGDYKIDWPTKTISLTRTGIEKACKHFGLRNLYDVENQKLVH
BCM45_RS10275      VKNLSEDKSDDDVDDDEDYGDYKIDWPTKTISLTRTGIEKACKHFGLRNLYDVENQKLVH
LHV_RS03645        VKNLSEDKSDDDVDDDEDYGDYKIDWPTKTISLTRTGIEKACKHFGLRNLYDVENQKLVH
Lh22155_07710      VKNLSEDKSDDDVDDDEDYGDYKIDWPTKTISLTRTGIEKACKHFGLRNLYDVENQKLVH
Lh8105_07995       VKNLSEDKSDDDVDDDEDYGDYKIDWPTKTISLTRTGIEKACKHFGLRNLYDVENQKLVH
Lh8627_02210       VKTLSEDKSDDDVDDDEDYGDYKIDWPTKTISLTRTGIEKACKHFGLRNLYDVENQKLVH
LBH_RS03120        VKTLSEDKSDDDVDDDEDYGDYKIDWPTKTISLTRTGIEKACKHFGLRNLYDVENQKLVH
HUO_RS08645        VKTLSEDKSDDDVDDDEDYGDYKIDWPTKTISLTRTGIEKACKHFGLRNLYDVENQKLVH
                   **.*******:****************************.********************

ALV80_RS07740      HIDQALRANYIMLKDIDYVVQDGEVLIVDSFTGRVMEGRRYSDGLHQAIEAKEGVKIQEE
LBHH_RS07635       HIDQALRANYIMLKDIDYVVQDGEVLIVDSFTGRVMEGRRYSDGLHQAIEAKEGVKIQEE
LHE_RS15405        HIDQALRANYIMLKDIDYVVQDGEVLIVDSFTGRVMEGRRYSDGLHQAIEAKEGVKIQEE
R0052_RS07510      HIDQALRANYIMLKDIDYVVQDGEVLIVDSFTGRVMEGRRYSDGLHQAIEAKEGVKIQEE
TU99_RS03530       HIDQALRANYIMLKDIDYVVQDGEVLIVDSFTGRVMEGRRYSDGLHQAIEAKEGVKIQEE
BCM45_RS10275      HIDQALRANYIMLKDIDYVVQDGEVLIVDSFTGRVMEGRRYSDGLHQAIEAKEGVKIQEE
LHV_RS03645        HIDQALRANYIMLKDIDYVVQDGEVLIVDSFTGRVMEGRRYSDGLHQAIEAKEGVKIQEE
Lh22155_07710      HIDQALRANYIMLKDIDYVVQDGEVLIVDSFTGRVMEGRRYSDGLHQAIEAKEGVKIQEE
Lh8105_07995       HIDQALRANYIMLKDIDYVVQDGEVLIVDSFTGRVMEGRRYSDGLHQAIEAKEGVKIQEE
Lh8627_02210       HIDQALRANYIMLKDIDYVVQDGEVLIVDSFTGRVMEGRRYSDGLHQAIEAKEGVKIQEE
LBH_RS03120        HIDQALRANYIMLKDIDYVVQDGEVLIVDSFTGRVMEGRRYSDGLHQAIEAKEGVKIQEE
HUO_RS08645        HIDQALRANYIMLKDIDYVVQDGEVLIVDSFTGRVMEGRRYSDGLHQAIEAKEGVKIQEE
                   ************************************************************

ALV80_RS07740      SKTQATITYQNFFRMYKKLSGMTGTAKTEEEEFREIYNMQVITIPTNRPIARKDMPDILY
LBHH_RS07635       SKTQATITYQNFFRMYKKLSGMTGTAKTEEEEFREIYNMQVITIPTNRPIARKDMPDILY
LHE_RS15405        SKTQATITYQNFFRMYKKLSGMTGTAKTEEEEFREIYNMQVITIPTNRPIARKDMPDILY
R0052_RS07510      SKTQATITYQNFFRMYKKLSGMTGTAKTEEEEFREIYNMQVITIPTNRPIARKDMPDILY
TU99_RS03530       SKTQATITYQNFFRMYKKLSGMTGTAKTEEEEFREIYNMQVITIPTNRPIARKDMPDILY
BCM45_RS10275      SKTQATITYQNFFRMYKKLSGMTGTAKTEEEEFREIYNMQVITIPTNRPIARKDMPDILY
LHV_RS03645        SKTQATITYQNFFRMYKKLSGMTGTAKTEEEEFREIYNMQVITIPTNRPIARKDMPDILY
Lh22155_07710      SKTQATITYQNFFRMYKKLSGMTGTAKTEEEEFREIYNMQVITIPTNRPIARKDMPDILY
Lh8105_07995       SKTQATITYQNFFRMYKKLSGMTGTAKTEEEEFREIYNMQVITIPTNRPIARKDMPDILY
Lh8627_02210       SKTQATITYQNFFRMYKKLSGMTGTAKTEEEEFREIYNMQVITIPTNRPIARKDMPDILY
LBH_RS03120        SKTQATITYQNFFRMYKKLSGMTGTAKTEEEEFREIYNMQVITIPTNRPIARKDMPDILY
HUO_RS08645        SKTQATITYQNFFRMYKKLSGMTGTAKTEEEEFREIYNMQVITIPTNRPIARKDMPDILY
                   ************************************************************

ALV80_RS07740      PTLDSKFHAVVEEIKKRHANGQPVLVGTVAIESSERLSHLLDEAGIPHAVLNAKNHAKEA
LBHH_RS07635       PTLDSKFHAVVEEIKKRHANGQPVLVGTVAIESSERLSHLLDEAGIPHAVLNAKNHAKEA
LHE_RS15405        PTLDSKFHAVVEEIKKRHANGQPVLVGTVAIESSERLSHLLDEAGIPHAVLNAKNHAKEA
R0052_RS07510      PTLDSKFHAVVEEIKKRHANGQPVLVGTVAIESSERLSHLLDEAGIPHAVLNAKNHAKEA
TU99_RS03530       PTLDSKFHAVVEEIKKRHANGQPVLVGTVAIESSERLSHLLDEAGIPHAVLNAKNHAKEA
BCM45_RS10275      PTLDSKFHAVVEEIKKRHANGQPVLVGTVAIESSERLSHLLDEAGIPHAVLNAKNHAKEA
LHV_RS03645        PTLDSKFHAVVEEIKKRHANGQPVLVGTVAIESSERLSHLLDEAGIPHAVLNAKNHAKEA
Lh22155_07710      PTLDSKFHAVVEEIKKRHANGQPVLVGTVAIESSERLSHLLDEAGIPHAVLNAKNHAKEA
Lh8105_07995       PTLDSKFHAVVEEIKKRHANGQPVLVGTVAIESSERLSHLLDEAGIPHAVLNAKNHAKEA
Lh8627_02210       PTLDSKFHAVVEEIKKRHANGQPVLVGTVAIESSERLSHLLDEAGIPHAVLNAKNHAKEA
LBH_RS03120        PTLDSKFHAVVEEIKKRHANGQPVLVGTVAIESSERLSHLLDEAGIPHAVLNAKNHAKEA
HUO_RS08645        PTLDSKFHAVVEEIKKRHANGQPVLVGTVAIESSERLSHLLDEAGIPHAVLNAKNHAKEA
                   ************************************************************

ALV80_RS07740      QIIMNAGQRGAVTIATNMAGRGTDIKLGPGVKELGGLAVIGTERHESRRIDNQLRGRSGR
LBHH_RS07635       QIIMNAGQRGAVTIATNMAGRGTDIKLGPGVKELGGLAVIGTERHESRRIDNQLRGRSGR
LHE_RS15405        QIIMNAGQRGAVTIATNMAGRGTDIKLGPGVKELGGLAVIGTERHESRRIDNQLRGRSGR
R0052_RS07510      QIIMNAGQRGAVTIATNMAGRGTDIKLGPGVKELGGLAVIGTERHESRRIDNQLRGRSGR
TU99_RS03530       QIIMNAGQRGAVTIATNMAGRGTDIKLGPGVKELGGLAVIGTERHESRRIDNQLRGRSGR
BCM45_RS10275      QIIMNAGQRGAVTIATNMAGRGTDIKLGPGVKELGGLAVIGTERHESRRIDNQLRGRSGR
LHV_RS03645        QIIMNAGQRGAVTIATNMAGRGTDIKLGPGVKELGGLAVIGTERHESRRIDNQLRGRSGR
Lh22155_07710      QIIMNAGQRGAVTIATNMAGRGTDIKLGPGVKELGGLAVIGTERHESRRIDNQLRGRSGR
Lh8105_07995       QIIMNAGQRGAVTIATNMAGRGTDIKLGPGVKELGGLAVIGTERHESRRIDNQLRGRSGR
Lh8627_02210       QIIMNAGQRGAVTIATNMAGRGTDIKLGPGVKELGGLAVIGTERHESRRIDNQLRGRSGR
LBH_RS03120        QIIMNAGQRGAVTIATNMAGRGTDIKLGPGVKELGGLAVIGTERHESRRIDNQLRGRSGR
HUO_RS08645        QIIMNAGQRGAVTIATNMAGRGTDIKLGPGVKELGGLAVIGTERHESRRIDNQLRGRSGR
                   ************************************************************

ALV80_RS07740      QGDPGYTRFYLSLEDDLMKRFGGDRVKDFLDRLSDNDDDKVIESRLITRQVESAQKRVEG
LBHH_RS07635       QGDPGYTRFYLSLEDDLMKRFGGDRVKDFLDRLSDNDDDKVIESRLITRQVESAQKRVEG
LHE_RS15405        QGDPGYTRFYLSLEDDLMKRFGGDRVKDFLDRLSDNDDDKVIESRLITRQVESAQKRVEG
R0052_RS07510      QGDPGYTRFYLSLEDDLMKRFGGDRVKDFLDRLSDNDDDKVIESRLITRQVESAQKRVEG
TU99_RS03530       QGDPGYTRFYLSLEDDLMKRFGGDRVKDFLDRLSDNDDDKVIESRLITRQVESAQKRVEG
BCM45_RS10275      QGDPGYTRFYLSLEDDLMKRFGGDRVKDFLDRLSDNDDDKVIESRLITRQVESAQKRVEG
LHV_RS03645        QGDPGYTRFYLSLEDDLMKRFGGDRVKDFLDRLSDNDDDKVIESRLITRQVESAQKRVEG
Lh22155_07710      QGDPGYTRFYLSLEDDLMKRFGGDRVKDFLDRLSDNDDDKVIESRLITRQVESAQKRVEG
Lh8105_07995       QGDPGYTRFYLSLEDDLMKRFGGDRVKDFLDRLSDNDDDKVIESRLITRQVESAQKRVEG
Lh8627_02210       QGDPGYTRFYLSLEDDLMKRFGGDRVKDFLDRLSDNDDDKVIESRLITRQVESAQKRVEG
LBH_RS03120        QGDPGYTRFYLSLEDDLMKRFGGDRVKDFLDRLSDNDDDKVIESRLITRQVESAQKRVEG
HUO_RS08645        QGDPGYTRFYLSLEDDLMKRFGGDRVKDFLDRLSDNDDDKVIESRLITRQVESAQKRVEG
                   ************************************************************

ALV80_RS07740      NNYDIRKQTLQYDDVMRIQREIIYGERMQVIDADKSLKNVLIPMIHRTIDSQVDMFTQGN
LBHH_RS07635       NNYDIRKQTLQYDDVMRIQREIIYGERMQVIDADKSLKNVLIPMIHRTIDSQVDMFTQGN
LHE_RS15405        NNYDIRKQTLQYDDVMRIQREIIYGERMQVIDADKSLKNVLIPMIHRTIDSQVDMFTQGD
R0052_RS07510      NNYDIRKQTLQYDDVMRIQREIIYGERMQVIDADKSLKNVLIPMIHRTIDSQVDMFTQGD
TU99_RS03530       NNYDIRKQTLQYDDVMRIQREIIYGERMQVIDADKSLKNVLIPMIHRTIDSQVDMFTQGD
BCM45_RS10275      NNYDIRKQTLQYDDVMRIQREIIYGERMQVIDADKSLKNVLIPMIHRTIDSQVDMFTQGD
LHV_RS03645        NNYDIRKQTLQYDDVMRIQREIIYGERMQVIDADKSLKNVLIPMIHRTIDSQVDMFTQGD
Lh22155_07710      NNYDIRKQTLQYDDVMRIQREIIYGERMQVIDADKSLKNVLIPMIHRTIDSQVDMFTQGD
Lh8105_07995       NNYDIRKQTLQYDDVMRIQREIIYGERMQVIDADKSLKNVLIPMIHRTIDSQVDMFTQGD
Lh8627_02210       NNYDIRKQTLQYDDVMRIQREIIYGERMQVIDADKSLKNVLIPMIHRTIDSQVDMFTQGD
LBH_RS03120        NNYDIRKQTLQYDDVMRIQREIIYGERMQVIDADKSLKNVLIPMIHRTIDSQVDMFTQGD
HUO_RS08645        NNYDIRKQTLQYDDVMRIQREIIYGERMQVIDADKSLKNVLIPMIHRTIDSQVDMFTQGD
                   ***********************************************************:

ALV80_RS07740      RSEWRLDSLRDFISSSLTSEQVTDSIDFKTISVEDLKKKLYDIVEKNFEDKEKALGDPSQ
LBHH_RS07635       RSEWRLDSLRDFISSSLTSEQVTDSIDFKTISVEDLKKKLYDIVEKNFEDKEKALGDPSQ
LHE_RS15405        RSEWRLDSLRDFISSSLTSEQVTDSIDFKTISVEDLKKKLYDIVEKNFEDKEKALGDPSQ
R0052_RS07510      RSEWRLDSLRDFISSSLTSEQVTDSIDFKTISVEDLKKKLYDIVEKNFEDKEKALGDPSQ
TU99_RS03530       RSEWRLDSLRDFISSSLTSEQVTDSIDFKTISVEDLKKKLYDIVEKNFEDKEKALGDPSQ
BCM45_RS10275      RSEWRLDSLRDFISSSLTSEQVTDSIDFKTISVEDLKKKLYDIVEKNFEDKEKALGDPSQ
LHV_RS03645        RSEWRLDSLRDFISSSLTSEQVTDSIDFKTISVEDLKKKLYDIVEKNFEDKEKALGDPSQ
Lh22155_07710      RSEWRLDSLRDFISSSLTSEQVTDSIDFKTISVEDLKKKLYDIVEKNFEDKEKALGDPSQ
Lh8105_07995       RSEWRLDSLRDFISSSLTSEQVTDSIDFKTISVEDLKKKLYDIVEKNFEDKEKALGDPSQ
Lh8627_02210       RSEWRLDSLRDFISSSLTSEQVTDSIDFKTISVEDLKKKLYDIVEKNFEDKEKALGDPSQ
LBH_RS03120        RSEWRLDSLRDFISSSLTSEQVTDSIDFKTISVEDLKKKLYDIVEKNFEDKEKALGDPSQ
HUO_RS08645        RSEWRLDSLRDFISSSLTSEQVTDSIDFKTISVEDLKKKLYDIVEKNFEDKEKALGDPSQ
                   ************************************************************

ALV80_RS07740      MLEFEKVVILRVVDDRWTDHIDAMDQLRQSIGLRGYGQLNPLVEYQDSGYRMFEEMISNI
LBHH_RS07635       MLEFEKVVILRVVDDRWTDHIDAMDQLRQSIGLRGYGQLNPLVEYQDSGYRMFEEMISNI
LHE_RS15405        MLEFEKVVILRVVDDRWTDHIDAMDQLRQSIGLRGYGQLNPLVEYQDSGYRMFEEMISNI
R0052_RS07510      MLEFEKVVILRVVDDRWTDHIDAMDQLRQSIGLRGYGQLNPLVEYQDSGYRMFEEMISNI
TU99_RS03530       MLEFEKVVILRVVDDRWTDHIDAMDQLRQSIGLRGYGQLNPLVEYQDSGYRMFEEMISNI
BCM45_RS10275      MLEFEKVVILRVVDDRWTDHIDAMDQLRQSIGLRGYGQLNPLVEYQDSGYRMFEEMISNI
LHV_RS03645        MLEFEKVVILRVVDDRWTDHIDAMDQLRQSIGLRGYGQLNPLVEYQDSGYRMFEEMISNI
Lh22155_07710      MLEFEKVVILRVVDDRWTDHIDAMDQLRQSIGLRGYGQLNPLVEYQDSGYRMFEEMISNI
Lh8105_07995       MLEFEKVVILRVVDDRWTDHIDAMDQLRQSIGLRGYGQLNPLVEYQDSGYRMFEEMISNI
Lh8627_02210       MLEFEKVVILRVVDDRWTDHIDAMDQLRQSIGLRGYGQLNPLVEYQDSGYRMFEEMISNI
LBH_RS03120        MLEFEKVVILRVVDDRWTDHIDAMDQLRQSIGLRGYGQLNPLVEYQDSGYRMFEEMISNI
HUO_RS08645        MLEFEKVVILRVVDDRWTDHIDAMDQLRQSIGLRGYGQLNPLVEYQDSGYRMFEEMISNI
                   ************************************************************

ALV80_RS07740      EFDVTRLFMKAEIRQNISR
LBHH_RS07635       EFDVTRLFMKAEIRQNISR
LHE_RS15405        EFDVTRLFMKAEIRQNISR
R0052_RS07510      EFDVTRLFMKAEIRQNLSR
TU99_RS03530       EFDVTRLFMKAEIRQNISR
BCM45_RS10275      EFDVTRLFMKAEIRQNISR
LHV_RS03645        EFDVTRLFMKAEIRQNISR
Lh22155_07710      EFDVTRLFMKAEIRQNISR
Lh8105_07995       EFDVTRLFMKAEIRQNISR
Lh8627_02210       EFDVTRLFMKAEIRQNISR
LBH_RS03120        EFDVTRLFMKAEIRQNISR
HUO_RS08645        EFDVTRLFMKAEIRQNISR
                   ****************:**
