# Supplementary material for: Comparative Genomics of Completely Sequenced Lactobacillus helveticus Genomes Provides Insights into Strain-Specific Genes and Resolves Metagenomics Data Down to the Strain Level
Source: Front Microbiol. 2018 Jan 30;9:63. doi: 10.3389/fmicb.2018.00063 (PMC5797582; doi:10.3389/fmicb.2018.00063)
Supplement: Supplementary Data Sheet 2 — Result files of pan-core genome analysis. For descriptions, see Supplementary Table 10. [file DataSheet2.ZIP › HMMs_coreGenome/clw/LHE_RS21145.clw]

MUSCLE (3.8) multiple sequence alignment


BCM45_RS05120      MNLDKLQQWLQDSNNDIAYISNPVTISYFTGYSMDPHERIFALLVFKDADPFIFCPALNV
Lh8105_02225       MNLDKLQQWLQDSNNDIAYISNPVTISYFTGYSMDPHERIFALLVFKDADPFIFCPALNV
LHV_RS02220        MNLDKLQQWLQDSNNDIAYISNPVTISYFTGYSMDPHERIFALLVFKDADPFIFCPALNV
Lh22155_02360      MNLDKLQQWLQDSNNDIAYISNPVTISYFTGYSMDPHERIFALLVFKDADPFIFCPALNV
R0052_RS02285      MNLDKLQQWLQDSNNDIAYISNPITISYFTGYSMDPHERIFALLVFKDADPFIFCPALNV
LHE_RS21145        MNLDKLQQWLQDSNNDIAYISNPITISYFTGYSMDPHERIFALLVFKDANPFIFCPALNV
Lh8627_07150       MNLDKLQQWLQDSNNDIAYISNPITISYFTGYSMDPHERIFALLVFKDANPFIFCPALNV
HUO_RS03240        MNLDKLQQWLQDSNNDIAYISNPITISYFTGYSMDPHERIFALLVFKDANPFIFCPALNV
ALV80_RS02210      MNLDKLQQWLQDSNNDIAYISNPITISYFTGYSMDPHERIFALLVFKDADPFIFCPALNV
LBHH_RS02165       MNLDKLQQWLQDSNNDIAYISNPITISYFTGYSMDPHERIFALLVFKDADPFIFCPALNV
LBH_RS01980        MNLDKLQQWLQDSNNDIAYISNPITISYFTGYSMDPHERIFALLVFKDADPFIFCPALNV
TU99_RS02135       MNLDKLQQWLQDSNNDIAYISNPITISYFTGYSMDPHERIFALLVFKDADPFIFCPALNV
                   ***********************:*************************:**********

BCM45_RS05120      EEAKNSEWNGDVFGYLDSEDPWELIADNVRKRTSDTHTWAIEKDDLSVAHYQYLRGEFPN
Lh8105_02225       EEAKNSEWNGDVFGYLDSEDPWELIADNVRKRTSDTHTWAIEKDDLSVAHYQYLRGEFPN
LHV_RS02220        EEAKNSEWNGDVFGYLDSEDPWELIADNVRKRTSDTHAWAIEKDDLSVAHYQYLRGEFPN
Lh22155_02360      EEAKNSEWNGDVFGYLDSEDPWELIADNVRKRTSDTHAWAIEKDDLSVAHYQYLRGEFPN
R0052_RS02285      EEAKNSEWNGDVFGYLDSEDPWELIADNVRKRTSDTHTWAIEKDDLSVAHYQYLRGEFPN
LHE_RS21145        EEAKNSEWNGDVFGYLDSEDPWELIADNVRKRTSDTHTWAIEKDDLSVAHYQYLRGEFPN
Lh8627_07150       EEAKNSEWNGDVFGYLDSEDPWELIADNVRKRTSDTHTWAIEKDDLSVAHYQYLRGEFPN
HUO_RS03240        EEAKNSEWNGDVFGYLDSEDPWELIADNVRKRTSDTHTWAIEKDDLSVAHYQYLRGEFPN
ALV80_RS02210      EEAKNSEWNGDVFGYLDSEDPWELIADNVRKRTSDTHTWAIEKDDLSVAHYQYLRGEFPN
LBHH_RS02165       EEAKNSEWNGDVFGYLDSEDPWELIADNVRKRTSDTHTWAIEKDDLSVAHYQYLRGEFPN
LBH_RS01980        EEAKNSEWNGDVFGYLDSEDPWELIADNVRKRTSDTHTWAIEKDDLSVAHYQYLRGEFPN
TU99_RS02135       EEAKNSEWNGDVFGYLDSEDPWELIADNVRKRTSDTHTWAIEKDDLSVAHYQYLRGEFPN
                   *************************************:**********************

BCM45_RS05120      ASFTNDVSSFIERLRLYKTPEEIKKLQGAGAEADFAFKIGFDAIRTGVTERSIAGQIDYQ
Lh8105_02225       ASFTNDVSSFIERLRLYKTPEEIKKLQGAGAEADFAFKIGFDAIRTGVTERSIAGQIDYQ
LHV_RS02220        ASFTNDVSSFIERLRLYKTPEEIKKLQGAGAEADFAFKIGFDAIRTGVTERSIAGQIDYQ
Lh22155_02360      ASFTNDVSSFIERLRLYKTPEEIKKLQGAGAEADFAFKIGFDAIRTGVTERSIAGQIDYQ
R0052_RS02285      ASFTNDVSPFIERLRLYKTPEEIKKLQGAGAEADFAFKIGFDAIRTGVTERSIAGQIDYQ
LHE_RS21145        ASFTNDVSSFIERLRLYKTPEEIKKLQGAGAEADFAFKIGFDAIRTGVTERSIAGQIDYQ
Lh8627_07150       ASFTNDVSSFIERLRLYKTPEEIKKLQGAGAEADFAFKIGFDAIRTGVTERSIAGQIDYQ
HUO_RS03240        ASFTNDVSSFIERLRLYKTPEEIKKLQGAGAEADFAFKIGFDAIRTGVTERSIAGQIDYQ
ALV80_RS02210      ASFTNDVSSFIERLRLYKMPEEIKKLQGAGAEADFAFKIGFDAIRTGVTERSIAGQIDYQ
LBHH_RS02165       ASFTNDVSSFIERLRLYKMPEEIKKLQGAGAEADFAFKIGFDAIRTGVTERSIAGQIDYQ
LBH_RS01980        ASFTNDVSSFIERLRLYKTPEEIKKLQGAGAEADFAFKIGFDAIRTGVTERSIAGQIDYQ
TU99_RS02135       ASFTNDVSSFIERLRLYKTPEEIKKLQGAGAEADFAFKIGFDAIRTGVTERSIAGQIDYQ
                   ********.********* *****************************************

BCM45_RS05120      LKIQKGVMHESFETIVQAGKNAANPHLGPTMNTVQPNELVLFDLGTMHDGYASDSSRTVA
Lh8105_02225       LKIQKGVMHESFETIVQAGKNAANPHLGPTMNTVQPNELVLFDLGTMHDGYASDSSRTVA
LHV_RS02220        LKIQKGVMHESFETIVQAGKNAANPHLGPTMNTVQPNELVLFDLGTMHDGYASDSSRTVA
Lh22155_02360      LKIQKGVMHESFETIVQAGKNAANPHLGPTMNTVQPNELVLFDLGTMHDGYASDSSRTVA
R0052_RS02285      LKIQKGVMHESFETIVQAGKNAANPHLGPTMNTVQPNELVLFDLGTMHDGYASDSSRTVA
LHE_RS21145        LKIQKGVMHESFETIVQAGKNAANPHLGPTMNTVQPNELVLFDLGTMHDGYASDSSRTVA
Lh8627_07150       LKIQKGVMHESFETIVQAGKNAANPHLGPTMNTVQPNELVLFDLGTMHDGYASDSSRTVA
HUO_RS03240        LKIQKGVMHESFETIVQAGKNAANPHLGPTMNTVQPNELVLFDLGTMHDGYASDSSRTVA
ALV80_RS02210      LKIQKGVMHESFETIVQAGKNAANPHLGPTMNTVQPNELVLFDLGTMHDGYASDSSRTVA
LBHH_RS02165       LKIQKGVMHESFETIVQAGKNAANPHLGPTMNTVQPNELVLFDLGTMHDGYASDSSRTVA
LBH_RS01980        LKIQKGVMHESFETIVQAGKNAANPHLGPTMNTVQPNELVLFDLGTMHDGYASDSSRTVA
TU99_RS02135       LKIQKGVMHESFETIVQAGKNAANPHLGPTMNTVQPNELVLFDLGTMHDGYASDSSRTVA
                   ************************************************************

BCM45_RS05120      YGTPSDKQREIYEVDREAQQAAIEAAKPGITAEELDSVARDIITKAGYGEYFIHRLGHGI
Lh8105_02225       YGTPSDKQREIYEVDREAQQAAIEAAKPGITAEELDSVARDIITKAGYGEYFIHRLGHGI
LHV_RS02220        YGTPSDKQREIYEVDREAQQAAIEAAKPGITAEELDSVARDIITKAGYGEYFIHRLGHGI
Lh22155_02360      YGTPSDKQREIYEVDREAQQAAIEAAKPGITAEELDSVARDIITKAGYGEYFIHRLGHGI
R0052_RS02285      YGTPSDKQREIYEVDREAQQAAIEAAKPGITAEELDSVARDIITKAGYGEYFIHRLGHGI
LHE_RS21145        YGTPSDKQREIYEVDREAQQAAIEAAKPGITAEELDSVARDIITKAGYGEYFIHRLGHGI
Lh8627_07150       YGTPSDKQREIYEVDREAQQAAIEAAKPGITAEELDSVARDIITKAGYGEYFIHRLGHGI
HUO_RS03240        YGTPSDKQREIYEVDREAQQAAIEAAKPGITAEELDSVARDIITKAGYGEYFIHRLGHGI
ALV80_RS02210      YGTPSDKQREIYEVDREAQQAAIEAAKPGITAEELDSVARDIITKAGYGEYFIHRLGHGI
LBHH_RS02165       YGTPSDKQREIYEVDREAQQAAIEAAKPGITAEELDSVARDIITKAGYGEYFIHRLGHGI
LBH_RS01980        YGTPSDKQREIYEVDREAQQAAIEAAKPGITAEELDSVARDIITKAGYGEYFIHRLGHGI
TU99_RS02135       YGTPSDKQREIYEVDREAQQAAIEAAKPGITAEELDSVARDIITKAGYGEYFIHRLGHGI
                   ************************************************************

BCM45_RS05120      GKNVHEYPSIVQGNDLVLEEGMCFSIEPGIYIPGFAGVRIEDCGVVTKDGFKTFTHTDKD
Lh8105_02225       GKNVHEYPSIVQGNDLVLEEGMCFSIEPGIYIPGFAGVRIEDCGVVTKDGFKTFTHTDKD
LHV_RS02220        GKNVHEYPSIVQGNDLVLEEGMCFSIEPGIYIPGFAGVRIEDCGVVTKDGFKTFTHTDKD
Lh22155_02360      GKNVHEYPSIVQGNDLVLEEGMCFSIEPGIYIPGFAGVRIEDCGVVTKDGFKTFTHTDKD
R0052_RS02285      GKNVHEYPSIVQGNDLVLEEGMCFSIEPGIYIPGFAGVRIEDCGVVTKDGFKTFTHTDKD
LHE_RS21145        GKNVHEYPSIVQGNDLVLEEGMCFSIEPGIYIPGFAGVRIEDCGVVTKDGFKTFTHTDKD
Lh8627_07150       GKNVHEYPSIVQGNDLVLEEGMCFSIEPGIYIPGFAGVRIEDCGVVTKDGFKTFTHTDKD
HUO_RS03240        GKNVHEYPSIVQGNDLVLEEGMCFSIEPGIYIPGFAGVRIEDCGVVTKDGFKTFTHTDKD
ALV80_RS02210      GKNVHEYPSIVQGNDLVLEEGMCFSIEPGIYIPGFAGVRIEDCGVVTKDGFKTFTHTDKD
LBHH_RS02165       GKNVHEYPSIVQGNDLVLEEGMCFSIEPGIYIPGFAGVRIEDCGVVTKDGFKTFTHTDKD
LBH_RS01980        GKNVHEYPSIVQGNDLVLEEGMCFSIEPGIYIPGFAGVRIEDCGVVTKDGFKTFTHTDKD
TU99_RS02135       GKNVHEYPSIVQGNDLVLEEGMCFSIEPGIYIPGFAGVRIEDCGVVTKDGFKTFTHTDKD
                   ************************************************************

BCM45_RS05120      LKIIPIRD
Lh8105_02225       LKIIPIRD
LHV_RS02220        LKIIPIRD
Lh22155_02360      LKIIPIRD
R0052_RS02285      LKIIPIRD
LHE_RS21145        LKIIPIRD
Lh8627_07150       LKIIPIRD
HUO_RS03240        LKIIPIRD
ALV80_RS02210      LKIIPIRD
LBHH_RS02165       LKIIPIRD
LBH_RS01980        LKIIPIRD
TU99_RS02135       LKIIPIRD
                   ********
