# Supplementary material for: Comparative Genomics of Completely Sequenced Lactobacillus helveticus Genomes Provides Insights into Strain-Specific Genes and Resolves Metagenomics Data Down to the Strain Level
Source: Front Microbiol. 2018 Jan 30;9:63. doi: 10.3389/fmicb.2018.00063 (PMC5797582; doi:10.3389/fmicb.2018.00063)
Supplement: Supplementary Data Sheet 2 — Result files of pan-core genome analysis. For descriptions, see Supplementary Table 10. [file DataSheet2.ZIP › HMMs_coreGenome/clw/Lh22155_03420.clw]

MUSCLE (3.8) multiple sequence alignment


LBHH_RS03260       MLVSYNWLQDFLNLDQDPHDLAEKITRTGVEIADVKHPEEGLKKLVVGKVLDCKGVEGTH
ALV80_RS03340      MLVSYNWLQDFLNLDQDPHDLAEKITRTGVEIADVKHPEEGLKKLVVGKVLDCKGVEGTH
R0052_RS03255      MLVSYNWLQDFLNLDQDPHDLAEKITRTGVEIADVKHPEEGLKKLVVGKVLDCKGVEGTH
LHV_RS07810        MLVSYNWLQDFLNLDQDPHDLAEKITRTGVEIADVKHPEEGLKKLVVGKVLDCKGVEGTH
Lh8105_03485       MLVSYNWLQDFLNLDQDPHDLAEKITRTGVEIADVKHPEEGLKKLVVGKVLDCKGVEGTH
BCM45_RS04095      MLVSYNWLQDFLNLDQDPHDLAEKITRTGVEIADVKHPEEGLKKLVVGKVLDCKGVEGTH
HUO_RS04195        MLVSYNWLQDFLNLDQDPHDLAEKITRTGVEIADVKHPEEGLKKLVVGKVLDCKGVEGTH
Lh22155_03420      MLVSYNWLQDFLNLDQDPHDLAEKITRTGVEIADVKHPEEGLKKLVVGKVLDCKGVEGTH
LHE_RS20100        MLVSYNWLQDFLNLDQDPHDLAEKITRTGVEIADVKHPEEGLKKLVVGKVLDCKGVEGTH
Lh8627_06190       MLVSYNWLQDFLNLDQDPHDLAEKITRTGVEIADVKHPEEGLKKLVVGKVLDCKGVEGTH
TU99_RS08470       MLVSYNWLQDFLNLDQDPHDLAEKITRTGVEIADVKHPEEGLKKLVVGKVLDCKGVEGTH
LBH_RS07010        MLVSYNWLQDFLNLDQDPHDLAEKITRTGVEIADVKHPEEGLKKLVVGKVLDCKGVEGTH
                   ************************************************************

LBHH_RS03260       LHLTHVDVGEDEPLQIVCGAPNVAAGELVIVALHGARIAGNEKIKKGKIRGMESYGMICG
ALV80_RS03340      LHLTHVDVGEDEPLQIVCGAPNVAAGELVIVALHGARIAGNEKIKKGKIRGMESYGMICG
R0052_RS03255      LHLTHVDVGEDEPLQIVCGAPNVAAGELVIVALHGARIAGNEKIKKGKIRGMESYGMICG
LHV_RS07810        LHLTHVDVGEDEPLQIVCGAPNVAAGELVIVALHGARIAGNEKIKKGKIRGMESYGMICG
Lh8105_03485       LHLTHVDVGEDEPLQIVCGAPNVAAGELVIVALHGARIAGNEKIKKGKIRGMESYGMICG
BCM45_RS04095      LHLTHVDVGEDEPLQIVCGAPNVAAGELVIVALHGARITGNEKIKKGKIRGMESYGMICG
HUO_RS04195        LHLTHVDVGEDESLQIVCGAPNVAAGELVIIALHGARIAGNEKIKKGKIRGMESYGMICG
Lh22155_03420      LHLTHVDVGEDEPLQIVCGAPNVAAGELVIVALHGARIAGNEKIKKGKIRGMESYGMICG
LHE_RS20100        LHLTHVDVGEDEPLQIVCGAPNVAAGELVIIALHGARIAGNEKIKKGKIRGMESYGMICG
Lh8627_06190       LHLTHVDVGEDEPLQIVCGAPNVAAGELVIIALHGARIAGNEKIKKGKIRGMESYGMICG
TU99_RS08470       LHLTHVDVGEDEPLQIVCGAPNVAAGELVIIALHGARIAGNEKIKKGKIRGMESYGMICG
LBH_RS07010        LHLTHVDVGEDEPLQIVCGAPNVAAGELVIIALHGARIAGNEKIKKGKIRGMESYGMICG
                   ************.*****************:*******:*********************

LBHH_RS03260       LQEIGFSDSVVPEEFANGIYVFPEDADVKPGQDIYKALGMDDYILDFDITPNRADTLSME
ALV80_RS03340      LQEIGFSDSVVPEEFANGIYVFPEDADVKPGQDIYKALGMDDYILDFDITPNRADTLSME
R0052_RS03255      LQEIGFSDSVVPEEFANGIYVFPEDADVKPGQDIYKALGMDDYILDFDITPNRADTLSME
LHV_RS07810        LQEIGFSDSVVPEEFANGIYVFPEDADVKPGQDIYEALGMDDYILDFDITPNRADTLSME
Lh8105_03485       LQEIGFSDSVVPEEFANGIYVFPEDADVKPGQDIYEALGMDDYILDFDITPNRADTLSME
BCM45_RS04095      LQEIGFSDSVVPEEFANGIYVFPEDADVKPGQDIYEALGMDDYILDFDITPNRADTLSME
HUO_RS04195        LQEIGFSDSVVPEEFANGIYVFPEDADVKPGQDIYEALGMDDYILDFDITPNRADTLSME
Lh22155_03420      LQEIGFSDSVVPEEFANGIYVFPEDADVKPGQDIYEALGMDDYILDFDITPNRADTLSME
LHE_RS20100        LQEIGFSDSVVPEEFANGIYVFPEDADVKPGQDIYEALGMDDYILDFDITPNRADTLSME
Lh8627_06190       LQEIGFSDSVVPEEFANGIYVFPEDADVKPGQDIYEALGMDDYILDFDITPNRADTLSME
TU99_RS08470       LQEIGFSDSVVPEEFANGIYVFPEDADVKPGQDIYEALGMDDYILDFDITPNRADTLSME
LBH_RS07010        LQEIGFSDSVVPEEFANGIYVFPEDADVKPGQDIYEALGMDDYILDFDITPNRADTLSME
                   ***********************************:************************

LBHH_RS03260       GSAYEVGAIVDQKPKVEDVVLKEDGPDWTDTLDVKVDEKLAPKFYLRKLTGVKIQPSPLW
ALV80_RS03340      GSAYEVGAIVDQKPKVEDVVLKEDGPDWTDTLDVKVDEKLAPKFYLRKLTGVKIQPSPLW
R0052_RS03255      GSAYEVGAIVDQKPKVEDVVLKEDGPDWTDTLDVKVDEKLAPKFYLRKLTGVKIQPSPLW
LHV_RS07810        GSAYEVGAIVDQKPKVEDVVLKEDGPDWTDTLDVKVDEKLAPKFYLRKLTGVKIQPSPLW
Lh8105_03485       GSAYEVGAIVDQKPKVEDVVLKEDGPDWTDTLDVKVDEKLAPKFYLRKLTGVKIQPSPLW
BCM45_RS04095      GSAYEVGAIVDQKPKVEDVVLKEDGPDWTDTLDVKVDEKLAPKFYLRKLTGVKIQPSPLW
HUO_RS04195        GSAYEVGAIVDQKPKVEDVVLKEDGPDWTDTLDVKVDEKLAPKFYLRKLTGVKIQPSPLW
Lh22155_03420      GSAYEVGAIVDQKPKVEDVVLKEDGPDWTDTLDVKVDEKLAPKFYLRKLTGVKIQPSPLW
LHE_RS20100        GSAYEVGAIVDQKPKVEDVVLKEDGPDWTDTLDVKVDEKLAPKFYLRKLTGVKIQPSPLW
Lh8627_06190       GSAYEVGAIVDQKPKVEDVVLKEDGPDWTDTLDVKVDEKLAPKFYLRKLTGVKIQPSPLW
TU99_RS08470       GSAYEVGAIVDQKPKVEDVVLKEDGPDWTDTLDVKVDEKLAPKFYLRKLTGVKIQPSPLW
LBH_RS07010        GSAYEVGAIVDQKPKVEDVVLKEDGPDWTDTLDVKVDEKLAPKFYLRKLTGVKIQPSPLW
                   ************************************************************

LBHH_RS03260       MQRRLWNAGIRPINNVVDVTNYIMLLTGQPMHAYDAKTFANGKFEVRLANKGEKLTLLNE
ALV80_RS03340      MQRRLWNAGIRPINNVVDVTNYIMLLTGQPMHAYDAKTFANGKFEVRLANKGEKLTLLNE
R0052_RS03255      MQRRLWNAGIRPINNVVDVTNYIMLLTGQPMHAYDAKTFANGKFEVRLANKGEKLTLLNE
LHV_RS07810        MQRRLWNAGIRPINNVVDVTNYIMLLTGQPMHAYDAKTFANGKFEVRLANKGEKLTLLNE
Lh8105_03485       MQRRLWNAGIRPINNVVDVTNYIMLLTGQPMHAYDAKTFANGKFEVRLANKGEKLTLLNE
BCM45_RS04095      MQRRLWNAGIRPINNVVDVTNYIMLLTGQPMHAYDAKTFANGKFEVRLANKGEKLTLLNE
HUO_RS04195        MQRRLWNAGIRPINNVVDVTNYIMLLTGQPMHAYDAKTFANGKFEVRLANKGEKLTLLNE
Lh22155_03420      MQRRLWNAGIRPINNVVDVTNYIMLLTGQPMHAYDAKTFANGKFEVRLANKGEKLTLLNE
LHE_RS20100        MQRRLWNAGIRPINNVVDVTNYIMLLTGQPMHAYDAKTFANGKFEVRLANKGEKLTLLNE
Lh8627_06190       MQRRLWNAGIRPINNVVDVTNYIMLLTGQPMHAYDAKTFANGKFEVRLANKGEKLTLLNE
TU99_RS08470       MQRRLWNAGIRPINNVVDVTNYIMLLTGQPMHAYDAKTFANGKFEVRLANKGEKLTLLNE
LBH_RS07010        MQRRLWNAGIRPINNVVDVTNYIMLLTGQPMHAYDAKTFANGKFEVRLANKGEKLTLLNE
                   ************************************************************

LBHH_RS03260       KEVDLDPNDIVITDGEKPVMMAGVMGGLNSEITAETTDVILESAIFDPTLVRKAALRHAN
ALV80_RS03340      KEVDLDPNDIVITDGEKPVMMAGVMGGLNSEITAETTDVILESAIFDPTLVRKAALRHAN
R0052_RS03255      KEVDLDPNDIVITDGEKPVMMAGVMGGLNSEITAETTDVILESAIFDPTLVRKAALRHAN
LHV_RS07810        KEVDLDPNDIVITDGEKPVMMAGVMGGLNSEITAETTDVILESAIFDPTLVRKAALRHAN
Lh8105_03485       KEVDLDPNDIVITDGEKPVMMAGVMGGLNSEITAETTDVILESAIFDPTLVRKAALRHAN
BCM45_RS04095      KEVDLDPNDIVITDGEKPVMMAGVMGGLNSEITAETTDVILESAIFDPTLVRKAALRHAN
HUO_RS04195        KEVDLDPNDIVITDGEKPVMMAGVMGGLNSEITAETTDVILESAIFDPTLVRKAALRHAN
Lh22155_03420      KEVDLDPNDIVITDGEKPVMMAGVMGGLNSEITAETTDVILESAIFDPTLVRKAALRHAN
LHE_RS20100        KEVDLDPNDIVITDGEKPVMMAGVMGGLNSEITAETTDVILESAIFDPTLVRKAALRHAN
Lh8627_06190       KEVDLDPNDIVITDGEKPVMMAGVMGGLNSEITAETTDVILESAIFDPTLVRKAALRHAN
TU99_RS08470       KEVDLDPNDIVITDGEKPVMMAGVMGGLNSEITAETTDVILESAIFDPTLVRKAALRHAN
LBH_RS07010        KEVDLDPNDIVITDGEKPVMMAGVMGGLNSEITAETTDVILESAIFDPTLVRKAALRHAN
                   ************************************************************

LBHH_RS03260       RTEASSRYEKGVNWDATEKAINMAAFLLRNDANATVDEGIIKATDTKRKPVVVKTTVSYI
ALV80_RS03340      RTEASSRYEKGVNWDATEKAINMAALLLRNDANATVDEGIIKATDTKRKPVVVKTTVSYI
R0052_RS03255      RTEASSRYEKGVNWDATEKAINMAALLLRNDANATVDEGIIKATDTKRKPVVVKTTVSYI
LHV_RS07810        RTEASSRYEKGVNWDATENAINMAALLLRNDANATVDEGIIKATDTKRKPVVVKTTVSYI
Lh8105_03485       RTEASSRYEKGVNWDATENAINMAALLLRNDANATVDEGIIKATDTKRKPVVVKTTVSYI
BCM45_RS04095      RTEASSRYEKGVNWDATENAINMAALLLRNDANATVDEGIIKATDTKRKPVVVKTTVSYI
HUO_RS04195        RTEASSRYEKGVNWDATENAINMAALLLRNDANATVDEGIIKATDTKRKPVVVKTTVSYI
Lh22155_03420      RTEASSRYEKGVNWDATENAINMAALLLRNDANATVDEGIIKATDTKRKPVVVKTTVSYI
LHE_RS20100        RTEASSRYEKGVNWDATENAINMAALLLRNDANATVDEGIIKATDTKRKPVVVKTTVSYI
Lh8627_06190       RTEASSRYEKGVNWDATENAINMAALLLRNDANATVDEGIIKATDTKRKPVVVKTTVSYI
TU99_RS08470       RTEASSRYEKGVNWDATENAINMAALLLRNDANATVDEGIIKATDTKRKPVVVKTTVSYI
LBH_RS07010        RTEASSRYEKGVNWDATENAINMAALLLRNDANATVDEGIIKATDTKRKPVVVKTTVSYI
                   ******************:******:**********************************

LBHH_RS03260       NHVLGTEISAKDMIKIFDRLGFMVEHDGDDIAVHVPNRRWDIAIPADLVEEAGRIYGYDN
ALV80_RS03340      NHVLGTEISAKDMIKIFDRLGFMVEHDGDDIAVHVPNRRWDIAIPADLVEEAGRIYGYDN
R0052_RS03255      NYVLGTEISAKDMIKIFDRLGFMVEHDGDDIAVHVPNRRWDIAIPADLVEEAGRIYGYDN
LHV_RS07810        NHVLGTEISAKDMIKIFDRLGFMVEHDGDDIAVHVPNRRWDIAIPADLVEEVGRIYGYDN
Lh8105_03485       NHVLGTEISAKDMIKIFDRLGFMVEHDGDDIAVHVPNRRWDIAIPADLVEEVGRIYGYDN
BCM45_RS04095      NHVLGTEISAKDMIKIFDRLGFMVEHDGDDIAVHVPNRRWDIAIPADLVEEVGRIYGYDN
HUO_RS04195        NHVLGTEISAKDMIKIFDRLGFMVEHDGDDIAVHVPNRRWDIAIPADLVEEVGRIYGYDN
Lh22155_03420      NHVLGTEISAKDMIKIFDRLGFMVEHDGDDIAVHVPNRRWDIAIPADLVEEVGRIYGYDN
LHE_RS20100        NHVLGTEISAKDMIKIFDRLGFMVEHDGDDIAVHVPNRRWDIAIPADLVEEVGRIYGYDN
Lh8627_06190       NHVLGTEISAKDMIKIFDRLGFMVEHDGDDIAVHVPNRRWDIAIPADLVEEVGRIYGYDN
TU99_RS08470       NHVLGTEISAKDMIKIFDRLGFMVEHDGDDIAVHVPNRRWDIAIPADLVEEVGRIYGYDN
LBH_RS07010        NHVLGTEISAKDMIKIFDRLGFMVEHDGDDIAVHVPNRRWDIAIPADLVEEVGRIYGYDN
                   *:*************************************************.********

LBHH_RS03260       LKSTQPLLAETHGGYSEKEEMMRRMKAIVEGQGLMEAISYSLTSPEKAVRYTKDPKDLVK
ALV80_RS03340      LKSTQPLLAETHGGYSEKEEMMRRMKAIVEGQGLMEAISYSLTSPEKAVRYTKDPKDLVK
R0052_RS03255      LKSTQPLLAETHGGYSEKEEMMRRMKAIVEGQGLMEAISYSLTSPEKAVRYTKDPKDLVK
LHV_RS07810        LKSTQPLLAETHGGYSEKEEMMRRMKVIVEGQGLMEAISYSLTSPEKAVRYTKDPKDLVK
Lh8105_03485       LKSTQPLLAETHGGYSEKEEMMRRMKVIVEGQGLMEAISYSLTSPEKAVRYTKDPKDLVK
BCM45_RS04095      LKSTQPLLAETHGGYSEKEEMMRRMKVIVEGQGLMEAISYSLTSPEKAVRYTKDPKDLVK
HUO_RS04195        LKSTQPLLAETHGGYSEKEEMMRRMKAIVEGQGLMEAISYSLTSPEKAVRYTKDPKDLVK
Lh22155_03420      LKSTQPLLAETHGGYSEKEEMMRRMKAIVEGQGLMEAISYSLTSPEKAVRYTKDPKDLVK
LHE_RS20100        LKSTQPLLAETHGGYSEKEEMMRRMKAIVEGQGLMEAISYSLTSPEKAVRYTKDPKDLVK
Lh8627_06190       LKSTQPLLAETHGGYSEKEEMMRRMKAIVEGQGLMEAISYSLTSPEKAVRYTKDPKDLVK
TU99_RS08470       LKSTQPLLAETHGGYSEKEEMMRRMKAIVEGQGLMEAISYSLTSPEKAVRYTKDPKDLVK
LBH_RS07010        LKSTQPLLAETHGGYSEKEEMMRRMKAIVEGQGLMEAISYSLTSPEKAVRYTKDPKDLVK
                   **************************.*********************************

LBHH_RS03260       VQMPLNSSRSAMRENLMTGLVDAASYNFARKQTQLALFEQGRVYDHDGGTFNEHEHLAAL
ALV80_RS03340      VQMPLNSSRSAMRENLMTGLVDAASYNFARKQTQLALFEQGRVYDHDGGTFNEHEHLAAL
R0052_RS03255      VQMPLNSSRSAMRENLMTGLVDAASYNFARKQTQLALFEQGRVYDHDGGTFNEHEHLAAL
LHV_RS07810        VQMPLNSSRSAMRENLMTGLVDAASYNFARKQTQLALFEQGRVYDHDGGTFNEHEHLAAL
Lh8105_03485       VQMPLNSSRSAMRENLMTGLVDAASYNFARKQTQLALFEQGRVYDHDGGTFNEHEHLAAL
BCM45_RS04095      VQMPLNSSRSAMRENLMTGLVDAASYNFARKQTQLALFEQGRVYDHDGGTFNEHEHLAAL
HUO_RS04195        VQLPLNSSRSAMRENLMTGLVDAASYNFARKQTQLALFEQGRVYDHDGGTFNEHEHLAAL
Lh22155_03420      VQLPLNSSRSAMRENLMTGLVDAASYNFARKQTQLALFEQGRVYDHDGGTFNEHEHLAAL
LHE_RS20100        VQLPLNSSRSAMRENLMTGLVDAASYNFARKQTQLALFEQGRVYDHDGGTFNEHEHLAAL
Lh8627_06190       VQLPLNSSRSAMRENLMTGLVDAASYNFARKQTQLALFEQGRVYDHDGGTFNEHEHLAAL
TU99_RS08470       VQLPLNSSRSAMRENLMTGLVDAASYNFARKQTQLALFEQGRVYDHDGGTFNEHEHLAAL
LBH_RS07010        VQLPLNSSRSAMRENLMTGLVDAASYNFARKQTQLALFEQGRVYDHDGGTFNEHEHLAAL
                   **:*********************************************************

LBHH_RS03260       YSGNTFAENWQHLTQKVDFYFVKGQLTNLFTAIGINPEKVVYKAEGIEGMHPTRTAAIYI
ALV80_RS03340      YSGNTFAENWQHLTQKVDFYFVKGQLTNLFTAIGINPEKVVYKAEGIEGMHPTRTAAIYI
R0052_RS03255      YSGNTFAENWQHLTQKVDFYFVKGQLTNLFTAIGINPEKVVYKAEGIEGMHPTRTAAIYI
LHV_RS07810        YSGNTFAENWQHLTQKVDFYFVKGQLTNLFTAIGINPEKVVYKAEGIEGMHPTRTAAIYI
Lh8105_03485       YSGNTFAENWQHLTQKVDFYFVKGQLTNLFTAIGINPEKVVYKAEGIEGMHPTRTAAIYI
BCM45_RS04095      YSGNTFAENWQHLTQKVDFYFVKGQLTNLFTAIGINPEKVVYKAEGIEGMHPTRTAAIYI
HUO_RS04195        YSGNTFAENWQHLTQKVDFYFVKGQLTNLFTAIGINPEKVVYKAEGIEGMHPTRTAAIYI
Lh22155_03420      YSGNTFAENWQHLTQKVDFYFVKGQLTNLFTAIGINPEKVVYKAEGIEGMHPTRTAAIYI
LHE_RS20100        YSGNTFAENWQHLTQKVDFYFVKGQLTNLFTAIGINPEKVVYKAEGIEGMHPTRTAAIYI
Lh8627_06190       YSGNTFAENWQHLTQKVDFYFVKGQLTNLFTAIGINPEKVVYKAEGIEGMHPTRTAAIYI
TU99_RS08470       YSGNTFAENWQHLTQKVDFYFVKGQLTNLFTAIGINPEKVVYKAEGIEGMHPTRTAAIYI
LBH_RS07010        YSGNTFAENWQHLTQKVDFYFVKGQLTNLFTAIGINPEKVVYKAEGIEGMHPTRTAAIYI
                   ************************************************************

LBHH_RS03260       DKQHVGMIGMIAHAVTFADKALRGSELYGYEINLDVIIPMLTKGMTATPAPKFPAIERDL
ALV80_RS03340      DKQYVGMIGMIAHAVTFADKALRGSELYGYEINLDVIIPMLTKGMTATPAPKFPAIERDL
R0052_RS03255      DKQYVGMIGMIAHAVTFADKALRGSELYGYEINLDVIIPMLTKGMTATPAPKFPAIERDL
LHV_RS07810        DKQYVGMIGMIAHAVTFADKALRGSELYGYEINLDVIIPMLTKGMTATPAPKFPAIERDL
Lh8105_03485       DKQYVGMIGMIAHAVTFADKALRGSELYGYEINLDVIIPMLTKGMTATPAPKFPAIERDL
BCM45_RS04095      DKQYVGMIGMIAHAVTFADKALRGSELYGYEINLDVIIPMLTKGMTATPAPKFPAIERDL
HUO_RS04195        DKQYVGMIGMIAHAVTFADKALRGSELYGYEINLDVIIPMLTKGMTATPAPKFPAIERDL
Lh22155_03420      DKQYVGMIGMIAHAVTFADKALRGSELYGYEINLDVIIPMLTKGMTATPAPKFPAIERDL
LHE_RS20100        DKQYVGMIGMIAHAVTFADKALRGSELYGYEINLDVIIPMLTKGMTATPAPKFPAIERDL
Lh8627_06190       DKQYVGMIGMIAHAVTFADKALRGSELYGYEINLDVIIPMLTKGMTATPAPKFPAIERDL
TU99_RS08470       DKQYVGMIGMIAHAVTFADKALRGSELYGYEINLDVIIPMLTKGMTATPAPKFPAIERDL
LBH_RS07010        DKQYVGMIGMIAHAVTFADKALRGSELYGYEINLDVIIPMLTKGMTATPAPKFPAIERDL
                   ***:********************************************************

LBHH_RS03260       SLLVNKDVTNQEVENVIKSNAGKYLTALKVIDVYEGSHIEVGKKSLAYNLTFLNRKDTLT
ALV80_RS03340      SLLVNKDVTNQEVENVIKSNAGKYLTALKVIDVYEGSHIEVGKKSLAYNLTFLNRKDTLT
R0052_RS03255      SLLVNKDVTNQEVENVIKSNAGKYLTALKVIDVYEGSHIEVGKKSLAYNLTFLNRKDTLT
LHV_RS07810        SLLVNKDVTNQEVENVIKSNAGKYLTALKVIDVYEGSHIEVGKKSLAYNLTFLNRKDTLT
Lh8105_03485       SLLVNKDVTNQEVENVIKSNAGKYLTALKVIDVYEGSHIEVGKKSLAYNLTFLNRKDTLT
BCM45_RS04095      SLLVNKDVTNQEVENVIKSNAGKYLTALKVIDVYEGSHIEVGKKSLAYNLTFLNRKDTLT
HUO_RS04195        SLLVNKDVTNQEVENVIKSNAGKYLTALKVIDVYEGSHIEVGKKSLAYNLTFLNRKDTLT
Lh22155_03420      SLLVNKDVTNQEVENVIKSNAGKYLTALKVIDVYEGSHIEVGKKSLAYNLTFLNRKDTLT
LHE_RS20100        SLLVNKDVTNQEVENVIKSNAGKYLTALKVIDVYEGSHIEVGKKSLAYNLTFLNRKDTLT
Lh8627_06190       SLLVNKDVTNQEVENVIKSNAGKYLTALKVIDVYEGSHIEVGKKSLAYNLTFLNRKDTLT
TU99_RS08470       SLLVNKDVTNQEVENVIKSNAGKYLTALKVIDVYEGSHIEVGKKSLAYNLTFLNRKDTLT
LBH_RS07010        SLLVNKDVTNQEVENVIKSNAGKYLTALKVIDVYEGSHIEVGKKSLAYNLTFLNRKDTLT
                   ************************************************************

LBHH_RS03260       DKVVNNAMDKIRAGLENDLDIKVR
ALV80_RS03340      DKVVNNAMDKIRAGLENDLDIKVR
R0052_RS03255      DKVVNNAMDKIRAGLENDLDIKVR
LHV_RS07810        DKVVNNAMDKIRAGLENDLDIKVR
Lh8105_03485       DKVVNNAMDKIRAGLENDLDIKVR
BCM45_RS04095      DKVVNNAMDKIRAGLENDLDIKVR
HUO_RS04195        DKVVNNAMDKIRAGLENDLDIKVR
Lh22155_03420      DKVVNNAMDKIRAGLENDLDIKVR
LHE_RS20100        DKVVNNAMDKIRAGLENDLDIKVR
Lh8627_06190       DKVVNNAMDKIRAGLENDLDIKVR
TU99_RS08470       DKVVNNAMDKIRAGLENDLDIKVR
LBH_RS07010        DEVVNNAMDKIRAGLENDLDIKVR
                   *:**********************
