# Supplementary material for: Comparative Genomics of Completely Sequenced Lactobacillus helveticus Genomes Provides Insights into Strain-Specific Genes and Resolves Metagenomics Data Down to the Strain Level
Source: Front Microbiol. 2018 Jan 30;9:63. doi: 10.3389/fmicb.2018.00063 (PMC5797582; doi:10.3389/fmicb.2018.00063)
Supplement: Supplementary Data Sheet 2 — Result files of pan-core genome analysis. For descriptions, see Supplementary Table 10. [file DataSheet2.ZIP › HMMs_coreGenome/clw/ileS.clw]

MUSCLE (3.8) multiple sequence alignment


ALV80_RS06990      MKIKDTLNLGKTKFKMRGNLPVREAEWQKQWRENKLYEQRLKLNEGKSRFDLHDGPPFAN
R0052_RS06795      MRIKDTLNLGKTKFKMRGNLPVREAEWQKQWRENKLYEQRLKLNEGKPRFDLHDGPPFAN
BCM45_RS00755      MKIKDTLNLGKTKFKMRGNLPVREAEWQKQWRENKLYEQRLKLNEGKPRFDLHDGPPFAN
LBHH_RS06870       MKIKDTLNLGKTKFKMRGNLPVREAEWQKQWRENKLYEQRLKLNEGKPRFDLHDGPPFAN
LBH_RS03830        MKIKDTLNLGKTKFKMRGNLPVREAEWQKQWRENKLYEQRLKLNEGKPRFDLHDGPPFAN
TU99_RS04340       MKIKDTLNLGKTKFKMRGNLPVREAEWQKQWRENKLYEQRLKLNEGKPRFDLHDGPPFAN
LHV_RS04375        MKIKDTLNLGKTKFKMRGNLPVREAEWQKQWRENKLYEQRLKLNEGKPRFDLHDGPPFAN
Lh22155_06960      MKIKDTLNLGKTKFKMRGNLPVREAEWQKQWRENKLYEQRLKLNEGKPRFDLHDGPPFAN
Lh8105_06885       MKIKDTLNLGKTKFKMRGNLPVREAEWQKQWRENKLYEQRLKLNEGKPRFDLHDGPPFAN
HUO_RS07715        MKIKDTLNLGKTKFKMRGNLPVREAEWQKQWRENKLYEQRLKLNEGKPRFDLHDGPPFAN
LHE_RS16235        MKIKDTLNLGKTKFKMRGNLPVREAEWQKQWRENKLYEQRLKLNEGKTRFDLHDGPPFAN
Lh8627_03015       MKIKDTLNLGKTKFKMRGNLPVREAEWQKQWRENKLYEQRLKLNEGKPRFDLHDGPPFAN
                   *.*********************************************.************

ALV80_RS06990      GNIHMGHALNKISKDIIVRYKNMNGYYAPYVPGWDTHGLPVEQQLAKKGVDRKTMDRAKY
R0052_RS06795      GNIHMGHALNKISKDIIVRYKNMNGYYAPYVPGWDTHGLPVEQQLAKKGVDRKTMDRAKY
BCM45_RS00755      GNIHMGHALNKISKDIIVRYKNMNGYYAPYVPGWDTHGLPVEQQLAKKGVDRKTMDRAKY
LBHH_RS06870       GNIHMGHALNKISKDIIVRYKNMNGYYAPYVPGWDTHGLPVEQQLAKKGVDRKTMDRAKY
LBH_RS03830        GNIHMGHALNKISKDIIVRYKNMNGYYAPYVPGWDTHGLPVEQQLAKKGVDRKTMDRAKY
TU99_RS04340       GNIHMGHALNKISKDIIVRYKNMNGYYAPYVPGWDTHGLPVEQQLAKKGVDRKTMDRAKY
LHV_RS04375        GNIHMGHALNKISKDIIVRYKNMNGYYAPYVPGWDTHGLPVEQQLAKKGVDRKTMDRAKY
Lh22155_06960      GNIHMGHALNKISKDIIVRYKNMNGYYAPYVPGWDTHGLPVEQQLAKKGVDRKTMDRAKY
Lh8105_06885       GNIHMGHALNKISKDIIVRYKNMNGYYAPYVPGWDTHGLPVEQQLAKKGVDRKTMDRAKY
HUO_RS07715        GNIHMGHALNKISKDIIVRYKNMNGYYAPYVPGWDTHGLPVEQQLAKKGVDRKTMDRAKY
LHE_RS16235        GNIHMGHALNKISKDIIVRYKNMNGYYAPYVPGWDTHGLPVEQQLAKKGVDRKTMDRAKY
Lh8627_03015       GNIHMGHALNKISKDIIVRYKNMNGYYAPYVPGWDTHGLPVEQQLAKKGVDRKTMDRAKY
                   ************************************************************

ALV80_RS06990      RELCRQYAEEQVQKQMTDFKRLGVMADWDYPYITLQHDFEAQEIRVFGEMFKKGYIYKGK
R0052_RS06795      RELCRQYAEEQVQKQMTDFKRLGVMADWDHPYITLQHDFEAQEIRVFGEMFKKGYIYKGK
BCM45_RS00755      RELCRQYAEEQVQKQMTDFKRLGVMADWDHPYITLQHDFEAQEIRVFGEMFKKGYIYKGK
LBHH_RS06870       RELCRQYAEEQVQKQMTDFKRLGVMADWDHPYITLQHDFEAQEIRVFGEMFKKGYIYKGK
LBH_RS03830        RELCRQYAEEQVQKQMTDFKRLGVMADWDHPYITLQHDFEAQEIRVFGEMFKKGYIYKGK
TU99_RS04340       RELCRQYAEEQVQKQMTDFKRLGVMADWDHPYITLQHDFEAQEIRVFGEMFKKGYIYKGK
LHV_RS04375        RELCRQYAEEQVQKQMTDFKRLGVMADWDHPYITLQHDFEAQEIRVFGEMFKKGYIYKGK
Lh22155_06960      RELCRQYAEEQVQKQMTDFKRLGVMADWDHPYITLQHDFEAQEIRVFGEMFKKGYIYKGK
Lh8105_06885       RELCRQYAEEQVQKQMTDFKRLGVMADWDHPYITLQHDFEAQEIRVFGEMFKKGYIYKGK
HUO_RS07715        RELCRQYAEEQVQKQMTDFKRLGVMADWDHPYITLQHDFEAQEIRVFGEMFKKGYIYKGK
LHE_RS16235        RELCRQYAEEQVQKQMTDFKRLGVMADWDHPYITLQHDFEAQEIRVFGEMFKKGYIYKGK
Lh8627_03015       RELCRQYAEEQVQKQMTDFKRLGVMADWDHPYITLQHDFEAQEIRVFGEMFKKGYIYKGK
                   *****************************:******************************

ALV80_RS06990      KPVYWSWSSESTLAEAEVEYKDVEANSIFVAFPVTDGKGIIDPKDTYFVIWTTTPWTIPA
R0052_RS06795      KPVYWSWSSESTLAEAEVEYKDVEANSIFVAFPVTDGKGIIDPKDTYFVIWTTTPWTIPA
BCM45_RS00755      KPVYWSWSSESTLAEAEVEYKDVEANSIFVAFPVTDGKGIIDPKDTYFVIWTTTPWTIPA
LBHH_RS06870       KPVYWSWSSESTLAEAEVEYKDVEANSIFVAFPVTDGKGIIDPKDTYFVIWTTTPWTIPA
LBH_RS03830        KPVYWSWSSESTLAEAEVEYKDVEANSIFVAFPVTDGKGIIDPKDTYFVIWTTTPWTIPA
TU99_RS04340       KPVYWSWSSESTLAEAEVEYKDVEANSIFVAFPVTDGKGIIDPKDTYFVIWTTTPWTIPA
LHV_RS04375        KPVYWSWSSESTLAEAEVEYKDVEANSIFVAFPVTDGKGIIDPKDTYFVIWTTTPWTIPA
Lh22155_06960      KPVYWSWSSESTLAEAEVEYKDVEANSIFVAFPVTDGKGIIDPKDTYFVIWTTTPWTIPA
Lh8105_06885       KPVYWSWSSESTLAEAEVEYKDVEANSIFVAFPVTDGKGIIDPKDTYFVIWTTTPWTIPA
HUO_RS07715        KPVYWSWSSESTLAEAEVEYKDVEANSIFVAFPVTDGKGIIDPKDTYFVIWTTTPWTIPA
LHE_RS16235        KPVYWSWSSESTLAEAEVEYKDVEANSIFVAFPVTDGKGIIDPKDTYFVIWTTTPWTIPA
Lh8627_03015       KPVYWSWSSESTLAEAEVEYKDVEANSIFVAFPVTDGKGIIDPKDTYFVIWTTTPWTIPA
                   ************************************************************

ALV80_RS06990      NEAICVNPKFDYSVVQVGDKRYVVASGLLDKVAEEIGWDDYKVVQTVKGADMEYMKAKHP
R0052_RS06795      NEAICVNPKFDYSVVQVGDKRYVVASGLLDKVAEEIGWDDYKVVQTVKGADMEYMKAKHP
BCM45_RS00755      NEAICVNPKFDYSVVQVGDKRYVVASGLLDKVAEEIGWDDYKVVQTVKGADMEYMKAKHP
LBHH_RS06870       NEAICVNPKFDYSVVQVGDKRYVVASGLLDKVAEEIGWDDYKVVQTVKGADMEYMKAKHP
LBH_RS03830        NEAICVNPKFDYSVVQVGDKRYVVASGLLDKVAEEIGWDDYKVVQTVKGADMEYMKAKHP
TU99_RS04340       NEAICVNPKFDYSVVQVGDKRYVVASGLLDKVAEEIGWDDYKVVQTVKGADMEYMKAKHP
LHV_RS04375        NEAICVNPKFDYSVVQVGDKRYVVASGLLDKVAEEIGWDDYKVVQTVKGADMEYMKAKHP
Lh22155_06960      NEAICVNPKFDYSVVQVGDKRYVVASGLLDKVAEEIGWDDYKVVQTVKGADMEYMKAKHP
Lh8105_06885       NEAICVNPKFDYSVVQVGDKRYVVASGLLDKVAEEIGWDDYKVVQTVKGADMEYMKAKHP
HUO_RS07715        NEAICVNPKFDYSVVQVGDKRYVVASGLLDKVAEEIGWDDYKVVQTVKGADMEYMKAKHP
LHE_RS16235        NEAICVNPKFDYSVVQVGDKRYVVASGLLDKVAEEIGWDDYKVVQTVKGADMEYMKAKHP
Lh8627_03015       NEAICVNPKFDYSVVQVGDKRYVVASGLLDKVAEEIGWDDYKVVQTVKGADMEYMKAKHP
                   ************************************************************

ALV80_RS06990      IYDKESLVIEGFHVTLDDGTGLVHTAPGFGEDDFNVGQRYNLPIFSPVDAHGCYTDEVPE
R0052_RS06795      IYDKESLVIEGFHVTLDDGTGLVHTAPGFGEDDFNVGQRYNLPIFSPVDAHGCYTDEVPE
BCM45_RS00755      IYDKESLVIEGFHVTLDDGTGLVHTAPGFGEDDFNVGQRYNLPIFSPVDAHGCYTDEVPE
LBHH_RS06870       IYDKESLVIEGFHVTLDDGTGLVHTAPGFGEDDFNVGQRYNLPIFSPVDAHGCYTDEVPE
LBH_RS03830        IYDKESLVIEGFHVTLDDGTGLVHTAPGFGEDDFNVGQRYNLPIFSPVDAHGCYTDEVPE
TU99_RS04340       IYDKESLVIEGFHVTLDDGTGLVHTAPGFGEDDFNVGQRYNLPIFSPVDAHGCYTDEVPE
LHV_RS04375        IYDKESLVIEGFHVTLDDGTGLVHTAPGFGEDDFNVGQRYNLPIFSPVDAHGCYTDEVPE
Lh22155_06960      IYDKESLVIEGFHVTLDDGTGLVHTAPGFGEDDFNVGQRYNLPIFSPVDAHGCYTDEVPE
Lh8105_06885       IYDKESLVIEGFHVTLDDGTGLVHTAPGFGEDDFNVGQRYNLPIFSPVDAHGCYTDEVPE
HUO_RS07715        IYDKESLVIEGFHVTLDDGTGLVHTAPGFGEDDFNVGQRYNLPIFSPVDAHGCYTDEVPE
LHE_RS16235        IYDKESLVIEGFHVTLDDGTGLVHTAPGFGEDDFNVGQRYNLPIFSPVDAHGCYTDEVPE
Lh8627_03015       IYDKESLVIEGFHVTLDDGTGLVHTAPGFGEDDFNVGQRYNLPIFSPVDAHGCYTDEVPE
                   ************************************************************

ALV80_RS06990      LKGMFYQDVDKLMVQKLKDAGALLKLKVFTHSYPHDWRTKKPVIFRATTQWFASIAPFRD
R0052_RS06795      LKGMFYQDVDKLMVQKLKDAGALLKLKVFTHSYPHDWRTKKPVIFRATTQWFASIAPFRD
BCM45_RS00755      LKGMFYQDVDKLMVQKLKDAGALLKLKVFTHSYPHDWRTKKPVIFRATTQWFASIAPFRD
LBHH_RS06870       LKGMFYQDVDKLMVQKLKDAGALLKLKVFTHSYPHDWRTKKPVIFRATTQWFASIAPFRD
LBH_RS03830        LKGMFYQDVDKLMVQKLKDAGALLKLKVFTHSYPHDWRTKKPVIFRATTQWFASIAPFRD
TU99_RS04340       LKGMFYQDVDKLMVQKLKDAGALLKLKVFTHSYPHDWRTKKPVIFRATTQWFASIAPFRD
LHV_RS04375        LKGMFYQDVDKLMVQKLKDAGALLKLKIFTHSYPHDWRTKKPVIFRATTQWFASIAPFRD
Lh22155_06960      LKGMFYQDVDKLMVQKLKDAGALLKLKIFTHSYPHDWRTKKPVIFRATTQWFASIAPFRD
Lh8105_06885       LKGMFYQDVDKLMVQKLKDAGALLKLKIFTHSYPHDWRTKKPVIFRATTQWFASIAPFRD
HUO_RS07715        LKGMFYQDVDKLMVQKLKDAGALLKLKVFTHSYPHDWRTKKPVIFRATTQWFASIAPFRD
LHE_RS16235        LKGMFYQDVDKLMVQKLKDAGALLKLKVFTHSYPHDWRTKKPVIFRATTQWFASIAPFRD
Lh8627_03015       LKGMFYQDVDKLMVQKLKDAGALLKLKVFTHSYPHDWRTKKPVIFRATTQWFASIAPFRD
                   ***************************:********************************

ALV80_RS06990      QILDQIEKASFIPSWGKTRLYNMIKDRGDWVISRQRAWGVPLPIFYAGDGTPIVTPETIE
R0052_RS06795      QILDQIEKASFIPSWGKTRLYNMIKDRGDWVISRQRAWGVPLPIFYAEDGTPIVTPESIE
BCM45_RS00755      QILDQIEKASFIPSWGKTRLYNMIKDRGDWVISRQRAWGVPLPIFYAEDGTPIVTPETIE
LBHH_RS06870       QILDQIEKASFIPSWGKTRLYNMIKDRGDWVISRQRAWGVPLPIFYAEDGTPIVTPETIE
LBH_RS03830        QILDQIEKASFIPSWGKTRLYNMIKDRGDWVISRQRAWGVPLPIFYAEDGTPIVTPETIE
TU99_RS04340       QILDQIEKASFIPSWGKTRLYNMIKDRGDWVISRQRAWGVPLPIFYAEDGTPIVTPETIE
LHV_RS04375        QILDQIEKASFIPSWGKTRLYNMIKDRGDWVISRQRAWGVPLPIFYAEDGTPIVTPETIE
Lh22155_06960      QILDQIEKASFIPSWGKTRLYNMIKDRGDWVISRQRAWGVPLPIFYAEDGTPIVTPETIE
Lh8105_06885       QILDQIEKASFIPSWGKTRLYNMIKDRGDWVISRQRAWGVPLPIFYAEDGTPIVTPETIE
HUO_RS07715        QILDQIEKASFIPSWGKTRLYNMIKDRGDWVISRQRAWGVPLPIFYAEDGTPIVTPETIE
LHE_RS16235        QILDQIEKASFIPSWGKTRLYNMIKDRGDWVISRQRAWGVPLPIFYAEDGTPIVTPETIE
Lh8627_03015       QILDQIEKASFIPSWGKTRLYNMIKDRGDWVISRQRAWGVPLPIFYAEDGTPIVTPETIE
                   *********************************************** *********:**

ALV80_RS06990      HIAKIFEKEGSNAWYTHTAKELLPEGFTSEHSPNGEFTKEKDILDVWFDSGSSWSGVMEK
R0052_RS06795      HIAKIFEKEGSNAWYTHTAKELLPEGFTSEHSPNGEFTKEKDILDVWFDSGSSWSGVMEK
BCM45_RS00755      HIAKIFEKEGSNAWYTHTAKELLPEGFTSEHSPNGEFTKEKDILDVWFDSGSSWSGVMEK
LBHH_RS06870       HIAKIFEKEGSNAWYTHTAKELLPEGFTSEHSPNGEFTKEKDILDVWFDSGSSWSGVMEK
LBH_RS03830        HIAKIFEKEGSNAWYTHTAKELLPEGFTSEHSPNGEFTKEKDILDVWFDSGSSWSGVMEK
TU99_RS04340       HIAKIFEKEGSNAWYTHTAKELLPEGFTSEHSPNGEFTKEKDILDVWFDSGSSWSGVMEK
LHV_RS04375        HIAKIFEKEGSNAWYTHTAKELLPEGFTSEHSPNGEFTKEKDILDVWFDSGSSWSGVMEK
Lh22155_06960      HIAKIFEKEGSNAWYTHTAKELLPEGFTSEHSPNGEFTKEKDILDVWFDSGSSWSGVMEK
Lh8105_06885       HIAKIFEKEGSNAWYTHTAKELLPEGFTSEHSPNGEFTKEKDILDVWFDSGSSWSGVMEK
HUO_RS07715        HIAKIFEKEGSNAWYTHTAKELLPEGFTSEHSPNGEFTKEKDILDVWFDSGSSWSGVMEK
LHE_RS16235        HIAKIFEKEGSNAWYTHTAKELLPEGFTSEHSPNGEFTKEKDILDVWFDSGSSWSGVMEK
Lh8627_03015       HIAKIFEKEGSNAWYTHTAKELLPEGFTSEHSPNGEFTKEKDILDVWFDSGSSWSGVMEK
                   ************************************************************

ALV80_RS06990      RDGLHYPADLYLEGSDQYRGWFNSSLITSVAVTGQAPYKQVLSQGFVLDDKGHKMSKSLG
R0052_RS06795      RDGLHYPADLYLEGSDQYRGWFNSSLITSVAVTGQAPYKQVLSQGFVLDDKGHKMSKSLG
BCM45_RS00755      RDGLHYPADLYLEGSDQYRGWFNSSLITSVAVTGQAPYKQVLSQGFVLDDKGHKMSKSLG
LBHH_RS06870       RDGLHYPADLYLEGSDQYRGWFNSSLITSVAVTGQAPYKQVLSQGFVLDDKGHKMSKSLG
LBH_RS03830        RDGLHYPADLYLEGSDQYRGWFNSSLITSVAVTGQAPYKQVLSQGFVLDDKGHKMSKSLG
TU99_RS04340       RDGLHYPADLYLEGSDQYRGWFNSSLITSVAVTGQAPYKQVLSQGFVLDDKGHKMSKSLG
LHV_RS04375        RDGLHYPADLYLEGSDQYRGWFNSSLITSVAVTGQAPYKQVLSQGFVLDDKGHKMSKSLG
Lh22155_06960      RDGLHYPADLYLEGSDQYRGWFNSSLITSVAVTGQAPYKQVLSQGFVLDDKGHKMSKSLG
Lh8105_06885       RDGLHYPADLYLEGSDQYRGWFNSSLITSVAVTGQAPYKQVLSQGFVLDDKGHKMSKSLG
HUO_RS07715        RDGLHYPADLYLEGSDQYRGWFNSSLITSVAVTGQAPYKQVLSQGFVLDDKGHKMSKSLG
LHE_RS16235        RDGLHYPADLYLEGSDQYRGWFNSSLITSVAVTGQAPYKQVLSQGFVLDDKGHKMSKSLG
Lh8627_03015       RDGLHYPADLYLEGSDQYRGWFNSSLITSVAVTGQAPYKQVLSQGFVLDDKGHKMSKSLG
                   ************************************************************

ALV80_RS06990      NVISPNDVIKKMGAEIIRLWVAQADTTSDVAVSMGILQQSAESYRKIRNTFRYMLANTSD
R0052_RS06795      NVISPNDVIKKMGAEIIRLWVAQADTTSDVAVSMGILQQSAESYRKIRNTFRYMLANTSD
BCM45_RS00755      NVISPNDVIKKMGAEIIRLWVAQADTTSDVAVSMGILQQSAESYRKIRNTFRYMLANTSD
LBHH_RS06870       NVISPNDVIKKMGAEIIRLWVAQADTTSDVAVSMGILQQSAESYRKIRNTFRYMLANTSD
LBH_RS03830        NVISPNDVIKKMGAEIIRLWVAQADTTSDVAVSMGILQQSAESYRKIRNTFRYMLANTSD
TU99_RS04340       NVISPNDVIKKMGAEIIRLWVAQADTTSDVAVSMGILQQSAESYRKIRNTFRYMLANTSD
LHV_RS04375        NVISPNDVIKKMGAEIIRLWVAQADTTSDVAVSMGILQQSAESYRKIRNTFRYMLANTSD
Lh22155_06960      NVISPNDVIKKMGAEIIRLWVAQADTTSDVAVSMGILQQSAESYRKIRNTFRYMLANTSD
Lh8105_06885       NVISPNDVIKKMGAEIIRLWVAQADTTSDVAVSMGILQQSAESYRKIRNTFRYMLANTSD
HUO_RS07715        NVISPNDVIKKMGAEIIRLWVAQADTTSDVAVSMGILQQSAESYRKIRNTFRYMLANTSD
LHE_RS16235        NVISPNDVIKKMGAEIIRLWVAQADTTSDVAVSMGILQQSAESYRKIRNTFRYMLANTSD
Lh8627_03015       NVISPNDVIKKMGAEIIRLWVAQADTTSDVAVSMGILQQSAESYRKIRNTFRYMLANTSD
                   ************************************************************

ALV80_RS06990      FDPKENRVAYDDLRSVDQYMEVKLNDLIKECLAAYDKFDFTTVFKKVFNFISNDLSAFYL
R0052_RS06795      FDPKENRVAYDDLRSVDQYMEVKLNDLIKECLAAYDKFDFTTVFKKVFNFISNDLSAFYL
BCM45_RS00755      FDPKENRVAYDDLRSVDQYMEVKLNDLIKECLAAYDKFDFTTVFKKVFNFISNDLSAFYL
LBHH_RS06870       FDPKENRVAYDDLRSVDQYMEVKLNDLIKECLAAYDKFDFTTVFKKVFNFISNDLSAFYL
LBH_RS03830        FDPKENRVAYDDLRSVDQYMEVKLNDLIKECLAAYDKFDFTTVFKKVFNFISNDLSAFYL
TU99_RS04340       FDPKENRVAYDDLRSVDQYMEVKLNDLIKECLAAYDKFDFTTVFKKVFNFISNDLSAFYL
LHV_RS04375        FDPKENRVAYDDLRSVDQYMEVKLNDLIKECLAAYDKFDFTTVFKKVFNFISNDLSAFYL
Lh22155_06960      FDPKENRVAYDDLRSVDQYMEVKLNDLIKECLAAYDKFDFTTVFKKVFNFISNDLSAFYL
Lh8105_06885       FDPKENRVAYDDLRSVDQYMEVKLNDLIKECLAAYDKFDFTTVFKKVFNFISNDLSAFYL
HUO_RS07715        FDPKENRVAYDDLRSVDQYMEVKLNDLIKECLAAYDKFDFTTVFKKVFNFISNDLSAFYL
LHE_RS16235        FDPKENRVAYDDLRSVDQYMEVKLNDLIKECLAAYDKFDFTTVFKKVFNFISNDLSAFYL
Lh8627_03015       FDPKENRVAYDDLRSVDQYMEVKLNDLIKECLAAYDKFDFTTVFKKVFNFISNDLSAFYL
                   ************************************************************

ALV80_RS06990      DFAKDVLYIEVENSHARRSMQTVIYDAAVKLAKILTPILPHTMEEIWGFLKEDEDYVQLA
R0052_RS06795      DFAKDVLYIEVENSHARRSMQTVIYDAAVKLAKILTPILPHTMEEIWGFLKEDEDYVQLA
BCM45_RS00755      DFAKDVLYIEVENSHARRSMQTVIYDAAVKLAKILTPILPHTMEEIWGFLKEDEDYVQLA
LBHH_RS06870       DFAKDVLYIEVENSHARRSMQTVIYDAAVKLAKILTPILPHTMEEIWGFLKEDEDYVQLA
LBH_RS03830        DFAKDVLYIEVENSHARRSMQTVIYDAAVKLAKILTPILPHTMEEIWGFLKEDEDYVQLA
TU99_RS04340       DFAKDVLYIEVENSHARRSMQTVIYDAAVKLAKILTPILPHTMEEIWGFLKEDEDYVQLA
LHV_RS04375        DFAKDVLYIEVENSHARRSMQTVIYDAAVKLAKILTPILPHTMEEIWGFLKEDEDYVQLA
Lh22155_06960      DFAKDVLYIEVENSHARRSMQTVIYDAAVKLAKILTPILPHTMEEIWGFLKEDEDYVQLA
Lh8105_06885       DFAKDVLYIEVENSHARRSMQTVIYDAAVKLAKILTPILPHTMEEIWGFLKEDEDYVQLA
HUO_RS07715        DFAKDVLYIEVENSHARHSMQTVIYDAAVKLAKILTPILPHTIEEIWGFLKEDEDYVQLA
LHE_RS16235        DFAKDVLYIEVENSHARHSMQTVIYDAAVKLAKILTPILPHTMEEIWGFLKEDEDYVQLA
Lh8627_03015       DFAKDVLYIEVENSHARHSMQTVIYDAAVKLAKILTPILPHTMEEIWGFLKEDEDYVQLA
                   *****************.************************:*****************

ALV80_RS06990      NMPEVENYANHDELLENWAKFMKLRDDVLKALEDARNKKLIGKSFEAAVTIYPDKETKAM
R0052_RS06795      NMPEVENYANHDELLENWAKFMKLRDDVLKALEDARNKKLIGKSFEAAVTIYPDKETKAM
BCM45_RS00755      NMPEVENYANHDELLENWAKFMKLRDDVLKALEDARNKKLIGKSFEAAVTIYPDKETKAM
LBHH_RS06870       NMPEVENYANHDELLENWAKFMKLRDDVLKALEDARNKKLIGKSFEAAVTIYPDKETKAM
LBH_RS03830        NMPEVENYANHDELLENWAKFMKLRDDVLKALEDARNKKLIGKSFEAAVTIYPDKETKAM
TU99_RS04340       NMPEVENYANHDELLENWAKFMKLRDDVLKALEDARNKKLIGKSFEAAVTIYPDKETKAM
LHV_RS04375        NMPEVENYANHDELLENWAKFMKLRDDVLKALEDARNKKLIGKSFEAAVTIYPDKETKAM
Lh22155_06960      NMPEVENYANHDELLENWAKFMKLRDDVLKALEDARNKKLIGKSFEAAVTIYPDKETKAM
Lh8105_06885       NMPEVENYANHDELLENWAKFMKLRDDVLKALEDARNKKLIGKSFEAAVTIYPDKETKAM
HUO_RS07715        NMPEVENYANHDELLENWAKFMKLRDDVLKALEDARNKKLIGKSFEAAVTIYPDKETKAM
LHE_RS16235        NMPEVENYANHDELLENWAKFMKLRDDVLKALEDARNKKLIGKSFEAAVTIYPDKETKAM
Lh8627_03015       NMPEVENYANHDELLENWAKFMKLRDDVLKALEDARNKKLIGKSFEAAVTIYPDKETKAM
                   ************************************************************

ALV80_RS06990      LDELDADFREILIVSKLTISDDEAPVDAEQLANAAVVVKHAEGEVCPRCRMIRTDIGADP
R0052_RS06795      LDELDADFREILIVSKLTISDDEAPVDAEQLANAAVVVKHAEGEVCPRCRMIRTDIGADP
BCM45_RS00755      LDELDADFREILIVSKLTISDDEAPVDAEQLANAAVVVKHAEGEVCPRCRMIRTDIGADP
LBHH_RS06870       LDELDADFREILIVSKLTISDDEAPVDAEQLANAAVVVKHAEGEVCPRCRMIRTDIGADP
LBH_RS03830        LDELDADFREILIVSKLTISDDEAPVDAEQLANAAVVVKHAEGEVCPRCRMIRTDIGADP
TU99_RS04340       LDELDADFREILIVSKLTISDDEAPVDAEQLANAAVVVKHAEGEVCPRCRMIRTDIGADP
LHV_RS04375        LDELDADFREILIVSKLTISDDEAPVDAEQLANAAVVVKHAEGEVCPRCRMIRTDIGADP
Lh22155_06960      LDELDADFREILIVSKLTISDDEAPVDAEQLANAAVVVKHAEGEVCPRCRMIRTDIGADP
Lh8105_06885       LDELDADFREILIVSKLTISDDEAPVDAEQLANAAVVVKHAEGEVCPRCRMIRTDIGADP
HUO_RS07715        LDELDADFREILIVSKLTISDDEAPVDAEQLANAAVVVKHAEGEVCPRCRMIRTDIGADP
LHE_RS16235        LDELDADFREILIVSKLTISDDEAPVDAEQLANAAVVVKHAEGEVCPRCRMIRTDIGADP
Lh8627_03015       LDELDADFREILIVSKLTISDDEAPVDAEQLANAAVVVKHAEGEVCPRCRMIRTDIGADP
                   ************************************************************

ALV80_RS06990      KLPMLCGRCAEIVEANYPEVVQEGLEK
R0052_RS06795      KLPMLCGRCAEIVEANYPEVVQEGLEK
BCM45_RS00755      KLPMLCGRCAEIVEANYPEVVQEGLEK
LBHH_RS06870       KLPMLCGRCAEIVEANYPEVVQEGLEK
LBH_RS03830        KLPMLCGRCAEIVEANYPEVVQEGLEK
TU99_RS04340       KLPMLCGRCAEIVEANYPEVVQEGLEK
LHV_RS04375        KLPMLCGRCAEIVEANYPEVVQEGLEK
Lh22155_06960      KLPMLCGRCAEIVEANYPEVVQEGLEK
Lh8105_06885       KLPMLCGRCAEIVEANYPEVVQEGLEK
HUO_RS07715        KLPMLCGRCAEIVEANYPEVVQEGLEK
LHE_RS16235        KLPMLCGRCAEIVEANYPEVVQEGLEK
Lh8627_03015       KLPMLCGRCAEIVEANYPEVVQEGLEK
                   ***************************
