# Supplementary material for: Comparative Genomics of Completely Sequenced Lactobacillus helveticus Genomes Provides Insights into Strain-Specific Genes and Resolves Metagenomics Data Down to the Strain Level
Source: Front Microbiol. 2018 Jan 30;9:63. doi: 10.3389/fmicb.2018.00063 (PMC5797582; doi:10.3389/fmicb.2018.00063)
Supplement: Supplementary Data Sheet 2 — Result files of pan-core genome analysis. For descriptions, see Supplementary Table 10. [file DataSheet2.ZIP › HMMs_coreGenome/clw/TU99_RS03905.clw]

MUSCLE (3.8) multiple sequence alignment


BCM45_RS00320      MIDYNKTQHLIESMVFERVVPGVNYTFIKDKQIFTSTTGFASIYPTVTQLSPFAEYDLAS
LHV_RS04020        MIDYNKTQHLIESMVFERVVPGVNYTFIKDKQIFTSTTGFASIYPTVTQLSPFAEYDLAS
Lh22155_07305      MIDYNKTQHLIESMVFERVVPGVNYTFIKDKQIFTSTTGFASIYPTVTQLSPFAEYDLAS
Lh8105_07360       MIDYNKTQHLIESMVFERVVPGVNYTFIKDKQIFTSTTGFASIYPTVTQLSPFAEYDLAS
R0052_RS07130      MIDYNKTQHLIESTVFERVVPGVNYTFIKDKQIFTSTTGFASIYPTVTQLSPFAEYDLAS
ALV80_RS07320      MIDYNKTQHLIESMVFERVVPGVNYTFIKDKQIFTSTTGFASIYPTVTQLSPFAEYDLAS
LBHH_RS07250       MIDYNKTQHLIESMVFERVVPGVNYTFIKDKQIFTSTTGFASIYPTVTQLSPFAEYDLAS
Lh8627_02600       MIDYNKTQHLIESMVLERVVPGVNYTFIKDKQIFTSTTGFASIYPTVTQLSPFAEYDLAS
LHE_RS15790        MIDYNKTQHLIESMVLERVVPGVNYTFIKDKQIFTSTTGFASIYPTVTQLSPFAEYDLAS
LBH_RS03490        MIDYNKTQHLIESMVLERVVPGVNYTFIKDKQIFTSTTGFASIYPTVTQLSPFAEYDLAS
HUO_RS08190        MIDYNKTQHLIESMVLERVVPGVNYTFIKDKQIFTSTTGFASIYPTVTQLSPFAEYDLAS
TU99_RS03905       MIDYNKTQHLIESMVLERVVPGVNYTFIKDKQIFTSTTGFASIYPTVTQLSPFAEYDLAS
                   ************* *:********************************************

BCM45_RS00320      LTKVLATENVLLKLYDQGKLNFTEPLQEFIPEFKDSRIRLYHLLTHTSGIHGWIPHRDEL
LHV_RS04020        LTKVLATENVLLKLYDQGKLNFTEPLQEFIPEFKDSRIRLYHLLTHTSGIHGWIPHRDEL
Lh22155_07305      LTKVLATENVLLKLYDQGKLNFTEPLQEFIPEFKDSRIRLYHLLTHTSGIHGWIPHRDEL
Lh8105_07360       LTKVLATENVLLKLYDQGKLNFTEPLQEFIPEFKDSRIRLYHLLTHTSGIHGWIPHRDEL
R0052_RS07130      LTKVLATENVLLKLYDQGKLNFTEPLQEFIPEFKDSRIRLYHLLTHTSGIRGWIPHRDEL
ALV80_RS07320      LTKVLATENVLLKLYDQGKLNFTEPLQEFIPEFKDSRIRLYHLLTHTSGIRGWIPHRDEL
LBHH_RS07250       LTKVLATENVLLKLYDQGKLNFTEPLQEFIPEFKDSRIRLYHLLTHTSGIRGWIPHRDEL
Lh8627_02600       LTKVLATKNVLLKLYDQGKLNFTEPLQEFIPEFKDSRIRLYHLLTHTSGIRGWIPHRDEL
LHE_RS15790        LTKVLATENVLLKLYDQGKLNFTEPLQEFIPEFKDSRIRLYHLLTHTSGIRGWIPHRDEL
LBH_RS03490        LTKVLATENVLLKLYDQGKLNFTEPLQEFIPEFKDSRIRLYHLLTHTSGIRGWIPHRDEL
HUO_RS08190        LTKVLATENVLLKLYDQGKLNFTEPLQEFIPEFKDSRIRLYHLLTHTSGIRGWIPHRDEL
TU99_RS03905       LTKVLATENVLLKLYDQGKLNFTEPLQEFIPEFKDSRIRLYHLLTHTSGIRGWIPHRDEL
                   *******:******************************************.*********

BCM45_RS00320      NHDELLKAIINLPVTGEFEHKMRYADTNFILLGLVIKKIFNRPVQEVATTEVFNQMPLAH
LHV_RS04020        NHDELLKAIINLPVTGEFEHKMRYADTNFILLGLVIKKIFNRPVQEVATTEVFNQMPLAH
Lh22155_07305      NHDELLKAIINLPVTGEFEHKMRYADTNFILLGLVIKKIFNRPVQEVATTEVFNQMPLAH
Lh8105_07360       NHDELLKAIINLPVTGEFEHKMRYADTNFILLGLVIKKIFNRPVQEVATTEVFNQMPLAH
R0052_RS07130      NHDELLKAIINLPVTGEFEHKMRYADTNFILLGLVIKKIFNRPVQEVATTEVFNQMPLAH
ALV80_RS07320      NHDELLKAIINLPVTGEFEHKMRYADTNFILLGLVIKKIFNRPVQEVATTEVFNQMPLAH
LBHH_RS07250       NHDELLKAIINLPVTGEFEHKMRYADTNFILLGLVIKKIFNRPVQEVATTEVFNQMPLAH
Lh8627_02600       NHDELLKAIINLPVTGEFEHKMRYADTNFILLGLVIKKIFNRPVQEVATTEVFNQMPLAH
LHE_RS15790        NHDELLKAIINLPVTGEFEHKMRYADTNFILLGLVIKKIFNRPVQEVATTEVFNQMPLAH
LBH_RS03490        NHDELLKAIINLPVTGEFEHKMRYADTNFILLGLVIKKIFNRPVQEVATTEVFNQMPLAH
HUO_RS08190        NHDELLKAIINLPVTGEFEHKMRYADTNFILLGLVIKKIFNRPVQEVATTEVFNQMPLAH
TU99_RS03905       NHDELLKAIINLPVTGEFEHKMRYADTNFILLGLVIKKIFNRPVQEVATTEVFNQMPLAH
                   ************************************************************

BCM45_RS00320      TTFSPKKEACVPTAIVSGHVLQGVPHDPKARQLRADCGSAGLFSTMQDLITFSQGYLGLK
LHV_RS04020        TTFSPKKEACVPTAIVSGHVLQGVPHDPKARQLRADCGSAGLFSTMQDLITFSQGYLGLK
Lh22155_07305      TTFSPKKEACVPTAIVSGHVLQGVPHDPKARQLRADCGSAGLFSTMQDLITFSQGYLGLK
Lh8105_07360       TTFSPKKEACVPTAIVSGHVLQGVPHDPKARQLRADCGSAGLFSTMQDLITFSQGYLGLK
R0052_RS07130      TTFSPKKEACVPTAIVNGQVLQGVPHDPKARQLRADCGSAGLFSTMQDLITFSQGYLGLK
ALV80_RS07320      TTFSPKKEACVPTAIVNGHVLQGVPHDPKARQLRADCGSAGLFSTMQDLITFSQGYLGLK
LBHH_RS07250       TTFSPKKEACVPTAIVNGHVLQGVPHDPKARQLRADCGSAGLFSTMQDLITFSQGYLGLK
Lh8627_02600       TTFSPKKEACVPTAIVNGHVLQGVPHDPKARQLRADCGSAGLFSTMQDLITFSQGYLGLK
LHE_RS15790        TTFSPKKEACVPTAIVNGHVLQGVPHDPKARQLRADCGSAGLFSTMQDLITFSQGYLGLK
LBH_RS03490        TTFSPKKEACVPTAIVNGHVLQGVPHDPKARQLRADCGSAGLFSTMQDLITFSQGYLGLK
HUO_RS08190        TTFSPKKEACVPTAIVNGHVLQGVPHDPKARQLRADCGSAGLFSTMQDLITFSQGYLGLK
TU99_RS03905       TTFSPKKEACVPTAIVNGHVLQGVPHDPKARQLRADCGSAGLFSTMQDLITFSQGYLGLK
                   ****************.*:*****************************************

BCM45_RS00320      KDVLPYSQKTVSLLFDNKNPAGVKPRSWGWDLRFDPKNHYPIILHTGFTGTLMILDRIKR
LHV_RS04020        KDVLPYSQKTVSLLFDNKNPAGVKPRSWGWDLRFDPKNHYPIILHTGFTGTLMILDRIKR
Lh22155_07305      KDVLPYSQKTVSLLFDNKNPAGVKPRSWGWDLRFDPKNHYPIILHTGFTGTLMILDRIKR
Lh8105_07360       KDVLPYSQKTVSLLFDNKNPAGVKPRSWGWDLRFDPKNHYPIILHTGFTGTLMILDRIKR
R0052_RS07130      KDVLPYSQKTVSLLFDNKNPAGVKPRSWGWDLRFDPKNHYPIILHTGFTGTLMILDRIKR
ALV80_RS07320      KDVLPYSQKTVSLLFDNKNPAGVKPRSWGWDLRFDPKNHYPIILHTGFTGTLMILDRIKR
LBHH_RS07250       KDVLPYSQKTVSLLFDNKNPAGVKPRSWGWDLRFDPKNHYPIILHTGFTGTLMILDRIKR
Lh8627_02600       KDVLPYSQKTVSLLFDNKNPAGVKPRSWGWDLRFDPKNHYPIILHTGFTGTLMILDRIKR
LHE_RS15790        KDVLPYSQKTVSLLFDNKNPAGVKPRSWGWDLRFDPKNHYPIILHTGFTGTLMILDRIKR
LBH_RS03490        KDVLPYSQKTVSLLFDNKNPAGVKPRSWGWDLRFDPKNHYPIILHTGFTGTLMILDRIKR
HUO_RS08190        KDVLPYSQKTVSLLFDNKNPAGVKPRSWGWDLRFDPKNHYPIILHTGFTGTLMILDRIKR
TU99_RS03905       KDVLPYSQKTVSLLFDNKNPAGVKPRSWGWDLRFDPKNHYPIILHTGFTGTLMILDRIKR
                   ************************************************************

BCM45_RS00320      SGLILLTNRIHPTGHNTIFLAMREKIIRSFLKENSKA
LHV_RS04020        SGLILLTNRIHPTGHNTIFLAMREKIIRSFLKENSKA
Lh22155_07305      SGLILLTNRIHPTGHNTIFLAMREKIIRSFLKENSKA
Lh8105_07360       SGLILLTNRIHPTGHNTIFLAMREKIIRSFLKENSKA
R0052_RS07130      SGLILLTNRIHPTGHNTIFLAMREKIIRSFLKENSKA
ALV80_RS07320      SGLILLTNRIHPTGHNTIFLAMREKIIRSFLKENSKA
LBHH_RS07250       SGLILLTNRIHPTGHNTIFLAMREKIIRSFLKENSKA
Lh8627_02600       SGLILLTNRIHPTGHNTIFLAMREKIIRSFLKENSKA
LHE_RS15790        SGLILLTNRIHPTGHNTIFLAMREKIIRSFLKENSKA
LBH_RS03490        SGLILLTNRIHPTGHNTIFLAMREKIIRSFLKENSKA
HUO_RS08190        SGLILLTNRIHPTGHNTIFLAMREKIIRSFLKENSKA
TU99_RS03905       SGLILLTNRIHPTGHNTIFLAMREKIIRSFLKENSKA
                   *************************************
