# Supplementary material for: Comparative Genomics of Completely Sequenced Lactobacillus helveticus Genomes Provides Insights into Strain-Specific Genes and Resolves Metagenomics Data Down to the Strain Level
Source: Front Microbiol. 2018 Jan 30;9:63. doi: 10.3389/fmicb.2018.00063 (PMC5797582; doi:10.3389/fmicb.2018.00063)
Supplement: Supplementary Data Sheet 2 — Result files of pan-core genome analysis. For descriptions, see Supplementary Table 10. [file DataSheet2.ZIP › HMMs_coreGenome/clw/Lh8105_04425.clw]

MUSCLE (3.8) multiple sequence alignment


R0052_RS04240      MNLWQRMNKKEDPRVYENKDGHLVRSLKVKDFLALGVGTIVSASIFTLPGEVAALHTGPA
ALV80_RS04375      MNLWQRMNKKEDPRVYENKDGHLVRSLKVKDFLALGVGTIVSASIFTLPGEVAALHTGPA
LBHH_RS04280       MNLWQRMNKKEDPRVYENKDGHLVRSLKVKDFLALGVGTIVSASIFTLPGEVAALHTGPA
BCM45_RS03220      MNLWQRMNKKEDPRVYENKDGHLVRSLKVKDFLALGVGTIVSASIFTLPGEVAALHTGPA
LBH_RS06030        MNLWQRMNKKEDPRVYENKDGHLVRSLKVKDFLALGVGTIVSASIFTLPGEVAALHTGPA
HUO_RS05220        MNLWQRMNKKEDPRVYENKDGHLVRSLKVKDFLALGVGTIVSASIFTLPGEVAALHTGPA
LHE_RS19080        MNLWQRMNKKEDPRVYENKDGHLVRSLKVKDFLALGVGTIVSASIFTLPGEVAALHTGPA
LHV_RS06865        MNLWQRMNKKEDPRVYENKDGHLVRSLKVKDFLALGVGTIVSASIFTLPGEVAALHTGPA
Lh22155_04435      MNLWQRMNKKEDPRVYENKDGHLVRSLKVKDFLALGVGTIVSASIFTLPGEVAALHTGPA
Lh8105_04425       MNLWQRMNKKEDPRVYENKDGHLVRSLKVKDFLALGVGTIVSASIFTLPGEVAALHTGPA
Lh8627_05290       MNLWQRMNKKEDPRVYENKDGHLVRSLKVKDFLALGVGTIVSASIFTLPGEVAALHTGPA
TU99_RS07275       MNLWQRMNKKEDPRVYENKDGHLVRSLKVKDFLALGVGTIVSASIFTLPGEVAALHTGPA
                   ************************************************************

R0052_RS04240      VAISFILAAIAAGLVAFAYAEMAAAMPFAGSAYSWINVVFGEFWGWVAGWALLAEYFIAS
ALV80_RS04375      VAISFILAAIVAGLVAFAYAEMAAAMPFAGSAYSWINVVFGEFWGWIAGWALLAEYFIAS
LBHH_RS04280       VAISFILAAIAAGLVAFAYAEMAAAMPFAGSAYSWINVVFGEFWGWIAGWALLAEYFIAS
BCM45_RS03220      VAISFILAAIAAGLVAFAYAEMAAAMPFAGSAYSWINVVFGEFWGWIAGWALLAEYFIAS
LBH_RS06030        VAISFILAAIAAGLVAFAYAEMAAAMPFAGSAYSWINVVFGEFWGWIAGWALLAEYFIAS
HUO_RS05220        VAISFILAAIAAGLVAFAYAEMAAAMPFAGSAYSWINVVFGEFWGWIAGWALLAEYFIAS
LHE_RS19080        VAISFILAAIAAGLVAFAYAEMAAAMPFAGSAYSWINVVFGEFWGWIAGWALLAEYFIAS
LHV_RS06865        VAISFILAAIAAGLVAFAYAEMAAAMPFAGSAYSWINVVFGEFWGWIAGWALLAEYFIAS
Lh22155_04435      VAISFILAAIAAGLVAFAYAEMAAAMPFAGSAYSWINVVFGEFWGWIAGWALLAEYFIAS
Lh8105_04425       VAISFILAAIAAGLVAFAYAEMAAAMPFAGSAYSWINVVFGEFWGWIAGWALLAEYFIAS
Lh8627_05290       VAISFILAAIAAGLVAFAYAEMAAAMPFAGSAYSWINVVFGEFWGWIAGWALLAEYFIAS
TU99_RS07275       VAISFILAAIAAGLVAFAYAEMAAAMPFAGSAYSWINVVFGEFWGWIAGWALLAEYFIAS
                   **********.***********************************:*************

R0052_RS04240      AFVGSGLSANFRALIAPMGLKLPASLSNAFGTNGGIIDAISLISILLVALLISHGVSRAA
ALV80_RS04375      AFVGSGLSANFRALIAPMGLKLPASLSNAFGTNGGIIDAISLISILLVALLISHGVSRAA
LBHH_RS04280       AFVGSGLSANFRALIAPMGLKLPASLSNAFGTNGGIIDAISLISILLVALLISHGVSRAA
BCM45_RS03220      AFVGSGLSANFRALIAPMGLKLPASLSNAFGTNGGIIDAISLISILLVALLISHGVSRAA
LBH_RS06030        AFVGSGLSANFRALIAPMGLKLPASLSNAFGTNGGIIDAISLISILLVALLISHGVSRAA
HUO_RS05220        AFVGSGLSANFRALIAPMGLKLPASLSNAFGTNGGIIDAISLISILLVALLISHGVSRAA
LHE_RS19080        AFVGSGLSANFRALIAPMGLKLPASLSNAFGTNGGIIDAISLISILLVALLISHGVSRAA
LHV_RS06865        AFVGSGLSANFRALIAPMGLKLPASLSNAFGTNGGIIDAISLISILLVALLISHGVSRAA
Lh22155_04435      AFVGSGLSANFRALIAPMGLKLPASLSNAFGTNGGIIDAISLISILLVALLISHGVSRAA
Lh8105_04425       AFVGSGLSANFRALIAPMGLKLPASLSNAFGTNGGIIDAISLISILLVALLISHGVSRAA
Lh8627_05290       AFVGSGLSANFRALIAPMGLKLPASLSNAFGTNGGIIDAISLISILLVALLISHGVSRAA
TU99_RS07275       AFVGSGLSANFRALIAPMGLKLPASLSNAFGTNGGIIDAISLISILLVALLISHGVSRAA
                   ************************************************************

R0052_RS04240      RVENGLVVLKVLAILLFIVVGLTALKGANFTPFIPKYRPTAHGPFGGWQGIYAGVSMIFL
ALV80_RS04375      RVENGLVVLKVLAILLFIVVGLTALKGANFTPFIPKYRPTAHGPFGGWQGIYAGVSMIFL
LBHH_RS04280       RVENGLVVLKVLAILLFIVVGLTALKGANFTPFIPKYRPTAHGPFGGWQGIYAGVSMIFL
BCM45_RS03220      RVENGLVVLKVLAILLFIVVGLTALKGANFTPFIPKYRPTAHGPFGGWQGIYAGVSMIFL
LBH_RS06030        RVENGLVVLKVLAILLFIVVGLTALKGANFTPFIPKYRPTAHGPFGGWQGIYAGVSMIFL
HUO_RS05220        RVENGLVVLKVLAILLFIVVGLTALKGANFTPFIPKYRPTAHGPFGGWQGIYAGVSMIFL
LHE_RS19080        RVENGLVVLKVLAILLFIVVGLTALKGANFTPFIPKYRPTAHGPFGGWQGIYAGVSMIFL
LHV_RS06865        RVENGLVVLKVLAILLFIVVGLTALKGANFTPFIPKYRPTAHGPFGGWQGIYAGVSMIFL
Lh22155_04435      RVENGLVVLKVLAILLFIVVGLTALKGANFTPFIPKYRPTAHGPFGGWQGIYAGVSMIFL
Lh8105_04425       RVENGLVVLKVLAILLFIVVGLTALKGANFTPFIPKYRPTAHGPFGGWQGIYAGVSMIFL
Lh8627_05290       RVENGLVVLKVLAILLFIVVGLTALKGANFTPFIPKYRPTAHGPFGGWQGIYAGVSMIFL
TU99_RS07275       RVENGLVVLKVLAILLFIVVGLTALKGANFTPFIPKYRPTAHGPFGGWQGIYAGVSMIFL
                   ************************************************************

R0052_RS04240      SYIGFDSIAANSAEAINPQKTMPRGILGSLAIAVTLFVGVSLILIGMMPYKMYANSAEPV
ALV80_RS04375      SYIGFDSIAANSAEAINPQKTMPRGILGSLAIAVTLFVGVSLVLIGMMPYKMYANSAEPV
LBHH_RS04280       SYIGFDSIAANSAEAINPQKTMPRGILGSLAIAVTLFVGVSLVLIGMMPYKMYANSAEPV
BCM45_RS03220      SYIGFDSIAANSAEAINPQKTMPRGILGSLAIAVTLFVGVSLVLIGMMPYKMYANSAEPV
LBH_RS06030        SYIGFDSIAANSAEAINPQKTMPRGILGSLAIAVTLFVGVSLVLIGMMPYKMYANSAEPV
HUO_RS05220        SYIGFDSIAANSAEAINPQKTMPRGILGSLAIAVTLFVGVSLVLIGMMPYKMYANSAEPV
LHE_RS19080        SYIGFDSIAANSSEAINPQKTMPRGILGSLAIAVALFVGVSLVLIGMMPYKMYANSAEPV
LHV_RS06865        SYIGFDSIAANSAEAINPQKTMPRGILGSLAIAVALFVGVSLVLIGMMPYKMYANSAEPV
Lh22155_04435      SYIGFDSIAANSAEAINPQKTMPRGILGSLAIAVALFVGVSLVLIGMMPYKMYANSAEPV
Lh8105_04425       SYIGFDSIAANSAEAINPQKTMPRGILGSLAIAVALFVGVSLVLIGMMPYKMYANSAEPV
Lh8627_05290       SYIGFDSIAANSAEAINPQKTMPRGILGSLAIAVALFVGVSLVLIGMMPYKMYANSAEPV
TU99_RS07275       SYIGFDSIAANSAEAINPQKTMPRGILGSLAIAVALFVGVSLVLIGMMPYKMYANSAEPV
                   ************:*********************:*******:*****************

R0052_RS04240      GLALRYAGHPIVAVVVQTIAVLGMFTALIGMGMAGSRLIYSFGRDGMLPKWLGKLNSDRR
ALV80_RS04375      GLALRYAGHPIVAVVVQTIAVLGMFTALIGMGMAGSRLIYSFGRDGMLPKWLGKLNSDRR
LBHH_RS04280       GLALRYAGHPIVAVVVQTIAVLGMFTALIGMGMAGSRLIYSFGRDGMLPKWLGKLNSDRR
BCM45_RS03220      GLALRYAGHPIVAVVVQTIAVLGMFTALIGMGMAGSRLIYSFGRDGMLPKWLGKLNSDRR
LBH_RS06030        GLALRYAGHPIVAVVVQTIAVLGMFTALIGMGMAGSRLIYSFGRDGMLPKWLGKLNSDRR
HUO_RS05220        GLALRYAGHPIVAVVVQTIAVLGMFTALIGMGMAGSRLIYSFGRDGMLPKWLGKLNSDRR
LHE_RS19080        GLALRYAGHPIVAVVVQTIAVLGMFTALIGMGMAGSRLIYSFGRDGMLPKWLGKLNSDRR
LHV_RS06865        GLALRYAGHPIVAVVVQTIAVLGMFTALIGMGMAGSRLIYSFGRDGMLPKWLGKLNSDRR
Lh22155_04435      GLALRYAGHPIVAVVVQTIAVLGMFTALIGMGMAGSRLIYSFGRDGMLPKWLGKLNSDRR
Lh8105_04425       GLALRYAGHPIVAVVVQTIAVLGMFTALIGMGMAGSRLIYSFGRDGMLPKWLGKLNSDRR
Lh8627_05290       GLALRYAGHPIVAVVVQTIAVLGMFTALIGMGMAGSRLIYSFGRDGMLPKWLGKLNSDRR
TU99_RS07275       GLALRYAGHPIVAVVVQTIAVLGMFTALIGMGMAGSRLIYSFGRDGMLPKWLGKLNSDRR
                   ************************************************************

R0052_RS04240      PNNALWTLTIGGILLGAFFPFSMLSQLVSAGTLIAFMFVSLGIYRLRPREGKDIDDPSFK
ALV80_RS04375      PNNALWTLTIGGILLGAFFPFSMLSQLVSAGTLIAFMFVSLGIYRLRPREGKDIDDPSFK
LBHH_RS04280       PNNALWTLTIGGILLGAFFPFSMLSQLVSAGTLIAFMFVSLGIYRLRPREGKDIDDPSFK
BCM45_RS03220      PNNALWTLTIGGILLSAFFPFSMLSQLVSAGTLIAFMFVSLGIYRLRPREGKDIDDPSFK
LBH_RS06030        PNNALWTLTIGGILLSAFFPFSMLSQLVSAGTLIAFMFVSLGIYRLRPREGKDIDDPSFK
HUO_RS05220        PNNALWTLTIGGILLSAFFPFSMLSQLVSAGTLIAFMFVSLGIYRLRPREGKDIDDPSFK
LHE_RS19080        PNNALWTLTIGGILLSAFFPFSMLSQLVSAGTLIAFMFVSLGIYRLRPREGKDIDDPSFK
LHV_RS06865        PNNALWTLTIGGILLSAFFPFSMLSQLVSAGTLIAFMFVSLGIYRLRPREGKDIDDPSFK
Lh22155_04435      PNNALWTLTIGGILLSAFFPFSMLSQLVSAGTLIAFMFVSLGIYRLRPREGKDIDDPSFK
Lh8105_04425       PNNALWTLTIGGILLSAFFPFSMLSQLVSAGTLIAFMFVSLGIYRLRPREGKDIDDPSFK
Lh8627_05290       PNNALWTLTIGGILLSAFFPFSMLSQLVSAGTLIAFMFVSLGIYRLRPREGKDIDDPSFK
TU99_RS07275       PNNALWTLTIGGILLSAFFPFSMLSQLVSAGTLIAFMFVSLGIYRLRPREGKDIDDPSFK
                   ***************.********************************************

R0052_RS04240      MPFYPILPALGFLAALIVFLGLDYQAKLYAGIWFILGLIIYFCYCIHHSVLDKKK
ALV80_RS04375      MPFYPILPALGFLAALIVFLGLDYQAKLYAGIWFILGLIIYFCYGIHHSVLDKKK
LBHH_RS04280       MPFYPILPALGFLAALIVFLGLDYQAKLYAGIWFILGLIIYFCYGIHHSVLDKKK
BCM45_RS03220      MPFYPILPALGFLAALIVFLGLDYQAKLYAGIWFILGLIIYFCYGIHHSVLDKNK
LBH_RS06030        MPFYPILPALGFLAALIVFLGLDYQAKLYAGIWFILGLIIYFCYGIHHSVLDKKK
HUO_RS05220        MPFYPILPALGFLAALIVFLGLDYQAKLYAGIWFILGLIIYFCYGIHHSVLDKKK
LHE_RS19080        MPFYPILPALGFLAALIVFLGLDYQAKLYAGIWFILGLIIYFCYGIHHSVLDKKK
LHV_RS06865        MPFYPILPALGFLAALIVFLGLDYQAKLYAGIWFILGLIIYFCYGIHHSVLDKKK
Lh22155_04435      MPFYPILPALGFLAALIVFLGLDYQAKLYAGIWFILGLIIYFCYGIHHSVLDKKK
Lh8105_04425       MPFYPILPALGFLAALIVFLGLDYQAKLYAGIWFILGLIIYFCYGIHHSVLDKKK
Lh8627_05290       MPFYPILPALGFLAALIVFLGLDYQAKLYAGIWFILGLIIYFCYGIHHSVLDKKK
TU99_RS07275       MPFYPILPALGFLAALIVFLGLDYQAKLYAGIWFILGLIIYFCYGIHHSVLDKKK
                   ******************************************** ********:*
