# Supplementary material for: Comparative Genomics of Completely Sequenced Lactobacillus helveticus Genomes Provides Insights into Strain-Specific Genes and Resolves Metagenomics Data Down to the Strain Level
Source: Front Microbiol. 2018 Jan 30;9:63. doi: 10.3389/fmicb.2018.00063 (PMC5797582; doi:10.3389/fmicb.2018.00063)
Supplement: Supplementary Data Sheet 2 — Result files of pan-core genome analysis. For descriptions, see Supplementary Table 10. [file DataSheet2.ZIP › HMMs_coreGenome/clw/LBHH_RS01610.clw]

MUSCLE (3.8) multiple sequence alignment


ALV80_RS01635      MPAKKTARKRRVKKHVESGVAHIHSTFNNTLVMITDVQGNAVAWSSAGALGFKGSRKSTP
LHE_RS21810        MPAKKTARKRRVKKHVESGVAHIHSTFNNTLVMITDVQGNAVAWSSAGALGFKGSRKSTP
BCM45_RS05690      MPAKKTARKRRVKKHVESGVAHIHSTFNNTLVMITDVQGNAVAWSSAGALGFKGSRKSTP
LHV_RS01660        MPAKKTARKRRVKKHVESGVAHIHSTFNNTLVMITDVQGNAVAWSSAGALGFKGSRKSTP
Lh22155_01735      MPAKKTARKRRVKKHVESGVAHIHSTFNNTLVMITDVQGNAVAWSSAGALGFKGSRKSTP
Lh8105_01615       MPAKKTARKRRVKKHVESGVAHIHSTFNNTLVMITDVQGNAVAWSSAGALGFKGSRKSTP
LBHH_RS01610       MPAKKTARKRRVKKHVESGVAHIHSTFNNTLVMITDVQGNAVAWSSAGALGFKGSRKSTP
LBH_RS01440        MPAKKTARKRRVKKHVESGVAHIHSTFNNTLVMITDVQGNAVAWSSAGALGFKGSRKSTP
HUO_RS02615        MPAKKTARKRRVKKHVESGVAHIHSTFNNTLVMITDVQGNAVAWSSAGALGFKGSRKSTP
TU99_RS01510       MPAKKTARKRRVKKHVESGVAHIHSTFNNTLVMITDVQGNAVAWSSAGALGFKGSRKSTP
R0052_RS01580      MPAKKTARKRRVKKHVESGVAHIHSTFNNTLVMITDVQGNAVAWSSAGALGFKGSRKSTP
Lh8627_07810       MPAKKTARKRRVKKHVESGVAHIHSTFNNTLVIITDVQGNAVAWSSAGALGFKGSRKSTP
                   ********************************:***************************

ALV80_RS01635      FAAQMAAEAAAKSAMDQGMKHVEVSVKGPGAGRESAIRSLQATGLEITAIRDVTPVPHNG
LHE_RS21810        FAAQMAAEAAAKSAMDQGMKHVEVSVKGPGAGRESAIRSLQATGLEITAIRDVTPVPHNG
BCM45_RS05690      FAAQMAAEAAAKSAMDQGMKHVEVSVKGPGAGRESAIRSLQATGLEITAIRDVTPVPHNG
LHV_RS01660        FAAQMAAEAAAKSAMDQGMKHVEVSVKGPGAGRESAIRSLQATGLEITAIRDVTPVPHNG
Lh22155_01735      FAAQMAAEAAAKSAMDQGMKHVEVSVKGPGAGRESAIRSLQATGLEITAIRDVTPVPHNG
Lh8105_01615       FAAQMAAEAAAKSAMDQGMKHVEVSVKGPGAGRESAIRSLQATGLEITAIRDVTPVPHNG
LBHH_RS01610       FAAQMAAEAAAKSAMDQGMKHVEVSVKGPGAGRESAIRSLQATGLEITAIRDVTPVPHNG
LBH_RS01440        FAAQMAAEAAAKSAMDQGMKHVEVSVKGPGAGRESAIRSLQATGLEITAIRDVTPVPHNG
HUO_RS02615        FAAQMAAEAAAKSAMDQGMKHVEVSVKGPGAGRESAIRSLQATGLEITAIRDVTPVPHNG
TU99_RS01510       FAAQMAAEAAAKSAMDQGMKHVEVSVKGPGAGRESAIRSLQATGLEITAIRDVTPVPHNG
R0052_RS01580      FAAQMAAEAAAKSAMDQGMKHVEVSVKGPGAGRESAIRSLQATGLEITAIRDVTPVPHNG
Lh8627_07810       FAAQMAAEAAAKSAMDQGMKHVEVSVKGPGAGRESAIRSLQATGLEITAIRDVTPVPHNG
                   ************************************************************

ALV80_RS01635      SRPPKRRRV
LHE_RS21810        SRPPKRRRV
BCM45_RS05690      SRPPKRRRV
LHV_RS01660        SRPPKRRRV
Lh22155_01735      SRPPKRRRV
Lh8105_01615       SRPPKRRRV
LBHH_RS01610       SRPPKRRRV
LBH_RS01440        SRPPKRRRV
HUO_RS02615        SRPPKRRRV
TU99_RS01510       SRPPKRRRV
R0052_RS01580      SRPPKRRRV
Lh8627_07810       SRPPKRRRV
                   *********
