# Supplementary material for: Comparative Genomics of Completely Sequenced Lactobacillus helveticus Genomes Provides Insights into Strain-Specific Genes and Resolves Metagenomics Data Down to the Strain Level
Source: Front Microbiol. 2018 Jan 30;9:63. doi: 10.3389/fmicb.2018.00063 (PMC5797582; doi:10.3389/fmicb.2018.00063)
Supplement: Supplementary Data Sheet 2 — Result files of pan-core genome analysis. For descriptions, see Supplementary Table 10. [file DataSheet2.ZIP › HMMs_coreGenome/clw/R0052_RS07405.clw]

MUSCLE (3.8) multiple sequence alignment


ALV80_RS07635      MASYASEVKKELTSLEVHPEHAKAELAAFLRMNGVLNLHDHQFSLDITTENPAIARRIFK
BCM45_RS10340      MASYASEVKKELTSLEVHPEHAKAELAAFLRMNGVLNLHDHQFSLDITTENPAIARRIFK
LHV_RS03715        MASYASEVKKELTSLEVHPEHAKAELAAFLRMNGVLNLHDHQFSLDITTENPAIARRIFK
Lh22155_07620      MASYASEVKKELTSLEVHPEHAKAELAAFLRMNGVLNLHDHQFSLDITTENPAIARRIFK
Lh8105_07920       MASYASEVKKELTSLEVHPEHAKAELAAFLRMNGVLNLHDHQFSLDITTENPAIARRIFK
LBHH_RS07570       MASYASEVKKELTSLEVHPEHAKAELAAFLRMNGVLNLHDHQFSLDITTENPAIARRIFK
R0052_RS07405      MASYASEVKKELTSLEVHPEHAKAELAAFLRMNGVLNLHDHQFSLDITTENPAIARRIFK
LHE_RS15475        MASYASEVKKELTSLEVHPEHAKAELAAFLRMNGVLNLHDHQFSLDITTENPAIARRIFK
Lh8627_02285       MASYASEVKKELTSLEVHPEHAKAELAAFLRMNGVLNLHDHQFSLDITTENPAIARRIFK
LBH_RS03185        MASYASEVKKELTSLEVHPEHAKAELAAFLRMNGVLNLHDHQFSLDITTENPAIARRIFK
HUO_RS08575        MASYASEVKKELTSLEVHPEHAKAELAAFLRMNGVLNLHDHQFSLDITTENPAIARRIFK
TU99_RS03595       MASYASEVKKELTSLEVHPEHAKAELAAFLRMNGVLNLHDHQFSLDITTENPAIARRIFK
                   ************************************************************

ALV80_RS07635      LIKVAYGIEPLLIVSRKMKLKKNNQYLVRLNRDVQKILENLNIWDPAKGLVTRIPQRIMK
BCM45_RS10340      LIKVAYGIEPLLIVSRKMKLKKNNQYLVRLNRDVQKILENLNIWDPAKGLVTRIPQRIMK
LHV_RS03715        LIKVAYGIEPLLIVSRKMKLKKNNQYLVRLNRDVQKILENLNIWDPAKGLVTRIPQRIMK
Lh22155_07620      LIKVAYGIEPLLIVSRKMKLKKNNQYLVRLNRDVQKILENLNIWDPAKGLVTRIPQRIMK
Lh8105_07920       LIKVAYGIEPLLIVSRKMKLKKNNQYLVRLNRDVQKILENLNIWDPAKGLVTRIPQRIMK
LBHH_RS07570       LIKVAYGIEPLLIVSRKMKLKKNNQYLVRLNRDVQKILENLNIWDPAKGLVTRIPQRIMK
R0052_RS07405      LIKVAYGIEPLLIVSRKMKLKKNNQYLVRLNRDVQKILENLNIWDPAKGLVTRIPQRIMK
LHE_RS15475        LIKVAYGIEPLLIVSRKMKLKKNNQYLVRLNRDVQKILENLNIWDPAKGLVTRIPQRIMK
Lh8627_02285       LIKVAYGIEPLLIVSRKMKLKKNNQYLVRLNRDVQKILENLNIWDPAKGLVTRIPQRIMK
LBH_RS03185        LIKVAYGIEPLLIVSRKMKLKKNNQYLVRLNRDVQKILENLNIWDPAKGLVTRIPQRIMK
HUO_RS08575        LIKVAYGIEPLLIVSRKMKLKKNNQYLVRLNRDVQKILENLNIWDPAKGLVTRIPQRIMK
TU99_RS03595       LIKVAYGIEPLLIVSRKMKLKKNNQYLVRLNRDVQKILENLNIWDPAKGLVTRIPQRIMK
                   ************************************************************

ALV80_RS07635      SSEGAMSYLRGAFLAGGSVNNPETSRYHLEIYSTYEDHNEDLAKLMNEYFYLNAKMTKRR
BCM45_RS10340      SSEGAMSYLRGAFLAGGSVNNPETSRYHLEIYSTYEDHNEDLAKLMNEYFYLNAKMTKRR
LHV_RS03715        SSEGAMSYLRGAFLAGGSVNNPETSRYHLEIYSTYEDHNEDLAKLMNEYFYLNAKMTKRR
Lh22155_07620      SSEGAMSYLRGAFLAGGSVNNPETSRYHLEIYSTYEDHNEDLAKLMNEYFYLNAKMTKRR
Lh8105_07920       SSEGAMSYLRGAFLAGGSVNNPETSRYHLEIYSTYEDHNEDLAKLMNEYFYLNAKMTKRR
LBHH_RS07570       SSEGAMSYLRGAFLAGGSVNNPETSRYHLEIYSTYEDHNEDLAKLMNEYFYLNAKMTKRR
R0052_RS07405      SSEGAMSYLRGAFLAGGSVNNPETSRYHLEIYSTYEDHNEDLAKLMNEYFYLNAKMTKRR
LHE_RS15475        SSEGAMSYLRGAFLAGGSVNNPETSRYHLEIYSTYEDHNEDLAKLMNEYFYLNAKMTKRR
Lh8627_02285       SSEGAMSYLRGAFLAGGSVNNPETSRYHLEIYSTYEDHNEDLAKLMNEYFYLNAKMTKRR
LBH_RS03185        SSEGAMSYLRGAFLAGGSVNNPETSRYHLEIYSTYEDHNEDLAKLMNEYFYLNAKMTKRR
HUO_RS08575        SSEGAMSYLRGAFLAGGSVNNPETSRYHLEIYSTYEDHNEDLAKLMNEYFYLNAKMTKRR
TU99_RS03595       SSEGAMSYLRGAFLAGGSVNNPETSRYHLEIYSTYEDHNEDLAKLMNEYFYLNAKMTKRR
                   ************************************************************

ALV80_RS07635      RGYIVYLKEAAKIGDFLHVVGALNAMLNFEDLRIMRDMRNSVNRLVNCDTANMKKTASAS
BCM45_RS10340      RGYIVYLKEAAKIGDFLHVVGALNAMLNFEDLRIMRDMRNSVNRLVNCDTANMKKTASAS
LHV_RS03715        RGYIVYLKEAAKIGDFLHVVGALNAMLNFEDLRIMRDMRNSVNRLVNCDTANMKKTASAS
Lh22155_07620      RGYIVYLKEAAKIGDFLHVVGALNAMLNFEDLRIMRDMRNSVNRLVNCDTANMKKTASAS
Lh8105_07920       RGYIVYLKEAAKIGDFLHVVGALNAMLNFEDLRIMRDMRNSVNRLVNCDTANMKKTASAS
LBHH_RS07570       RGYIVYLKEAAKIGDFLHVVGALNAMLNFEDLRIMRDMRNSVNRLVNCDTANMKKTASAS
R0052_RS07405      RGYIVYLKEAAKIGDFLHVVGALNAMLNFEDLRIMRDMRNSVNRLVNCDTANMKKTASAS
LHE_RS15475        RGYIVYLKEAAKIGDFLHVVGALNAMLNFEDLRIMRDMRNSVNRLVNCDTANMKKTASAS
Lh8627_02285       RGYIVYLKEAAKIGDFLHVVGALNAMLNFEDLRIMRDMRNSVNRLVNCDTANMKKTASAS
LBH_RS03185        RGYIVYLKEAAKIGDFLHVVGALNAMLNFEDLRIMRDMRNSVNRLVNCDTANMKKTASAS
HUO_RS08575        RGYIVYLKEAAKIGDFLHVVGALNAMLNFEDLRIMRDMRNSVNRLVNCDTANMKKTASAS
TU99_RS03595       RGYIVYLKEAAKIGDFLHVVGALNAMLNFEDLRIMRDMRNSVNRLVNCDTANMKKTASAS
                   ************************************************************

ALV80_RS07635      AKQVEDIQLIQKEKGIDSLPEKLQILARFRLAHPELTLKEVADQIPDGPISKSGVNHRFK
BCM45_RS10340      AKQVEDIQLIQKEKGIDSLPEKLQILARFRLAHPELTLKEVADQIPDGPISKSGVNHRFK
LHV_RS03715        AKQVEDIQLIQKEKGIDSLPEKLQILARFRLAHPELTLKEVADQIPDGPISKSGVNHRFK
Lh22155_07620      AKQVEDIQLIQKEKGIDSLPEKLQILARFRLAHPELTLKEVADQIPDGPISKSGVNHRFK
Lh8105_07920       AKQVEDIQLIQKEKGIDSLPEKLQILARFRLAHPELTLKEVADQIPDGPISKSGVNHRFK
LBHH_RS07570       AKQVEDIQLIQKEKGIDSLPEKLQILARFRLAHPELTLKEVADQIPDGPISKSGVNHRFK
R0052_RS07405      AKQVEDIQLIQKEKGIDSLPEKLQILARFRLAHPELTLKEVADQIPDGPISKSGVNHRFK
LHE_RS15475        AKQVEDIQLIQKEKGIDSLPEKLQVLARFRLAHPELTLKEVADQIPDGPISKSGVNHRFK
Lh8627_02285       AKQVEDIQLIQKEKGIDSLPEKLQVLARFRLAHPELTLKEVADQIPDGPISKSGVNHRFK
LBH_RS03185        AKQVEDIQLIQKEKGIDSLPEKLQVLARFRLAHPELTLKEVADQIPDGPISKSGVNHRFK
HUO_RS08575        AKQVEDIQLIQKEKGIDSLPEKLQVLARFRLAHPELTLKEVADQIPDGPISKSGVNHRFK
TU99_RS03595       AKQVEDIQLIQKEKGIDSLPEKLQVLARFRLAHPELTLKEVADQIPDGPISKSGVNHRFK
                   ************************:***********************************

ALV80_RS07635      KLHELAETLKE
BCM45_RS10340      KLHELAETLKE
LHV_RS03715        KLHELAETLKE
Lh22155_07620      KLHELAETLKE
Lh8105_07920       KLHELAETLKE
LBHH_RS07570       KLHELAETLKE
R0052_RS07405      KLHELAETLKE
LHE_RS15475        KLHELAETLKE
Lh8627_02285       KLHELAETLKE
LBH_RS03185        KLHELAETLKE
HUO_RS08575        KLHELAETLKE
TU99_RS03595       KLHELAETLKE
                   ***********
