# Supplementary material for: Comparative Genomics of Completely Sequenced Lactobacillus helveticus Genomes Provides Insights into Strain-Specific Genes and Resolves Metagenomics Data Down to the Strain Level
Source: Front Microbiol. 2018 Jan 30;9:63. doi: 10.3389/fmicb.2018.00063 (PMC5797582; doi:10.3389/fmicb.2018.00063)
Supplement: Supplementary Data Sheet 2 — Result files of pan-core genome analysis. For descriptions, see Supplementary Table 10. [file DataSheet2.ZIP › HMMs_coreGenome/clw/LHV_RS00820.clw]

MUSCLE (3.8) multiple sequence alignment


LBH_RS00735        MCGIVAFYDPKINEKQAVIGKMMATIKHRGPSSDGYYTNDEVALGFRRLSIIDLRGGSQP
R0052_RS00810      MCGIVAFYDPKINEKQAVIGKMMATIKHRGPSSDGYYTNDEVALGFRRLSIIDLRCGSQP
BCM45_RS06425      MCGIVAFYDPKINEKQAVIGKMMATIKHRGPGSDGYYTNDEVALGFRRLSIIDLRGGSQP
LHV_RS00820        MCGIVAFYDPKINEKQAVIGKMMATIKHRGPGSDGYYTNDEVALGFRRLSIIDLRGGSQP
Lh22155_00920      MCGIVAFYDPKINEKQAVIGKMMATIKHRGPGSDGYYTNDEVALGFRRLSIIDLRGGSQP
Lh8105_00850       MCGIVAFYDPKINEKQAVIGKMMATIKHRGPGSDGYYTNDEVALGFRRLSIIDLRGGSQP
ALV80_RS00875      MCGIVAFYDPKINEKQAVIGKMMATIKHRGPGSDGYYTNDEVALGFRRLSIIDLRGGSQP
LBHH_RS00855       MCGIVAFYDPKINEKQAVIGKMMATIKHRGPGSDGYYTNDEVALGFRRLSIIDLRGGSQP
LHE_RS12290        MCGIVAFYDPKINEKQAVIGKMMATIKHRGPGSDGYYTNDEVALGFRRLSIIDLRGGSQP
Lh8627_08605       MCGIVAFYDPKINEKQAVIGKMMATIKHRGPGSDGYYTNDEVALGFRRLSIIDLRGGSQP
HUO_RS01810        MCGIVAFYDPKINEKQAVIGKMMATIKHRGPGSDGYYTNDEVALGFRRLSIIDLRGGSQP
TU99_RS00810       MCGIVAFYDPKINEKQAVIGKMMATIKHRGPGSDGYYTNDEVALGFRRLSIIDLRGGSQP
                   *******************************.*********************** ****

LBH_RS00735        IYNEDKTRAIIFNGEIYNFKPLREELIKAGHVFSTKADTEVLLHGYEEWGMDGLLKRVRG
R0052_RS00810      IYNEDKTRAIIFNGEIYNFKPLREELIKAGHVFSTKADTEVLLHGYEEWGMDGLLKRVRG
BCM45_RS06425      IYNEDKTRAIIFNGEIYNFKPLREELIKAGHVFSTKADTEVLLHGYEEWGMDGLLKRVRG
LHV_RS00820        IYNEDKTRAIIFNGEIYNFKPLREELIKAGHVFSTKADTEVLLHGYEEWGMDGLLKRVRG
Lh22155_00920      IYNEDKTRAIIFNGEIYNFKPLREELIKAGHVFSTKADTEVLLHGYEEWGMDGLLKRVRG
Lh8105_00850       IYNEDKTRAIIFNGEIYNFKPLREELIKAGHVFSTKADTEVLLHGYEEWGMDGLLKRVRG
ALV80_RS00875      IYNEDKTRAIIFNGEIYNFKPLREELIKAGHVFSTKADTEVLLHGYEEWGMDGLLKRVRG
LBHH_RS00855       IYNEDKTRAIIFNGEIYNFKPLREELIKAGHVFSTKADTEVLLHGYEEWGMDGLLKRVRG
LHE_RS12290        IYNEDKTRAIIFNGEIYNFKPLREELIKAGHVFSTKADTEVLLHGYEEWGMDGLLKRVRG
Lh8627_08605       IYNEDKTRAIIFNGEIYNFKPLREELIKAGHVFSTKADTEVLLHGYEEWGMDGLLKRVRG
HUO_RS01810        IYNEDKTRAIIFNGEIYNFKPLREELIKAGHVFSTKADTEVLLHGYEEWGMDGLLKRVRG
TU99_RS00810       IYNEDKTRAIIFNGEIYNFKPLREELIKAGHVFSTKADTEVLLHGYEEWGMDGLLKRVRG
                   ************************************************************

LBH_RS00735        MFAFLIWDDNNKTLYGARDFFGIKPMYYSNQNGHLLVGSELKSFLEFPKFKRELNVEAVK
R0052_RS00810      MFAFLIWDDNNKTLYGARDFFGIKPMYYSNQNGHLLVGSELKSFLEFPKFKRELNVEAVK
BCM45_RS06425      MFAFLIWDDNNKTLYGARDFFGIKPMYYSNQNGHLLVGSELKSFLEFPKFKRELNVEAVK
LHV_RS00820        MFAFLIWDDNNKTLYGARDFFGIKPMYYSNQNGHLLVGSELKSFLEFPKFKRELNVEAVK
Lh22155_00920      MFAFLIWDDNNKTLYGARDFFGIKPMYYSNQNGHLLVGSELKSFLEFPKFKRELNVEAVK
Lh8105_00850       MFAFLIWDDNNKTLYGARDFFGIKPMYYSNQNGHLLVGSELKSFLEFPKFKRELNVEAVK
ALV80_RS00875      MFAFLIWDDNNKTLYGARDFFGIKPMYYSNQNGHLLVGSELKSFLEFPKFKRELNVEAVK
LBHH_RS00855       MFAFLIWDDNNKTLYGARDFFGIKPMYYSNQNGHLLVGSELKSFLEFPKFKRELNVEAVK
LHE_RS12290        MFAFLIWDDNNKTLYGARDFFGIKPMYYSNQNGHLLVGSELKSFLEFPKFKRELNVEAVK
Lh8627_08605       MFAFLIWDDNNKTLYGARDFFGIKPMYYSNQNGHLLVGSELKSFLEFPKFKRELNVEAVK
HUO_RS01810        MFAFLIWDDNNKTLYGARDFFGIKPMYYSNQNGHLLVGSELKSFLEFPKFKRELNVEAVK
TU99_RS00810       MFAFLIWDDNNKTLYGARDFFGIKPMYYSNQNGHLLVGSELKSFLEFPKFKRELNVEAVK
                   ************************************************************

LBH_RS00735        PYLMNQYNDLEETFFKGVYRFPAGHWFEYKDGEMKTHQYWDAEYKENSLSFEETLKRIND
R0052_RS00810      PYLMNQYNDLEETFFKGVYRFPAGHWFEYKDGEMKTHQYWDAEYKENSLSFEETLKRIND
BCM45_RS06425      PYLMNQYNDLEETFFKGVYRFPAGHWFEYKDGEMKTHQYWDAEYKENSLSFEETLKRIND
LHV_RS00820        PYLMNQYNDLEETFFKGVYRFPAGHWFEYKDGEMKTHQYWDAEYKENSLSFEETLKRIND
Lh22155_00920      PYLMNQYNDLEETFFKGVYRFPAGHWFEYKDGEMKTHQYWDAEYKENSLSFEETLKRIND
Lh8105_00850       PYLMNQYNDLEETFFKGVYRFPAGHWFEYKDGEMKTHQYWDAEYKENSLSFEETLKRIND
ALV80_RS00875      PYLMNQYNDLEETFFKGVYRFPAGHWFEYKDGEMKTHQYWDAEYKENSLSFEETLKRIND
LBHH_RS00855       PYLMNQYNDLEETFFKGVYRFPAGHWFEYKDGEMKTHQYWDAEYKENSLSFEETLKRIND
LHE_RS12290        PYLMNQYNDLEETFFKGVYRFPAGHWFEYKDGEMKTHQYWDAEYKENSLSFEETLKRIND
Lh8627_08605       PYLMNQYNDLEETFFKGVYRFPAGHWFEYKDGEMKTHQYWDAEYKENSLSFEETLKRIND
HUO_RS01810        PYLMNQYNDLEETFFKGVYRFPAGHWFEYKDGEMKTHQYWDAEYKENSLSFEETLKRIND
TU99_RS00810       PYLMNQYNDLEETFFKGVYRFPAGHWFEYKDGEMKTHQYWDAEYKENSLSFEETLKRIND
                   ************************************************************

LBH_RS00735        DLKETVDLYRNADVKVGAFLSEGIDSSYLTTLLNPDDVFSVSFDDSTYDEASKAKALADI
R0052_RS00810      DLKETVDLYRNADVKVGAFLSEGIDSSYLTTLLNPDDVFSVSFDDSTYDEASKAKALADI
BCM45_RS06425      DLKETVDLYRNADVKVGAFLSEGIDSSYLTTLLNPDDVFSVSFDDSTYDEASKAKALADI
LHV_RS00820        DLKETVDLYRNADVKVGAFLSEGIDSSYLTTLLNPDDVFSVSFDDSTYDEASKAKALADI
Lh22155_00920      DLKETVDLYRNADVKVGAFLSEGIDSSYLTTLLNPDDVFSVSFDDSTYDEASKAKALADI
Lh8105_00850       DLKETVDLYRNADVKVGAFLSEGIDSSYLTTLLNPDDVFSVSFDDSTYDEASKAKALADI
ALV80_RS00875      DLKETVDLYRNADVKVGAFLSEGIDSSYLTTLLNPDDVFSVSFDDSTYDEASKAKALADI
LBHH_RS00855       DLKETVDLYRNADVKVGAFLSEGIDSSYLTTLLNPDDVFSVSFDDSTYDEASKAKALADI
LHE_RS12290        DLKETVDLYRNADVKVGAFLSEGIDSSYLTTLLNPDDVFSVSFDDSTYDEASKAKALADI
Lh8627_08605       DLKETVDLYRNADVKVGAFLSEGIDSSYLTTLLNPDDVFSVSFDDSTYDEASKAKALADI
HUO_RS01810        DLKETVDLYRNADVKVGAFLSEGIDSSYLTTLLNPDDVFSVSFDDSTYDEASKAKALADI
TU99_RS00810       DLKETVDLYRNADVKVGAFLSEGIDSSYLTTLLNPDDVFSVSFDDSTYDEASKAKALADI
                   ************************************************************

LBH_RS00735        NHWTFFSDKVDADEAMHDFPEMQYHMDEPDANPSIIPLWYLCKLARKHVTVALSGEGADE
R0052_RS00810      NHWTFFSDKVDADEAMRDFPEMQYHMDEPDANPSIIPLWYLCKLARKHVTVALSGEGADE
BCM45_RS06425      NHWTFFSDKVDADEAMRDFPEMQYHMDEPDANPSIIPLWYLCKLARKHVTVALSGEGADE
LHV_RS00820        NHWTFFSDKVDADEAMRDFPEMQYHMDEPDANPSIIPLWYLCKLARKHVTVALSGEGADE
Lh22155_00920      NHWTFFSDKVDADEAMRDFPEMQYHMDEPDANPSIIPLWYLCKLARKHVTVALSGEGADE
Lh8105_00850       NHWTFFSDKVDADEAMRDFPEMQYHMDEPDANPSIIPLWYLCKLARKHVTVALSGEGADE
ALV80_RS00875      NHWTFFSDKVDADEAMRDFPEMQYHMDEPDANPSIIPLWYLCKLARKHVTVALSGEGADE
LBHH_RS00855       NHWTFFSDKVDADEAMRDFPEMQYHMDEPDANPSIIPLWYLCKLARKHVTVALSGEGADE
LHE_RS12290        NHWTFFSDKVDADEAMHDFPEMQYHMDEPDANPSIIPLWYLCKLARKHVTVALSGEGADE
Lh8627_08605       NHWTFFSDKVDADEAMHDFPEMQYHMDEPDANPSIIPLWYLCKLARKHVTVALSGEGADE
HUO_RS01810        NHWTFFSDKVDADEAMHDFPEMQYHMDEPDANPSIIPLWYLCKLARKHVTVALSGEGADE
TU99_RS00810       NHWTFFSDKVDADEAMHDFPEMQYHMDEPDANPSIIPLWYLCKLARKHVTVALSGEGADE
                   ****************.*******************************************

LBH_RS00735        LFAGYVNYGMHTHNDIIKVFTSELKKLPKKKQVKLAHKIKKMPNFPGKVHMYTNLAEPSE
R0052_RS00810      LFAGYVNYGMHTHNDIIKVFTSELKKLPKKKQVKLAHKIKKMPNFPGKVHMYTNLAEPSE
BCM45_RS06425      LFAGYVNYGMHTHNDIIKVFTSELKKLPKKKQVKLAHKIKKMPNFPGKVHMYTNLAEPSE
LHV_RS00820        LFAGYVNYGMHTHNDIIKVFTSELKKLPKKKQVKLAHKIKKMPNFPGKVHMYTNLAEPSE
Lh22155_00920      LFAGYVNYGMHTHNDIIKVFTSELKKLPKKKQVKLAHKIKKMPNFPGKVHMYTNLAEPSE
Lh8105_00850       LFAGYVNYGMHTHNDIIKVFTSELKKLPKKKQVKLAHKIKKMPNFPGKVHMYTNLAEPSE
ALV80_RS00875      LFAGYVNYGMHTHNDIIKVFTSELKKLPKKKQVKLAHKIKKMPNFPGKVHMYTNLAEPSE
LBHH_RS00855       LFAGYVNYGMHTHNDIIKVFTSELKKLPKKKQVKLAHKIKKMPNFPGKVHMYTNLAEPSE
LHE_RS12290        LFAGYVNYGMHTHNDIIKVFTSELKKLPKKKQVKLAHKIKKMPNFPGKVHMYTNLAEPSE
Lh8627_08605       LFAGYVNYGMHTHNDIIKVFTSELKKLPKKKQVKLAHKIKKMPNFPGKVHMYTNLAEPSE
HUO_RS01810        LFAGYVNYGMHTHNDIIKVFTSELKKLPKKKQVKLAHKIKKMPNFPGKVHMYTNLAEPSE
TU99_RS00810       LFAGYVNYGMHTHNDIIKVFTSELKKLPKKKQVKLAHKIKKMPNFPGKVHMYTNLAEPSE
                   ************************************************************

LBH_RS00735        FYVGQSVIYDMDYPTIFTSKDANSILQPTYRNKLTVNGIYQKDFKKVKNIDNVKQMQYID
R0052_RS00810      FYVGQSVIYDMDYPTIFTSKDANSILQPTYRNKLTVNGIYQKDFKKVKNIDNVKQMQYID
BCM45_RS06425      FYVGQSVIYDMDYPTIFTSKDANSILQPTYRNKLTVNGIYQKDFKKVKNIDNVKQMQYID
LHV_RS00820        FYVGQSVIYDMDYPTIFTSKDANSILQPTYRNKLTVNGIYQKDFKKVKNIDNVKQMQYID
Lh22155_00920      FYVGQSVIYDMDYPTIFTSKDANSILQPTYRNKLTVNGIYQKDFKKVKNIDNVKQMQYID
Lh8105_00850       FYVGQSVIYDMDYPTIFTSKDANSILQPTYRNKLTVNGIYQKDFKKVKNIDNVKQMQYID
ALV80_RS00875      FYVGQSVIYDMDYPTIFTSKDANSILQPTYRNKLTVNGIYQKDFKKVKNIDNVKQMQYID
LBHH_RS00855       FYVGQSVIYDMDYPTIFTSKDANSILQPTYRNKLTVNGIYQKDFKKVKNIDNVKQMQYID
LHE_RS12290        FYVGQSVIYDMDYPTIFTSKDANSILQPTYRNKLTVNGIYQKDFKKVKNIDNVKQMQYID
Lh8627_08605       FYVGQSVIYDMDYPTIFTSKDANSILQPTYRNKLTVNGIYQKDFKKVKNIDNVKQMQYID
HUO_RS01810        FYVGQSVIYDMDYPTIFTSKDANSILQPTYRNKLTVNGIYQKDFKKVKNIDNVKQMQYID
TU99_RS00810       FYVGQSVIYDMDYPTIFTSKDANSILQPTYRNKLTVNGIYQKDFKKVKNIDNVKQMQYID
                   ************************************************************

LBH_RS00735        LHHFMLNDIEQKADKISMAHSLEVRVPYLDKKIAELANSIPTKYLVNRHDTKYALRKASE
R0052_RS00810      LHHFMLNDIEQKADKISMAHSLEVRVPYLDKKIAELANSIPTKYLVNRHDTKYALRKASE
BCM45_RS06425      LHHFMLNDIEQKADKISMAHSLEVRVPYLDKKIAELANSIPTKYLVNRHDTKYALRKASE
LHV_RS00820        LHHFMLNDIEQKADKISMAHSLEVRVPYLDKKIAELANSIPTKYLVNRHDTKYALRKASE
Lh22155_00920      LHHFMLNDIEQKADKISMAHSLEVRVPYLDKKIAELANSIPTKYLVNRHDTKYALRKASE
Lh8105_00850       LHHFMLNDIEQKADKISMAHSLEVRVPYLDKKIAELANSIPTKYLVNRHDTKYALRKASE
ALV80_RS00875      LHHFMLNDIEQKADKISMAHSLEVRVPYLDKKIAELANSIPTKYLVNRHDTKYALRKASE
LBHH_RS00855       LHHFMLNDIEQKADKISMAHSLEVRVPYLDKKIAELANSIPTKYLVNRHDTKYALRKASE
LHE_RS12290        LHHFMLNDIEQKADKISMAHSLEVRVPYLDKKIAELANSIPTKYLVNRHDTKYALRKASE
Lh8627_08605       LHHFMLNDIEQKADKISMAHSLEVRVPYLDKKIAELANSIPTKYLVNRHDTKYALRKASE
HUO_RS01810        LHHFMLNDIEQKADKISMAHSLEVRVPYLDKKIAELANSIPTKYLVNRHDTKYALRKASE
TU99_RS00810       LHHFMLNDIEQKADKISMAHSLEVRVPYLDKKIAELANSIPTKYLVNRHDTKYALRKASE
                   ************************************************************

LBH_RS00735        KVLPDEWAKRPKLGFPTPIKQWLKEPRFYKQVRSLFEEEFVNDIFDQKKIIKLLDDNYEG
R0052_RS00810      KVLPDEWAKRPKLGFPTPIKQWLKEPRFYKQVRSLFEEEFVNDIFDQKKIIKLLDDNYEG
BCM45_RS06425      KVLPDEWAKRPKLGFPTPIKQWLKEPRFYKQVRSLFEEEFVNDIFDQKKIIKLLDDNYEG
LHV_RS00820        KVLPDEWAKRPKLGFPTPIKQWLKEPRFYKQVRSLFEEEFVNDIFDQKKIIKLLDDNYEG
Lh22155_00920      KVLPDEWAKRPKLGFPTPIKQWLKEPRFYKQVRSLFEEEFVNDIFDQKKIIKLLDDNYEG
Lh8105_00850       KVLPDEWAKRPKLGFPTPIKQWLKEPRFYKQVRSLFEEEFVNDIFDQKKIIKLLDDNYEG
ALV80_RS00875      KVLPDEWAKRPKLGFPTPIKQWLKEPRFYKQVRSLFEEEFVNDIFDQKKIIKLLDDNYEG
LBHH_RS00855       KVLPDEWAKRPKLGFPTPIKQWLKEPRFYKQVRSLFEEEFVNDIFDQKKIIKLLDDNYEG
LHE_RS12290        KVLPDEWAKRPKLGFPTPIKQWLKEPRFYKQVRSLFEEEFVNDIFDQKKIIKLLDDNYEG
Lh8627_08605       KVLPDEWAKRPKLGFPTPIKQWLKEPRFYKQVRSLFEEEFVNDIFDQKKIIKLLDDNYEG
HUO_RS01810        KVLPDEWAKRPKLGFPTPIKQWLKEPRFYKQVRSLFEEEFVNDIFDQKKIIKLLDDNYEG
TU99_RS00810       KVLPDEWAKRPKLGFPTPIKQWLKEPRFYKQVRSLFEEEFVNDIFDQKKIIKLLDDNYEG
                   ************************************************************

LBH_RS00735        DGSHRRQIWAIYTFLVWYKLFFVDYENTVKKYQHVQPEVANLISQGKLL
R0052_RS00810      DGSHRRQIWAIYTFLVWYKLFFVDYENTVKKYQHVQPEVANLISQGKLL
BCM45_RS06425      DGSHRRQIWVIYTFLVWYKLFFVDYENTVKKYQHVQPEVANLISQGKLL
LHV_RS00820        DGSHRRQIWVIYTFLVWYKLFFVDYENTVKKYQHVQPEVANLISQGKLL
Lh22155_00920      DGSHRRQIWVIYTFLVWYKLFFVDYENTVKKYQHVQPEVANLISQGKLL
Lh8105_00850       DGSHRRQIWVIYTFLVWYKLFFVDYENTVKKYQHVQPEVANLISQGKLL
ALV80_RS00875      DGSHRRQIWAIYTFLVWYKLFFVDYENTVKKYQHVQPEVANLISQGKLL
LBHH_RS00855       DGSHRRQIWAIYTFLVWYKLFFVDYENTVKKYQHVQPEVANLISQGKLL
LHE_RS12290        DGSHRRQIWVIYTFLVWYKLFFVDYENTVKKYQHVQPEVANLISQGKLL
Lh8627_08605       DGSHRRQIWVIYTFLVWYKLFFVDYENTVKKYQHVQPEVANLISQGKLL
HUO_RS01810        DGSHRRQIWVIYTFLVWYKLFFVDYENTVKKYQHVQPEVANLISQGKLL
TU99_RS00810       DGSHRRQIWTIYTFLVWYKLFFVDYENTVKKYQHVQPEVANLISQGKLL
                   *********.***************************************
