# Supplementary material for: Comparative Genomics of Completely Sequenced Lactobacillus helveticus Genomes Provides Insights into Strain-Specific Genes and Resolves Metagenomics Data Down to the Strain Level
Source: Front Microbiol. 2018 Jan 30;9:63. doi: 10.3389/fmicb.2018.00063 (PMC5797582; doi:10.3389/fmicb.2018.00063)
Supplement: Supplementary Data Sheet 2 — Result files of pan-core genome analysis. For descriptions, see Supplementary Table 10. [file DataSheet2.ZIP › HMMs_coreGenome/clw/pgi.clw]

MUSCLE (3.8) multiple sequence alignment


ALV80_RS07345      MSLINFDSSKLTPFVHENELGKMQAMVNAANTELRDGTGAGSDFRGWLDLPVDYDKDEFA
LBHH_RS07275       MSLINFDSSKLTPFVHENELGKMQAMVNAANTELRDGTGAGSDFRGWLDLPVDYDKDEFA
R0052_RS07140      MSLINFDSSKLTPFVHENELGEMQAMVNAANTELRDGTGAGSDFRGWLDLPVDYDKDEFA
LHE_RS15775        MSLINFDSSKLTPFVHENELGEMQAMVNAANTELRDGTGAGSDFRGWLDLPVDYDKDEFA
BCM45_RS00310      MSLINFDSSKLTPFVHENELGEMQAMVNAANTELRDGTGAGSDFRGWLDLPVDYDKDEFA
Lh22155_07320      MSLINFDSSKLTPFVHENELGEMQAMVNAANTELRDGTGAGSDFRGWLDLPVDYDKDEFA
Lh8105_07375       MSLINFDSSKLTPFVHENELGEMQAMVNAANTELRDGTGAGSDFRGWLDLPVDYDKDEFA
Lh8627_02585       MSLINFDSSKLTPFVHENELGEMQAMVNAANTELRDGTGAGSDFRGWLDLPVDYDKDEFA
LBH_RS03470        MSLINFDSSKLTPFVHENELGEMQAMVNAANTELRDGTGAGSDFRGWLDLPVDYDKDEFA
HUO_RS08205        MSLINFDSSKLTPFVHENELGEMQAMVNAANTELRDGTGAGSDFRGWLDLPVDYDKDEFA
TU99_RS03885       MSLINFDSSKLTPFVHENELGEMQAMVNAANTELRDGTGAGSDFRGWLDLPVDYDKDEFA
LHV_RS04000        MSLINFDSSKLTPFVHENELGEMQAMVNAANTELRNGTGAGSDFRGWLDLPVDYDKDEFA
                   *********************:*************:************************

ALV80_RS07345      RIKKAAKKIQGDSEVLICIGIGGSYLGAQAAIELLNSNFYGKEKTDMPTVVFCGNSLSGS
LBHH_RS07275       RIKKAAKKIQGDSEVLICIGIGGSYLGAQAAIELLNSNFYGKEKTDMPTVVFCGNSLSGS
R0052_RS07140      RIKKAAKKIQGDSEVLICIGIGGSYLGAQAAIELLNSNFYGKEKADMPTVVFCGNSLSGS
LHE_RS15775        RIKKAAKKIQGDSEVLICIGIGGSYLGAQAAIELLNSNFYGKEKTDMPIVVFCGNSLSGS
BCM45_RS00310      RIKKAAKKIQGDSEVLICIGIGGSYLGAQAAIELLNSNFYGKEKTDMPIVVFCGNSLSGS
Lh22155_07320      RIKKAAKKIQGDSEVLICIGIGGSYLGAQAAIELLNSNFYGKEKTDMPIVVFCGNSLSGS
Lh8105_07375       RIKKAAKKIQGDSEVLICIGIGGSYLGAQAAIELLNSNFYGKEKTDMPIVVFCGNSLSGS
Lh8627_02585       RIKKAAKKIQGDSEVLICIGIGGSYLGAQAAIELLNSNFYGKEKTDMPIVVFCGNSLSGS
LBH_RS03470        RIKKAAKKIQGDSEVLICIGIGGSYLGAQAAIELLNSNFYGKEKTDMPIVVFCGNSLSGS
HUO_RS08205        RIKKAAKKIQGDSEVLICIGIGGSYLGAQAAIELLNSNFYGKEKTDMPIVVFCGNSLSGS
TU99_RS03885       RIKKAAKKIQGDSEVLICIGIGGSYLGAQAAIELLNSNFYGKEKTDMPIVVFCGNSLSGS
LHV_RS04000        RIKKAAKKIQGDSEVLICIGIGGSYLGAQAAIELLNSNFYGKEKTDMPIVVFCGNSLSGS
                   ********************************************:*** ***********

ALV80_RS07345      YLYDLIEWLGDKDFSINVISKSGTTTEPSVAFRIFKDKLIKKYGKEEAAKRIYATTDRQK
LBHH_RS07275       YLYDLIEWLGDKDFSINVISKSGTTTEPSVAFRIFKDKLIKKYGKEEAAKRIYATTDRQK
R0052_RS07140      YLYDLIEWLGDKDFSINVISKSGTTTEPSVAFRIFKDKLIKKYGKEEAAKRIYATTDRQK
LHE_RS15775        YLYDLIEWLGDKDFSINVISKSGTTTEPSVAFRIFKDKLIKKYGKEEAAKRIYATTDRQK
BCM45_RS00310      YLYDLIEWLGDKDFSINVISKSGTTTEPSVAFRIFKDKLIKKYGKEEAAKRIYATTDRQK
Lh22155_07320      YLYDLIEWLGDKDFSINVISKSGTTTEPSVAFRIFKDKLIKKYGKEEAAKRIYATTDRQK
Lh8105_07375       YLYDLIEWLGDKDFSINVISKSGTTTEPSVAFRIFKDKLIKKYGKEEAAKRIYATTDRQK
Lh8627_02585       YLYDLIEWLGDKDFSINVISKSGTTTEPSVAFRIFKDKLIKKYGKEEAAKRIYATTDRQK
LBH_RS03470        YLYDLIEWLGDKDFSINVISKSGTTTEPSVAFRIFKDKLIKKYGKEEAAKRIYATTDRQK
HUO_RS08205        YLYDLIEWLGDKDFSINVISKSGTTTEPSVAFRIFKDKLIKKYGKEEAAKRIYATTDRQK
TU99_RS03885       YLYDLIEWLGDKDFSINVISKSGTTTEPSVAFRIFKDKLIKKYGKEEAAKRIYATTDRQK
LHV_RS04000        YLYDLIEWLGDKDFSINVISKSGTTTEPSVAFRIFKDKLIKKYGKEEAAKRIYATTDRQK
                   ************************************************************

ALV80_RS07345      GALKTEADAEGYEEFVVPDDIGGRYSVLTAVGLLPIAAAGADIDALMKGAADARADYTDT
LBHH_RS07275       GALKTEADAEGYEEFVVPDDIGGRYSVLTAVGLLPIAAAGADIDALMKGAADARADYTDT
R0052_RS07140      GALKTEADAEGYEEFVVPDDIGGRYSVLTAVGLLPIAAAGADIDALMKGAADARADYTDT
LHE_RS15775        GALKTEADAEGYEEFVVPDDIGGRYSVLTAVGLLPIAAAGADIDALMKGAADARADYTDT
BCM45_RS00310      GALKTEADAEGYEEFVVPDDIGGRYSVLTAVGLLPIAAAGADIDALMKGAADARADYTDT
Lh22155_07320      GALKTEADAEGYEEFVVPDDIGGRYSVLTAVGLLPIAAAGADIDALMKGAADARADYTDT
Lh8105_07375       GALKTEADAEGYEEFVVPDDIGGRYSVLTAVGLLPIAAAGADIDALMKGAADARADYTDT
Lh8627_02585       GALKTEADAEGYEEFVVPDDIGGRYSVLTAVGLLPIAAAGADIDALMKGAADARADYTDT
LBH_RS03470        GALKTEADAEGYEEFVVPDDIGGRYSVLTAVGLLPIAAAGADIDALMKGAADARADYTDT
HUO_RS08205        GALKTEADAEGYEEFVVPDDIGGRYSVLTAVGLLPIAAAGADIDALMKGAADARADYTDT
TU99_RS03885       GALKTEADAEGYEEFVVPDDIGGRYSVLTAVGLLPIAAAGADIDALMKGAADARADYTDT
LHV_RS04000        GALKTEADAEGYEEFVVPDDIGGRYSVLTAVGLLPIAAAGADIDALMKGAADARADYTDT
                   ************************************************************

ALV80_RS07345      DVHKNSPYQYAALRNILYRKGYTTEIVENYEPSFRMFGEWCKQLMGESEGKDNKGIWPSS
LBHH_RS07275       DVHKNSPYQYAALRNILYRKGYTTEIVENYEPSFRMFGEWCKQLMGESEGKDNKGIWPSS
R0052_RS07140      DVHKNSPYQYAALRNILYRKGYTTEIVENYEPSLRMFGEWCKQLMGESEGKDNKGIWPSS
LHE_RS15775        DVHKNSPYQYAALRNILYRKGYTTEIVENYEPSLRMFGEWCKQLMGESEGKDNKGIWPSS
BCM45_RS00310      DVHKNSPYQYAALRNILYRKGYTTEIVENYEPSLRMFGEWCKQLMGESEGKDNKGIWPSS
Lh22155_07320      DVHKNSPYQYAALRNILYRKGYTTEIVENYEPSLRMFGEWCKQLMGESEGKDNKGIWPSS
Lh8105_07375       DVHKNSPYQYAALRNILYRKGYTTEIVENYEPSLRMFGEWCKQLMGESEGKDNKGIWPSS
Lh8627_02585       DVHKNSPYQYAALRNILYRKGYTTEIVENYEPSLRMFGEWCKQLMGESEGKDNKGIWPSS
LBH_RS03470        DVHKNSPYQYAALRNILYRKGYTTEIVENYEPSLRMFGEWCKQLMGESEGKDNKGIWPSS
HUO_RS08205        DVHKNSPYQYAALRNILYRKGYTTEIVENYEPSLRMFGEWCKQLMGESEGKDNKGIWPSS
TU99_RS03885       DVHKNSPYQYAALRNILYRKGYTTEIVENYEPSLRMFGEWCKQLMGESEGKDNKGIWPSS
LHV_RS04000        DVHKNSPYQYAALRNILYRKGYTTEIVENYEPSLRMFGEWCKQLMGESEGKDNKGIWPSS
                   *********************************:**************************

ALV80_RS07345      ANFTTDLHSLGQYIQEGLRNLFETVIRVENPRHDVKIPGDEKNLDQLNFLEGKSLNYVND
LBHH_RS07275       ANFTTDLHSLGQYIQEGLRNLFETVIRVENPRHDVKIPGDEKNLDQLNFLEGKSLNYVND
R0052_RS07140      ANFTTDLHSLGQYIQEGLRNLFETVIRVENPRHDVKIPGDEKNLDQLNFLEGKSLNYVND
LHE_RS15775        ANFTTDLHSLGQYIQEGLRNLFETVIRVENPRHDVKIPGDEKNLDQLNFLEGKSLNYVND
BCM45_RS00310      ANFTTDLHSLGQYIQEGLRNLFETVIRVENPRHDVKIPGDEKNLDQLNFLEGKSLNYVND
Lh22155_07320      ANFTTDLHSLGQYIQEGLRNLFETVIRVENPRHDVKIPGDEKNLDQLNFLEGKSLNYVND
Lh8105_07375       ANFTTDLHSLGQYIQEGLRNLFETVIRVENPRHDVKIPGDEKNLDQLNFLEGKSLNYVND
Lh8627_02585       ANFTTDLHSLGQYIQEGLRNLFETVIRVENPRHDVKIPGDEKNLDQLNFLEGKSLNYVND
LBH_RS03470        ANFTTDLHSLGQYIQEGLRNLFETVIRVENPRHDVKIPGDEKNLDQLNFLEGKSLNYVND
HUO_RS08205        ANFTTDLHSLGQYIQEGLRNLFETVIRVENPRHDVKIPGDEKNLDQLNFLEGKSLNYVND
TU99_RS03885       ANFTTDLHSLGQYIQEGLRNLFETVIRVENPRHDVKIPGDEKNLDQLNFLEGKSLNYVND
LHV_RS04000        ANFTTDLHSLGQYIQEGLRNLFETVIRVENPRHDVKIPGDEKNLDQLNFLEGKSLNYVND
                   ************************************************************

ALV80_RS07345      RAYEGVVLAHTDGGVPVMTVNIPDQTEHTLGYMIYFFELAIAISGYLNGINPFNQPGVEE
LBHH_RS07275       RAYEGVVLAHTDGGVPVMTVNIPDQTEHTLGYMIYFFELAIAISGYLNGINPFNQPGVEE
R0052_RS07140      RAYEGVVLAHTDGGVPVMTVNIPDQTEHTLGYMIYFFELAIAISGYLNGINPFNQPGVEE
LHE_RS15775        RAYEGVVLAHTDGGVPVMTVNIPDQTEHTLGYMIYFFELAIAISGYLNGINPFNQPGVEE
BCM45_RS00310      RAYEGVVLAHTDGGVPVMTVNIPDQTEHTLGYMIYFFELAIAISGYLNGINPFNQPGVEE
Lh22155_07320      RAYEGVVLAHTDGGVPVMTVNIPDQTEHTLGYMIYFFELAIAISGYLNGINPFNQPGVEE
Lh8105_07375       RAYEGVVLAHTDGGVPVMTVNIPDQTEHTLGYMIYFFELAIAISGYLNGINPFNQPGVEE
Lh8627_02585       RAYEGVVLAHTDGGVPVMTVNIPDQTEHTLGYMIYFFELAIAISGYLNGINPFNQPGVEE
LBH_RS03470        RAYEGVVLAHTDGGVPVMTVNIPDQTEHTLGYMIYFFELAIAISGYLNGINPFNQPGVEE
HUO_RS08205        RAYEGVVLAHTDGGVPVMTVNIPDQTEHTLGYMIYFFELAIAISGYLNGINPFNQPGVEE
TU99_RS03885       RAYEGVVLAHTDGGVPVMTVNIPDQTEHTLGYMIYFFELAIAISGYLNGINPFNQPGVEE
LHV_RS04000        RAYEGVVLAHTDGGVPVMTVNIPDQTEHTLGYMIYFFELAIAISGYLNGINPFNQPGVEE
                   ************************************************************

ALV80_RS07345      YKRNMFGLLNKPGYENLHDDLTKRLK
LBHH_RS07275       YKRNMFGLLNKPGYENLHDDLTKRLK
R0052_RS07140      YKRNMFGLLNKPGYENLHDDLTKRLK
LHE_RS15775        YKRNMFGLLNKPGYENLHDDLTKRLK
BCM45_RS00310      YKRNMFGLLNKPGYENLHDDLTKRLK
Lh22155_07320      YKRNMFGLLNKPGYENLHDDLTKRLK
Lh8105_07375       YKRNMFGLLNKPGYENLHDDLTKRLK
Lh8627_02585       YKRNMFGLLNKPGYENLHDDLTKRLK
LBH_RS03470        YKRNMFGLLNKPGYENLHDDLTKRLK
HUO_RS08205        YKRNMFGLLNKPGYENLHDDLTKRLK
TU99_RS03885       YKRNMFGLLNKPGYENLHDDLTKRLK
LHV_RS04000        YKRNMFGLLNKPGYENLHDDLTKRLK
                   **************************
