# Supplementary material for: Comparative Genomics of Completely Sequenced Lactobacillus helveticus Genomes Provides Insights into Strain-Specific Genes and Resolves Metagenomics Data Down to the Strain Level
Source: Front Microbiol. 2018 Jan 30;9:63. doi: 10.3389/fmicb.2018.00063 (PMC5797582; doi:10.3389/fmicb.2018.00063)
Supplement: Supplementary Data Sheet 2 — Result files of pan-core genome analysis. For descriptions, see Supplementary Table 10. [file DataSheet2.ZIP › HMMs_coreGenome/clw/LHV_RS08750.clw]

MUSCLE (3.8) multiple sequence alignment


LBH_RS08105        MRRIYIVRHGQTYINRYNKMQGWCDTPLTTAGIEGAEEAGKALHDVPFDIALSSDLKRAS
LHE_RS13945        MKRIYIVRHGQTYINRYNKMQGWCDTPLTTAGIEGAEEAGKALHDVPFDIALSSDLKRAS
ALV80_RS09215      MKRIYIVRHGQTYINRYNKMQGWCDTPLTTAGIEGAEEAGKALHDVPFDIALSSDLKRAS
BCM45_RS08840      MKRIYIVRHGQTYINRYNKMQGWCDTPLTTAGIEGAEEAGKALHDVPFDIALSSDLKRAS
LHV_RS08750        MKRIYIVRHGQTYINRYNKMQGWCDTPLTTAGIEGAEEAGKALHDVPFDIALSSDLKRAS
Lh22155_09085      MKRIYIVRHGQTYINRYNKMQGWCDTPLTTAGIEGAEEAGKALHDVPFDIALSSDLKRAS
Lh8105_09535       MKRIYIVRHGQTYINRYNKMQGWCDTPLTTAGIEGAEEAGKALHDVPFDIALSSDLKRAS
Lh8627_00880       MKRIYIVRHGQTYINRYNKMQGWCDTPLTTAGIEGAEEAGKALHDVPFDIALSSDLKRAS
LBHH_RS09095       MKRIYIVRHGQTYINRYNKMQGWCDTPLTTAGIEGAEEAGKALHDVPFDIALSSDLKRAS
HUO_RS09960        MKRIYIVRHGQTYINRYNKMQGWCDTPLTTAGIEGAEEAGKALHDVPFDIALSSDLKRAS
TU99_RS09450       MKRIYIVRHGQTYINRYNKMQGWCDTPLTTAGIEGAEEAGKALHDVPFDIALSSDLKRAS
R0052_RS08800      MKRIYIVRHGQTYINRYNKMQGWCDTPLTTAGIEGAEEAGKALHDVPFDIALSSDLKRAS
                   *.**********************************************************

LBH_RS08105        DTCETIMKYNVNKDELQHIASPFFREQFYGYFEGMDSEMAWRMIGGSHGYATRQEMFKHE
LHE_RS13945        DTCETIMKYNVNKDELQHIASPFFREQFYGYFEGMDSEMAWRMIGGSHGYATRQEIFKHE
ALV80_RS09215      DTCETIMKYNVNKNELQHIASPFFREQFYGYFEGMDSEMAWRMIGGSHGYATRQEMFKHE
BCM45_RS08840      DTCETIMKYNVNKDELQHIASPFFREQFYGYFEGMDSEMAWRMIGGSHGYATRQEMFKHE
LHV_RS08750        DTCETIMKYNVNKDELQHIASPFFREQFYGYFEGMDSEMAWRMIGGSHGYATRQEMFKHE
Lh22155_09085      DTCETIMKYNVNKDELQHIASPFFREQFYGYFEGMDSEMAWRMIGGSHGYATRQEMFKHE
Lh8105_09535       DTCETIMKYNVNKDELQHIASPFFREQFYGYFEGMDSEMAWRMIGGSHGYATRQEMFKHE
Lh8627_00880       DTCETIMKYNVNKDELQHIASPFFREQFYGYFEGMDSEMAWRMIGGSHGYATRQEMFKHE
LBHH_RS09095       DTCETIMKYNVNKDELQHIASPFFREQFYGYFEGMDSEMAWRMIGGSHGYATRQEMFKHE
HUO_RS09960        DTCETIMKYNVNKDELQHIASPFFREQFYGYFEGMDSEMAWRMIGGSHGYATRQEMFKHE
TU99_RS09450       DTCETIMKYNVNKDELQHIASPFFREQFYGYFEGMDSEMAWRMIGGSHGYATRQEMFKHE
R0052_RS08800      DTCETIMKYNVNKDELQHIASPFFREQFYGYFEGMDSEMAWRMIGGSHGYATRQEMFKHE
                   *************:*****************************************:****

LBH_RS08105        SIDTIKDWIKEADPYHQAEDAEEYWSRMENGLKMISELDGAENILLVTHGFTIRSLWYRY
LHE_RS13945        SIDTIKDWIKEADPYHQAEDAEEYWSRMENGLKMISELDGAENILLVTHGFTIRSLWYRY
ALV80_RS09215      SIDTIKDWIKEADPYHQAEDAEEYWSRMENGLKMISELDGAENILLVTHGFTIRSLWYRY
BCM45_RS08840      SIDTIKDWIKEADPYHQAEDAEEYWSRMENGLKMISELDGAENILLVTHGFTIRSLWYRY
LHV_RS08750        SIDTIKDWIKEADPYHQAEDAEEYWSRMENGLKMISELDGAENILLVTHGFTIRSLWYRY
Lh22155_09085      SIDTIKDWIKEADPYHQAEDAEEYWSRMENGLKMISELDGAENILLVTHGFTIRSLWYRY
Lh8105_09535       SIDTIKDWIKEADPYHQAEDAEEYWSRMENGLKMISELDGAENILLVTHGFTIRSLWYRY
Lh8627_00880       SIDTIKDWIKEADPYHQAEDAEEYWSRMENGLKMISELDGAENILLVTHGFTIRSLWYRY
LBHH_RS09095       SIDTIKDWIKEADPYHQAEDAEEYWSRMENGLKMISELDGAENILLVTHGFTIRSLWYRY
HUO_RS09960        SIDTIKDWIKEADPYHQAEDAEEYWSRMENGLKMISELDGAENILLVTHGFTIRSLWYRY
TU99_RS09450       SIDTIKDWIKEADPYHQAEDAEEYWSRMENGLKMISELDGAENILLVTHGFTIRSLWYRY
R0052_RS08800      SIDTIKDWIKEADPYHQAEDAEEYWSRMENGLKMISELDGAENILLVTHGFTIRSLWYRY
                   ************************************************************

LBH_RS08105        GDNIPLVPGPKNASITVMTMSDKGDIKIPIWNEMHL
LHE_RS13945        GDNIPLVPGPKNASITVMTMSDKGDIKIPIWNEMHL
ALV80_RS09215      GDNIPLVPGPKNASITVMTMSDKGDIKIPIWNEMHL
BCM45_RS08840      GDNIPLVPGPKNASITVMTMSDKGDIKIPIWNEMHL
LHV_RS08750        GDNIPLVPGPKNASITVMTMSDKGDIKIPIWNEMHL
Lh22155_09085      GDNIPLVPGPKNASITVMTMSDKGDIKIPIWNEMHL
Lh8105_09535       GDNIPLVPGPKNASITVMTMSDKGDIKIPIWNEMHL
Lh8627_00880       GDNIPLVPGPKNASITVMTMSDKGDIKIPIWNEMHL
LBHH_RS09095       GDNIPLVPGPKNASITVMTMSDKGDIKIPIWNEMHL
HUO_RS09960        GDNIPLVPGPKNASITVMTMSDKGDIKIPIWNEMHL
TU99_RS09450       GDNIPLVPGPKNASITVMTMSDKGDIKIPIWNEMHL
R0052_RS08800      GDNIPLVPGPKNASITVMTMSDKGDIKIPIWNEMHL
                   ************************************
