# Supplementary material for: Comparative Genomics of Completely Sequenced Lactobacillus helveticus Genomes Provides Insights into Strain-Specific Genes and Resolves Metagenomics Data Down to the Strain Level
Source: Front Microbiol. 2018 Jan 30;9:63. doi: 10.3389/fmicb.2018.00063 (PMC5797582; doi:10.3389/fmicb.2018.00063)
Supplement: Supplementary Data Sheet 2 — Result files of pan-core genome analysis. For descriptions, see Supplementary Table 10. [file DataSheet2.ZIP › HMMs_coreGenome/clw/LHE_RS22275.clw]

MUSCLE (3.8) multiple sequence alignment


LBHH_RS01190       MTKYIFVTGGVVSSLGKGITASSLGRLLKNRGLKVTMQKFDPYINIDPGTMSPYQHGEVY
R0052_RS01185      MTKYIFVTGGVVSSLGKGITASSLGRLLKNRGLKVTMQKFDPYINIDPGTMSPYQHGEVY
ALV80_RS01200      MTKYIFVTGGVVSSLGKGITASSLGRLLKNRGLKVTMQKFDPYINIDPGTMSPYQHGEVY
LHE_RS22275        MTKYIFVTGGVVSSLGKGITASSLGRLLKNRGLKVTMQKFDPYINIDPGTMSPYQHGEVY
BCM45_RS06095      MTKYIFVTGGVVSSLGKGITASSLGRLLKNRGLKVTMQKFDPYINIDPGTMSPYQHGEVY
LHV_RS01210        MTKYIFVTGGVVSSLGKGITASSLGRLLKNRGLKVTMQKFDPYINIDPGTMSPYQHGEVY
Lh22155_01305      MTKYIFVTGGVVSSLGKGITASSLGRLLKNRGLKVTMQKFDPYINIDPGTMSPYQHGEVY
Lh8105_01180       MTKYIFVTGGVVSSLGKGITASSLGRLLKNRGLKVTMQKFDPYINIDPGTMSPYQHGEVY
Lh8627_08250       MTKYIFVTGGVVSSLGKGITASSLGRLLKNRGLKVTMQKFDPYINIDPGTMSPYQHGEVY
LBH_RS01045        MTKYIFVTGGVVSSLGKGITASSLGRLLKNRGLKVTMQKFDPYINIDPGTMSPYQHGEVY
TU99_RS01130       MTKYIFVTGGVVSSLGKGITASSLGRLLKNRGLKVTMQKFDPYINIDPGTMSPYQHGEVY
HUO_RS02160        MTKYIFVTGGVVSSLGKGITASSLGRLLKNRGLKVTMQKFDPYINIDPGTMSPYQHGEVY
                   ************************************************************

LBHH_RS01190       VTEDGTEADLDLGHYERIVDVRTSKYSNVTTGKIYQEVLEKERRGDYNGATVQVIPHITD
R0052_RS01185      VTDDGTEADLDLGHYERIVDVRTSKYSNVTTGKIYQEVLEKERRGDYNGATVQVIPHITD
ALV80_RS01200      VTEDGTEADLDLGHYERIVDVRTSKYSNVTTGKIYQEVLEKERRGDYNGATVQVIPHITD
LHE_RS22275        VTEDGTEADLDLGHYERIVDVRTSKYSNVTTGKIYQEVLEKERRGDYNGATVQVIPHITD
BCM45_RS06095      VTEDGTEADLDLGHYERIVDVRTSKYSNVTTGKIYQEVLEKERRGDYNGATVQVIPHITD
LHV_RS01210        VTEDGTEADLDLGHYERIVDVRTSKYSNVTTGKIYQEVLEKERRGDYNGATVQVIPHITD
Lh22155_01305      VTEDGTEADLDLGHYERIVDVRTSKYSNVTTGKIYQEVLEKERRGDYNGATVQVIPHITD
Lh8105_01180       VTEDGTEADLDLGHYERIVDVRTSKYSNVTTGKIYQEVLEKERRGDYNGATVQVIPHITD
Lh8627_08250       VTEDGTEADLDLGHYERIVDVRTSKYSNVTTGKIYQEVLEKERRGDYNGATVQVIPHITD
LBH_RS01045        VTEDGTEADLDLGHYERIVDVRTSKYSNVTTGKIYQEVLEKERRGDYNGATVQVIPHITD
TU99_RS01130       VTEDGTEADLDLGHYERIVDVRTSKYSNVTTGKIYQEVLEKERRGDYNGATVQVIPHITD
HUO_RS02160        VTEDGTEADLDLGHYERIVDVRTSKYSNVTTGKIYQEVLEKERRGDYNGATVQVIPHITD
                   **:*********************************************************

LBHH_RS01190       MIKKKIMRAALTTDSDVIISEIGGTVGDMESTPFMEAIRQMRREVGEENVMYIHCTLVPL
R0052_RS01185      MIKKKIMRAALTTDSDVIISEIGGTVGDMESTPFMEAIRQMRREVGEENVMYIHCTLVPL
ALV80_RS01200      MIKKKIMRAALTTDSDVIISEIGGTVGDMESTPFMEAIRQMRREVGEENVMYIHCTLVPL
LHE_RS22275        MIKKKIMRAALTTDSDVIISEIGGTVGDMESTPFMEAIRQMRREVGEENVMYIHCTLVPL
BCM45_RS06095      MIKKKIMRAALTTDSDVIISEIGGTVGDMESTPFMEAIRQMRREVGEENVMYIHCTLVPL
LHV_RS01210        MIKKKIMRAALTTDSDVIISEIGGTVGDMESTPFMEAIRQMRREVGEENVMYIHCTLVPL
Lh22155_01305      MIKKKIMRAALTTDSDVIISEIGGTVGDMESTPFMEAIRQMRREVGEENVMYIHCTLVPL
Lh8105_01180       MIKKKIMRAALTTDSDVIISEIGGTVGDMESTPFMEAIRQMRREVGEENVMYIHCTLVPL
Lh8627_08250       MIKKKIMRAALTTDSDVIISEIGGTVGDMESTPFMEAIRQMRREVGEENVMYIHCTLVPL
LBH_RS01045        MIKKKIMRAALTTDSDVIISEIGGTVGDMESTPFMEAIRQMRREVGEENVMYIHCTLVPL
TU99_RS01130       MIKKKIMRAALTTDSDVIISEIGGTVGDMESTPFMEAIRQMRREVGEENVMYIHCTLVPL
HUO_RS02160        MIKKKIVRAALTTDSDVIISEIGGTVGDMESTPFMEAIRQMRREVGEENVMYIHCTLVPL
                   ******:*****************************************************

LBHH_RS01190       LHAAHEMKTKPTQHSVAELRSIGIQPNMLVLRAEQPIDQEHKNKISTFTDVPVDRIIESI
R0052_RS01185      LHAAHEMKTKPTQHSVAELRSIGIQPNMLVLRAEQPIDQEHKNKISTFTDVPVDRIIESI
ALV80_RS01200      LHAAHEMKTKPTQHSVAELRSIGIQPNMLVLRAEQPIDQEHKNKISTFTDVPVDRIIESI
LHE_RS22275        LHAAHEMKTKPTQHSVAELRSIGIQPNMLVLRAEQPIDQEHKNKISTFTDVPVDRIIESI
BCM45_RS06095      LHAAHEMKTKPTQHSVAELRSIGIQPNMLVLRAEQPIDQEHKNKISTFTDVPVDRIIESI
LHV_RS01210        LHAAHEMKTKPTQHSVAELRSIGIQPNMLVLRAEQPIDQEHKNKISTFTDVPVDRIIESI
Lh22155_01305      LHAAHEMKTKPTQHSVAELRSIGIQPNMLVLRAEQPIDQEHKNKISTFTDVPVDRIIESI
Lh8105_01180       LHAAHEMKTKPTQHSVAELRSIGIQPNMLVLRAEQPIDQEHKNKISTFTDVPVDRIIESI
Lh8627_08250       LHAAHEMKTKPTQHSVAELRSIGIQPNMLVLRAEQPIDQEHKNKISTFTDVPVDRIIESI
LBH_RS01045        LHAAHEMKTKPTQHSVAELRSIGIQPNMLVLRAEQPIDQEHKNKISTFTDVPVDRIIESI
TU99_RS01130       LHAAHEMKTKPTQHSVAELRSIGIQPNMLVLRAEQPIDQEHKNKISTFTDVPVDRIIESI
HUO_RS02160        LHAAHEMKTKPTQHSVAELRSIGIQPNMLVLRAEQPIDQEHKNKISTFTDVPVDRIIESI
                   ************************************************************

LBHH_RS01190       DAPSLFDVPLAFQKQGMDQKVCDFLHIDSPKPEADMEAWKKLDDRAKNLKHHTKITLVGK
R0052_RS01185      DAPSLFDVPLAFQKQGMDQKVCDFLHIDSPKPEADMEAWKKLDDRAKNLKHHTKITLVGK
ALV80_RS01200      DAPSLFDVPLAFQKQGMDQKVCDFLHIDSPKPEADMEAWKKLDDRAKNLKHHTKITLVGK
LHE_RS22275        DAPSLFDVPLAFQKQGMDQKVCDFLHIDSPKPEADMEAWKKLDDRAKNLKHHTKITLVGK
BCM45_RS06095      DAPSLFDVPLAFQKQGMDQKVCDFLHIDSPKPEADMEAWKKLDDRAKNLKHHTKITLVGK
LHV_RS01210        DAPSLFDVPLAFQKQGMDQKVCDFLHIDSPKPEADMEAWKKLDDRAKNLKHHTKITLVGK
Lh22155_01305      DAPSLFDVPLAFQKQGMDQKVCDFLHIDSPKPEADMEAWKKLDDRAKNLKHHTKITLVGK
Lh8105_01180       DAPSLFDVPLAFQKQGMDQKVCDFLHIDSPKPEADMEAWKKLDDRAKNLKHHTKITLVGK
Lh8627_08250       DAPSLFDVPLAFQKQGMDQKVCDFLHIDSPKPEADMEAWKKLDDRAKNLKHHTKITLVGK
LBH_RS01045        DAPSLFDVPLAFQKQGMDQKVCDFLHIDSPKPEADMEAWKKLDDRAKNLKHHTKITLVGK
TU99_RS01130       DAPSLFDVPLAFQKQGMDQKVCDFLHIDSPKPEADMEAWKKLDDRAKNLKHHTKITLVGK
HUO_RS02160        DAPSLFDVPLAFQKQGMDQKVCDFLHIDSPKPEADMEAWKKLDDRAKNLKHHTKITLVGK
                   ************************************************************

LBHH_RS01190       YVELEDAYISVTDALQHAGYLYNTKIDVDKVQAEDITEDNIAKIMEGSDGLIVPGGFGTR
R0052_RS01185      YVELEDAYISVTDALQHAGYLYNTKIDVDKVQAEDITEDNIAKIMEGSDGLIVPGGFGTR
ALV80_RS01200      YVELEDAYISVTDALQHAGYLYNTKIDVDKVQAEDITEDNIAKIMEGSDGLIVPGGFGTR
LHE_RS22275        YVELEDAYISVTDALQHAGYLYNTKIDVDKVQAEDITEDNIAKIMEGSDGLIVPGGFGTR
BCM45_RS06095      YVELEDAYISVTDALQHAGYLYNTKIDVDKVQAEDITEDNIAKIMEGSDGLIVPGGFGTR
LHV_RS01210        YVELEDAYISVTDALQHAGYLYNTKIDVDKVQAEDITEDNIAKIMEGSDGLIVPGGFGTR
Lh22155_01305      YVELEDAYISVTDALQHAGYLYNTKIDVDKVQAEDITEDNIAKIMEGSDGLIVPGGFGTR
Lh8105_01180       YVELEDAYISVTDALQHAGYLYNTKIDVDKVQAEDITEDNIAKIMEGSDGLIVPGGFGTR
Lh8627_08250       YVELEDAYISVTDALQHAGYLYNTKIDVDKVQAEDITEDNIAKIMEGSDGLIVPGGFGTR
LBH_RS01045        YVELEDAYISVTDALQHAGYLYNTKIDVDKVQAEDITEDNIAKIMEGSDGLIVPGGFGTR
TU99_RS01130       YVELEDAYISVTDALQHAGYLYNTKIDVDKVQAEDITEDNIAKIMEGSDGLIVPGGFGTR
HUO_RS02160        YVELEDAYISVTDALQHAGYLYNTKIDVDKVQAEDITEDNIAKIMEGSDGLIVPGGFGTR
                   ************************************************************

LBHH_RS01190       GLEGMITAIKYARENDIPFLGICLGMQMASVEFARDILNLEDANTTEAEPHCKNNIIDIM
R0052_RS01185      GLEGMITAIKYARENDIPFLGICLGMQMASVEFARDILNLEDANTTEAEPHCKNNIIDIM
ALV80_RS01200      GLEGMITAIKYARENDIPFLGICLGMQMASVEFARDILNLEDANTTEAEPHCKNNIIDIM
LHE_RS22275        GLEGMITAIKYARENDIPFLGICLGMQMASVEFARDILNLEDANTTEAEPHCKNNIIDIM
BCM45_RS06095      GLEGMITAIKYARENDIPFLGICLGMQMASVEFARDILNLEDANTTEAEPHCKNNIIDIM
LHV_RS01210        GLEGMITAIKYARENDIPFLGICLGMQMASVEFARDILNLEDANTTEAEPHCKNNIIDIM
Lh22155_01305      GLEGMITAIKYARENDIPFLGICLGMQMASVEFARDILNLEDANTTEAEPHCKNNIIDIM
Lh8105_01180       GLEGMITAIKYARENDIPFLGICLGMQMASVEFARDILNLEDANTTEAEPHCKNNIIDIM
Lh8627_08250       GLEGMITAIKYARENDIPFLGICLGMQMASVEFARDILNLEDANTTEAEPHCKNNIIDIM
LBH_RS01045        GLEGMITAIKYARENDIPFLGICLGMQMASVEFARDILNLEDANTTEAEPHCKNNIIDIM
TU99_RS01130       GLEGMITAIKYARENDIPFLGICLGMQMASVEFARDILNLEDANTTEAEPHCKNNIIDIM
HUO_RS02160        GLEGMITAIKYARENDIPFLGICLGMQMASVEFARDILNLEDANTTEAEPHCKNNIIDIM
                   ************************************************************

LBHH_RS01190       ADKRDEENIGGTLRLGLYPAALKKGTKTREAYGDQDVIQERHRHRFEFNNKYREAFEEAG
R0052_RS01185      ADKRDEENIGGTLRLGLYPAALKKGTKTREAYGDQDVIQERHRHRFEFNNKYREAFEKAG
ALV80_RS01200      ADKRDEENIGGTLRLGLYPAALKKGTKTREAYGDQDVIQERHRHRFEFNNKYREAFEKAG
LHE_RS22275        ADKRDEENIGGTLRLGLYPAALKKGTKTREAYGDQDVIQERHRHRFEFNNKYREAFEKAG
BCM45_RS06095      ADKRDEENIGGTLRLGLYPAALKKGTKTREAYGDQDVIQERHRHRFEFNNKYREAFEKAG
LHV_RS01210        ADKRDEENIGGTLRLGLYPAALKKGTKTREAYGDQDVIQERHRHRFEFNNKYREAFEKAG
Lh22155_01305      ADKRDEENIGGTLRLGLYPAALKKGTKTREAYGDQDVIQERHRHRFEFNNKYREAFEKAG
Lh8105_01180       ADKRDEENIGGTLRLGLYPAALKKGTKTREAYGDQDVIQERHRHRFEFNNKYREAFEKAG
Lh8627_08250       ADKRDEENIGGTLRLGLYPAALKKGTKTREAYGDQDVIQERHRHRFEFNNKYREAFEKAG
LBH_RS01045        ADKRDEENIGGTLRLGLYPAALKKGTKTREAYGDQDVIQERHRHRFEFNNKYREAFEKAG
TU99_RS01130       ADKRDEENIGGTLRLGLYPAALKKGTKTREAYGDQDVIQERHRHRFEFNNKYREAFEKAG
HUO_RS02160        ADKRDEENIGGTLRLGLYPAALKKGTKTREAYGDQDVIQERHRHRFEFNNKYREAFEKAG
                   *********************************************************:**

LBHH_RS01190       MVFSGVSPDNHLVEIIELPKKKFFIAAQYHPEFLSRPQRPEGLFKSFIGAASGLPEQEF
R0052_RS01185      MVFSGVSPDNHLVEIIELPKKKFFIAAQYHPEFLSRPQRPEGLFKSFIGAASGLPEQEF
ALV80_RS01200      MVFSGVSPDNHLVEIIELPKKKFFIAAQYHPEFLSRPQRPEGLFKSFIGAASGLPEQEF
LHE_RS22275        MVFSGVSPDNHLVEIIELPKKKFFIAAQYHPEFLSRPQRPEGLFKSFIGAASGLPEQEF
BCM45_RS06095      MVFSGVSPDNHLVEIIELPKKKFFIAAQYHPEFLSRPQRPEGLFKSFIGAASGLPEQEF
LHV_RS01210        MVFSGVSPDNHLVEIIELPKKKFFIAAQYHPEFLSRPQRPEGLFKSFIGAASGLPEQEF
Lh22155_01305      MVFSGVSPDNHLVEIIELPKKKFFIAAQYHPEFLSRPQRPEGLFKSFIGAASGLPEQEF
Lh8105_01180       MVFSGVSPDNHLVEIIELPKKKFFIAAQYHPEFLSRPQRPEGLFKSFIGAASGLPEQEF
Lh8627_08250       MVFSGVSPDNHLVEIIELPKKKFFIAAQYHPEFLSRPQRPEGLFKSFIGAASGLPEQEF
LBH_RS01045        MVFSGVSPDNHLVEIIELPKKKFFIAAQYHPEFLSRPQRPEGLFKSFIGAASGLPEQEF
TU99_RS01130       MVFSGVSPDNHLVEIIELPKKKFFIAAQYHPEFLSRPQRPEGLFKSFIGAASGLPEQEF
HUO_RS02160        MVFSGVSPDNHLVEIIELPKKKFFIAAQYHPEFLSRPQRPEGLFKSFIGAASGLPEQEF
                   ***********************************************************
