# Supplementary material for: Comparative Genomics of Completely Sequenced Lactobacillus helveticus Genomes Provides Insights into Strain-Specific Genes and Resolves Metagenomics Data Down to the Strain Level
Source: Front Microbiol. 2018 Jan 30;9:63. doi: 10.3389/fmicb.2018.00063 (PMC5797582; doi:10.3389/fmicb.2018.00063)
Supplement: Supplementary Data Sheet 2 — Result files of pan-core genome analysis. For descriptions, see Supplementary Table 10. [file DataSheet2.ZIP › HMMs_coreGenome/clw/LHV_RS00565.clw]

MUSCLE (3.8) multiple sequence alignment


LHE_RS12020        MLPLVWIILIIIVLLVGIYIAIYNGLQKSRVYVDESWSQIDVQLKRRNDLIPNLVETTKG
R0052_RS00545      MSSLVWIILIIIVLLVGIYIAIYNGLQKSRVYVDESWSQIDVQLKRRNDLIPNLVETTKG
ALV80_RS00645      MSPLVWIILIIIVLLVGIYIAIYNGLQKSRVYVDESWSQIDVQLKRRNDLIPNLVETTKG
BCM45_RS06695      MSPLVWIILIIIVLLVGIYIAIYNGLQKSRVYVDESWSQIDVQLKRRNDLIPNLVETTKG
LHV_RS00565        MSPLVWIILIIIVLLVGIYIAIYNGLQKSRVYVDESWSQIDVQLKRRNDLIPNLVETTKG
Lh22155_00660      MSPLVWIILIIIVLLVGIYIAIYNGLQKSRVYVDESWSQIDVQLKRRNDLIPNLVETTKG
Lh8105_00575       MSPLVWIILIIIVLLVGIYIAIYNGLQKSRVYVDESWSQIDVQLKRRNDLIPNLVETTKG
Lh8627_08870       MSPLVWIILIIIVLLVGIYIAIYNGLQKSRVYVDESWSQIDVQLKRRNDLIPNLVETTKG
LBHH_RS00620       MSPLVWIILIIIVLLVGIYIAIYNGLQKSRVYVDESWSQIDVQLKRRNDLIPNLVETTKG
HUO_RS01515        MSPLVWIILIIIVLLVGIYIAIYNGLQKSRVYVDESWSQIDVQLKRRNDLIPNLVETTKG
LBH_RS00480        MSPLVWIILIIIVLLVGIYIAIYNGLQKSRVYVDESWSQIDVQLKRRNDLIPNLVETTKG
TU99_RS00545       MSPLVWIILIIIVLLVGIYIAIYNGLQKSRVYVDESWSQIDVQLKRRNDLIPNLVETTKG
                   * .*********************************************************

LHE_RS12020        YAKHEKSTLEGVVKLRDQLVNVPQGDHEEAMKLSNQITDSLKSIFALAEAYPDLKANQNF
R0052_RS00545      YAKHEKSTLEGVVKLRDQLVNVPQGDHEEAMKLSNQITDSLKSIFALAEAYPDLKANQNF
ALV80_RS00645      YAKHEKSTLEGVVKLRDQLVNVPQGDHEEAMKLSNQITDSLKSIFALAEAYPDLKANQNF
BCM45_RS06695      YAKHEKSTLEGVVKLRDQLVNVPQGDHEEAMKLSNQITDSLKSIFALAEAYPDLKANQNF
LHV_RS00565        YAKHEKSTLEGVVKLRDQLVNVPQGDHEEAMKLSNQITDSLKSIFALAEAYPDLKANQNF
Lh22155_00660      YAKHEKSTLEGVVKLRDQLVNVPQGDHEEAMKLSNQITDSLKSIFALAEAYPDLKANQNF
Lh8105_00575       YAKHEKSTLEGVVKLRDQLVNVPQGDHEEAMKLSNQITDSLKSIFALAEAYPDLKANQNF
Lh8627_08870       YAKHEKSTLEGVVKLRDQLVNVPQGDHEEAMKLSNQITDSLKSIFALAEAYPDLKANQNF
LBHH_RS00620       YAKHEKSTLEGVVKLRDQLVNVPQGDHEEAMKLSNQITDSLKSIFALAEAYPDLKANQNF
HUO_RS01515        YAKHEKSTLEGVVKLRDQLVNVPQGDHEEAMKLSNQITDSLKSIFALAEAYPDLKANQNF
LBH_RS00480        YAKHEKSTLEGVIKLRDQLVNVPQGDHEEAMKLSNQITDSLKSIFALAEAYPDLKANQNF
TU99_RS00545       YAKHEKSTLEGVIKLRDQLVNVPQGDHEEAMKLSNQITDSLKSIFALAEAYPDLKANQNF
                   ************:***********************************************

LHE_RS12020        LKLQEELTNTENKIAYSRQLYNSSVASYDQKLLTFPSNLIAKIHGFTKIDYLETPTEEKA
R0052_RS00545      LKLQEELTNTENKIAYSRQLYNSSVASYDQKLLTFPSNLIAKIHGFTKIDYLETPTEEKA
ALV80_RS00645      LKLQEELTNTENKIAYSRQLYNSSVASYDQKLLTFPSNLIAKIHGFTKIDYLETPTEEKA
BCM45_RS06695      LKLQEELTNTENKIAYSRQLYNSSVASYDQKLLTFPSNLIAKIHGFTKIDYLETPTEEKA
LHV_RS00565        LKLQEELTNTENKIAYSRQLYNSSVASYDQKLLTFPSNLIAKIHGFTKIDYLETPTEEKA
Lh22155_00660      LKLQEELTNTENKIAYSRQLYNSSVASYDQKLLTFPSNLIAKIHGFTKIDYLETPTEEKA
Lh8105_00575       LKLQEELTNTENKIAYSRQLYNSSVASYDQKLLTFPSNLIAKIHGFTKIDYLETPTEEKA
Lh8627_08870       LKLQEELTNTENKIAYSRQLYNSSVASYDQKLLTFPSNLIAKIHGFTKIDYLETPTEEKA
LBHH_RS00620       LKLQEELTNTENKIAYSRQLYNSSVASYDQKLLTFPSNLIAKIHGFTKIDYLETPTEEKA
HUO_RS01515        LKLQEELTNTENKIAYSRQLYNSSVASYDQKLLTFPSNLIAKIHGFTKIDYLETPTEEKA
LBH_RS00480        LKLQEELTNTENKIAYSRQLYNSSVASYDQKLLTFPSNLIAKIHGFTKIDYLETPTEEKA
TU99_RS00545       LKLQEELTNTENKIAYSRQLYNSSVASYDQKLLTFPSNLIAKIHGFTKIDYLETPTEEKA
                   ************************************************************

LHE_RS12020        VPKVKF
R0052_RS00545      VPKVKF
ALV80_RS00645      VPKVKF
BCM45_RS06695      VPKVKF
LHV_RS00565        VPKVKF
Lh22155_00660      VPKVKF
Lh8105_00575       VPKVKF
Lh8627_08870       VPKVKF
LBHH_RS00620       VPKVKF
HUO_RS01515        VPKVKF
LBH_RS00480        VPKVKF
TU99_RS00545       VPKVKF
                   ******
