# Supplementary material for: Comparative Genomics of Completely Sequenced Lactobacillus helveticus Genomes Provides Insights into Strain-Specific Genes and Resolves Metagenomics Data Down to the Strain Level
Source: Front Microbiol. 2018 Jan 30;9:63. doi: 10.3389/fmicb.2018.00063 (PMC5797582; doi:10.3389/fmicb.2018.00063)
Supplement: Supplementary Data Sheet 2 — Result files of pan-core genome analysis. For descriptions, see Supplementary Table 10. [file DataSheet2.ZIP › HMMs_coreGenome/clw/HUO_RS08895.clw]

MUSCLE (3.8) multiple sequence alignment


R0052_RS07785      MKNETNRSNSKISDFFLTLRTILSQGEIIDSSIVIAYYILFSIFPIIIIIGNVLPLFHID
ALV80_RS08025      MKNETNRSNSKISDFFLTLRTILSQGEIIDSSIVIAYYILFSIFPIIIIIGNVLPLFHID
LBHH_RS07910       MKNETNRSNSKISDFFLTLRTILSQGEIIDSSIVIAYYILFSIFPIIIIIGNVLPLFHID
LHE_RS14780        MKNETNRSNSKISDFFLTLRTILSQGEIIDSSIVIAYYILFSIFPIIIIIGNVLPLFHID
LHV_RS03335        MKNETNRSNSKISDFFLTLRTILSQGEIIDSSIVIAYYILFSIFPIIIIIGNVLPLFHID
Lh22155_08015      MKNETNRSNSKISDFFLTLRTILSQGEIIDSSIVIAYYILFSIFPIIIIIGNVLPLFHID
Lh8105_08295       MKNETNRSNSKISDFFLTLRTILSQGEIIDSSIVIAYYILFSIFPIIIIIGNVLPLFHID
TU99_RS03275       MKNETNRSNSKISDFFLTLRTILSQGEIIDSSIVIAYYILFSIFPIIIIIGNVLPLFHID
Lh8627_01930       MKNETNRSNSKISDFFLTLRTILSQGEIIDSSIVIAYYILFSIFPIIIIIGNVLPLFHID
BCM45_RS09960      MKNETNRSNSKISDFFLTLRTILSQGEIIDSSIVIAYYILFSIFPIIIIIGNVLPLFHID
HUO_RS08895        MKNETNRSNSKISDFFLTLRTILSQGEIIDSSIVIAYYILFSIFPIIIIIGNVLPLFHID
LBH_RS02865        MKNETNRSNSKISDFFLTLRTILSQGEIIDSSIVIAYYILFSIFPIIIIIGNVLPLFHID
                   ************************************************************

R0052_RS07785      TAPIAKYLNLIFPDQVSSFIMPIINSLLKTTSTGYISFGIILAIWSFSNLVNAIRLGENR
ALV80_RS08025      TAPIAKYLNLIFPDQVSSFIMPIINSLLKTTSTGYISFGIILAIWSFSNLVNAIRLGENR
LBHH_RS07910       TAPIAKYLNLIFPDQVSSFIMPIINSLLKTTSTGYISFGIILAIWSFSNLVNAIRLGENR
LHE_RS14780        TAPIAKYLNLIFPDQVSSFIMPIINSLLKTTSTGYISFGIILAIWSFSNLVNAIRLGENR
LHV_RS03335        TAPIAKYLNLIFPDQVSSFIMPIINSLLKTTSTGYISFGIILAIWSFSNLVNAIRLGENR
Lh22155_08015      TAPIAKYLNLIFPDQVSSFIMPIINSLLKTTSTGYISFGIILAIWSFSNLVNAIRLGENR
Lh8105_08295       TAPIAKYLNLIFPDQVSSFIMPIINSLLKTTSTGYISFGIILAIWSFSNLVNAIRLGENR
TU99_RS03275       TAPIAKYLNLIFPDQVSSFIMPIINSLLKTTSTGYISFGIILAIWSFSNLVNAIRLGENR
Lh8627_01930       TAPIAKYLNLIFPDQVSSFIMPIINSLLKTTSTGYISFGIILAIWSFSNLVNAIRLGENR
BCM45_RS09960      TAPIAKYLNLIFPDQVSSFIMPIITSLLKTTSTGYISFGIILAIWSFSNLVNAIRLGENR
HUO_RS08895        TAPIAKYLNLIFPDQVSSFIMPIINSLLKTTSTGYISFGIILAIWSFSNLVNAIRLGENR
LBH_RS02865        TAPIAKYLNLIFPDQVSSFIMPIINSLLKTTSTGYISFGIILAIWSFSNLVNAIRLGENR
                   ************************.***********************************

R0052_RS07785      LYGVHQVELKLSMLNFLWTRLIMVIFTTLMIIIFTAVGVVLAFGQELLDLMDAIFKIPVH
ALV80_RS08025      LYGVHQVELKLSMLNFLWTRLIMVIFTTLMIIIFTAVGVVLAFGQELLDLMDAIFKIPVH
LBHH_RS07910       LYGVHQVELKLSMLNFLWTRLIMVIFTTLMIIIFTAVGVVLAFGQELLDLMDAIFKIPVH
LHE_RS14780        LYGVHQVELKLSMLNFLWTRLIMVIFTTLMIIIFTAVGVVLAFGQELLDLMDAIFKIPVH
LHV_RS03335        LYGVHQVELKLSMLNFLWTRLIMVIFTTLMIIIFTAVGVVLAFGQELLDLMDAIFKIPVH
Lh22155_08015      LYGVHQVELKLSMLNFLWTRLIMVIFTTLMIIIFTAVGVVLAFGQELLDLMDAIFKIPVH
Lh8105_08295       LYGVHQVELKLSMLNFLWTRLIMVIFTTLMIIIFTAVGVVLAFGQELLDLMDAIFKIPVH
TU99_RS03275       LYGVHQVELKLSMLNFLWTRLIMVIFTTLMIIIFTAVGVVLAFGQELLDLMDAIFKIPVH
Lh8627_01930       LYGVHQVELKLSMLNSLWTRLIMVIFTTLMIIIFTAVGVVLAFGQELLDLMDAIFKIPVH
BCM45_RS09960      LYGVHQVELKLSMLNFLWTRLIMVIFTTLMIIIFTAVGVVLAFGQGLLDLMDAIFKIPVH
HUO_RS08895        LYGVHQVELKLSMLNFLWTRLIMVIFTTLMIIIFTAVGVVLAFGQGLLDLMDAIFKIPVH
LBH_RS02865        LYGVHQVELKLSMLNFLWTRLIMVIFTTLMIIIFTAVGVVLAFGQGLLDLMDAIFKIPVH
                   *************** ***************************** **************

R0052_RS07785      EVGKIFSYRYPVIFLIIILAVFYLNYVLPNIKLKKRVIWPGVFVTSCGWIALSFLFSFYL
ALV80_RS08025      EVGKIFSYRYPVIFLIIILAVFYLNYVLPNIKLKKRVIWPGVFVTSCGWIALSFLFSFYL
LBHH_RS07910       EVGKIFSYRYPVIFLIIILAVFYLNYVLPNIKLKKRVIWPGVFVTSCGWIALSFLFSFYL
LHE_RS14780        EVGKIFSYRYPVIFLIIILAVFYLNYVLPNIKLKKRVIWPGVFVTSCGWIALSFLFSFYL
LHV_RS03335        EVGKIFSYRYPVIFLIIILAVFYLNYVLPNIKLKKRVIWPGVFVTSCGWIALSFLFSFYL
Lh22155_08015      EVGKIFSYRYPVIFLIIILAVFYLNYVLPNIKLKKRVIWPGVFVTSCGWIALSFLFSFYL
Lh8105_08295       EVGKIFSYRYPVIFLIIILAVFYLNYVLPNIKLKKRVIWPGVFVTSCGWIALSFLFSFYL
TU99_RS03275       EVGKIFSYRYPVIFLIIILAVFYLNYVLPNIKLKKRVIWPGVFVTSCGWIALSFLFSFYL
Lh8627_01930       EVGKIFSYRYPVIFLIIILAVFYLNYVLPNIKLKKRVIWPGVFVTSCGWIALSFLFSFYL
BCM45_RS09960      EVGKIFSYRYPVIFLIIILAVFYLNYVLPNIKLKKRVIWPGVFVTSCGWIALSFLFSFYL
HUO_RS08895        EVGKIFSYRYPVIFLIIILAVFYLNYVLPNIKLKKRVIWPGVFVTSCGWIALSFLFSFYL
LBH_RS02865        EVGKIFSYRYPVIFLIIILAVFYLNYVLPNIKLKKRVIWPGVFVTSCGWIALSFLFSFYL
                   ************************************************************

R0052_RS07785      HNFPITWKNYGIVGTFIIFMLWLNIASLLFLFGVAVNATIIRNRVGELEYSAGRIASYIQ
ALV80_RS08025      HNFPITWKNYGIVGTFIIFMLWLNIASLLFLFGVAVNATIIRNRIGKLEYSAGRIASYIQ
LBHH_RS07910       HNFPITWKNYGIVGTFIIFMLWLNIASLLFLFGVAVNATIIRNRIGKLEYSAGRIASYIQ
LHE_RS14780        HNFPITWKNYGIVGTFIIFMLWLNIASLLFLFGVAVNATIIRNRIGELEYSAGRIASYIQ
LHV_RS03335        HNFPITWKNYGIVGTFIIFMLWLNIASLLFLFGVAVNATIIRNRIGELEYSAGRIASYIQ
Lh22155_08015      HNFPITWKNYGIVGTFIIFMLWLNIASLLFLFGVAVNATIIRNRIGELEYSAGRIASYIQ
Lh8105_08295       HNFPITWKNYGIVGTFIIFMLWLNIASLLFLFGVAVNATIIRNRIGELEYSAGRIASYIQ
TU99_RS03275       HNFPITWKNYGIVGTFIIFMLWLNIASLLFLFGVAVNATIIRNRIGELEYSAGRIASYIQ
Lh8627_01930       HNFPITWKNYGIVGTFIIFMLWLNIASLLFLFGVAVNATIIRNRIGELEYSAGRIASYIQ
BCM45_RS09960      HNFPITWKNYGIVGTFIIFMLWLNIASLLFLFGVAVNATIIRNRIGELEYSAGRIASYIQ
HUO_RS08895        HNFPITWKNYGIVGTFIIFMLWLNIASLLFLFGVAVNATIIRNRIGELEYSADRIASYIQ
LBH_RS02865        HNFPITWKNYGIVGTFIIFMLWLNIASLLFLFGVAVNATIIRNRIGELEYSAGRIASYIQ
                   ********************************************:*:*****.*******

R0052_RS07785      DKRRKQK
ALV80_RS08025      DKRRKQK
LBHH_RS07910       DKRRKQK
LHE_RS14780        DKRRKQK
LHV_RS03335        DKRRKQK
Lh22155_08015      DKRRKQK
Lh8105_08295       DKRRKQK
TU99_RS03275       DKRRKQK
Lh8627_01930       DKRRKQK
BCM45_RS09960      DKRRKQK
HUO_RS08895        DKRRKQK
LBH_RS02865        DKRRKQK
                   *******
