# Supplementary material for: Comparative Genomics of Completely Sequenced Lactobacillus helveticus Genomes Provides Insights into Strain-Specific Genes and Resolves Metagenomics Data Down to the Strain Level
Source: Front Microbiol. 2018 Jan 30;9:63. doi: 10.3389/fmicb.2018.00063 (PMC5797582; doi:10.3389/fmicb.2018.00063)
Supplement: Supplementary Data Sheet 2 — Result files of pan-core genome analysis. For descriptions, see Supplementary Table 10. [file DataSheet2.ZIP › HMMs_coreGenome/clw/LBHH_RS04715.clw]

MUSCLE (3.8) multiple sequence alignment


TU99_RS06465       MNDLLTVKDLTYRKNQKTILKDANLNLSSGKIVALLGENGAGKTTLMRIIAGVAKNYKGE
BCM45_RS02800      MNDLLTVKDLTYRKNQKTILKDANLNLSSGKIVALLGENGAGKTTLMRIIAGVAKNYKGE
ALV80_RS04820      MNDLLTVKDLTYRKNQKTILKDANLNLSSGKIVALLGENGAGKTTLMRIIAGVAKNYKGE
LHE_RS18325        MNDLLTVKDLTYRKNQKTILKDANLNLSSGKIVALLGENGAGKTTLMRIIAGVAKNYKGE
LHV_RS06455        MNDLLTVKDLTYRKNQKTILKDANLNLSSGKIVALLGENGAGKTTLMRIIAGVAKNYKGE
Lh22155_04830      MNDLLTVKDLTYRKNQKTILKDANLNLSSGKIVALLGENGAGKTTLMRIIAGVAKNYKGE
Lh8105_04915       MNDLLTVKDLTYRKNQKTILKDANLNLSSGKIVALLGENGAGKTTLMRIIAGVAKNYKGE
Lh8627_04855       MNDLLTVKDLTYRKNQKTILKDANLNLSSGKIVALLGENGAGKTTLMRIIAGVAKNYKGE
LBHH_RS04715       MNDLLTVKDLTYRKNQKTILKDANLNLSSGKIVALLGENGAGKTTLMRIIAGVAKNYKGE
LBH_RS05610        MNDLLTVKDLTYRKNQKTILKDANLNLSSGKIVALLGENGAGKTTLMRIIAGVAKNYKGE
HUO_RS05655        MNDLLTVKDLTYRKNQKTILKDANLNLSSGKIVALLGENGAGKTTLMRIIAGVAKNYKGE
R0052_RS04655      MNDLLTVKDLTYRKNQKTILKDANLNLSSGKIVALLGENGAGKTTLMRIIAGVAKNYKGE
                   ************************************************************

TU99_RS06465       VNLEGTTKETTRKAKLSFTDGLTGFSDSTKIKDVVKFYATIFQDFDENEFDELRKFMKLD
BCM45_RS02800      VNLEGTTKEAARKAKLSFTDDLTGFSDSTKIKDVVKFYATIFQDFDENEFDELRKFMKLD
ALV80_RS04820      VNLEGTTKEAARKAKLSFTDGLTGFSDSTKIKDVVKFYATIFQDFDENEFDELRKFMKLD
LHE_RS18325        VNLEGTTKEAARKAKLSFTDGLTGFSDSTKIKDVVKFYATIFQDFDENEFDELRKFMKLD
LHV_RS06455        VNLEGTTKEAARKAKLSFTDGLTGFSDSTKIKDVVKFYATIFQDFDENEFDELRKFMKLD
Lh22155_04830      VNLEGTTKEAARKAKLSFTDGLTGFSDSTKIKDVVKFYATIFQDFDENEFDELRKFMKLD
Lh8105_04915       VNLEGTTKEAARKAKLSFTDGLTGFSDSTKIKDVVKFYATIFQDFDENEFDELRKFMKLD
Lh8627_04855       VNLEGTTKEAARKAKLSFTDGLTGFSDSTKIKDVVKFYATIFQDFDENEFDELRKFMKLD
LBHH_RS04715       VNLEGTTKEAARKAKLSFTDGLTGFSDSTKIKDVVKFYATIFQDFDENEFDELRKFMKLD
LBH_RS05610        VNLEGTTKEAARKAKLSFTDGLTGFSDSTKIKDVVKFYATIFQDFDENEFDELRKFMKLD
HUO_RS05655        VNLEGTTKEAARKAKLSFTDGLTGFSDSTKIKDVVKFYATIFQDFDENEFDELRKFMKLD
R0052_RS04655      VNLEGATKEAARKAKLSFTDGLTGFSDSTKIKDVVKFYATIFQDFDENEFDELRKFMKLD
                   *****:***::*********.***************************************

TU99_RS06465       NDMKLSQLSRGMREKLIIALTFARKADLYLLDEPFGGIDAMARKKIINSIILWKDEKATI
BCM45_RS02800      NDMKLSQLSRGMREKLIIALTFARKADLYLLDEPFGGIDAMARKKIINSIILWKDEKATI
ALV80_RS04820      NDMKLSQLSRGMREKLIIALTFARKADLYLLDEPFGGIDAMARKKIINSIILWKDEKATI
LHE_RS18325        NDMKLSQLSRGMREKLIIALTFARKADLYLLDEPFGGIDAMARKKIINSIILWKDEKATI
LHV_RS06455        NDMKLSQLSRGMREKLIIALTFARKADLYLLDEPFGGIDAMARKKIINSIILWKDEKATI
Lh22155_04830      NDMKLSQLSRGMREKLIIALTFARKADLYLLDEPFGGIDAMARKKIINSIILWKDEKATI
Lh8105_04915       NDMKLSQLSRGMREKLIIALTFARKADLYLLDEPFGGIDAMARKKIINSIILWKDEKATI
Lh8627_04855       NDMKLSQLSRGMREKLIIALTFARKADLYLLDEPFGGIDAMARKKIINSIILWKDEKATI
LBHH_RS04715       NDMKLSQLSRGMREKLIIALTFARKADLYLLDEPFGGIDAMARKKIINSIILWKDEKATI
LBH_RS05610        NDMKLSQLSRGMREKLIIALTFARKADLYLLDEPFGGIDAMARKKIINSIILWKDEKATI
HUO_RS05655        NDMKLSQLSRGMREKLIIALTFARKADLYLLDEPFGGIDAMARKKIINSIILWKDEKATI
R0052_RS04655      NDMKLSQLSRGMREKLIIALTFARKADLYLLDEPFGGIDAMARKKIINSIILWKDEKATI
                   ************************************************************

TU99_RS06465       LISDHFVNEISSLLDEVVIVKDHTILEHKSADDIRQNHETIEEYYESFYADEDDE
BCM45_RS02800      LISDHFVNEISSLLDEVVIVKDHTILEHKSADDIRQNHETIEEYYESFYADEDDE
ALV80_RS04820      LISDHFVNEISSLLDEVVIVKDHTILEHKSADDIRQNHETIEEYYESFYADEDDE
LHE_RS18325        LISDHFVNEISSLLDEVVIVKDHTILEHKSADDIRQNHETIEEYYESFYADEDDE
LHV_RS06455        LISDHFVNEISSLLDEVVIVKDHTILEHKSADDIRQNHETIEEYYESFYADEDDE
Lh22155_04830      LISDHFVNEISSLLDEVVIVKDHTILEHKSADDIRQNHETIEEYYESFYADEDDE
Lh8105_04915       LISDHFVNEISSLLDEVVIVKDHTILEHKSADDIRQNHETIEEYYESFYADEDDE
Lh8627_04855       LISDHFVNEISSLLDEVVIVKDHTILEHKSADDIRQNHETIEEYYESFYADEDDE
LBHH_RS04715       LISDHFVNEISSLLDEVVIVKDHTILEHKSADDIRQNHETIEEYYESFYADEDDE
LBH_RS05610        LISDHFVNEISSLLDEVVIVKDHTILEHKSADDIRQNHETIEEYYESFYADEDDE
HUO_RS05655        LISDHFVNEISSLLDEVVIVKDHTILEHKSADDIRQNHETIEEYYESFYADEDDE
R0052_RS04655      LISDHFVNEISSLLDEVVIVKDHTILEHKSADDIRQNHETIEEYYESFYADEDDE
                   *******************************************************
