# Supplementary material for: Comparative Genomics of Completely Sequenced Lactobacillus helveticus Genomes Provides Insights into Strain-Specific Genes and Resolves Metagenomics Data Down to the Strain Level
Source: Front Microbiol. 2018 Jan 30;9:63. doi: 10.3389/fmicb.2018.00063 (PMC5797582; doi:10.3389/fmicb.2018.00063)
Supplement: Supplementary Data Sheet 2 — Result files of pan-core genome analysis. For descriptions, see Supplementary Table 10. [file DataSheet2.ZIP › HMMs_coreGenome/clw/Lh8105_04995.clw]

MUSCLE (3.8) multiple sequence alignment


R0052_RS04735      MAKIFAKDTFAVVDLETTGTQREKGHHIIQFGCAIIKNMKVVKTYSFMINPHREIPQSVV
ALV80_RS04900      MAKIFAKDTFAVVDLETTGTQREKGHHIIQFGCAIIKNMKVVKTYSFMINPHREIPQSVV
LBHH_RS04795       MAKIFAKDTFAVVDLETTGTQREKGHHIIQFGCAIIKNMKVVKTYSFMINPHREIPQSVV
BCM45_RS02705      MAKIFAKDTFAVVDLETTGTQREKGHHIIQFGCAIIKNMKVVKTYSFMINPHHEIPQSVV
Lh8105_04995       MAKIFAKDTFAVVDLETTGTQREKGHHIIQFGCAIIKNMKVVKTYSFMINPHHEIPQSVV
LHV_RS06370        MAKIFAKDTFAVVDLETTGTQREKGHHIIQFGCAIIKNMKVVKTYSFMINPHHEIPQSVV
Lh22155_04910      MAKIFAKDTFAVVDLETTGTQREKGHHIIQFGCAIIKNMKVVKTYSFMINPHHEIPQSVV
LBH_RS05520        MAKIFAKDTFAVVDLETTGTQREKGHHIIQFGCAIIKNMKVVKTYSFMINPHREIPQSVV
TU99_RS06375       MAKIFAKDTFAVVDLETTGTQREKGHHIIQFGCAIIKNMKVVKTYSFMINPHREIPQSVV
LHE_RS18240        MAKIFAKDTFAVVDLETTGTQREKGHHIIQFGCAIIKNMKVVKTYSFMINPHREIPQSVV
Lh8627_04775       MAKIFAKDTFAVVDLETTGTQREKGHHIIQFGCAIIKNMKVVKTYSFMINPHREIPQSVV
HUO_RS05735        MAKIFAKDTFAVVDLETTGTQREKGHHIIQFGCAIIKNMKVVKTYSFMINPHREIPQSVV
                   ****************************************************.*******

R0052_RS04735      NLTGIHNEDVQGKDDFSVYAPKIIEILKGTVFVAHNVDFDLPFLNYELVQHGYEALTNKA
ALV80_RS04900      NLTGIHNEDVQGEDDFSVYAPKIIEILKGTVFVAHNVDFDLPFLNYELVQHGYEALTNKA
LBHH_RS04795       NLTGIHNEDVQGEDDFSVYAPKIIEILKGTVFVAHNVDFDLPFLNYELVQHGYEALTNKA
BCM45_RS02705      NLTGIHNEDVQGKDDFSVYAPKIIEILKGTVFVAHNVDFDLPFLNYELVQHGYEALTNKA
Lh8105_04995       NLTGIHNEDVQGKDDFSVYAPKIIEILKGTVFVAHNVDFDLPFLNYELVQHGYEALTNKA
LHV_RS06370        NLTGIHNEDVQGKDDFSVYAPKIIEILKGTVFVAHNVDFDLPFLNYELVQHGYEALTNKA
Lh22155_04910      NLTGIHNEDVQGKDDFSVYAPKIIEILKGTVFVAHNVDFDLPFLNYELVQHGYEALTNKA
LBH_RS05520        NLTGIHNEDVQGKDDFSVYAPKIIEILKGTVFVAHNVDFDLPFLNYELVQHGYEALTNKA
TU99_RS06375       NLTGIHNEDIQGKDDFSVYAPKIIEILKGTVFVAHNVDFDLPFLNYELVQHGYEALTNKA
LHE_RS18240        NLTGIHNEDVQGKDDFSVYAPKIIEILKGTVFVAHNVDFDLPFLNYELVQHGYEALTNKA
Lh8627_04775       NLTGIHNEDVQGKDDFSVYAPKIIEILKGTVFVAHNVDFDLPFLNYELVQHGYEALTNKA
HUO_RS05735        NLTGIHNEDVQGKDDFSVYAPKIIEILKGTVFVAHNVDFDLPFLNYELVQHGYEALTNKA
                   *********:**:***********************************************

R0052_RS04735      IDTVELAKIAFPTLPSYKLSDLTAQLKIKHLNPHKADSDAYGTAVLLIKIIHKLESLPQA
ALV80_RS04900      IDTVELAKIAFPTLPSYKLSDLTAQLKIKHLNPHKADSDAYGTAVLLIKIIHKLESLPQA
LBHH_RS04795       IDTVELAKIAFPTLPSYKLSDLTAQLKIKHLNPHKADSDAYGTAVLLIKIIHKLESLPQA
BCM45_RS02705      IDTVELAKIAFPTLPSYKLSDLTAQLKIKHLNPHKADSDAYGTAVLLIKIIHKLESLPQA
Lh8105_04995       IDTVELAKIAFPTLPSYKLSDLTAQLKIKHLNPHKADSDAYGTAVLLIKIIHKLESLPQA
LHV_RS06370        IDTVELAKIAFPTLPSYKLSDLTAQLKIKHLNPHKADSDAYGTAVLLIKIIHKLESLPQA
Lh22155_04910      IDTVELAKIAFPTLPSYKLSDLTAQLKIKHLNPHKADSDAYGTAVLLIKIIHKLESLPQA
LBH_RS05520        IDTVELAKIAFPTLPSYKLSDLTAQLKIKHLNPHKADSDAYGTAVLLIKIIHKLESLPQA
TU99_RS06375       IDTVELAKIAFPTLLSYKLSDLTAQLKIKHLNPHKADSDAYGTAVLLIKIIHKLESLPQA
LHE_RS18240        IDTVELAKIAFPTLPSYKLSDLTAQLKIKHLNPHKADSDAYGTAVLLIKIIHKLESLPQA
Lh8627_04775       IDTVELAKIAFPTLPSYKLSDLTAQLKIKHLNPHKADSDAYGTAVLLIKIIHKLESLPQA
HUO_RS05735        IDTVELAKIAFPTLPSYKLSDLTAQLKIKHLNPHKADSDAYGTAVLLIKIIHKLESLPQA
                   ************** *********************************************

R0052_RS04735      TLNTLSSLSSSLIRDTSWLITTIADNLRKQKRPLGSDYMQVRNIILQKQNDQLDRHGENA
ALV80_RS04900      TLNTLSSLSSSLIRDTSWLITTIADNLRKQKRPLGSNYMQVRNIILQKQNDQLDRHGENA
LBHH_RS04795       TLNTLSSLSSSLIRDTSWLITTIADNLRKQKRPLGSNYMQVRNIILQKQNDQLDRHGENA
BCM45_RS02705      TLNTLSSLSSSLIRDTSWLITTIADNLRKQKRPLGSNYMQVRNIILQKQNDQLDRHGENA
Lh8105_04995       TLNTLSSLSSSLIRDTSWLITTIADNLRKQKRPLGSNYMQVRNIILQKQNDQLDRHGENA
LHV_RS06370        TLNTLSSLSSSLIRDTSWLITTIADNLRKQKRPLGSNYMQVRNIILQKQNDQLDRHGENA
Lh22155_04910      TLNTLSSLSSSLIRDTSWLITTIADNLRKQKRPLGSNYMQVRNIILQKQNDQLDRHGENA
LBH_RS05520        TLNTLSSLSSSLIRDTSWLITTIADNLRKQKRPLGSNYMQVRNIILQKQNDQLDRHGENA
TU99_RS06375       TLNTLSSLSSSLIRDTSWLITTIADNLRKQKRPLGSNYMQVRNIILQKQNDQLDRHGENA
LHE_RS18240        TLNTLSSLSSSLIRDTSWLITTIADNLRKQKRPLGSNYMQVRNIILQKQNDQLDRHGENA
Lh8627_04775       TLNTLSSLSSSLIRDTSWLITTIADNLRKQKRPLGSNYMQVRNIILQKQNDQLDRHGENA
HUO_RS05735        TLNTLSSLSSSLIRDTSWLITTIADNLRKQKRPLGSNYMQVRNIILQKQNDQLDRHGENA
                   ************************************:***********************

R0052_RS04735      HFPINDDEKKKLFKGKLHFRRAQVDLINHLHKFVNNPDKRAMVIEAPNGTGKTFSYLFAY
ALV80_RS04900      HFPINDDEKKKLFKGKLHFRRAQVDLINHLHKFVNNPDKRAMVVEAPNGTGKTFSYLFAY
LBHH_RS04795       HFPINDDEKKKLFKGKLHFRRAQVDLINHLHKFVNNPDKRAMVVEAPNGTGKTFSYLFAY
BCM45_RS02705      HFPINDDEKKKLFKGKLHFRRAQVDLINHLHKFVNNPDKRAMVVEAPNGTGKTFSYLFAY
Lh8105_04995       HFPINDDEKKKLFKGKLHFRRAQVDLINHLHKFVNNPDKRAMVVEAPNGTGKTFSYLFAY
LHV_RS06370        HFPINDDEKKKLFKGKLHFRRAQVDLINHLHKFVNNPDKRAMVVEAPNGTGKTFSYLFAY
Lh22155_04910      HFPINDDEKKKLFKGKLHFRRAQVDLINHLHKFVNNPDKRAMVVEAPNGTGKTFSYLFAY
LBH_RS05520        HFPINDDEKKKLFKGKLHFRRAQVDLINHLHKFVNNPDKRAMVVEAPNGTGKTFSYLFAY
TU99_RS06375       HFPINDDEKKKLFKGKLHFRRAQVDLINHLHKFVNNPDKRAMVVEAPNGTGKTFSYLFAY
LHE_RS18240        HFPINDDEKKKLFKGKLHFRRAQVDLINHLHKFVNNPDKRAMVVEAPNGTGKTFSYLFAY
Lh8627_04775       HFPINDDEKKKLFKGKLHFRRAQVDLINHLHKFVNNPDKRAMVVEAPNGTGKTFSYLFAY
HUO_RS05735        HFPINDDEKKKLFKGKLHFRRAQVDLINHLHKFVNNPDKRAMVVEAPNGTGKTFSYLFAY
                   *******************************************:****************

R0052_RS04735      AYQLYSGRKLVVATPTKVLQEQIIDHEIPQLLKVIKLDLTAEVVKSSSHYLDLDGFVQTI
ALV80_RS04900      AYQLYSGRKLVVATPTKVLQEQIIDHEIPQLLKVTKLDLTAKVVKSSSHYLDLDGFVQTI
LBHH_RS04795       AYQLYSGRKLVVATPTKVLQEQIIDHEIPQLLKVTKLDLTAKVVKSSSHYLDLDGFVQTI
BCM45_RS02705      AYQLYSGRKLVVATPTKVLQEQIIDHEIPQLLKVTKLDLTAEVVKSSSHYLDLDGFVQTI
Lh8105_04995       AYQLYSGRKLVVATPTKVLQEQIIDHEIPQLLKVTKLDLTAEVVKSSSHYLDLDGFVQTI
LHV_RS06370        AYQLYSGRKLVVATPTKVLQEQIIDHEIPQLLKVTKLDLTAEVVKSSSHYLDLDGFVQTI
Lh22155_04910      AYQLYSGRKLVVATPTKVLQEQIIDHEIPQLLKVTKLDLTAEVVKSSSHYLDLDGFVQTI
LBH_RS05520        AYQLYSGRKLVVATPTKVLQEQIIDHEIPQLLKVTKLDLTAEVVKSSSHYLDLDGFVQTI
TU99_RS06375       AYQLYSGRKLVVATPTKVLQEQIIDHEIPQLLKVTKLDLTAEVVKSSSHYLDLDGFVQTI
LHE_RS18240        AYQLYSGRKLVVATPTKVLQEQIIDHEIPQLLKVTKLDLTAEVVKSSSHYLDLDGFVQTI
Lh8627_04775       AYQLYSGRKLVVATPTKVLQEQIIDHEIPQLLKVTKLDLTAEVVKSSSHYLDLDGFVQTI
HUO_RS05735        AYQLYSGRKLVVATPTKVLQEQIIDHEIPQLLKVTKLDLTAEVVKSSSHYLDLDGFVQTI
                   ********************************** ******:******************

R0052_RS04735      FQGTPNKNTLVLQMQILVWLTETKTGDLDELNLTNYNAPLFAQIQHPGDARVGSRFASVD
ALV80_RS04900      FQGTPNKNTLVLQMQILVWLTETKTGDLDELNLTNYNAPLFAQIQHPGDARVGSRFASVD
LBHH_RS04795       FQGTPNKNTLVLQMQILVWLTETKTGDLDELNLTNYNAPLFAQIQHPGDARVGSRFASVD
BCM45_RS02705      FQGTPNKNTLVLQMQILVWLTETKTGDLDELNLTNYNAPLFAQIQHPGDARVGSRFASVD
Lh8105_04995       FQGTPNKNTLVLQMQILVWLTETKTGDLDELNLTNYNAPLFAQIQHPGDARVGSRFASVD
LHV_RS06370        FQGTPNKNTLVLQMQILVWLTETKTGDLDELNLTNYNAPLFAQIQHPGDARVGSRFASVD
Lh22155_04910      FQGTPNKNTLVLQMQILVWLTETKTGDLDELNLTNYNAPLFAQIQHPGDARVGSRFASVD
LBH_RS05520        FQGTPNKNTLVLQMQILVWLTETKTGDLDELNLTNYNAPLFAQIQHPGDARVGSRFASVD
TU99_RS06375       FQGTPNKNTLVLQMQILVWLTETKTGDLDELNLTNYNAPLFAQIQHPGDARVGSRFASVD
LHE_RS18240        FQGTPNKNTLVLQMQILVWLTETKTGDLDELNLTNYNAPLFAQIQHPGDARVGSRFASVD
Lh8627_04775       FQGTPNKNTLVLQMQILVWLTETKTGDLDELNLTNYNAPLFAQIQHPGDARVGSRFASVD
HUO_RS05735        FQGTPNKNTLVLQMQILVWLTETKTGDLDELNLTNYNAPLFAQIQHPGDARVGSRFASVD
                   ************************************************************

R0052_RS04735      FWNLARKRQEEADILVTNHAYLANHYMDTIWGQNPYLVIDEAHRFTENVISSRNDSLRFE
ALV80_RS04900      FWNLARKRQEEADILVTNHAYLANHYMDTIWGQNPYLVIDEAHRFTENVISSRNDSLRFE
LBHH_RS04795       FWNLARKRQEEADILVTNHAYLANHYMDTIWGQNPYLVIDEAHRFTENVISSRNDSLRFE
BCM45_RS02705      FWNLARKRQEEADILVTNHAYLANHYMDTIWGQNPYLVIDEAHRFTENVISSRNDSLRFE
Lh8105_04995       FWNLARKRQEEADILVTNHAYLANHYMDTIWGQNPYLVIDEAHRFTENVISSRNDSLRFE
LHV_RS06370        FWNLARKRQEEADILVTNHAYLANHYMDTIWGQNPYLVIDEAHRFTENVISSRNDSLRFE
Lh22155_04910      FWNLARKRQEEADILVTNHAYLANHYMDTIWGQNPYLVIDEAHRFTENVISSRNDSLRFE
LBH_RS05520        FWNLARKRQEEADILVTNHAYLANHYMDTIWGQNPYLVIDEAHRFTENVISSRNDSLRFE
TU99_RS06375       FWNLARKRQEEADILVTNHAYLANHYMDTIWGQNPYLVIDEAHRFTENVISSRNDSLRFE
LHE_RS18240        FWNLARKRQEEADILVTNHAYLANHYMDTIWGQNPYLVIDEAHRFTENVISSRNDSLRFE
Lh8627_04775       FWNLARKRQEEADILVTNHAYLANHYMDTIWGQNPYLVIDEAHRFTENVISSRNDSLRFE
HUO_RS05735        FWNLARKRQEEADILVTNHAYLANHYMDTIWGQNPYLVIDEAHRFTENVISSRNDSLRFE
                   ************************************************************

R0052_RS04735      ALWGVLNYLRNLLYFSNDGVENQFNDNVQLNFLLKKLDPQILELIQCINDLQKNLYAQNK
ALV80_RS04900      ALWGVLSYLRNLLYFSNDGVENQFNDNVQLNFLLKKLDPQILELIQCINDLQKDLYAQNK
LBHH_RS04795       ALWGVLSYLRNLLYFSNDGVENQFNDNVQLNFLLKKLDPQILELIQCINDLQKDLYAQNK
BCM45_RS02705      ALWGVLSYLRNLLYFSNNGVENQFNDNVQLNFLLKKLDSQILELIQCINDLQKDLYAQNK
Lh8105_04995       ALWGVLSYLRNLLYFSNNGVENQFNDNVQLNFLLKKLDSQILELIQCINDLQKDLYAQNK
LHV_RS06370        ALWGVLSYLRNLLYFSNNGVENQFNDNVQLNFLLKKLDSQILELIQCINDLQKDLYAQNK
Lh22155_04910      ALWGVLSYLRNLLYFSNNGVENQFNDNVQLNFLLKKLDSQILELIQCINDLQKDLYAQNK
LBH_RS05520        ALWGVLSYLRNLLYFSNDGVENQFNDNVQLNFLLKKLDPQILELIQCINDLQKDLYAQNK
TU99_RS06375       ALWGVLSYLRNLLYFSNDGVENQFNDNVQLNFLLKKLDPQILELIQCINDLQKDLYAQNK
LHE_RS18240        ALWGVLSYLRNLLYFSNDGVENQFNDNVQLNFLLKKLDPQILELIQCINDLQKDLYAQNK
Lh8627_04775       ALWGVLSYLRNLLYFSNDGVENQFNDNVQLNFLLKKLDPQILELIQCINDLQKDLYAQNK
HUO_RS05735        ALWGVLSYLRNLLYFSNDGVENQFNDNVQLNFLLKKLDPQILELIQCINDLQKDLYAQNK
                   ******.**********:********************.**************:******

R0052_RS04735      NAVNKTILANGTLELSFQGKGLFNKNSQFKQSLGKFQQKLEEVRELTNQVLFELYH--EQ
ALV80_RS04900      NAVNKTILANGTLELSFQGKGLFDKNSQFKQSLGKFQQKLEEVRELTNQVLFELYH--EQ
LBHH_RS04795       NAVNKTILANGTLELSFQGKGLFDKNSQFKQSLGKFQQKLEEVRELTNQVLFELYH--EQ
BCM45_RS02705      NAVNKTILANGTLELSFQGKGLFNKNSQFKQSLGKFQQKLEEVRELTNQVLFELYHEQEQ
Lh8105_04995       NAVNKTILANGTLELSFQGKGLFNKNSQFKQSLGKFQQKLEEVRELTNQVLFELYHEQEQ
LHV_RS06370        NAVNKTILANGTLELSFQGKGLFNKNSQFKQSLGKFQQKLEEVRELTNQVLFELYH--EQ
Lh22155_04910      NAVNKTILANGTLELSFQGKGLFNKNSQFKQSLGKFQQKLEEVRELTNQVLFELYH--EQ
LBH_RS05520        NAVNKTILANGTLELSFQGKGLFNKNSQFKQSLGKFQQKLEEVRELTNQVLFELYHEQEQ
TU99_RS06375       NAVNKTILANGTLELSFQGKGLFNKNSQFKQSLGKFQQKLEEVRELTNQVLFELYHEQEQ
LHE_RS18240        NAVNKTILANGTLELSFQGKGLFNKNSQFKQSLGKFQHKLEEVRELTNQVLFELYHEQEQ
Lh8627_04775       NAVNKTILANGTLELSFQGKGLFNKNSQFKQSLGKFQQKLEEVRELTNQVLFELYHEQEQ
HUO_RS05735        NAVNKTILANGTLELSFQGKGLFNKNSQFKQSLGKFQQKLEEVRELTNQVLFELYHEQEQ
                   ***********************:*************:******************  **

R0052_RS04735      EQVLTNTETLLSEISEQIDRLDYYSEKSYQLADILSDSQNLDQDGFILMVTNPDDPLSTN
ALV80_RS04900      EQVLTNTETLLSEITEQIDRLDYYSEKSYQLADILSDSQNLDQDGFILMVTNPDDPLSTN
LBHH_RS04795       EQVLTNTETLLSEITEQIDRLDYYSEKSYQLADILSDSQNLDQDGFILMVTNPDDPLSTN
BCM45_RS02705      EQVLTNTETLLSEITEQIDRLDYYSEKSYQLADILSDSQNLDQDGFILMVTNPDDPLSTN
Lh8105_04995       EQVLTNTETLLSEITEQIDRLDYYSEKSYQLADILSDSQNLDQDGFILMVTNPDDPLSTN
LHV_RS06370        EQVLTNTETLLSEITEQIDRLDYYSEKSYQLADILSDSQNLDQDGFILMVTNPDDPLSTN
Lh22155_04910      EQVLTNTETLLSEITEQIDRLDYYSEKSYQLADILSDSQNLDQDGFILMVTNPDDPLSTN
LBH_RS05520        EQVLTNTETLLSEITEQSDRLDYYSEKSYQLADILSDSQNLDQDGFILMVTNPDDPLSTN
TU99_RS06375       EQVLTNTETLLSEITEQIDRLDYYSEKSYQLADILSDSQNLDQDGFILMVTNPDDPLSTN
LHE_RS18240        EQVLTNTETLLSEITEQIDRLDYYSEKSYQLADILSDSQNLDQDGFILMVTNPDDPLSTN
Lh8627_04775       EQVLTNTETLLSEITEQIDRLDYYSEKSYQLADILSDSQNLDQDGFILMVTNPDDPLSTN
HUO_RS05735        EQVLTNTETLLSEITEQIDRLDYYSEKSYQLADILSDSQNLDQDGFILMVTNPDDPLSTN
                   **************:** ******************************************

R0052_RS04735      LDWLMLDAEDVLNQIYSRFDHIAFISATLTSNHNFDYAINQLALSNMSLVEYIGKSTFNI
ALV80_RS04900      LDWLMLDAEDVLNQIYSRFDHIAFISATLTSNHNFDYAINQLALSNMSLVEYIGKSTFNI
LBHH_RS04795       LDWLMLDAEDVLNQIYSRFDHIAFISATLTSNHNFDYAINQLALSNMSLVEYIGKSTFNI
BCM45_RS02705      LDWLMLDAEDVLNQIYSRFDHIAFISATLTSNHNFDYAINQLALSNMSLVEYIGKSTFNI
Lh8105_04995       LDWLMLDAEDVLNQIYSRFDHIAFISATLTSNHNFDYAINQLALSNMSLVEYIGKSTFNI
LHV_RS06370        LDWLMLDAEDVLNQIYSRFDHIAFISATLTSNHNFDYAINQLALSNMSLVEYIGKSTFNI
Lh22155_04910      LDWLMLDAEDVLNQIYSRFDHIAFISATLTSNHNFDYAINQLALSNMSLVEYIGKSTFNI
LBH_RS05520        LNWLMLDAEDVLNQIYSRFDHIAFISATLTSNHNFDYAINQLALSNMSLVEYVGKSTFNI
TU99_RS06375       LNWLMLDAEDVLNQIYSRFDHIAFISATLTSNHNFDYAINQLALSNMSLVEYIGKSTFNI
LHE_RS18240        LNWLMLDAEDVLNQIYSRFDHIAFISATLTSNHNFDYAINQLALSNMSLVEYIGKSTFNI
Lh8627_04775       LNWLMLDAEDVLNQIYSRFDHIAFISATLTSNHNFDYAINQLALSNMSLVEYIGKSTFNI
HUO_RS05735        LNWLMLDAEDVLNQIYSRFDHIAFISATLTSNHNFDYAINQLALSNMSLVEYIGKSTFNI
                   *:**************************************************:*******

R0052_RS04735      KKHLQVIAVNNMPNPDSEAYEEDIEQILINDLTNKNHVLVLMTNLEKIRTVFMAIMNSPE
ALV80_RS04900      KKHLQVIAVNNMPNPDSEAYEEDIEQILINDLTNKNHVLVLMTNLEKIRTVFMAIMNSPE
LBHH_RS04795       KKHLQVIAVNNMPNPDSEAYEEDIEQILINDLTNKNHVLVLMTNLEKIRTVFMAIMNSPE
BCM45_RS02705      KKHLQVIAVNNMPNPDSEAYEEDIEQILINDLTNKNHVLVLMTNLEKIRTVFMAIMNSPE
Lh8105_04995       KKHLQVIAVNNMPNPDSEAYEEDIEQILINDLTNKNHVLVLMTNLEKIRTVFMAIMNSPE
LHV_RS06370        KKHLQVIAVNNMPNPDSEAYEEDIEQILINDLTNKNHVLVLMTNLEKIRTVFMAIMNSPE
Lh22155_04910      KKHLQVIAVNNMPNPDSEAYEEDIEQILINDLTNKNHVLVLMTNLEKIRTVFMAIMNSPE
LBH_RS05520        KKHLQVIAVNNMPNPDSEAYEEDIEQILINDLTNKNHVLVLMTNLEKIRTVFMAIMNSPE
TU99_RS06375       KKHLQVIAVNNMPNPDSEAYEEDIEQILINDLTNKNHVLVLMTNLEKIRTVFMAIMNSPE
LHE_RS18240        KKHLQVIAVNNMPNPDSEAYEEDIEQILINDLTNKNHVLVLMTNLEKIRTVFMAIMNSPE
Lh8627_04775       KKHLQVIAVNNMPNPDSEAYEEDIEQILINDLTNKNHVLVLMTNLEKIRTVFMAIMNSPE
HUO_RS05735        KKHLQVIAVNNMPNPDSEAYEEDIEQILINDLTNKNHVLVLMTNLEKIRTVFMAIMNSPE
                   ************************************************************

R0052_RS04735      LKDFEILAQGISGSNNRIAKRFVIAKKAIIIGADSFWEGIDFHDCGIDTVFAARLPFESP
ALV80_RS04900      LKDFEILAQGISGSNNRIAKRFIIAKKAIIIGADSFWEGIDFHDCGIDTVFAARLPFESP
LBHH_RS04795       LKDFEILAQGISGSNNRIAKRFIIAKKAIIIGADSFWEGIDFHDCGIDTVFAARLPFESP
BCM45_RS02705      LKDFEILAQGISGSNNRIAKRFVIAKKAIIIGADSFWEGIDFHDCGIDTVFAARLPFESP
Lh8105_04995       LKDFEILAQGISGSNNRIAKRFVIAKKAIIIGADSFWEGIDFHDCGIDTVFAARLPFESP
LHV_RS06370        LKDFEILAQGISGSNNRIAKRFVIAKKAIIIGADSFWEGIDFHDCGIDTVFAARLPFESP
Lh22155_04910      LKDFEILAQGISGSNNRIAKRFVIAKKAIIIGADSFWEGIDFHDCGIDTVFAARLPFESP
LBH_RS05520        LKDFEILAQGISGSNNRIAKRFVIAKKAIIIGADSFWEGIDFHDCGIDTVFVARLPFESP
TU99_RS06375       LKDFEILAQGISGSNNRIAKRFVIAKKAIIIGADSFWEGIDFHDCGIDTVFVARLPFESP
LHE_RS18240        LKDFEILAQGISGSNNRIAKRFVIAKKAIIIGADSFWEGIDFHDCGIDTVFVARLPFESP
Lh8627_04775       LKDFEILAQGISGSNNRIAKRFVIAKKAIIIGADSFWEGIDFHDCGIDTVFVARLPFESP
HUO_RS05735        LKDFEILAQGISGSNNRIAKRFVIAKKAIIIGADSFWEGIDFHDCGIDTVFVARLPFESP
                   **********************:****************************.********

R0052_RS04735      DQPEVRLRQKKLEDQGINVFEKDSLPRAVIRFRQGMGRLIRGEKDHGQYIILDPRLWSKE
ALV80_RS04900      DQPEVRLRQKKLEDQGINVFEKDSLPRAVIRFRQGMGRLIRGEKDHGQYIILDPRLWSKE
LBHH_RS04795       DQPEVRLRQKKLEDQGINVFEKDSLPRAVIRFRQGMGRLIRGEKDHGQYIILDPRLWSKE
BCM45_RS02705      DQPEVRLRQKKLEDQGINVFEKDSLPRAVIRFRQGMGRLIRGEKDHGQYIILDPRLWSKE
Lh8105_04995       DQPEVRLRQKKLEDQGINVFEKDSLPRAVIRFRQGMGRLIRGEKDHGQYIILDPRLWSKE
LHV_RS06370        DQPEVRLRQKKLEDQGINVFEKDSLPRAVIRFRQGMGRLIRGEKDHGQYIILDPRLWSKE
Lh22155_04910      DQPEVRLRQKKLEDQGINVFEKDSLPRAVIRFRQGMGRLIRGEKDHGQYIILDPRLWSKE
LBH_RS05520        DQPEVRLRQKKLEDQGINVFEKDSLPRAVIRFRQGMGRLIRGEKDHGQYIILDPRLWSKE
TU99_RS06375       DQPEVRLRQKKLEDQGINVFEKDSLPRAVIRFRQGMGRLIRGEKDHGQYIILDPRLWSKE
LHE_RS18240        DQPEVRLRQKKLEDQGINVFEKDSLPRAVIRFRQGMGRLIRGEKDHGQYIILDPRLWSKE
Lh8627_04775       DQPEVRLRQKKLEDQGINVFEKDSLPRAVIRFRQGMGRLIRGEKDHGQYIILDPRLWSKE
HUO_RS05735        DQPEVRLRQKKLEDQGINVFEKDSLPRAVIRFRQGMGRLIRGEKDHGQYIILDPRLWSKE
                   ************************************************************

R0052_RS04735      YGKAFLQVIPVKVKKVTKEELKELENKKK
ALV80_RS04900      YGKAFLQVIPVKVKKVTKEELKELENKKK
LBHH_RS04795       YGKAFLQVIPVKVKKVTKEELKELENKKK
BCM45_RS02705      YGKAFLQVIPVKVKKVTKEELKELENKKK
Lh8105_04995       YGKAFLQVIPVKVKKVTKEELKELENKKK
LHV_RS06370        YGKAFLQVIPVKVKKVTKEELKELENKKK
Lh22155_04910      YGKAFLQVIPVKVKKVTKEELKELENKKK
LBH_RS05520        YGKAFLQVIPVKVKKVTKEELKELENKKK
TU99_RS06375       YGKAFLQVIPVKVKKVTKEELKELENKKK
LHE_RS18240        YGKAFLQVIPVKVKKVTKEELKELENKKK
Lh8627_04775       YGKAFLQVIPVKVKKVTKEELKELENKKK
HUO_RS05735        YGKAFLQVIPVKVKKVTKEELKELENKKK
                   *****************************
