# Supplementary material for: Comparative Genomics of Completely Sequenced Lactobacillus helveticus Genomes Provides Insights into Strain-Specific Genes and Resolves Metagenomics Data Down to the Strain Level
Source: Front Microbiol. 2018 Jan 30;9:63. doi: 10.3389/fmicb.2018.00063 (PMC5797582; doi:10.3389/fmicb.2018.00063)
Supplement: Supplementary Data Sheet 2 — Result files of pan-core genome analysis. For descriptions, see Supplementary Table 10. [file DataSheet2.ZIP › HMMs_coreGenome/clw/LBH_RS04550.clw]

MUSCLE (3.8) multiple sequence alignment


ALV80_RS06310      MQVATLQNLSSFTLLDSPTKVSDLIETAKKRGYQAVGLADVNVTYGLVNFYELAKKAGIK
LBHH_RS06195       MQVATLQNLSSFTLLDSPTKVSDLIETAKKRGYQAVGLADVNVTYGLVNFYELAKKAGIK
R0052_RS06085      MQVATLQNLSSFTLLDSPTKVSDLIETAKKRGYQAVGLADVNVTYGLVNFYELAKKAGIK
HUO_RS06955        MQVATLQNLSSFTLLDSPTKVSDLIETAKKRGYQAVGLADVNVTYGLVNFYELAKKAGIK
Lh8627_03785       MQVATLQNLSSFTLLDSPTKVSDLIETAKKRGYQAVGLADVNVTYGLVNFYELAKKAGIK
LBH_RS04550        MQVATLQNLSSFTLLDSPTKVSDLIETAKKRGYQAVGLADVNVTYGLVNFYELAKKAGIK
TU99_RS05340       MQVATLQNLSSFTLLDSPTKVSDLIETAKKRGYQAVGLADVNVTYGLVNFYELAKKAGIK
LHE_RS17025        MQVATLQNLSSFTLLDSPTKVSDLIETAKKRGYQAVGLSDVNVTYGLVNFYELAKKAGIK
BCM45_RS01490      MQVATLQNLSSFTLLDSPTKVSDLIETAKKRGYQAVGLADVNVTYGLVNFYELAKKAGIK
LHV_RS05205        MQVATLQNLSSFTLLDSPTKVSDLIETAKKRGYQAVGLADVNVTYGLVNFYELAKKAGIK
Lh22155_06175      MQVATLQNLSSFTLLDSPTKVSDLIETAKKRGYQAVGLADVNVTYGLVNFYELAKKAGIK
Lh8105_06075       MQVATLQNLSSFTLLDSPTKVSDLIETAKKRGYQAVGLADVNVTYGLVNFYELAKKAGIK
                   **************************************:*********************

ALV80_RS06310      PLLGMQLRLNGLVDSTQKYDLIAFAKTNAGYHNLLRLSSAINFLTDNGQNNNVLTLKDLS
LBHH_RS06195       PLLGMQLRLNGLVDSTQKYDLIAFAKTNAGYHNLLRLSSAINFLTDNGQNNNVLTLKDLS
R0052_RS06085      PLLGMQLRLNGLVDSTQKYDLIAFAKTNAGYHNLLRLSSAINLLTDNGQNNNVLTLKDLS
HUO_RS06955        PLLGMQLRLNGLVDSTQKYDLIAFAKTNAGYHNLLRLSSAINFLTDNGQNNNVLTLKDLS
Lh8627_03785       PLLGMQLRLNGLVDSTQKYDLIAFAKTNAGYHNLLRLSSAINFLTDNGQNNNVLTLKDLS
LBH_RS04550        PLLGMQLRLNGLVDSTQKYDLIAFAKTNAGYHNLLRLSSAINFLTDNGQNNNVLTLKDLS
TU99_RS05340       PLLGMQLRLNGLVDSTQKYDLIAFAKTNAGYHNLLRLSSAINFLTDNGQNNNVLTLKDLS
LHE_RS17025        PLLGMQLRLNGLVDSTQKYDLIAFAKTNAGYHNLLRLSSAINFLTDNGQNNNVLTLKDLS
BCM45_RS01490      PLLGMQLRLNGLVDSTQKYDLIAFAKTNAGYHNLLCLSSAINFLTDNGQNNNVLTLKDLS
LHV_RS05205        PLLGMQLRLNGLVDSTQKYDLIAFAKTNAGYHNLLRLSSAINFLTDNGQNNNVLTLKDLS
Lh22155_06175      PLLGMQLRLNGLVDSTQKYDLIAFAKTNAGYHNLLRLSSAINFLTDNGQNNNVLTLKDLS
Lh8105_06075       PLLGMQLRLNGLVDSTQKYDLIAFAKTNAGYHNLLRLSSAINFLTDNGQNNNVLTLKDLS
                   *********************************** ******:*****************

ALV80_RS06310      KYLADLLLIVPANTKSELLSLFETNKQLGSDLIRDLKELTSDLYLGVYANPSMQNYIDYV
LBHH_RS06195       KYLADLLLIVPANTKSELLSLFETNKQLGSDLIRDLKELTSDLYLGVYANPSMQNYIDYV
R0052_RS06085      KYLADLLLIVPANTKSELLSLFETNKQLGSDLIRDLKELTSDLYLGVYAKPSMQNYIDYV
HUO_RS06955        KYLADLLLIVPANTKSELLSLFETNKQLGSDLIRDLKELTSDLYLGVYANPSMQNYIDYV
Lh8627_03785       KYLADLLLIVPANTKSELLSLFETNKQLGSDLIRDLKELTSDLYLGVYANPSMQNYIDYV
LBH_RS04550        KYLADLLLIVPANTKSELLSLFETNKQLGSDLIRDLKELTSDLYLGVYANPSMQNYIDYV
TU99_RS05340       KYLADLLLIVPANTKSELLSLFETNKQLGSDLIRDLKELTSDLYLGVYANPSMQNYIDYV
LHE_RS17025        KYLADLLLIVPANTKSELLSLFETNKQLGSDLIRDLKELTSDLYLGVYANPSMQNYIDYV
BCM45_RS01490      KYLADLLLIVPANTKSELLSLFETNKQLGSDLIRDLKELTSDLYLGVYANPSMQNYIDYV
LHV_RS05205        KYLADLLLIVPANTKSELLSLFETNKQLGSDLIRDLKELTSDLYLGVYANPSMQNYIDYV
Lh22155_06175      KYLADLLLIVPANTKSELLSLFETNKQLGSDLIRDLKELTSDLYLGVYANPSMQNYIDYV
Lh8105_06075       KYLADLLLIVPANTKSELLSLFETNKQLGSDLIRDLKELTSDLYLGVYANPSMQNYIDYV
                   *************************************************:**********

ALV80_RS06310      RSLSKQFDLPLLATEDSEYLNPHDQFLQKTLRAIATGDKIQDALPLAKQEGSHYLVEAEQ
LBHH_RS06195       RSLSKQFDLPLLATEDSEYLNPHDQFLQKTLRAIATGDKIQDALPLAKQEGSHYLVEAEQ
R0052_RS06085      RSLSKQFDLPLLATEDSEYLNPHDQFLQKTLRAIATGDKIQDALPLAKQEGSHYLVEAEQ
HUO_RS06955        RSLSKQFDLPLLATEDSEYLNPHDQFLQKTLRAIATGDKIQDALPLAKQEGSHYLVEAEQ
Lh8627_03785       RSLSKQFDLPLLATEDSEYLNPHDQFLQKTLRAIATGDKIQDALPLAKQEGSHYLVEAEQ
LBH_RS04550        RSLSKQFDLPLLATEDSEYLNPHDQFLQKTLRAIATGDKIQDALPLAKQEGSHYLVEAEQ
TU99_RS05340       RSLSKQFDLPLLATEDSEYLNPHDQFLQKTLRAIATGDKIQDALPLAKQEGSHYLVEAEQ
LHE_RS17025        RSLSKQFDLPLLATEDSEYLNPHDQFLQKTLRAIATGDKIQDALPLAKQEGSHYLVEAEQ
BCM45_RS01490      RSLSKQFDLPLLATEDSEYLNPHDQFLQKTLRAIATGDKIQDALPLAKQEGSHYLVEAEQ
LHV_RS05205        RSLSKQFDLLLLATEDSEYLNPHDQFLQKTLRAIATGDKIQDALPLAKQEGSHYLVEAEQ
Lh22155_06175      RSLSKQFDLLLLATEDSEYLNPHDQFLQKTLRAIATGDKIQDALPLAKQEGSHYLVEAEQ
Lh8105_06075       RSLSKQFDLPLLATEDSEYLNPHDQFLQKTLRAIATGDKIQDALPLAKQEGSHYLVEAEQ
                   ********* **************************************************

ALV80_RS06310      LLQRYHEFDLDDAVNNTWQVAEKCNAEVVFQKPVLPKYHQKKFATSEEYLHYLAQTGLQQ
LBHH_RS06195       LLQRYHEFDLDDAVNNTWQVAEKCNAEVVFQKPVLPKYHQKKFATSEEYLHYLAQTGLQQ
R0052_RS06085      LLQRYHEFDLDDAVNNTWQVAEKCNAEVVFQKPVLPKYHQKKFVTSEEYLHYLAQTGLQQ
HUO_RS06955        LLQRYHEFDLDDAVNNTWQVAEKCNAEVVFQKPVLPKYHQKKFVTSEEYLHYLAQTGLQQ
Lh8627_03785       LLQRYHEFDLDDAVNNTWQVAEKCNAEVVFQKPVLPKYHQKKFVTSEEYLHYLAQTGLQQ
LBH_RS04550        LLQRYHEFDLDDAVNNTWQVAEKCNAEVVFQKPVLPKYHQKKFVTSEEYLHYLAQTGLQQ
TU99_RS05340       LLQRYHEFDLDDAVNNTWQVAEKCNAEVVFQKPVLPKYHQKKFVTSEEYLHYLAQTGLQQ
LHE_RS17025        LLQRYHEFDLDDAVNNTWQVAEKCNAEVVFQKPVLPKYHQKKFVTSEEYLHYLAQTGLQQ
BCM45_RS01490      LLQRYHEFDLDDAVNNTWQVAEKCNAEVVFQKPVLPKYHQKKFVTSEEYLHYLAQTGLQQ
LHV_RS05205        LLQRYHEFDLDDAVNNTWQVAEKCNAEVVFQKPVLPKYHQKKFVTSEEYLHYLAQTGLQQ
Lh22155_06175      LLQRYHEFDLDDAVNNTWQVAEKCNAEVVFQKPVLPKYHQKKFVTSEEYLHYLAQTGLQQ
Lh8105_06075       LLQRYHEFDLDDAVNNTWQVAEKCNAEVVFQKPVLPKYHQKKFVTSEEYLHYLAQTGLQQ
                   *******************************************.****************

ALV80_RS06310      RFGQNKIPAEYQKRLNYELRVINQMGFDDYFLIVWDVINYCHRVQITTGPGRGSACGSLV
LBHH_RS06195       RFGQNKIPAEYQKRLNYELRVINQMGFDDYFLIVWDVINYCHRVQITTGPGRGSACGSLV
R0052_RS06085      RFGQNKIPAEYQKRLNYELRVINQMGFDDYFLIVWDVINYCHRVQITTGPGRGSACGSLV
HUO_RS06955        RFGQNKIPAEYQKRLNYELRVINQMGFDDYFLIVWDVINYCHRVQITTGPGRGSACGSLV
Lh8627_03785       RFGQNKIPAEYQKRLNYELRVINQMGFDDYFLIVWDVINYCHRVQITTGPGRGSACGSLV
LBH_RS04550        RFGQNKIPAEYQKRLNYELRVINQMGFDDYFLIVWDVINYCHRVQITTGPGRGSACGSLV
TU99_RS05340       RFGQNKIPAEYQKRLNYELRVINQMGFDDYFLIVWDVINYCHRVQITTGPGRGSACGSLV
LHE_RS17025        RFGQNKIPAEYQKRLNYELRVINQMGFDDYFLIVWDVINYCHRVQITTGPGRGSACGSLV
BCM45_RS01490      RFGQNKIPAEYQKRLNYELRVINQMGFDDYFLIVWDVINYCHRVQITTGPGRGSACGSLV
LHV_RS05205        RFGQNKIPAEYQKRLNYELRVINQMGFDDYFLIVWDVINYCHRVQITTGPGRGSACGSLV
Lh22155_06175      RFGQNKIPAEYQKRLNYELRVINQMGFDDYFLIVWDVINYCHRVQITTGPGRGSACGSLV
Lh8105_06075       RFGQNKIPAEYQKRLNYELRVINQMGFDDYFLIVWDVINYCHRVQITTGPGRGSACGSLV
                   ************************************************************

ALV80_RS06310      SYSLRITEVDPIEYNLLFERFLNPSRHEMPDIDLDIPDVQRDTVIKYMYQKYGMDHAAQI
LBHH_RS06195       SYSLRITEVDPIEYNLLFERFLNPSRHEMPDIDLDIPDVQRDTVIKYMYQKYGMDHAAQI
R0052_RS06085      SYSLRITEVDPIEYNLLFERFLNPSRHEMPDIDLDIPDVQRDTVIKYMYQKYGMDHAAQI
HUO_RS06955        SYSLRITEVDPIEYNLLFERFLNPSRHEMPDIDLDIPDFQRDTVIKYMYQKYGMDHAAQI
Lh8627_03785       SYSLRITEVDPIEYNLLFERFLNPSRHEMPDIDLDIPDVQRDTVIKYMYQKYGMDHAAQI
LBH_RS04550        SYSLRITEVDPIEYNLLFERFLNPSRHEMPDIDLDIPDVQRDTVIKYMYQKYGMDHAAQI
TU99_RS05340       SYSLRITEVDPIEYNLLFERFLNPSRHEMPDIDLDIPDVQRDTVIKYMYQKYGMDHAAQI
LHE_RS17025        SYSLRITEVDPIEYNLLFERFLNPSRHEMPDIDLDIPDVQRDTVIKYMYQKYGMDHAAQI
BCM45_RS01490      SYSLRITEVDPIEYNLLFERFLNPSRHEMPDIDLDIPDVQRDTVIKYMYQKYGMDHAAQI
LHV_RS05205        SYSLRITEVDPIEYNLLFERFLNPSRHEMPDIDLDIPDVQRDTVIKYMYQKYGMDHAAQI
Lh22155_06175      SYSLRITEVDPIEYNLLFERFLNPSRHEMPDIDLDIPDVQRDTVIKYMYQKYGMDHAAQI
Lh8105_06075       SYSLRITEVDPIEYNLLFERFLNPSRHEMPDIDLDIPDVQRDTVIKYMYQKYGMDHAAQI
                   **************************************.*********************

ALV80_RS06310      LTFGTLAAKQALRDVGRVFGLTMVEIKKWADAIPYSKGKITLKEAYQQSRELRLLVDATP
LBHH_RS06195       LTFGTLAAKQALRDVGRVFGLTMVEIKKWADAIPYSKGKITLKEAYQQSRELRLLVDATP
R0052_RS06085      LTFGTLAAKQALRDVGRVFGLTMVEIKKWADAIPYSKGKITLKEAYQQSRELRLLVDATP
HUO_RS06955        LTFGTLAAKQALRDVGRVFGLTMVEIKKWVDAIPYSKGKITLKEAYQQSRELRLLVDATP
Lh8627_03785       LTFGTLAAKQALRDVGRVFGLTMVEIKKWVDAIPYSKGKITLKEAYQQSRELRLLVDATP
LBH_RS04550        LTFGTLAAKQALRDVGRVFGLTMVEIKKWVDAIPYSKGKITLKEAYQQSRELRLLVDATP
TU99_RS05340       LTFGTLAAKQALRDVGRVFGLTMVEIKKWVDAIPYSKGKITLKEAYQQSRELRLLVDATP
LHE_RS17025        LTFGTLAAKQALRDVGRVFGLTMVEIKKWVDAIPYSKGKITLKEAYQQSRELRLLVDATP
BCM45_RS01490      LTFGTLAAKQALRDVGRVFGLTMVEIKKWADAIPYSKGKITLKEAYQQSRELRLLVDATP
LHV_RS05205        LTFGTLAAKQALRDVGRVFGLTMVEIKKWADAIPYSKGKITLKEAYQQSRELRLLVDATP
Lh22155_06175      LTFGTLAAKQALRDVGRVFGLTMVEIKKWADAIPYSKGKITLKEAYQQSRELRLLVDATP
Lh8105_06075       LTFGTLAAKQALRDVGRVFGLTMVEIKKWADAIPYSKGKITLKEAYQQSRELRLLVDATP
                   *****************************.******************************

ALV80_RS06310      ENKLLFKTALGLEGLPRHYSIHAAGLVISDNSIAGISGLQAGPLGIPVTQQTKKYVESLG
LBHH_RS06195       ENKLLFKTALGLEGLPRHYSIHAAGLVISDNSIAGISGLQAGPLGIPVTQQTKKYVESLG
R0052_RS06085      ENKLLFKTALGLEGLPRHYSIHAAGLVISDNSIAGISGLQAGPLGIPVTQQTKKYVESLG
HUO_RS06955        ENKLLFKTALGLEGLPRHYSIHAAGLVISDNSIAGISGLQAGPLGIPVTQQTKKYVESLG
Lh8627_03785       ENKLLFKTALGLEGLPRHYSIHAAGLVISDNSIAGISGLQAGPLGIPVTQQTKKYVESLG
LBH_RS04550        ENKLLFKTALGLEGLPRHYSIHAAGLVISDNSIAGISGLQAGPLGIPVTQQTKKYVESLG
TU99_RS05340       ENKLLFKTALGLEGLPRHYSIHAAGLVISDNSIAGISGLQAGPLGIPVTQQTKKYVESLG
LHE_RS17025        ENKLLFKTALGLEGLPRHYSIHAAGLVISDNSIAGISGLQAGPLGIPVTQQTKKYVESLG
BCM45_RS01490      ENKLLFKTALGLEGLPRHYSIHAAGLVISDNSIAGISGLQAGPLGIPVTQQTKKYVESLG
LHV_RS05205        ENKLLFKTALGLEGLPRHYSIHAAGLVISDNSIAGISGLQAGPLGIPVTQQTKKYVESLG
Lh22155_06175      ENKLLFKTALGLEGLPRHYSIHAAGLVISDNSIAGISGLQAGPLGIPVTQQTKKYVESLG
Lh8105_06075       ENKLLFKTALGLEGLPRHYSIHAAGLVISDNSIAGISGLQAGPLGIPVTQQTKKYVESLG
                   ************************************************************

ALV80_RS06310      LLKIDFLGLRNLTVLGNILNLIRQQGIKIDPNQIPLNDAQTLQLFQQGKTDAVFQFESVG
LBHH_RS06195       LLKIDFLGLRNLTVLGNILNLIRQQGIKIDPNQIPLNDAQTLQLFQQGKTDAVFQFESVG
R0052_RS06085      LLKIDFLGLRNLTVLGNILNLIRQQGIKIDPNQIPLNDAQTLQLFQQGKTDAVFQFESGG
HUO_RS06955        LLKIDFLGLRNLTVLGNILNLIRQQGIKIDPNQIPLNDAQTLQLFQQGKTDAVFQFESGG
Lh8627_03785       LLKIDFLGLRNLTVLGNILNLIRQQGIKIDPNQIPLNDAQTLQLFQQGKTDAVFQFESGG
LBH_RS04550        LLKIDFLGLRNLTVLGNILNLIRQQGIKIDPNQIPLNDAQTLQLFQQGKTDAVFQFESGG
TU99_RS05340       LLKIDFLGLRNLTVLGNILNLIRQQGIKIDPNQIPLNDAQTLQLFQQGKTDAVFQFESGG
LHE_RS17025        LLKIDFLGLRNLTVLGNILNLIRQQGIKIDPNQIPLNDAQTLQLFQQGKTDAVFQFESGG
BCM45_RS01490      LLKIDFLGLRNLTVLGNILNLIRQQGIKIDPNQIPLNDAQTLQLFQQGKTDAVFQFESGG
LHV_RS05205        LLKIDFLGLRNLTVLGNILNLIRQQGIKIDPNQIPLNDAQTLQLFQQGKTDAVFQFESGG
Lh22155_06175      LLKIDFLGLRNLTVLGNILNLIRQQGIKIDPNQIPLNDAQTLQLFQQGKTDAVFQFESGG
Lh8105_06075       LLKIDFLGLRNLTVLGNILNLIRQQGIKIDPNQIPLNDAQTLQLFQQGKTDAVFQFESGG
                   ********************************************************** *

ALV80_RS06310      IRQVLRKLHPDNFEDLVAVNAIYRPGPMQNIDAFVRRKNGQEAVRYPDPSLKKILQPTYG
LBHH_RS06195       IRQVLRKLHPDNFEDLVAVNAIYRPGPMQNIDAFVRRKNGQEAVRYPDPSLKKILQPTYG
R0052_RS06085      IRQVLRKLHPDNFEDLVAVNALYRPGPMQNIDAFVRRKNGQEAVRYPDPSLKKILQPTYG
HUO_RS06955        IRQVLRKLHSDNFEDLVAVNALYRPGPMQNIDAFVRRKNGQEAVRYPDPSLKKILQPTYG
Lh8627_03785       IRQVLRKLHPDNFEDLVAVNALYRPGPMQNIDAFVRRKNGQEAVRYPDPSLKKILQPTYG
LBH_RS04550        IRQVLRKLHPDNFEDLVAVNALYRPGPMQNIDAFVRRKNGQEAVRYPDPSLKKILQPTYG
TU99_RS05340       IRQVLRKLHPDNFEDLVAVNALYRPGPMQNIDAFVRRKNGQEAVRYPDPSLKKILQPTYG
LHE_RS17025        IRQVLRKLHPDNFEDLVAVNALYRPGPMQNIDAFVRRKNGQEAVRYPDPSLKKILQPTYG
BCM45_RS01490      IRQVLRKLHPDNFEDLVAVNALYRPGPMQNIDAFVRRKNGQEAVRYPDPSLKKILQPTYG
LHV_RS05205        IRQVLRKLHPDNFEDLVAVNALYRPGPMQNIDAFVRRKNGQEAVRYPDPSLKKILQPTYG
Lh22155_06175      IRQVLRKLHPDNFEDLVAVNALYRPGPMQNIDAFVRRKNGQEAVRYPDPSLKKILQPTYG
Lh8105_06075       IRQVLRKLHPDNFEDLVAVNALYRPGPMQNIDAFVRRKNGQEAVRYPDPSLKKILQPTYG
                   *********.***********:**************************************

ALV80_RS06310      ILVYQEQVMQTAQILAGFSLGEADILRRAMSKKKQDVIEQEKGKFIADTIKQGHTKAIAE
LBHH_RS06195       ILVYQEQVMQTAQILAGFSLGEADILRRAMSKKKQDVIEQEKGKFIADTIKQGHTKAIAE
R0052_RS06085      ILVYQEQVMQTAQILAGFSLGEADILRRAMSKKKQDVIEQEKGKFIAGTIKQGHTKAVAE
HUO_RS06955        ILVYQEQVMQTAQILAGFSLGEADILRRAMSKKKQDVIEQEKGKFIAGTIKQGHTKAVAE
Lh8627_03785       ILVYQEQVMQTAQILAGFSLGEADILRRAMSKKKQDVIEQEKGKFIAGTIKQGHTKAVAE
LBH_RS04550        ILVYQEQVMQTAQILAGFSLGEADILRRAMSKKKQDVIEQEKGKFIAGTIKQGHTKAVAE
TU99_RS05340       ILVYQEQVMQTAQILAGFSLGEADILRRAMSKKKQDVIEQEKGKFIAGTIKQGHTKAVAE
LHE_RS17025        ILVYQEQVMQTAQILAGFSLGEADILRRAMSKKKQDVIEQEKGKFIAGTIKQGHTKAVAE
BCM45_RS01490      ILVYQEQVMQTAQILAGFSLGEADILRRAMSKKKQDVIEQEKGKFIAGTIKQGHTKAVAE
LHV_RS05205        ILVYQEQVMQTAQILAGFSLGEADILRRAMSKKKQDVIEQEKGKFIAGTIKQGHTKAVAE
Lh22155_06175      ILVYQEQVMQTAQILAGFSLGEADILRRAMSKKKQDVIEQEKGKFIAGTIKQGHTKAVAE
Lh8105_06075       ILVYQEQVMQTAQILAGFSLGEADILRRAMSKKKQDVIEQEKGKFIAGTIKQGHTKAVAE
                   ***********************************************.*********:**

ALV80_RS06310      RVYQYIEQFANYGFNRSHAVAYTKIAYWLAYLKVHYPAAFYTAMLNSAAGAKAQDYIMQA
LBHH_RS06195       RVYQYIEQFANYGFNRSHAVAYTKIAYWLAYLKVHYPAAFYTAMLNSAAGAKAQDYIMQA
R0052_RS06085      RVYQYIEQFANYGFNRSHAVAYTKIAYWLAYLKVHYPAAFYTAMLNSAAGAKAQDYIMQA
HUO_RS06955        RVYQYIEQFANYGFNRSHAVAYTKIAYWLAYLKVHYPAAFYTAMLNSAAGAKAQDYIMQA
Lh8627_03785       RVYQYIEQFANYGFNRSHAVAYTKIAYWLAYLKVHYPAAFYTAMLNSAAGAKAQDYIMQA
LBH_RS04550        RVYQYIEQFANYGFNRSHAVAYTKIAYWLAYLKVHYPAAFYTAMLNSAAGAKAQDYIMQA
TU99_RS05340       RVYQYIEQFANYGFNRSHAVAYTKIAYWLAYLKVHYPAAFYTAMLNSAAGAKAQDYIMQA
LHE_RS17025        RVYQYIEQFANYGFNRSHAVAYTKIAYWLAYLKVHYPAAFYTAMLNSAAGAKAQDYIMQA
BCM45_RS01490      RVYQYIEQFANYGFNRSHAVAYTKIAYWLAYLKVHYPAAFYTAMLNSAAGAKAQDYIMQA
LHV_RS05205        RVYQYIEQFANYGFNRSHAVAYTKIAYWLAYLKVHYPAAFYTAMLNSAAGAKAQDYIMQA
Lh22155_06175      RVYQYIEQFANYGFNRSHAVAYTKIAYWLAYLKVHYPAAFYTAMLNSAAGAKAQDYIMQA
Lh8105_06075       RVYQYIEQFANYGFNRSHAVAYTKIAYWLAYLKVHYPAAFYTAMLNSAAGAKAQDYIMQA
                   ************************************************************

ALV80_RS06310      QEANIKILPPDINHSSLEYTLKNKQILVGLKAIKGLRVDFAREIADNTKPYKSLNDFLRR
LBHH_RS06195       QEANIKILPPDINHSSLEYTLKNKQILVGLKAIKGLRVDFAREIADNTKPYKSLNDFLRR
R0052_RS06085      QEANIKILPPDINHSSLEYTLKNKQILVGLKAIKGLRVDFAKEIADNTKPYKSLNDFLRR
HUO_RS06955        QEANIKILPPDINHSSLEYALKNKQILVGLKAIKGLRVDFAREIADNTKPYKSLNDFLRR
Lh8627_03785       QEANIKILPPDINHSSLEYALKNKQILVGLKAIKGLRVDFAREIADNTKPYKSLNDFLRR
LBH_RS04550        QEANIKILPPDINHSSLEYALKNKQILVGLKAIKGLRVDFAREIADNTKPYKSLNDFLRR
TU99_RS05340       QEANIKILPPDINHSSLEYALKNKQILVGLKAIKGLRVDFAREIADNTKPYKSLNDFLRR
LHE_RS17025        QEANIKILPPDINHSSLEYALKNKQILVGLKAIKGLRVDFAREIADNTKPYKSLNDFLRR
BCM45_RS01490      QEANIKILPPDINHSSLEYALKNKQILVGLKAIKGLRVDFAREIADNTKPYKSLNDFLRR
LHV_RS05205        QEANIKILPPDINHSSLEYALKNKQILVGLKAIKGLRVDFAREIADNTKPYKSLNDFLRR
Lh22155_06175      QEANIKILPPDINHSSLEYALKNKQILVGLKAIKGLRVDFAREIADNTKPYKSLNDFLRR
Lh8105_06075       QEANIKILPPDINHSSLEYALKNKQILVGLKAIKGLRVDFAREIADNTKPYKSLNDFLRR
                   *******************:*********************.******************

ALV80_RS06310      IDPKFLQADAIKALIMAGAFDGLEKNRNELLVNCDEIIANVQLTGRNISLSEILGNAPLK
LBHH_RS06195       IDPKFLQADAIKALIMAGAFDGLEKNRNELLVNCDEIIANVQLTGRNISLSEILGNAPLK
R0052_RS06085      IDPKFLQADAIKALIMAGAFDGLEKNRNELLVNCDEIIANVQLTGQNISLSEILGNAPLK
HUO_RS06955        IDPKFLQADAIKALIMAGAFDGLEKNRNELLVNCDEIIANVQLTGQNISLSEILGNAPLK
Lh8627_03785       IDPKFLQADAIKALIMAGAFDGLEKNRNELLVNCDEIIANVQLTGQNISLSEILGNAPLK
LBH_RS04550        IDPKFLQADAIKALIMAGAFDGLEKNRNELLVNCDEIIANVQLTGQNISLSEILGNAPLK
TU99_RS05340       IDPKFLQADAIKALIMAGAFDGLEKNRNELLVNCDEIIANVQLTGQNISLSEILGNAPLK
LHE_RS17025        IDPKFLQADAIKALIMAGAFDGLEKNRNELLVNCDEIIANVQLTGQNISLSEILGNAPLK
BCM45_RS01490      IDPKFLQADAIKALIMAGAFDGLEKNRNELLVNCDEIIANVQLTGQNISLSEILGNAPLK
LHV_RS05205        IDPKFLQADAIKALIMAGAFDGLEKNRNELLVNCDEIIANVQLTGQNISLSEILGNAPLK
Lh22155_06175      IDPKFLQADAIKALIMAGAFDGLEKNRNELLVNCDEIIANVQLTGQNISLSEILGNAPLK
Lh8105_06075       IDPKFLQADAIKALIMAGAFDGLEKNRNELLVNCDEIIANVQLTGQNISLSEILGNAPLK
                   *********************************************.**************

ALV80_RS06310      PADEPTGAEKAAMEEKVLGFSTTTSPLIAVQKFAQKFNSRPLNQFQLNESGVGVGKLIRF
LBHH_RS06195       PADEPTGAEKAAMEEKVLGFSTTTSPLIAVQKFAQKFNSRPLNQFQLNESGVGVGKLIRF
R0052_RS06085      PADEPTGAEKVAMEEKVLGFSTTTSPLIAVQKFAQKFNSRPLNQFQLNESGVGVGKLIRF
HUO_RS06955        PADEPTGAEKAAMEEKVLGFSTTTSPLIAVQKFAQKFNSRPLNQFQLNESGVGVGKLIRF
Lh8627_03785       PADEPTGAEKAAMEEKVLGFSTTTSPLIAVQKFAQKFNSRPLNQFQLNESGVGVGKLIRF
LBH_RS04550        PADEPTGAEKAAMEEKVLGFSTTTSPLIAVQKFAQKFNSRPLNQFQLNESGVGVGKLIRF
TU99_RS05340       PADEPTGAEKAAMEEKVLGFSTTTSPLIAVQKFAQKFNSRPLNQFQLNESGVGVGKLIRF
LHE_RS17025        PADEPTGAEKAAMEEKVLGFSTTTSPLIAVQKFAQKFNSRPLNQFQLNESGVGVGKLIRF
BCM45_RS01490      PADEPTGAEKAAMEEKVLGFSTTTSPLIAVQKFAQKFNSRPLNQFQLNESGVGVGKLIRF
LHV_RS05205        PADEPTGAEKAAMEEKVLGFSTTTSPLIAVQKFAQKFNSRPLNQFQLNESGVGVGKLIRF
Lh22155_06175      PADEPTGAEKAAMEEKVLGFSTTTSPLIAVQKFAQKFNSRPLNQFQLNESGVGVGKLIRF
Lh8105_06075       PADEPTGAEKAAMEEKVLGFSTTTSPLIAVQKFAQKFNSRPLNQFQLNESGVGVGKLIRF
                   **********.*************************************************

ALV80_RS06310      KQIRTKNGKNMAFASFADTSGEQEVVIFPRIYEKFGTELKVGDIYLLGLRVQGDRFDQNK
LBHH_RS06195       KQIRTKNGKNMAFASFADTSGEQEVVIFPRIYEKFGTELKVGDIYLLGLRVQGDRFDQNK
R0052_RS06085      KQIRTKNGKNMAFASFADTSGEQEVVIFPRIYEKFGTELKVGDIYLLGLRVQGDRFDQNK
HUO_RS06955        KQIRTKNGKNMAFASFADTSGEQEVVIFPRIYEKFGTELKVGDIYLLGLRVQGDRFDQNK
Lh8627_03785       KQIRTKNGKNMAFASFADTSGEQEVVIFPRIYEKFGTELKVGDIYLLGLRVQGDRFDQNK
LBH_RS04550        KQIRTKNGKNMAFASFADTSGEQEVVIFPRIYEKFGTELKVGDIYLLGLRVQGDRFDQNK
TU99_RS05340       KQIRTKNGKNMAFASFADTSGEQEVVIFPRIYEKFGTELKVGDIYLLGLRVQGDRFDQNK
LHE_RS17025        KQIRTKNGKNMAFASFADTSGEQEVVIFPRIYEKFGTELKVGDIYLLGLRVQGDRFDQNK
BCM45_RS01490      KQIRTKNGKNMAFASFADTSGEQEVVIFPRIYEKFGTELKVGDIYLLGLRVQGDRFDQNK
LHV_RS05205        KQIRTKNGKNMAFASFADTSGEQEVVIFPRIYEKFGTELKVGDIYLLGLRVQGDRFDQNK
Lh22155_06175      KQIRTKNGKNMAFASFADTSGEQEVVIFPRIYEKFGTELKVGDIYLLGLRVQGDRFDQNK
Lh8105_06075       KQIRTKNGKNMAFASFADTSGEQEVVIFPRIYEKFGTELKVGDIYLLGLRVQGDRFDQNK
                   ************************************************************

ALV80_RS06310      KQYLLTNLRKVNFKE
LBHH_RS06195       KQYLLTNLRKVNFKE
R0052_RS06085      KQYLLTNLRKVNFKE
HUO_RS06955        KQYLLTNLRKVNFKE
Lh8627_03785       KQYLLTNLRKVNFKE
LBH_RS04550        KQYLLTNLRKVNFKE
TU99_RS05340       KQYLLTNLRKVNFKE
LHE_RS17025        KQYLLTNLRKVNFKE
BCM45_RS01490      KQYLLTNLRKVNFKE
LHV_RS05205        KQYLLTNLRKVNFKE
Lh22155_06175      KQYLLTNLRKVNFKE
Lh8105_06075       KQYLLTNLRKVNFKE
                   ***************
