# Supplementary material for: Comparative Genomics of Completely Sequenced Lactobacillus helveticus Genomes Provides Insights into Strain-Specific Genes and Resolves Metagenomics Data Down to the Strain Level
Source: Front Microbiol. 2018 Jan 30;9:63. doi: 10.3389/fmicb.2018.00063 (PMC5797582; doi:10.3389/fmicb.2018.00063)
Supplement: Supplementary Data Sheet 2 — Result files of pan-core genome analysis. For descriptions, see Supplementary Table 10. [file DataSheet2.ZIP › HMMs_coreGenome/clw/TU99_RS00330.clw]

MUSCLE (3.8) multiple sequence alignment


TU99_RS00330       MILISWNIDSLNAALTGTSARAEETRGVLDKIHALNPDIIAIQETKLRATGPTKKHQTIL
ALV80_RS00390      MILISWNIDSLNAALTGTSARAEETRGVLDKIHALNPDIIAIQETKLRATGPTKKHQTIL
LHE_RS11750        MILISWNIDSLNAALTGTSARAEETRGVLDKIHALNPDIIAIQETKLRATGPTKKHQTIL
BCM45_RS06935      MILISWNIDSLNAALTGTSARAEETRGVLDKIHALNPDIIAIQETKLRATGPTKKHQTIL
LHV_RS00315        MILISWNIDSLNAALTGTSARAEETRGVLDKIHALNPDIIAIQETKLRATGPTKKHQTIL
Lh22155_00405      MILISWNIDSLNAALTGTSARAEETRGVLDKIHALNPDIIAIQETKLRATGPTKKHQTIL
Lh8105_00330       MILISWNIDSLNAALTGTSARAEETRGVLDKIHALNPDIIAIQETKLRATGPTKKHQTIL
Lh8627_00315       MILISWNIDSLNAALTGTSARAEETRGVLDKIHALNPDIIAIQETKLRATGPTKKHQTIL
LBHH_RS00410       MILISWNIDSLNAALTGTSARAEETRGVLDKIHALNPDIIAIQETKLRATGPTKKHQTIL
LBH_RS00285        MILISWNIDSLNAALTGTSARAEETRGVLDKIHALNPDIIAIQETKLRATGPTKKHQTIL
HUO_RS01290        MILISWNIDSLNAALTGTSARAEETRGVLDKIHALNPDIIAIQETKLRATGPTKKHQTIL
R0052_RS00350      MILISWNIDSLNAALTGTSARAEETRGVLDKIHALNPDIIAIQETKLRATGPTKKHQTIL
                   ************************************************************

TU99_RS00330       AEKFPEYDYVWRSSEEPARKGYAGTMYLYKKELTPAVSKPAIGAPEPMDEEGRIITLEFD
ALV80_RS00390      AEKFPEYDYVWRSSEEPARKGYAGTMYLYKKELTPAVSKPAIGAPEPMDEEGRIITLEFD
LHE_RS11750        AEKFPEYDYVWRSSEEPARKGYAGTMYLYKKELTPAVSKPAIGAPEPMDEEGRIITLEFD
BCM45_RS06935      AEKFPEYDYVWRSSEEPARKGYAGTMYLYKKELTPAVSKPAIGAPEPMDEEGRIITLEFD
LHV_RS00315        AEKFPEYDYVWRSSEEPARKGYAGTMYLYKKELTPAVSKPAIGAPEPMDEEGRIITLEFD
Lh22155_00405      AEKFPEYDYVWRSSEEPARKGYAGTMYLYKKELTPAVSKPAIGAPEPMDEEGRIITLEFD
Lh8105_00330       AEKFPEYDYVWRSSEEPARKGYAGTMYLYKKELTPAVSKPAIGAPEPMDEEGRIITLEFD
Lh8627_00315       AEKFPEYDYVWRSSEEPARKGYAGTMYLYKKELTPAVSKPAIGAPEPMDEEGRIITLEFD
LBHH_RS00410       AEKFPEYDYVWRSSEEPARKGYAGTMYLYKKELTPAVSKPAIGAPEPMDEEGRIITLEFD
LBH_RS00285        AEKFPEYDYVWRSSEEPARKGYAGTMYLYKKELTPAVSKPAIGAPEPMDEEGRIITLEFD
HUO_RS01290        AEKFPEYDYVWRSSEEPARKGYAGTMYLYKKELTPAVSKPAIGAPEPMDEEGRIITLEFD
R0052_RS00350      AEKFPEYDYVWRSSEEPARKGYAGTMYLYKKELTPAVSKPAIGAPGPMDEEGRIITLEFD
                   ********************************************* **************

TU99_RS00330       KYFVTQVYTPNSGNGLKRLADRQVWDQKYIEYLKKLNEKKPVLASGDYNCAHTEIDLKHP
ALV80_RS00390      KYFVTQVYTPNSGNGLKRLADRQVWDQKYIEYLKKLNEKKPVLASGDYNCAHTEIDLKHP
LHE_RS11750        KYFVTQVYTPNSGNGLKRLADRQVWDQKYIEYLKKLNEKKPVLASGDYNCAHTEIDLKHP
BCM45_RS06935      KYFVTQVYTPNSGNGLKRLADRQVWDQKYIEYLKKLNEKKPVLASGDYNCAHTEIDLKHP
LHV_RS00315        KYFVTQVYTPNSGNGLKRLADRQVWDQKYIEYLKKLNEKKPVLASGDYNCAHTEIDLKHP
Lh22155_00405      KYFVTQVYTPNSGNGLKRLADRQVWDQKYIEYLKKLNEKKPVLASGDYNCAHTEIDLKHP
Lh8105_00330       KYFVTQVYTPNSGNGLKRLADRQVWDQKYIEYLKKLNEKKPVLASGDYNCAHTEIDLKHP
Lh8627_00315       KYFVTQVYTPNSGNGLKRLADRQVWDQKYIEYLKKLNEKKPVLASGDYNCAHTEIDLKHP
LBHH_RS00410       KYFVTQVYTPNSGNGLKRLADRQVWDQKYIEYLKKLNEKKPVLASGDYNCAHTEIDLKHP
LBH_RS00285        KYFVTQVYTPNSGNGLKRLADRQVWDQKYIEYLKKLNEKKPVLASGDYNCAHTEIDLKHP
HUO_RS01290        KYFVTQVYTPNSGNGLKRLADRQVWDQKYIEYLKKLNEKKPVLASGDYNCAHTEIDLKHP
R0052_RS00350      KYFVTQVYTPNSGNGLKRLADRQVWDQKYIEYLKKLNEKKPVLASGDYNCAHTEIDLKHP
                   ************************************************************

TU99_RS00330       ENNHHSAGFTDEERADFTNLLDAGFTDTFRKVNGNVEGVYSWWAQRVRTAKANNSGWRID
ALV80_RS00390      ENNHHSAGFTDEERADFTNLLDAGFTDTFRKVNGNVEGVYSWWAQRVRTAKANNSGWRID
LHE_RS11750        ENNHHSAGFTDEERADFTNLLDAGFTDTFRKVNGNVEGVYSWWAQRVRTAKANNSGWRID
BCM45_RS06935      ENNHHSAGFTDEERADFTNLLDAGFTDTFRKVNGNVEGVYSWWAQRVRTAKANNSGWRID
LHV_RS00315        ENNHHSAGFTDEERADFTNLLDAGFTDTFRKVNGNVEGVYSWWAQRVRTAKANNSGWRID
Lh22155_00405      ENNHHSAGFTDEERADFTNLLDAGFTDTFRKVNGNVEGVYSWWAQRVRTAKANNSGWRID
Lh8105_00330       ENNHHSAGFTDEERADFTNLLDAGFTDTFRKVNGNVEGVYSWWAQRVRTAKANNSGWRID
Lh8627_00315       ENNHHSAGFTDEERADFTNLLDAGFTDTFRKVNGNVEGVYSWWAQRVRTAKANNSGWRID
LBHH_RS00410       ENNHHSAGFTDEERADFTNLLDAGFTDTFRKVNGNVEGVYSWWAQRVRTAKANNSGWRID
LBH_RS00285        ENNHHSAGFTDEERADFTNLLDAGFTDTFRKVNGNVEGVYSWWAQRVRTAKANNSGWRID
HUO_RS01290        ENNHHSAGFTDEERADFTNLLDAGFTDTFRKVNGNVEGVYSWWAQRVRTAKANNSGWRID
R0052_RS00350      ENNHHSAGFTDEERADFTNLLDAGFTDTFRKVNGNVEGVYSWWAQRVRTAKANNSGWRID
                   ************************************************************

TU99_RS00330       YWLVSNRIADKVVRSEMIDTGKRADHCPILLEIHL
ALV80_RS00390      YWLVSNRIADKVVRSEMIDTGKRADHCPILLEINL
LHE_RS11750        YWLVSNRIADKVVRSEMIDTGKRADHCPILLEINL
BCM45_RS06935      YWLVSNRIADKVVRSEMIDTGKRADHCPILLEINL
LHV_RS00315        YWLVSNRIADKVVRSEMIDTGKRADHCPILLEINL
Lh22155_00405      YWLVSNRIADKVVRSEMIDTGKRADHCPILLEINL
Lh8105_00330       YWLVSNRIADKVVRSEMIDTGKRADHCPILLEINL
Lh8627_00315       YWLVSNRIADKVVRSEMIDTGKRADHCPILLEINL
LBHH_RS00410       YWLVSNRIADKVVRSEMIDTGKRADHCPILLEINL
LBH_RS00285        YWLVSNRIADKVVRSEMIDTGKRADHCPILLEINL
HUO_RS01290        YWLVSNRIADKVVRSEMIDTGKRADHCPILLEINL
R0052_RS00350      YWLVSNRIADKVVRSEMIDTGKRADHCPILLEINL
                   *********************************:*
