# Supplementary material for: Comparative Genomics of Completely Sequenced Lactobacillus helveticus Genomes Provides Insights into Strain-Specific Genes and Resolves Metagenomics Data Down to the Strain Level
Source: Front Microbiol. 2018 Jan 30;9:63. doi: 10.3389/fmicb.2018.00063 (PMC5797582; doi:10.3389/fmicb.2018.00063)
Supplement: Supplementary Data Sheet 2 — Result files of pan-core genome analysis. For descriptions, see Supplementary Table 10. [file DataSheet2.ZIP › HMMs_coreGenome/clw/Lh8627_01765.clw]

MUSCLE (3.8) multiple sequence alignment


R0052_RS07955      MNKKPLIISTDPGIDDIAAMTISFFAKELDVRMIIPTWGNVQLEYTLQNTLNLEKFLHTK
ALV80_RS08205      MNKKPLIISTDPGIDDIAAMTISFFAKELDVRMIVPTWGNVQLEYTLQNTLNLEKFLHTK
BCM45_RS09770      MNKKPLIISTDPGIDDIAAMTISFFAKELDVRMIVPTWGNVQLEYTLQNTLNLEKFLHTK
LHV_RS03150        MNKKPLIISTDPGIDDIAAMTISFFAKELDVRMIVPTWGNVQLEYTLQNTLNLEKFLHTK
Lh8105_08485       MNKKPLIISTDPGIDDIAAMTISFFAKELDVRMIVPTWGNVQLEYTLQNTLNLEKFLHTK
LBHH_RS08090       MNKKPLIISTDPGIDDIAAMTISFFAKELDVRMIVPTWGNVQLEYTLQNTLNLEKFLHTK
TU99_RS03100       MNKKPLIISTDPGIDDIAAMTISFFAKELDVRMIVPTWGNVQLEYTLQNTLNLEKFLHTK
LHE_RS14850        MNKKPLIISTDPGIDDIAAMTISFFAKELDVRMIVPTWGNVQLEYTLQNTLNLEKFLHTK
Lh22155_08225      MNKKPLIISTDPGIDDIAAMTISFFAKELDVRMIVPTWGNVQLEYTLQNTLNLEKFLHTK
Lh8627_01765       MNKKPLIISTDPGIDDIAAMTISFFAKELDVRMIVPTWGNVQLEYTLQNTLNLEKFLHTK
LBH_RS02700        MNKKPLIISTDPGIDDIAAMTISFFAKELDVRMIVPTWGNVQLEYTLQNTLNLEKFLHTK
HUO_RS09065        MNKKPLIISTDPGIDDIAAMTISFFAKELDVRMIVPTWGNVQLEYTLQNTLNLEKFLHTK
                   **********************************:*************************

R0052_RS07955      VPVVVGANQPLVAPMISAASVHGKTGIAGFDFEEADRSLVKPGLAATVMAEEIKNSPEKV
ALV80_RS08205      VPVVVGANQPLVAPMISAASVHGKIGIAGFDFEEADRSLVKPGLAATVMAEEIKNSPEKV
BCM45_RS09770      VPVVVGANQPLVAPMISAASVHGKIGIAGFDFEEADRSLVKPGLAATVMAEEIKNSPEKV
LHV_RS03150        VPVVVGANQPLVAPMISAASVHGKIGIAGFDFEEADRSLVKPGLAATVMAEEIKNSPEKV
Lh8105_08485       VPVVVGANQPLVAPMISAASVHGKIGIAGFDFEEADRSLVKPGLAATVMAEEIKNSPEKV
LBHH_RS08090       VPVVVGANQPLVAPMISAASVHGKIGIAGFDFEEADRSLVKPGLAATVMAEEIKNSPEKV
TU99_RS03100       VPVVVGANQPLVAPMISAASVHGKIGIAGFDFEEADCSLVKPGLAATVMAEEIKNSPEKV
LHE_RS14850        VPVVVGANQPLVAPMISAASVHGKIGIAGFDFEEADRSLVKPGLAATVMAEEIKNSPEKV
Lh22155_08225      VPVVVGANQPLVAPMISAASVHGKIGIAGFDFEEADRSLVKPGLAATVMAEEIKNSPEKV
Lh8627_01765       VPVVVGANQPLVAPMISAASVHGKIGIAGFDFEEADRSLVKPGLAATVMAEEIKNSPEKV
LBH_RS02700        VPVVVGANQPLVAPMISAASVHGKIGIAGFDFEEADRSLVKPGLAATVMAEEIKNSPEKV
HUO_RS09065        VPVVVGANQPLVAPMISAASVHGKIGIAGFDFEEADRSLVKPGLAATVMAEEIKNSPEKV
                   ************************ *********** ***********************

R0052_RS07955      TLLGIGPLTDYALLFKQYPEVKENIDQIVIMGGNIGRGNHSPLAEYNIAGDPEAAQVVFH
ALV80_RS08205      TLLGIGPLTDYALLFKQYPEVKENIDQIVIMGGNIGRGNHSPLAEYNIAGDPEAAQVVFH
BCM45_RS09770      TLLGIGPLTDYALLFKQYPEVKENIDQIVIMGGNIGRGNHSPLAEYNIAGDPEAAQVVFH
LHV_RS03150        TLLGIGPLTDYALLFKQYPEVKENIDQIVIMGGNIGRGNHSPLAEYNIAGDPEAAQVVFH
Lh8105_08485       TLLGIGPLTDYALLFKQYPEVKENIDQIVIMGGNIGRGNHSPLAEYNIAGDPEAAQVVFH
LBHH_RS08090       TLLGIGPLTDYALLFKQYPEVKENIDQIVIMGGNIGRGNHSPLAEYNIAGDPEAAQVVFH
TU99_RS03100       TLLGIGPLTDYALLFKQYPEVKENIDQIVIMGGNIGRGNHSPLAEYNIAGDPEAAQVVFH
LHE_RS14850        TLLGIGPLTDYALLFKQYPEVKENIDQIVIMGGNIGRGNHSPLAEYNIAGDPEAAQVVFH
Lh22155_08225      TLLGIGPLTDYALLFKQYPEVKENIDQIVIMGGNIGRGNHSPLAEYNIAGDPEAAQVVFH
Lh8627_01765       TLLGIGPLTDYALLFKQYPEVKENIDQIVIMGGNIGRGNHSPLAEYNIAGDPEAAQVVFH
LBH_RS02700        TLLGIGPLTDYALLFKQYPEVKENIDQIVIMGGNIGRGNHSPLAEYNIAGDPEAAQVVFH
HUO_RS09065        TLLGIGPLTDYALLFKQYPEVKENIDQIVIMGGNIGRGNHSPLAEYNIAGDPEAAQVVFH
                   ************************************************************

R0052_RS07955      SGLPIKVAPLEIGNKAHLTQDQMSKVKECGEVGNMLYSLFSHIHEPDGDPRIKIYDPTAV
ALV80_RS08205      SGLPIKVAPLEIGNKAHLTQDQMSKVKECGEVGNMLYSLFSHIHEPDGDPRIKIYDPTAV
BCM45_RS09770      SGLPIKVAPLEIGNKAHLTQDQMSKVKECGEVGNMLYSLFSHIHEPDGDPRIKIYDPTAV
LHV_RS03150        SGLPIKVAPLEIGNKAHLTQDQMSKVKECGEVGNMLYSLFSHIHEPDGDPRIKIYDPTAV
Lh8105_08485       SGLPIKVAPLEIGNKAHLTQDQMSKVKECGEVGNMLYSLFSHIHEPDGDPRIKIYDPTAV
LBHH_RS08090       SGLPIKVAPLEIGNKAHLTQDQMSKVKECGEVGNMLYSLFSHIHEPDGDPRIKIYDPTAV
TU99_RS03100       SGLPIKVAPLEIGNKAHLTQDQMSKVKECGEVGNMLYSLFSHIHEPDGDPRIKIYDPTAV
LHE_RS14850        SGLPIKVAPLEIGNKAHLTQDQMSKVKECGEVGNMLYSLFSHIHEPDGDPRIKIYDPTAV
Lh22155_08225      SGLPIKVAPLEIGNKAHLTQDQMSKVKECGEVGNMLYSLFSHIHEPDGDPRIKIYDPTAV
Lh8627_01765       SGLPIKVAPLEIGNKAHLTQDQMSKVKECGEVGNMLYSLFSHIHEPDGDPRIKIYDPTAV
LBH_RS02700        SGLPIKVAPLEIGNKAHLTQDQMSKVKECGEVGNMLYSLFSHIHEPDGDPRIKIYDPTAV
HUO_RS09065        SGLPIKVAPLEIGNKAHLTQDQMSKVKECGEVGNMLYSLFSHIHEPDGDPRIKIYDPTAV
                   ************************************************************

R0052_RS07955      GILLHPEMFTLKKANVEIELRGQFTYGASVINFMDQEHANAEIATDVDLDQFSKWFIDSI
ALV80_RS08205      GILLHPEMFTLKKANVEIELRGQFTYGASVINFMDQEHANAEIATDVDLDQFSKWFIDSI
BCM45_RS09770      GILLHPEMFTLKKANVEIELRGQFTYGASVINFMDQEHANAEIATDVDLDQFSKWFIDSI
LHV_RS03150        GILLHPEMFTLKKANVEIELRGQFTYGASVINFMDQEHANAEIATDVDLDQFSKWFIDSI
Lh8105_08485       GILLHPEMFTLKKANVEIELRGQFTYGASVINFMDQEHANAEIATDVDLDQFSKWFIDSI
LBHH_RS08090       GILLHPEMFTLKKANVEIELRGQFTYGASVINFMDQEHANAEIATDVDLDQFSKWFIDSI
TU99_RS03100       GILLHPEMFTLKKANVEIELRGQFTYGASVINFMDQEHANAEIATDVDLVQFSKWFIDSI
LHE_RS14850        GILLHPEMFTLKKANVEIELRGQFTYGASVINFMDQEHANAEIATDVDLVQFSKWFIDSI
Lh22155_08225      GILLHPEMFTLKKANVEIELRGQFTYGASVINFMDQEHANAEIATDVDLVQFSKWFIDSI
Lh8627_01765       GILLHPEMFTLKKANVEIELRGQFTYGASVINFMDQEHANAEIATDVDLVQFSKWFIDSI
LBH_RS02700        GILLHPEMFTLKKANVEIELRGQFTYGASVINFMDQEHANAEIATDVDLVQFSKWFIDSI
HUO_RS09065        GILLHPEMFTLKKANVEIELRGQFTYGASVINFMDQEHANAEIATDVDLVQFSKWFIDSI
                   ************************************************* **********

R0052_RS07955      ENSDQGRE
ALV80_RS08205      KNSDQGRE
BCM45_RS09770      KNSDQGRE
LHV_RS03150        KNSDQGRE
Lh8105_08485       KNSDQGRE
LBHH_RS08090       KNSDQGRE
TU99_RS03100       KNSDQGRE
LHE_RS14850        KNSDQGRE
Lh22155_08225      KNSDQGRE
Lh8627_01765       KNSDQGRE
LBH_RS02700        KNSDQGRE
HUO_RS09065        KNSDQGRE
                   :*******
