# Supplementary material for: Comparative Genomics of Completely Sequenced Lactobacillus helveticus Genomes Provides Insights into Strain-Specific Genes and Resolves Metagenomics Data Down to the Strain Level
Source: Front Microbiol. 2018 Jan 30;9:63. doi: 10.3389/fmicb.2018.00063 (PMC5797582; doi:10.3389/fmicb.2018.00063)
Supplement: Supplementary Data Sheet 2 — Result files of pan-core genome analysis. For descriptions, see Supplementary Table 10. [file DataSheet2.ZIP › HMMs_coreGenome/clw/TU99_RS03160.clw]

MUSCLE (3.8) multiple sequence alignment


R0052_RS07915      MTKVEDIVKDEDYQYGFHDNVKPKFSTGRGLNEEVVRKISAEKHEPQWMLDYRLKSFKIY
ALV80_RS08150      MTKVEDIVKDEDYQYGFHDNVKPKFSTGRGLNEEVVRKISAEKHEPQWMLDYRLKSFKIY
LBHH_RS08035       MTKVEDIVKDEDYQYGFHDNVKPKFSTGRGLNEEVVRKISAEKHEPQWMLDYRLKSFKIY
LHE_RS14610        MTKVEDIVKDEDYQYGFHDNVKPKFSTGRGLNEKVVRKISAEKHEPQWMLDYRLKSFKIY
Lh22155_08170      MTKVEDIVKDEDYQYGFHDNVKPKFSTGRGLNEKVVRKISAEKHEPQWMLDYRLKSFKIY
Lh8627_01820       MTKVEDIVKDEDYQYGFHDNVKPKFSTGRGLNEKVVRKISAEKHEPQWMLDYRLKSFKIY
LBH_RS02755        MTKVEDIVKDEDYQYGFHDNVKPKFSTGRGLNEKVVRKISAEKHEPQWMLDYRLKSFKIY
HUO_RS09010        MTKVEDIVKDEDYQYGFHDNVKPKFSTGRGLNEKVVRKISAEKHEPQWMLDYRLKSFKIY
TU99_RS03160       MTKVEDIVKDEDYQYGFHDNVKPKFSTGRGLNEKVVRKISAEKHEPQWMLDYRLKSFKIY
Lh8105_08430       MTKVEDIVKDEDYQYGFHDNVKPKFSTGRGLNEEVVRKISAEKHEPQWMLDYRLKSFKIY
BCM45_RS09825      MTKVEDIVKDEDYQYGFHDNVKPKFSTGRGLNEEVVRKISAEKHEPQWMLDYRLKSFKIY
LHV_RS03205        MTKVEDIVKDEDYQYGFHDNVKPKFSTGRGLNEEVVRKISAEKHEPQWMLDYRLKSFKIY
                   *********************************:**************************

R0052_RS07915      QKMAMPNFGPDLSGLDLKDMLYYQKMTDKKYRDWKDVPEDIKKTFERLGVPQAERKYLAG
ALV80_RS08150      QKMAMPNFGPDLSGLDLKDMLYYQKMTDKKYRDWKDVPEDIKETFERLGVPQAERKYLAG
LBHH_RS08035       QKMAMPNFGPDLSGLDLKDMLYYQKMTDKKYRDWKDVPEDIKETFERLGVPQAERKYLAG
LHE_RS14610        QKMAMPNFGPDLSGLDLKDMLYYQKMTDKKYRDWKDVPEDIKETFERLGVPQAERKYLAG
Lh22155_08170      QKMAMPNFGPDLSGLDLKDMLYYQKMTDKKYRDWKDVPEDIKETFERLGVPQAERKYLAG
Lh8627_01820       QKMAMPNFGPDLSGLDLKDMLYYQKMTDKKYRDWKDVPEDIKETFERLGVPQAERKYLAG
LBH_RS02755        QKMAMPNFGPDLSGLDLKDMLYYQKMTDKKYRDWKDVPEDIKETFERLGVPQAERKYLAG
HUO_RS09010        QKMAMPNFGPDLSGLDLKDMLYYQKMTDKKYRDWKDVPEDIKETFERLGVPQAERKYLAG
TU99_RS03160       QKMAMPNFGPDLSGLDLKDMLYYQKMTDKKYRDWKDVPEDIKETFERLGVPQAERKYLAG
Lh8105_08430       QKMAMPNFGPDLSGLDLKDMLYYQKMTDKKYRDWKDVPEDIKETFERLGVPQAERKYLAG
BCM45_RS09825      QKMAMPNFGPDLSGLDLKDMLYYQKMTDKKYRDWKDVPEDIKETFERLGVPQAERKYLAG
LHV_RS03205        QKMAMPNFGPDLSGLDLKDMLYYQKMTDKKYRDWKDVPEDIKETFERLGVPQAERKYLAG
                   ******************************************:*****************

R0052_RS07915      SAAQYESEMVYHNMKKQFDKLGIVFMDTDSALQQYPELFKKYFGKLVKPTSNKFAALNGA
ALV80_RS08150      SAAQYESEMVYHNMKKQFDKLGIVFMDTDSALQQYPELFKKYFGKLVKPTSNKFAALNGA
LBHH_RS08035       SAAQYESEMVYHNMKKQFDKLGIVFMDTDSALQQYPELFKKYFGKLVKPTSNKFAALNGA
LHE_RS14610        SAAQYESEMVYHNMKKQFDKLGIVFMDTDSALQQYPELFKKYFGKLVKPTSNKFAALNGA
Lh22155_08170      SAAQYESEMVYHNMKKQFDKLGIVFMDTDSALQQYPELFKKYFGKLVKPTSNKFAALNGA
Lh8627_01820       SAAQYESEMVYHNMKKQFDKLGIVFMDTDSALQQYPELFKKYFGKLVKPTSNKFAALNGA
LBH_RS02755        SAAQYESEMVYHNMKKQFDKLGIVFMDTDSALQQYPELFKKYFGKLVKPTSNKFAALNGA
HUO_RS09010        SAAQYESEMVYHNMKKQFDKLGIVFMDTDSALQQYPELFKKYFGKLVKPTSNKFAALNGA
TU99_RS03160       SAAQYESEMVYHNMKKQFDKLGIVFMDTDSALQQYPELFKKYFGKLVKPTSNKFAALNGA
Lh8105_08430       SAAQYESEMVYHNMKKQFDKLGIVFMDTDSALQQYPELFKKYFGKLVKPTSNKFAALNGA
BCM45_RS09825      SAAQYESEMVYHNMKKQFDKLGIVFMDTDSALQQYPELFKKYFGKLVKPTSNKFAALNGA
LHV_RS03205        SAAQYESEMVYHNMKKQFDKLGIVFMDTDSALQQYPELFKKYFGKLVKPTSNKFAALNGA
                   ************************************************************

R0052_RS07915      VWSGGTFIYVPKGVKVPTPVQAYFRLNAENSGQFERTLIIVDKGAHLDYVEGCTAPQYSS
ALV80_RS08150      VWSGGTFIYVPKGVKVPTPVQAYFRLNAENSGQFERTLIIVDKGAHLDYVEGCTAPQYSS
LBHH_RS08035       VWSGGTFIYVPKGVKVPTPVQAYFRLNAENSGQFERTLIIVDKGAHLDYVEGCTAPQYSS
LHE_RS14610        VWSGGTFIYVPKGVKVPTPVQAYFRLNAENSGQFERTLIIVDKGAHLDYVEGCTAPQYSS
Lh22155_08170      VWSGGTFIYVPKGVKVPTPVQAYFRLNAENSGQFERTLIIVDKGAHLDYVEGCTAPQYSS
Lh8627_01820       VWSGGTFIYVPKGVKVPTPVQAYFRLNAENSGQFERTLIIVDKGAHLDYVEGCTAPQYSS
LBH_RS02755        VWSGGTFIYVPKGVKVPTPVQAYFRLNAENSGQFERTLIIVDKGAHLDYVEGCTAPQYSS
HUO_RS09010        VWSGGTFIYVPKGVKVPTPVQAYFRLNAENSGQFERTLIIVDKGAHLDYVEGCTAPQYSS
TU99_RS03160       VWSGGTFIYVPKGVKVPTPVQAYFRLNAENSGQFERTLIIVDKGAHLDYVEGCTAPQYSS
Lh8105_08430       VWSGGTFIYVPKGVKVPTPVQAYFRLNAENSGQFERTLIIVDKGAHLDYVEGCTAPQYSS
BCM45_RS09825      VWSGGTFIYVPKGVKVPTPVQAYFRLNAENSGQFERTLIIVDKGAHLDYVEGCTAPQYSS
LHV_RS03205        VWSGGTFIYVPKGVKVPTPVQAYFRLNAENSGQFERTLIIVDKGAHLDYVEGCTAPQYSS
                   ************************************************************

R0052_RS07915      DSLHAAVVEVNVLNDAYCRYTTIQNWSDNVYSLETKRAVAGAHATMEWVDGNLGAKVTMK
ALV80_RS08150      DSLHAAVVEVNVLNDAYCRYTTIQNWSDNVYSLETKRAVAGAHATMEWVDGNLGAKVTMK
LBHH_RS08035       DSLHAAVVEVNVLNDAYCRYTTIQNWSDNVYSLETKRAVAGAHATMEWVDGNLGAKVTMK
LHE_RS14610        GSLHAAVVEVNVLSDAYCRYTTIQNWSDNVYSLETKRAVAGAHATMEWVDGNLGAKVTMK
Lh22155_08170      GSLHAAVVEVNVLSDAYCRYTTIQNWSDNVYSLETKRAVAGAHATMEWVDGNLGAKVTMK
Lh8627_01820       GSLHAAVVEVNVLSDAYCRYTTIQNWSDNVYSLETKRAVAGAHATMEWVDGNLGAKVTMK
LBH_RS02755        GSLHAAVVEVNVLSDAYCRYTTIQNWSDNVYSLETKRAVAGAHATMEWVDGNLGAKVTMK
HUO_RS09010        GSLHAAVVEVNVLSDAYCRYTTIQNWSDNVYSLETKRAVAGAHATMEWVDGNLGAKVTMK
TU99_RS03160       GSLHAAVVEVNVLSDAYCRYTTIQNWSDNVYSLETKRAVAGAHATMEWVDGNLGAKVTMK
Lh8105_08430       GSLHAAVVEVNVLNDAYCRYTTIQNWSDNVYSLETKRAVAGAHATMEWVDGNLGAKVTMK
BCM45_RS09825      GSLHAAVVEVNVLNDAYCRYTTIQNWSDNVYSLETKRAVAGAHATMEWVDGNLGAKVTMK
LHV_RS03205        GSLHAAVVEVNVLNDAYCRYTTIQNWSDNVYSLETKRAVAGAHATMEWVDGNLGAKVTMK
                   .************.**********************************************

R0052_RS07915      YPSVYLNGEGARGTMLSIAVAHHGIHQDSGAGMFHNAPNTSSSIVSKSIAKGGGSTDYRG
ALV80_RS08150      YPSVYLNGEGARGTMLSIAVAHHGIHQDSGAGMFHNAPNTSSSIVSKSIAKGGGSTDYRG
LBHH_RS08035       YPSVYLNGEGARGTMLSIAVAHHGIHQDSGAGMFHNAPNTSSSIVSKSIAKGGGSTDYRG
LHE_RS14610        YPSVYLNGEGARGTMLSIAVAHHGIHQDSGAGMFHNAPNTSSSIVSKSIAKGGGSTDYRG
Lh22155_08170      YPSVYLNGEGARGTMLSIAVAHHGIHQDSGAGMFHNAPNTSSSIVSKSIAKGGGSTDYRG
Lh8627_01820       YPSVYLNGEGARGTMLSIAVAHHGIHQDSGAGMFHNAPNTSSSIVSKSIAKGGGSTDYRG
LBH_RS02755        YPSVYLNGEGARGTMLSIAVAHHGIHQDSGAGMFHNAPNTSSSIVSKSIAKGGGSTDYRG
HUO_RS09010        YPSVYLNGEGARGTMLSIAVAHHGIHQDSGAGMFHNAPNTSSSIVSKSIAKGGGSTDYRG
TU99_RS03160       YPSVYLNGEGARGTMLSIAVAHHGIHQDSGAGMFHNAPNTSSSIVSKSIAKGGGSTDYRG
Lh8105_08430       YPSVYLNGEGARGTMLSIAVAHHGIHQDSGAGMFHNAPNTSSSIVSKSIAKGGGSTDYRG
BCM45_RS09825      YPSVYLNGEGARGTMLSIAVAHHGIHQDSGAGMFHNAPNTSSSIVSKSIAKGGGSTDYRG
LHV_RS03205        YPSVYLNGEGARGTMLSIAVAHHGIHQDSGAGMFHNAPNTSSSIVSKSIAKGGGSTDYRG
                   ************************************************************

R0052_RS07915      SVKFAKNSDGSKAHVECDTIIMDDQSSSDTIPTNEINNAHVAMEHEATVSKVSDEELYYL
ALV80_RS08150      SVKFAKNSDGSKAHVECDTIIMDDQSSSDTIPTNEINNAHVAMEHEATVSKVSDEELYYL
LBHH_RS08035       SVKFAKNSDGSKAHVECDTIIMDDQSSSDTIPTNEINNAHVAMEHEATVSKVSDEELYYL
LHE_RS14610        SVKFAKNSDGSKAHVECDTIIMDDQSSSDTIPTNEINNAHVAMEHEATVSKVSDEELYYL
Lh22155_08170      SVKFAKNSDGSKAHVECDTIIMDDQSSSDTIPTNEINNAHVAMEHEATVSKVSDEELYYL
Lh8627_01820       SVKFAKNSDGSKAHVECDTIIMDDQSSSDTIPTNEINNAHVAMEHEATVSKVSDEELYYL
LBH_RS02755        SVKFAKNSDGSKAHVECDTIIMDDQSSSDTIPTNEINNAHVAMEHEATVSKVSDEELYYL
HUO_RS09010        SVKFAKNSDGSKAHVECDTIIMDDQSSSDTIPTNEINNAHVAMEHEATVSKVSDEELYYL
TU99_RS03160       SVKFAKNSDGSKAHVECDTIIMDDQSSSDTIPTNEINNAHVAMEHEATVSKVSDEELYYL
Lh8105_08430       SVKFAKNSDGSKAHVECDTIIMDDQSSSDTIPTNEINNAHVAMEHEATVSKVSDEELYYL
BCM45_RS09825      SVKFAKNSDGSKAHVECDTIIMDDQSSSDTIPTNEINNAHVAMEHEATVSKVSDEELYYL
LHV_RS03205        SVKFAKNSDGSKAHVECDTIIMDDQSSSDTIPTNEINNAHVAMEHEATVSKVSDEELYYL
                   ************************************************************

R0052_RS07915      ESRGIPERKATEMIIMGFVEPFTKQLPMEYAVELNRLISFQMEGAIG
ALV80_RS08150      ESRGIPERKATEMIIMGFVEPFTKQLPMEYAVELNRLISFQMEGAIG
LBHH_RS08035       ESRGIPERKATEMIIMGFVEPFTKQLPMEYAVELNRLISFQMEGAIG
LHE_RS14610        ESRGIPERKATEMIIMGFVEPFTKQLSMEYAVELNRLISFQMEGAIG
Lh22155_08170      ESRGIPERKATEMIIMGFVEPFTKQLSMEYAVELNRLISFQMEGAIG
Lh8627_01820       ESRGIPERKATEMIIMGFVEPFTKQLSMEYAVELNRLISFQMEGAIG
LBH_RS02755        ESRGIPERKATEMIIMGFVEPFTKQLSMEYAVELNRLISFQMEGAIG
HUO_RS09010        ESRGIPERKATEMIIMGFVEPFTKQLSMEYAVELNRLISFQMEGAIG
TU99_RS03160       ESRGIPERKATEMIIMGFVEPFTKQLSMEYAVELNRLISFQMEGAIG
Lh8105_08430       ESRGIPERKATEMIIMGFVEPFTKQLSMEYAVELNRLINFQMEGAIG
BCM45_RS09825      ESRGIPERKATEMIIMGFVEPFTKQLSMEYAVELNRLISFQMEGAIG
LHV_RS03205        ESRGIPERKATEMIIMGFVEPFTKQLSMEYAVELNRLISFQMEGAIG
                   **************************.***********.********
