# Supplementary material for: Comparative Genomics of Completely Sequenced Lactobacillus helveticus Genomes Provides Insights into Strain-Specific Genes and Resolves Metagenomics Data Down to the Strain Level
Source: Front Microbiol. 2018 Jan 30;9:63. doi: 10.3389/fmicb.2018.00063 (PMC5797582; doi:10.3389/fmicb.2018.00063)
Supplement: Supplementary Data Sheet 2 — Result files of pan-core genome analysis. For descriptions, see Supplementary Table 10. [file DataSheet2.ZIP › HMMs_coreGenome/clw/BCM45_RS06220.clw]

MUSCLE (3.8) multiple sequence alignment


LHE_RS22400        MNTPESREGNVIRYAVYLVGYVIVFAVVKFVTRKTPLHVWDLILFYLVAAMILLFYIYRF
Lh22155_01175      MNTPESREGNVIRYAVYLVGYVIVFAVVKFVTRKTPLHVWDLILFYLVAAMILLFYIYRF
Lh8627_08375       MNTPESREGNVIRYAVYLVGYVIVFAVVKFVTRKTPLHVWDLILFYLVAAMILLFYIYRF
LBH_RS00925        MNTPESREGNVIRYAVYLVGYVIVFAVVKFVTRKTPLHVWDLILFYLVAAMILLFYIYRF
HUO_RS02040        MNTPESREGNVIRYAVYLVGYVIVFAVVKFVTRKTPLHVWDLILFYLVAAMILLFYIYRF
TU99_RS01005       MNTPESREGNVIRYAVYLVGYVIVFAVVKFVTRKTPLHVWDLILFYLVAAMILLFYIYRF
ALV80_RS01085      MNTPESREGNVIRYAVYLVGYVIVFAVVKLVTRKTPLHVWDLILFCLVAAMILLFYIYRF
LHV_RS01095        MNTPESREGNVIRYAVYLVGYVIVFAVVKLVTRKTPLHVWDLILFCLVAAMILLFYIYRF
Lh8105_01065       MNTPESREGNVIRYAVYLVGYVIVFAVVKLVTRKTPLHVWDLILFCLVAAMILLFYIYRF
LBHH_RS01065       MNTPESREGNVIRYAVYLVGYVIVFAVVKLVTRKTPLHVWDLILFCLVAAMILLFYIYRF
R0052_RS01050      MNTPESREGNVIRYAVYLVGYVIVFAVVKLVTRKTPLHVWDLILFCLVAAMILLFYIYRF
BCM45_RS06220      MNTPESREGNVIRYAVYLVGYMIVFAVVKLVTRKTPLHVWDLILFCLVAAMILLFYIYRF
                   *********************:*******:*************** **************

LHE_RS22400        NREQRFFARDFKLPWLGNFSAVMLLTLVITATRILISYLQAYNRIPHYDFQLIYLKNESV
Lh22155_01175      NREQRFFARDFKLPWLGNFSAVMLLTLVITATRILISYLQAYNRIPHYDFQLIYLKNESV
Lh8627_08375       NREQRFFARDFKLPWLGNFSAVMLLTLVITATRILISYLQAYNRIPHYDFQLIYLKNESV
LBH_RS00925        NREQRFFARDFKLPWLGNFSAVMLLTLVITATRILISYLQAYNRIPHYDFQLIYLKNESV
HUO_RS02040        NREQRFFARDFKLPWLGNFSAVMLLTLVITATRILISYLQAYNRIPHYDFQLIYLKNESV
TU99_RS01005       NREQRFFARDFKLPWLGNFSAVMLLTLVITATRILISYLQAYNRIPHYDFQLIYLKNESV
ALV80_RS01085      NREQRFFARDFKLPWLGNFSAVMLLTLVITATRILISYLQAYNRIPHYDFQLIYLKNESV
LHV_RS01095        NREQRFFARDFKLPWLGNFSAVMLLTLVITATRILISYLQAYNRIPHYDFQLIYLKNESV
Lh8105_01065       NREQRFFARDFKLPWLGNFSAVMLLTLVITATRILISYLQAYNRIPHYDFQLIYLKNESV
LBHH_RS01065       NREQRFFARDFKLPWLGNFSAVMLLTLVITATRILISYLQAYNRIPHYDFQLIYLKNESV
R0052_RS01050      NREQRFFARDFKLPWLGNFSAVMLLTLVITATRILISYLQAYNRIPHYDFQLIYLKNESV
BCM45_RS06220      NREQRFFARDFKLPWLGNFSAVMLLTLVITATRILISYLQAYNRIPHYDFQLIYLKNESV
                   ************************************************************

LHE_RS22400        DMFWFLILVQGIILPILQEFLATGFLFNYAFRRNTKQVAILGIIVSGIIFSLLNFQSSLL
Lh22155_01175      DMFWFLILVQGIILPILQEFLATGFLFNYAFRRNTKQVAILGIIVSGIIFSLLNFQSSLL
Lh8627_08375       DMFWFLILVQGIILPILQEFLATGFLFNYAFRRNTKQVAILGIIVSGIIFSLLNFQSSLL
LBH_RS00925        DMFWFLILVQGIILPILQEFLATGFLFNYAFRRNTKQVAILGIIVSGIIFSLLNFQSSLL
HUO_RS02040        DMFWFLILVQGIILPILQEFLATGFLFNYAFRRNTKQVAILGIIVSGIIFSLLNFQSSLL
TU99_RS01005       DMFWFLILVQGIILPILQEFLATGFLFNYAFRRNTKQVAILGIIVSGIIFSLLNFQSSLL
ALV80_RS01085      DMFWFLILVQGIILPILQEFLATGFLFNYAFRRNTKQVAILGIIVSGIIFSLLNFQSSLL
LHV_RS01095        DMFWFLILVQGIILPILQEFLATGFLFNYAFRRNTKQVAILGIIVSGIIFSLLNFQSSLL
Lh8105_01065       DMFWFLILVQGIILPILQEFLATGFLFNYAFRRNTKQVAILGIIVSGIIFSLLNFQSSLL
LBHH_RS01065       DMFWFLILVQGIILPILQEFLATGFLFNYAFRRNTKQVAILGIIVSGIIFSLLNFQSSLL
R0052_RS01050      DMFWFLILVQGIILPILQEFLATGFLFNYAFRRNTKQVAILGIIVSGIIFSLLNFQSSLL
BCM45_RS06220      DMFWFLILVQGIILPILQEFLATGFLFNYAFRRNTKQVAILGIIVSGIIFSLLNFQSSLL
                   ************************************************************

LHE_RS22400        LFVIEIIYGGLFAWSYLYTQTLWMPIYLAIISGVLTVIMA
Lh22155_01175      LFVIEIIYGGLFAWSYLYTQTLWMPIYLAIISGVLTVIMA
Lh8627_08375       LFVIEIIYGGLFAWSYLYTQTLWMPIYLAIISGVLTVIMA
LBH_RS00925        LFVIEIIYGGLFAWSYLYTQTLWMPIYLAIISGVLTVIMA
HUO_RS02040        LFVIEIIYGGLFAWSYLYTQTLWMPIYLAIISGVLTVIMA
TU99_RS01005       LFVIEIIYGGLFAWSYLYTQTLWMPIYLAIISGVLTVIMA
ALV80_RS01085      LFVIEIIYGGLFAWSYLYTQTLWMPIYLAIISGVLTVIMA
LHV_RS01095        LFVIEIIYGGLFAWSYLYTQTLWMPIYLAIISGVLTVIMA
Lh8105_01065       LFVIEIIYGGLFAWSYLYTQTLWMPIYLAIISGVLTVIMA
LBHH_RS01065       LFVIEIIYGGLFAWSYLYTQTLWMPIYLAIISGVLTVIMA
R0052_RS01050      LFVIEIIYGGLFAWSYLYTQTLWMPIYLAIISGVLTVIMA
BCM45_RS06220      LFVIEIIYGGLFAWSYLYTQTLWMPIYLAIISGVLTVIMA
                   ****************************************
