# Supplementary material for: Comparative Genomics of Completely Sequenced Lactobacillus helveticus Genomes Provides Insights into Strain-Specific Genes and Resolves Metagenomics Data Down to the Strain Level
Source: Front Microbiol. 2018 Jan 30;9:63. doi: 10.3389/fmicb.2018.00063 (PMC5797582; doi:10.3389/fmicb.2018.00063)
Supplement: Supplementary Data Sheet 2 — Result files of pan-core genome analysis. For descriptions, see Supplementary Table 10. [file DataSheet2.ZIP › HMMs_coreGenome/clw/LBH_RS06145.clw]

MUSCLE (3.8) multiple sequence alignment


R0052_RS04105      MIETAYASSIGKVRKSNQDFVQVFENREGVTLAIVCDGMGGHQGGDVASTMAVTHLGHNF
HUO_RS05080        MIETAYASSIGKVRKSNQDFVQVFENREGVTLAIVCDGMGGHQGGDVASTMAVTHLAHNF
LBH_RS06145        MIETAYASSIGKVRKSNQDFVQVFENREGVTLAIVCDGMGGHQGGDVASTMAVTHLGHNF
ALV80_RS04260      MIETAYASSIGKVRKSNQDFVQVFENREGVTLAIVCDGMGGHQGGDVASTMAVTHLGHNF
LBHH_RS04165       MIETAYASSIGKVRKSNQDFVQVFENREGVTLAIVCDGMGGHQGGDVASTMAVTHLGHNF
LHE_RS19205        MIETAYASSIGKVRKSNQDFVQVFENREGVTLAIVCDGMGGHQGGDVASTMAVTHLGHNF
BCM45_RS03335      MIETAYASSIGKVRKSNQDFVQVFENREGVTLAIVCDGMGGHQGGDVASTMAVTHLGHNF
LHV_RS06990        MIETAYASSIGKVRKSNQDFVQVFENREGVTLAIVCDGMGGHQGGDVASTMAVTHLGHNF
Lh22155_04320      MIETAYASSIGKVRKSNQDFVQVFENREGVTLAIVCDGMGGHQGGDVASTMAVTHLGHNF
Lh8105_04305       MIETAYASSIGKVRKSNQDFVQVFENREGVTLAIVCDGMGGHQGGDVASTMAVTHLGHNF
Lh8627_05405       MIETAYASSIGKVRKSNQDFVQVFENREGVTLAIVCDGMGGHQGGDVASTMAVTHLGHNF
TU99_RS07660       MIETAYASSIGKVRKSNQDFVQVFENREGVTLAIVCDGMGGHQGGDVASTMAVTHLGHNF
                   ********************************************************.***

R0052_RS04105      GMTDFTDANIARKWLDVQLNSENEIILKTADKFPDLNGMGTTIVLAFAFKDNALISHLGD
HUO_RS05080        GMTDFTDANIARKWLDVQLNSENEIILKTADKFPDLNGMGTTIVLAFAFKDNALIAHLGD
LBH_RS06145        GMTDFTDSNIARKWLDVQLNSENEIILKTADKFPDLNGMGTTIVLAFAFKDNALIAHLGD
ALV80_RS04260      GMTDFTDANIARKWLDVQLNSENEIILKTADKFPDLNGMGTTIVLAFAFKDNALIAHLGD
LBHH_RS04165       GMTDFTDANIARKWLDVQLNSENEIILKTADKFPDLNGMGTTIVLAFAFKDNALIAHLGD
LHE_RS19205        GMTDFTDANIARKWLDVQLNSENEIILKTADKFPDLNGMGTTIVLAFAFKDNALIAHLGD
BCM45_RS03335      GMTDFTDANIARKWLDVQLNSENEIILKTADKFPDLNGMGTTIVLAFAFKDNALIAHLGD
LHV_RS06990        GMTDFTDANIARKWLDVQLNSENEIILKTADKFPDLNGMGTTIVLAFAFKDNALIAHLGD
Lh22155_04320      GMTDFTDANIARKWLDVQLNSENEIILKTADKFPDLNGMGTTIVLAFAFKDNALIAHLGD
Lh8105_04305       GMTDFTDANIARKWLDVQLNSENEIILKTADKFPDLNGMGTTIVLAFAFKDNALIAHLGD
Lh8627_05405       GMTDFTDANIARKWLDVQLNSENEIILKTADKFPDLNGMGTTIVLAFAFKDNALIAHLGD
TU99_RS07660       GMTDFTDANIARKWLDVQLNSENEIILKTADKFPDLNGMGTTIVLAFAFKDNALIAHLGD
                   *******:***********************************************:****

R0052_RS04105      SRAYSYSEGKFVQLTEDHSLVNELVKMRQITKEQAKHHPQKNIITQALGVSSTIDPEIKE
HUO_RS05080        SRAYSYSEGKFVQLTEDHSLVNELVKMGQITKEQAKHHPQKNIITQALGVSSTIDPEIKE
LBH_RS06145        SRAYSYSEGKFVQLTEDHSLVNELVKMGQITKEQAKHHPQKNIITQALGVSSTIDPEIKE
ALV80_RS04260      SRAYSYSEGKFVQLTEDHSLVNELVKMGQITKEQAKHHPQKNIITQALGVSSTIDPEIKE
LBHH_RS04165       SRAYSYSEGKFVQLTEDHSLVNELVKMGQITKEQAKHHPQKNIITQALGVSSTIDPEIKE
LHE_RS19205        SRAYSYSEGKFVQLTEDHSLVNELVKMGQITKEQAKHHPQKNIITQALGVSSTIDPEIKE
BCM45_RS03335      SRAYSYSEGKFVQLTEDHSLVNELVKMGQITKEQAKHHPQKNIITQALGVSSTIDPEIKE
LHV_RS06990        SRAYSYSEGKFVQLTEDHSLVNELVKMGQITKEQAKHHPQKNIITQALGVSSTIDPEIKE
Lh22155_04320      SRAYSYSEGKFVQLTEDHSLVNELVKMGQITKEQAKHHPQKNIITQALGVSSTIDPEIKE
Lh8105_04305       SRAYSYSEGKFVQLTEDHSLVNELVKMGQITKEQAKHHPQKNIITQALGVSSTIDPEIKE
Lh8627_05405       SRAYSYSEGKFVQLTEDHSLVNELVKMGQITKEQAKHHPQKNIITQALGVSSTIDPEIKE
TU99_RS07660       SRAYSYSEGKFVQLTEDHSLVNELVKMGQITKEQAKHHPQKNIITQALGVSSTIDPEIKE
                   *************************** ********************************

R0052_RS04105      IKLDENDIILLCTDGLTNSLSDPQIQQILATKELSLKERCNKLISESNRLGGGDNITVCL
HUO_RS05080        IKLDENDIILLCTDGLTNSLSDPQIQQILATKELSLKERCNKLISESNRLGGGDNITVCL
LBH_RS06145        IKLDENDIILLCTDGLTNSLSDPQIQQILATKELSLKERCNKLISESNRLGGGDNITVCL
ALV80_RS04260      IKLDENDIILLCTDGLTNSLSDPQIQQILATKELSLKERCNKLISESNRLGGGDNITVCL
LBHH_RS04165       IKLDENDIILLCTDGLTNSLSDPQIQQILATKELSLKERCNKLISESNRLGGGDNITVCL
LHE_RS19205        IKLDENDIILLCTDGLTNSLSDPQIQQILATKELSLKERCNKLISESNRLGGGDNITVCL
BCM45_RS03335      IKLDENDIILLCTDGLTNSLSDPQIQQILATKELSLKERCNKLISESNRLGGGDNITVCL
LHV_RS06990        IKLDENDIILLCTDGLTNSLSDPQIQQILATKELSLKERCNKLISESNRLGGGDNITVCL
Lh22155_04320      IKLDENDIILLCTDGLTNSLSDPQIQQILATKELSLKERCNKLISESNRLGGGDNITVCL
Lh8105_04305       IKLDENDIILLCTDGLTNSLSDPQIQQILATKELSLKERCNKLISESNRLGGGDNITVCL
Lh8627_05405       IKLDENDIILLCTDGLTNSLSDPQIQQILATKELSLKERCNKLISESNRLGGGDNITVCL
TU99_RS07660       IKLDENDIILLCTDGLTNSLSDPQIQQILATKELSLKERCNKLISESNRLGGGDNITVCL
                   ************************************************************

R0052_RS04105      IWNKEDESSDR
HUO_RS05080        TWNKEDESSDR
LBH_RS06145        TWNKEDESSDR
ALV80_RS04260      IWNKEDESSDR
LBHH_RS04165       IWNKEDESSDR
LHE_RS19205        TWNKEDESSDR
BCM45_RS03335      TWNKEDESSDR
LHV_RS06990        TWNKEDESSDR
Lh22155_04320      TWNKEDESSDR
Lh8105_04305       TWNKEDESSDR
Lh8627_05405       TWNKEDESSDR
TU99_RS07660       TWNKEDESSDR
                    **********
