# Supplementary material for: Comparative Genomics of Completely Sequenced Lactobacillus helveticus Genomes Provides Insights into Strain-Specific Genes and Resolves Metagenomics Data Down to the Strain Level
Source: Front Microbiol. 2018 Jan 30;9:63. doi: 10.3389/fmicb.2018.00063 (PMC5797582; doi:10.3389/fmicb.2018.00063)
Supplement: Supplementary Data Sheet 2 — Result files of pan-core genome analysis. For descriptions, see Supplementary Table 10. [file DataSheet2.ZIP › HMMs_coreGenome/clw/ALV80_RS10800.clw]

MUSCLE (3.8) multiple sequence alignment


R0052_RS10690      MTIAQIITLIVAAILIGFILWWFFGKHQEAVGTASVDQGVQEANIVVKGGYSPSTVVLKQ
ALV80_RS10800      MTIAQIITLIVAVILIGFILWWFFGKHQEAVGTASVDQGVQEANIVVKGGYSPSTVVLKQ
LHE_RS22705        MTIAQIITLIVAVILIGFILWWFFGKHQEAVGTASVDQGVQEANIVVKGGYSPSTVVLKQ
LHV_RS10400        MTIAQIITLIVAVILIGFILWWFFGKHQEAVGTASVDQGVQEANIVVKGGYSPSTVVLKQ
Lh22155_10835      MTIAQIITLIVAVILIGFILWWFFGKHQEAVGTASVDQGVQEANIVVKGGYSPSTVVLKQ
Lh8105_11030       MTIAQIITLIVAVILIGFILWWFFGKHQEAVGTASVDQGVQEANIVVKGGYSPSTVVLKQ
Lh8627_10230       MTIAQIITLIVAVILIGFILWWFFGKHQEAVGTASVDQGVQEANIVVKGGYSPSTVVLKQ
LBHH_RS10740       MTIAQIITLIVAVILIGFILWWFFGKHQEAVGTASVDQGVQEANIVVKGGYSPSTVVLKQ
LBH_RS09450        MTIAQIITLIVAVILIGFILWWFFGKHQEAVGTASVDQGVQEANIVVKGGYSPSTVVLKQ
HUO_RS00795        MTIAQIITLIVAVILIGFILWWFFGKHQEAVGTASVDQGVQEANIVVKGGYSPSTVVLKQ
TU99_RS10800       MTIAQIITLIVAVILIGFILWWFFGKHQEAVGTASVDQGVQEANIVVKGGYSPSTVVLKQ
BCM45_RS07330      MTIAQIITLIVAVILIGFILWWFFGKHQEAVGTASVDQGVQEANIVVKGGYSPSAVVLKQ
                   ************.*****************************************:*****

R0052_RS10690      GVPAKVNFDMRDSTACLSHVVFEQLGVNKDLTKQKITTIDIPTDKKGTYNFACGMDMFHG
ALV80_RS10800      GVPAKVNFDMRDSTACLSHVVFEQLGVNKDLTKQKITTIDIPTDKKGTYNFACGMDMFHG
LHE_RS22705        GVPAKVNFDMRDSTACLSHVVFEQLGVNKDLTKQKITTIDIPTDKKGTYNFACGMDMFHG
LHV_RS10400        GVPAKVNFDMRDSTACLSHVVFEQLGVNKDLTKQKITTIDIPTDKKGTYNFACGMDMFHG
Lh22155_10835      GVPAKVNFDMRDSTACLSHVVFEQLGVNKDLTKQKITTIDIPTDKKGTYNFACGMDMFHG
Lh8105_11030       GVPAKVNFDMRDSTACLSHVVFEQLGVNKDLTKQKITTIDIPTDKKGTYNFACGMDMFHG
Lh8627_10230       GVPAKVNFDMRDSTACLSHVVFEQLGVNKDLTKQKITTIDIPTDKKGTYNFACGMDMFHG
LBHH_RS10740       GVPAKVNFDMRDSTACLSHVVFEQLGVNKDLTKQKITTIDIPTDKKGTYNFACGMDMFHG
LBH_RS09450        GVPAKVNFDMRDSTACLSHVVFEQLGVNKDLTKQKITTIDIPTDKKGTYNFACGMDMFHG
HUO_RS00795        GVPAKVNFDMRDSTACLSHVVFEQLGVNKDLTKQKITTIDIPTDKKGTYNFACGMDMFHG
TU99_RS10800       GVPAKVNFDMRDSTACLSHVVFEQLGVNKDLTKQKITTIDIPTDKKGTYNFACGMDMFHG
BCM45_RS07330      GVPAKVNFDMRDSTACLSHVVFEQLGVNKDLTKQKITTIDIPTDKKGTYNFACGMDMFHG
                   ************************************************************

R0052_RS10690      KVVVK
ALV80_RS10800      KVVVK
LHE_RS22705        KVVVK
LHV_RS10400        KVVVK
Lh22155_10835      KVVVK
Lh8105_11030       KVVVK
Lh8627_10230       KVVVK
LBHH_RS10740       KVVVK
LBH_RS09450        KVVVK
HUO_RS00795        KVVVK
TU99_RS10800       KVVVK
BCM45_RS07330      KVVVK
                   *****
