# Supplementary material for: Comparative Genomics of Completely Sequenced Lactobacillus helveticus Genomes Provides Insights into Strain-Specific Genes and Resolves Metagenomics Data Down to the Strain Level
Source: Front Microbiol. 2018 Jan 30;9:63. doi: 10.3389/fmicb.2018.00063 (PMC5797582; doi:10.3389/fmicb.2018.00063)
Supplement: Supplementary Data Sheet 2 — Result files of pan-core genome analysis. For descriptions, see Supplementary Table 10. [file DataSheet2.ZIP › HMMs_coreGenome/clw/Lh8627_03035.clw]

MUSCLE (3.8) multiple sequence alignment


LBH_RS03850        MKIAIIVPMAEEAEFYRNHFQAEKKEMFGSTEFEHFSINGNDVYLGLSGIGKVQAAMNLA
TU99_RS04360       MKIAIIVPMAEEAEFYRNHFQAEKKEMFGSTEFEHFSINGNDVYLGLSGIGKVQAAMNLA
LHE_RS16255        MKIAIIVPMAEEAEFYRNHFQAEKKEMFGSTEFEHFSVNGNDVYLGLSGIGKVQAAMNLA
Lh8627_03035       MKIAIIVPMAEEAEFYRNHFQAEKKEMFGSTEFEHFSVNGNDVYLGLSGIGKVQAAMNLA
BCM45_RS00775      MKIAIIVPMAEEAEFYRNHFQAEKKEMFGSTEFELFSVNGNDVYLGLSGIGKVQAAMNLA
LHV_RS04395        MKIAIIVPMAEEAEFYRNHFQAEKKEMFGSTEFELFSVNGNDVYLGLSGIGKVQAAMNLA
Lh22155_06940      MKIAIIVPMAEEAEFYRNHFQAEKKEMFGSTEFELFSVNGNDVYLGLSGIGKVQAAMNLA
Lh8105_06865       MKIAIIVPMAEEAEFYRNHFQAEKKEMFGSTEFELFSVNGNDVYLGLSGIGKVQAAMNLA
LBHH_RS06850       MKIAIIVPMAEEAEFYRNHFQAEKKEMFGSTEFEHFSVNRNDVYLGLSGIGKVQAAMNLA
ALV80_RS06970      MKIAIIVPMAEEAEFYRNHFQAEKKEMFGSTEFEHFSVNGNDVYLGLSGIGKVQAAMNLA
HUO_RS07695        MKIAIIVPMAEEAEFYRNHFQAEKKEMFGSTEFEHFSVNGNDVYLGLSGIGKVQAAMNLA
R0052_RS06775      MKIAIIVPMAEEAEFYRNHFQAEKKEMFGSTEFEHFSVNGNDVYLGLSGIGKVQAAMNLA
                   ********************************** **:* ********************

LBH_RS03850        SLLSNVDIDVIFMTGSAGALAKDIHQEDLVLPNAFMYYDAHNTAAGDYVEGQIPQQPAQF
TU99_RS04360       SLLSNVDIDVIFMTGSAGALAKDIHQEDLVLPNAFMYYDAHNTAAGDYVEGQIPQQPAQF
LHE_RS16255        SLLSNVDIDVIFMTGSAGALAKDIHQEDLVLPNAFMYYDAHNTAAGDYVEGQIPQQPAQF
Lh8627_03035       SLLSNVDIDVIFMTGSAGALAKDIHQEDLVLPNAFMYYDAHNTAAGDYVEGQIPQQPAQF
BCM45_RS00775      SLLSNVDIDVIFMTGSAGALAKDIHQEDLVLPNAFMYYDAHNTAAGDYVEGQIPQQPAQF
LHV_RS04395        SLLSNVDIDVIFMTGSAGALAKDIHQEDLVLPNAFMYYDAHNTAAGDYVEGQIPQQPAQF
Lh22155_06940      SLLSNVDIDVIFMTGSAGALAKDIHQEDLVLPNAFMYYDAHNTAAGDYVEGQIPQQPAQF
Lh8105_06865       SLLSNVDIDVIFMTGSAGALAKDIHQEDLVLPNAFMYYDAHNTAAGDYVEGQIPQQPAQF
LBHH_RS06850       SLLSNVDIDVIFMTGSAGALAKDIHQEDLVLPNAFMYYDAHNTAAGDYVEGQIPQQPAQF
ALV80_RS06970      SLLSNVDIDVIFMTGSAGALAKDIHQEDLVLPNAFMYYDAHNTAAGDYVEGQIPQQPAQF
HUO_RS07695        SLLSNVDIDVIFMTGSAGALAKDIHQEDLVLPNAFMYYDAHNTAAGDYVEGQIPQQPAQF
R0052_RS06775      SLLSNVDIDVIFMTGSAGALAKDIHQEDLVLPNAFMYYDAHNTAAGDYVEGQIPQQPAQF
                   ************************************************************

LBH_RS03850        VLDSPERAVFAEYLKKQNVAFSEGLVVTGDSFVASTKQKDEIKENFPDALACEMEGAAFA
TU99_RS04360       VLDSPERAAFAEYLKKQNVAFSEGLVVTGDSFVASTKQKDEIKENFPDALACEMEGAAFA
LHE_RS16255        VLDSPERAAFAEYLKKQNVAFSEGLVVTGDSFVASTKQKDEIKENFPDALACEMEGAAFA
Lh8627_03035       VLDSPERAAFAEYLKKQNVAFSEGLVVTGDSFVASTKQKDEIKENFPDALACEMEGAAFA
BCM45_RS00775      VLDSPERAAFAEYLKKQNVAFSEGLVVTGDSFVASTKQKDEIKENFPDALACEMEGAAFA
LHV_RS04395        VLDSPERAAFAEYLKKQNVAFSEGLVVTGDSFVASTKQKDEIKENFPDALACEMEGAAFA
Lh22155_06940      VLDSPERAAFAEYLKKQNVAFSEGLVVTGDSFVASTKQKDEIKENFPDALACEMEGAAFA
Lh8105_06865       VLDSPERAAFAEYLKKQNVAFSEGLVVTGDSFVASTKQKDEIKENFPDALACEMEGAAFA
LBHH_RS06850       VLDSPERAAFAEYLKKQNVAFSEGLVVTGDSFVASTKQKDEIKENFPDALACEMEGAAFA
ALV80_RS06970      VLDSPERAAFAEYLKKQNVAFSEGLVVTGDSFVASTKQKDEIKENFPDALACEMEGAAFA
HUO_RS07695        VLDSPERAAFAEYLKKQNVAFSEGLVVTGDSFVASTKQKDEIKENFPDALACEMEGAAFA
R0052_RS06775      VLDSPERAAFAEYLKKQNVAFSEGLVVTGDSFVASTKQKDEIKENFPDALACEMEGAAFA
                   ********.***************************************************

LBH_RS03850        QVAHAFNKPLVAMRAISDNGDGSANEDFDVFVKKVGAKAAKLISDYVEKMN
TU99_RS04360       QVAHAFNKPLVAMRAISDNGDGSANEDFDVFVKKVGAKAAKLISDYVEKMN
LHE_RS16255        QVAHAFNKPLVAMRAISDNGDGSANEDFDVFVKKVGAEAAKLISDYVEKMN
Lh8627_03035       QVAHAFNKPLVAMRAISDNGDGSANEDFDVFVKKVGAEAAKLISDYVEKMN
BCM45_RS00775      QVAHAFNKPLVAMRAISDNGDGSANEDFDVFVKKVGAKAAKLISDYVEKMN
LHV_RS04395        QVAHAFNKPLVAMRAISDNGDGSANEDFDVFVKKVGAKAAKLISDYVEKMN
Lh22155_06940      QVAHAFNKPLVAMRAISDNGDGSANEDFDVFVKKVGAKAAKLISDYVEKMN
Lh8105_06865       QVAHAFNKPLVAMRAISDNGDGSANEDFDVFVKKVGAKAAKLISDYVEKMN
LBHH_RS06850       QVAHAFNKPLVAMRAISDNGDGSANEDFDVFVKKVGAKAAKLISDYVEKMN
ALV80_RS06970      QVAHAFNKPLVAMRAISDNGDGSANEDFDVFVKKVGAKAAKLISDYVEKMN
HUO_RS07695        QVAHAFNKPLVAMRAISDNGDGSANEDFDVFVKKVGAKAAKLISDYVEKMN
R0052_RS06775      QVAHAFNKPLVAMRAISDNGDGSANEDFDVFVKKVGAKAAKLISDYVEKMN
                   *************************************:*************
