# Supplementary material for: Comparative Genomics of Completely Sequenced Lactobacillus helveticus Genomes Provides Insights into Strain-Specific Genes and Resolves Metagenomics Data Down to the Strain Level
Source: Front Microbiol. 2018 Jan 30;9:63. doi: 10.3389/fmicb.2018.00063 (PMC5797582; doi:10.3389/fmicb.2018.00063)
Supplement: Supplementary Data Sheet 2 — Result files of pan-core genome analysis. For descriptions, see Supplementary Table 10. [file DataSheet2.ZIP › HMMs_coreGenome/clw/LHE_RS18340.clw]

MUSCLE (3.8) multiple sequence alignment


LBH_RS05625        MTKVKDIVNRLREDFPEDIASKGDPVGMQIGSMEADVTKVMTTLDVRPQVVEEAVEKGVN
R0052_RS04640      MTKVKDIVNRLREDFPEDIASKGDPVGMQIGSMEADVTKVMTTLDVRPQVVEEAVEKGVN
TU99_RS06480       MTKVKDIVNRLREDFPEDIASKGDPVGMQIGSMEADVTKVMTTLDVRPQVVEEAVEKGVN
Lh8627_04870       MTKVKDIVNRLREDFPKDIASKGDPVGMQIGSMEADVTKVMTTLDVRPQVVEEAVEKGVN
ALV80_RS04805      MTKVKDIVNRLREDFPEDIASKGDPVGMQIGSMEADVTKVMTTLDVRPQVVEEAVEKGVN
LBHH_RS04700       MTKVKDIVNRLREDFPEDIASKGDPVGMQIGSMEADVTKVMTTLDVRPQVVEEAVEKGVN
LHE_RS18340        MTKVKDIVNRLREDFPEDIASKGDPVGMQIGSMEADVTKVMTTLDVRPQVVEEAVEKGVN
HUO_RS05640        MTKVKDIVNRLREDFPEDIASKGDPVGMQIGSMEADVTKVMTTLDVRPQVVEEAVEKGVN
BCM45_RS02815      MTKVKDIVNRLREDFPEDIASKGDPVGMQIGSMEADVTKVMTTLDVRPQVVEEAVEKGVN
LHV_RS06470        MTKVKDIVNRLREDFPEDIASKGDPVGMQIGSMEADVTKVMTTLDVRPQVVEEAVEKGVN
Lh22155_04815      MTKVKDIVNRLREDFPEDIASKGDPVGMQIGSMEADVTKVMTTLDVRPQVVEEAVEKGVN
Lh8105_04900       MTKVKDIVNRLREDFPEDIASKGDPVGMQIGSMEADVTKVMTTLDVRPQVVEEAVEKGVN
                   ****************:*******************************************

LBH_RS05625        FIVSHHPVMFRPARNLDFADAQNAMYGNIIKNGITVYSIHTNSDKAQDGSADWQAEELGL
R0052_RS04640      FIVSHHPVMFRPARNLDFADAQNAMYGNIIKNGITVYSIHTNSDKAQDGSADWQAEELGL
TU99_RS06480       FIVSHHPVMFRPARNLDFADAQNAMYSNIIKNGITVYSIHTNSDKAQDGSADWQAEELGL
Lh8627_04870       FIVSHHPVMFRPARNLDFADAQNAMYGNIIKNGITVYSIHTNSDKAQDGSADWQAEELGL
ALV80_RS04805      FIVSHHPVMFRPARNLDFADAQNAMYGNIIKNGITVYSIHTNSDKAQDGSADWQAEELGL
LBHH_RS04700       FIVSHHPVMFRPARNLDFADAQNAMYGNIIKNGITVYSIHTNSDKAQDGSADWQAEELGL
LHE_RS18340        FIVSHHPVMFRPARNLDFADAQNAMYGNIIKNGITVYSIHTNSDKAQDGSADWQAEELGL
HUO_RS05640        FIVSHHPVMFRPARNLDFADAQNAMYGNIIKNGITVYSIHTNSDKAQDGSADWQAEELGL
BCM45_RS02815      FIVSHHPVMFRPARNLDFADAQNAMYGNIIKNGITVYSIHTNSDKAQDGSADWQAEELGL
LHV_RS06470        FIVSHHPVMFRPARNLDFADAQNAMYGNIIKNGITVYSIHTNSDKAQDGSADWQAEELGL
Lh22155_04815      FIVSHHPVMFRPARNLDFADAQNAMYGNIIKNGITVYSIHTNSDKAQDGSADWQAEELGL
Lh8105_04900       FIVSHHPVMFRPARNLDFADAQNAMYGNIIKNGITVYSIHTNSDKAQDGSADWQAEELGL
                   **************************.*********************************

LBH_RS05625        KDVEPFCLDDDGIAMGRKGRLPEIMTAYDFAYYVKEKMGIKMARLITADNNKKISTVGFI
R0052_RS04640      KDVEPFCLDDDGIAMGRKGRLPETMTAYDFAYYVKEKMGIKMARLITADNNKKISTVGFI
TU99_RS06480       KDVEPFCLDDDGIAMGRKGRLPETMTAYDFAYYVKEKMGIKMARLITADNNKKISTVGFI
Lh8627_04870       KDVEPFCLDDDGIAMGRKGRLPETMTAYDFAYYVKEKMGIKMARLITADNNKKISTVGFI
ALV80_RS04805      KDVEPFCLDDDGIAMGRKGRLPENMTAYDFAYYVKEKMGIKMARLITADNNKKISTVGFI
LBHH_RS04700       KDVEPFCLDDDGIAMGRKGRLPENMTAYDFAYYVKEKMGIKMARLITADNNKKISTVGFI
LHE_RS18340        KDVEPFCLDDDGIAMGRKGRLPETMTAYDFAYYVKEKMGIKMARLITADNNKKISTVGFI
HUO_RS05640        KDVEPFCLDDDGIAMGRKGRLPETMTAYDFAYYVKEKMGIKMARLITADNNKKISTVGFI
BCM45_RS02815      KDVEPFCLDDDGIAMGRKGRLPETMTAYDFAYYVKENMGIKMARLITADNNKKISTVGFI
LHV_RS06470        KDVEPFCLDDDGIAMGRKGRLPETMTAYDFAYYVKENMGIKMARLITADNNKKISTVGFI
Lh22155_04815      KDVEPFCLDDDGIAMGRKGRLPETMTAYDFAYYVKENMGIKMARLITADNNKKISTVGFI
Lh8105_04900       KDVEPFCLDDDGIAMGRKGRLPETMTAYDFAYYVKENMGIKMARLITADNNKKISTVGFI
                   *********************** ************:***********************

LBH_RS05625        CGDGGKYWTRALDAHLDAFITGDVYYHVGHDMISSGLTVVDPGHYTEKLFKYKVYDRLKK
R0052_RS04640      CGDGGKYWTRALDNHLDAFITGDVYYHVGHDMISSGLTVVDPGHYTEKLFKYKVYDRLKK
TU99_RS06480       CGDGGKYWTRALDDHLDAFITGDVYYHVGHDMISSGLTVVDPGHYTEKLFKYKVYDRLKK
Lh8627_04870       CGDGGKYWTRALDDHLDAFITGDVYYHVGHDMISSGLTVVDPGHYTEKLFKYKVYDRLKK
ALV80_RS04805      CGDGGKYWTRALDDHLDAFITGDVYYHVGHDMISSGLTVVDPGHYTEKLFKYKVYDRLKK
LBHH_RS04700       CGDGGKYWTRALDDHLDAFITGDVYYHVGHDMISSGLTVVDPGHYTEKLFKYKVYDRLKK
LHE_RS18340        CGDGGKYWTRALDDHLDAFITGDVYYHVGHDMISSGLTVVDPGHYTEKLFKYKVYDRLKK
HUO_RS05640        CGDGGKYWTRALDDHLDAFITGDVYYHVGHDMISSGLTVVDPGHYTEKLFKYKVYDRLKK
BCM45_RS02815      CGDGGKYWTRALDDHLDAFITGDVYYHVGHDMISSGLTVVDPGHYTEKLFKYKVYDRLKK
LHV_RS06470        CGDGGKYWTRALDDHLDAFITGDVYYHVGHDMISSGLTVVDPGHYTEKLFKYKVYDRLKK
Lh22155_04815      CGDGGKYWTRALDDHLDAFITGDVYYHVGHDMISSGLTVVDPGHYTEKLFKYKVYDRLKK
Lh8105_04900       CGDGGKYWTRALDDHLDAFITGDVYYHVGHDMISSGLTVVDPGHYTEKLFKYKVYDRLKK
                   ************* **********************************************

LBH_RS05625        WNQENNWNVGVELSEVSTNPFQDLF
R0052_RS04640      WNQENNWNVGVELSEVSTNPFQDLF
TU99_RS06480       WNQENNWNVGVELSEVSTNPFQDLF
Lh8627_04870       WNQENNWNVGVELSEVSTNPFQDLF
ALV80_RS04805      WNQENNWNVGVELSEVSTNPFQDLF
LBHH_RS04700       WNQENNWNVGVELSEVSTNPFQDLF
LHE_RS18340        WNQENNWNVGVELSEVSTNPFQDLF
HUO_RS05640        WNQENNWNVGVELSEVSTNPFQDLF
BCM45_RS02815      WNQENNWNVGVELSEVSTNPFQDLF
LHV_RS06470        WNQENNWNVGVELSEVSTNPFQDLF
Lh22155_04815      WNQENNWNVGVELSEVSTNPFQDLF
Lh8105_04900       WNQENNWNVGVELSEVSTNPFQDLF
                   *************************
