# Supplementary material for: Comparative Genomics of Completely Sequenced Lactobacillus helveticus Genomes Provides Insights into Strain-Specific Genes and Resolves Metagenomics Data Down to the Strain Level
Source: Front Microbiol. 2018 Jan 30;9:63. doi: 10.3389/fmicb.2018.00063 (PMC5797582; doi:10.3389/fmicb.2018.00063)
Supplement: Supplementary Data Sheet 2 — Result files of pan-core genome analysis. For descriptions, see Supplementary Table 10. [file DataSheet2.ZIP › HMMs_coreGenome/clw/Lh22155_00640.clw]

MUSCLE (3.8) multiple sequence alignment


TU99_RS00520       MAAVALDQYLASVLKSNITDTNEVKLEAGNPDFDLFTIYLDNHNTGIHRYRMDVSTILYV
ALV80_RS00625      MPAVALDQYLASVLKSNITDTNEVKLEAGNPDFDLFTIYLENHNTGIHRYRMDVSTILYV
LBHH_RS00600       MPAVALDQYLASVLKSNITDTNEVKLEAGNPDFDLFTIYLENHNTGIHRYRMDVSTILYV
R0052_RS00535      MPAVALDQYLASVLKSNITDTNEVKLEAGNPDFDLFTIYLENHNTGIHRYRMDVSTILYV
LHV_RS00545        MAAVALDQYLASVLKSNITDTNEVKLEAGNPDFDLFTIYLENHNTGIHRYRMDVSTILYV
Lh22155_00640      MAAVALDQYLASVLKSNITDTNEVKLEAGNPDFDLFTIYLENHNTGIHRYRMDVSTILYV
Lh8105_00555       MAAVALDQYLASVLKSNITDTNEVKLEAGNPDFDLFTIYLENHNTGIHRYRMDVSTILYV
LBH_RS00460        MAAVALDQYLASVLKSNITDTNEVKLEAGNPDFDLFTIYLENHNTGIHRYRMDVSTILYV
LHE_RS11995        MAAVALDQYLASVLKSNITDTNEVKLEAGNPDFDLFTIYLENHNTGIHRYRMDVSTILYV
BCM45_RS06715      MAAVALDQYLASVLKSNITDTNEVKLEAGNPDFDLFTIYLENHNTGIHRYRMDVSTILYV
Lh8627_08895       MAAVALDQYLASVLKSNITDTNEVKLEAGNPDFDLFTIYLENHNTGIHRYRMDVSTILYV
HUO_RS01495        MAAVALDQYLASVLKSNITDTNEVKLEAGNPDFDLFTIYLENHNTGIHRYRMDVSTILYV
                   *.**************************************:*******************

TU99_RS00520       AKGTVTIKSGEKIIPMKSGDVLLLTENSIYEVTKQTSDTVLAKLKFKPGFKYRKYFNDFS
ALV80_RS00625      AKGTVTIKSGEKIIPMKSGDVLLLTENSIYEVTKQTSDTVLAKLKFKPGFKYRKYFNDFS
LBHH_RS00600       AKGTVTIKSGEKIIPMKSGDVLLLTENSIYEVTKQTSDTVLAKLKFKPGFKYRKYFNDFS
R0052_RS00535      AKGTVTIKSGEKIIPMKSGDVLLLTENSIYEVTKQTSDTVLAKLKFKPGFKYRKYFNDFS
LHV_RS00545        AKGTVTIKSGEKIIPMKSGDVLLLTENSIYEVTKQTSDTVLAKLKFKPGFKYRKYFNDFS
Lh22155_00640      AKGTVTIKSGEKIIPMKSGDVLLLTENSIYEVTKQTSDTVLAKLKFKPGFKYRKYFNDFS
Lh8105_00555       AKGTVTIKSGEKIIPMKSGDVLLLTENSIYEVTKQTSDTVLAKLKFKPGFKYRKYFNDFS
LBH_RS00460        AKGTVTIKSGEKIIPMKSGDVLLLTENSIYEVTKQTSDTVLAKLKFKPGFKYRKYFNDFS
LHE_RS11995        AKGTVTIKSGEKIIPMKSGDVLLLTENSIYEVTKQTSDTVLAKLKFKPGFKYRKYFNDFS
BCM45_RS06715      AKGTVTIKSGEKIIPMKSGDVLLLTENSIYEVTKQTSDTVLAKLKFKPGFKYRKYFNDFS
Lh8627_08895       AKGTVTIKSGEKIIPMKSGDVLLLTENSIYEVTKQTSDTVLAKLKFKPGFKYRKYFNDFS
HUO_RS01495        AKGTVTIKSGEKIIPMKSGDVLLLTENSIYEVTKQTSDTVLAKLKFKPGFKYRKYFNDFS
                   ************************************************************

TU99_RS00520       YKGNREIKVIKQIVDSLENEHVLWLKNNQITRASQVMQHIIGGYLNNDLFIKALIQAELT
ALV80_RS00625      YKGNREIKVIKQIVDSLENEHVLWLKNNQITRASQVMQHIIGGYLNNDLFIKALIQAELT
LBHH_RS00600       YKGNREIKVIKQIVDSLENEHVLWLKNNQITRASQVMQHIIGGYLNNDLFIKALIQAELT
R0052_RS00535      YKGNREIKVIKQIVDSLENEHVLWLKNNQITRASQVMQHIIGGYLNNDLFIKALIQAELT
LHV_RS00545        YKGNREIKVIKQIVDSLENEHVLWLKNNQITRASQVMQHIIGGYLNNDLFIKALIQAELT
Lh22155_00640      YKGNREIKVIKQIVDSLENEHVLWLKNNQITRASQVMQHIIGGYLNNDLFIKALIQAELT
Lh8105_00555       YKGNREIKVIKQIVDSLENEHVLWLKNNQITRASQVMQHIIGGYLNNDLFIKALIQAELT
LBH_RS00460        YKGNREIKVIKQIVDSLENEHVLWLKNNQITRASQVMQHIIGGYLNNDLFIKALIQAELT
LHE_RS11995        YKGNREIKVVKQIVDSLENEHVLWLKNNQITRASQVMQHIIGGYLNNDLFIKALIQAELT
BCM45_RS06715      YKGNREIKVIKQIVDSLENEHVLWLKNNQITRASQVMQHIIGGYLNNDLFIKALIQAELT
Lh8627_08895       YKGNREIKVIKQIVDSLENEHVLWLKNNQITRASQVMQHIIGGYLNNDLFIKALIQAELT
HUO_RS01495        YKGNREIKVIKQIVDSLENEHVLWLKNNQITRASQVMQHIIGGYLNNDLFIKALIQAELT
                   *********:**************************************************

TU99_RS00520       VMLIILIRTQRMATPTSLDKTKFEKKSLNNYIDMHFADVSLAEAAKYFGFNPNYFSNMVK
ALV80_RS00625      VMLIISIRTQRMATPTSLDKTKFEKKSLNNYIDMHFADVSLAEAAKYFGFNPNYFSNMVK
LBHH_RS00600       VMLIISIRTQRMATPTSLDKTKFEKKSLNNYIDMHFADVSLAEAAKYFGFNPNYFSNMVK
R0052_RS00535      VMLIISIRTQRMATPTSLDKTKFEKKSLNNYIDMHFADVSLAEAAKYFGFNPNYFSNMVK
LHV_RS00545        VMLIISIRTQRMATPTSLDKTKFEKKSLNNYIDMHFADVSLAEAAKYFGFNPNYFSNMVK
Lh22155_00640      VMLIISIRTQRMATPTSLDKTKFEKKSLNNYIDMHFADVSLAEAAKYFGFNPNYFSNMVK
Lh8105_00555       VMLIISIRTQRMATPTSLDKTKFEKKSLNNYIDMHFADVSLAEAAKYFGFNPNYFSNMVK
LBH_RS00460        VMLIISIRTQRMATPTSLDKTKFEKKSLNNYIDMHFADVSLAEAAKYFGFNPNYFSNMVK
LHE_RS11995        VMFIISIRTQRMATPTSLDKTKFEKKSLNNYIDMHFADVSLAEAAKYFGFNPNYFSNMVK
BCM45_RS06715      VMFIISIRTQRMATPTSLDKTKFEKKSLNNYIDMHFADVSLAEAAKYFGFNPNYFSNMVK
Lh8627_08895       VMFIISIRTQRMATPTSLDKTKFEKKSLNNYIDMHFADVSLAEAAKYFGFNPNYFSNMVK
HUO_RS01495        VMFIISIRTQRMATPTSLDKTKFEKKSLNNYIDMHFADVSLAEAAKYFGFNPNYFSNMVK
                   **:** ******************************************************

TU99_RS00520       AKTGKSFVDHVDERRMQEARELLAQPDLSLKEIIGRVGYSSKSFFYKKFNQYYHMTPAAM
ALV80_RS00625      AKTGKSFVDHVDERRMQEARELLAQPDLSLKEIIGRVGYSSKSFFYKKFNQYYHMTPAAM
LBHH_RS00600       AKTGKSFVDHVDERRMQEARELLAQPDLSLKEIIGRVGYSSKSFFYKKFNQYYHMTPAAM
R0052_RS00535      AKTGKSFVDHVDERRMQEARELLAQPDLSLKEIIGRVGYSSKSFFYKKFNQYYHMTPAAM
LHV_RS00545        AKTGKSFVDHVDERRMQEARELLAQPDLSLKEIIGRVGYSSKSFFYKKFNQYYHMTPAAM
Lh22155_00640      AKTGKSFVDHVDERRMQEARELLAQPDLSLKEIIGRVGYSSKSFFYKKFNQYYHMTPAAM
Lh8105_00555       AKTGKSFVDHVDERRMQEARELLAQPDLSLKEIIGRVGYSSKSFFYKKFNQYYHMTPAAM
LBH_RS00460        AKTGKSFVDHVDERRMQEARELLAQPDLSLKEIIGRVGYSSKSFFYKKFNQYYHMTPAAM
LHE_RS11995        AKTGKSFVDHVDERRMQEARELLAQPDLSLKEIIGRVGYSSKSFFYKKFNQYYHMTPAAM
BCM45_RS06715      AKTGKSFVDHVDERRMQEARELLAQPDLSLKEIIGRVGYSSKSFFYKKFNQYYHMTPAAM
Lh8627_08895       AKTGKSFVDHVDERRMQEARELLAQPDLSLKEIIGRVGYSSKSFFYKKFNQYYHMTPAAM
HUO_RS01495        AKTGKSFVDHVDERRMQEARELLAQPDLSLKEIIGRVGYSSKSFFYKKFNQYYHMTPAAM
                   ************************************************************

TU99_RS00520       REELFRQANINLK
ALV80_RS00625      REELFRQANINLK
LBHH_RS00600       REELFRQANINLK
R0052_RS00535      REELFRQANINLK
LHV_RS00545        REELFRQANINLK
Lh22155_00640      REELFRQANINLK
Lh8105_00555       REELFRQANINLK
LBH_RS00460        REELFRQANINLK
LHE_RS11995        REELFRQANINLK
BCM45_RS06715      REELFRQANINLK
Lh8627_08895       REELFRQANINLK
HUO_RS01495        REELFRQANINLK
                   *************
