# Supplementary material for: Comparative Genomics of Completely Sequenced Lactobacillus helveticus Genomes Provides Insights into Strain-Specific Genes and Resolves Metagenomics Data Down to the Strain Level
Source: Front Microbiol. 2018 Jan 30;9:63. doi: 10.3389/fmicb.2018.00063 (PMC5797582; doi:10.3389/fmicb.2018.00063)
Supplement: Supplementary Data Sheet 2 — Result files of pan-core genome analysis. For descriptions, see Supplementary Table 10. [file DataSheet2.ZIP › HMMs_coreGenome/clw/BCM45_RS02525.clw]

MUSCLE (3.8) multiple sequence alignment


LBHH_RS04975       MATKERIREMPLEQVMGERFGRYSKYIIQERALPDIRDGLKPVQRRILYAMYQDGNTYDK
ALV80_RS05070      MATKERIREIPLEQVMGERFGRYSKYIIQERALPDIRDGLKPVQRRILYAMYQDGNTYDK
R0052_RS04925      MATKERIREMPLEQVMGERFGRYSKYIIQERALPDIRDGLKPVQRRILYAMYQDGNTYDK
HUO_RS05975        MATKERIREMPLEQVMGERFGRYSKYIIQERALPDIRDGLKPVQRRILYAMYQDGNTYDK
BCM45_RS02525      MATKERIREMPLEQVMGERFGRYSKYIIQERALPDIRDGLKPVQRRILYAMYQDGNTYDK
Lh8105_05185       MATKERIREMPLEQVMGERFGRYSKYIIQERALPDIRDGLKPVQRRILYAMYQDGNTYDK
LHV_RS06180        MATKERIREMPLEQVMGERFGRYSKYIIQERALPDIRDGLKPVQRRILYAMYQDGNTYDK
Lh8627_04590       MATKERIREMPLEQVMGERFGRYSKYIIQERALPDIRDGLKPVQRRILYAMYQDGNTYDK
Lh22155_05070      MATKERIREMPLEQVMGERFGRYSKYIIQERALPDIRDGLKPVQRRILYAMYQDGNTYDK
LBH_RS05345        MATKERIREMPLEQVMGERFGRYSKYIIQERALPDIRDGLKPVQRRILYAMYQDGNTYDK
TU99_RS06215       MATKERIREMPLEQVMGERFGRYSKYIIQERALPDIRDGLKPVQRRILYAMYQDGNTYDK
LHE_RS18075        MATKERIREMPLEQVMGERFGRYSKYIIQERALPDIRDGLKPVQRRILYAMYQDGNTYDK
                   *********:**************************************************

LBHH_RS04975       PFKKAAKAVGNIMGNFHPHGDSSIYGALVHLSQDWKMREPLVEMHGNNGSMDGDGPAAMR
ALV80_RS05070      PFKKAAKAVGNIMGNFHPHGDSSIYGALVHLSQDWKMREPLVEMHGNNGSMDGDGPAAMR
R0052_RS04925      PFKKAAKAVGNIMGNFHPHGDSSIYGALVHLSQDWKMREPLVEMHGNNGSMDGDGPAAMR
HUO_RS05975        PFKKAAKAVGNIMGNFHPHGDSSIYGALVHLSQDWKMREPLVEMHGNNGSMDGDGPAAMR
BCM45_RS02525      PFKKAAKAVGNIMGNFHPHGDSSIYGALVHLSQDWKMREPLVEMHGNNGSMDGDGPAAMR
Lh8105_05185       PFKKAAKAVGNIMGNFHPHGDSSIYGALVHLSQDWKMREPLVEMHGNNGSMDGDGPAAMR
LHV_RS06180        PFKKAAKAVGNIMGNFHPHGDSSIYGALVHLSQDWKMREPLVEMHGNNGSMDGDGPAAMR
Lh8627_04590       PFKKAAKAVGNIMGNFHPHGDSSIYGALVHLSQDWKMREPLVEMHGNNGSMDGDGPAAMR
Lh22155_05070      PFKKAAKAVGNIMGNFHPHGDSSIYGALVHLSQDWKMREPLVEMHGNNGSMDGDGPAAMR
LBH_RS05345        PFKKAAKAVGNIMGNFHPHGDSSIYGALVHLSQDWKMREPLVEMHGNNGSMDGDGPAAMR
TU99_RS06215       PFKKAAKAVGNIMGNFHPHGDSSIYGALVHLSQDWKMREPLVEMHGNNGSMDGDGPAAMR
LHE_RS18075        PFKKAAKAVGNIMGNFHPHGDSSIYGALVHLSQDWKMREPLVEMHGNNGSMDGDGPAAMR
                   ************************************************************

LBHH_RS04975       YTESRLNKISNMLLQDIDKQTVKMVLNFDDSEYEPTVLPARFPNLLVNGSTGISAGYATE
ALV80_RS05070      YTESRLNKISNMLLQDIDKQTVKMVLNFDDSEYEPTVLPARFPNLLVNGSTGISAGYATE
R0052_RS04925      YTESRLNKISNMLLQDIDKQTVKMVLNFDDSEYEPTVLPARFPNLLVNGSTGISAGYATE
HUO_RS05975        YTESRLNKISNMLLQDIDKQTVKMVLNFDDSEYEPTVLPARFPNLLVNGSTGISAGYATE
BCM45_RS02525      YTESRLNKISNMLLQDIDKQTVKMVLNFDDSEYEPTVLPARFPNLLVNGSTGISAGYATE
Lh8105_05185       YTESRLNKISNMLLQDIDKQTVKMVLNFDDSEYEPTVLPARFPNLLVNGSTGISAGYATE
LHV_RS06180        YTESRLNKISNMLLQDIDKQTVKMVLNFDDSEYEPTVLPARFPNLLVNGSTGISAGYATE
Lh8627_04590       YTESRLNKISNMLLQDIDKQTVKMVLNFDDSEYEPTVLPARFPNLLVNGSTGISAGYATE
Lh22155_05070      YTESRLNKISNMLLQDIDKQTVKMVLNFDDSEYEPTVLPARFPNLLVNGSTGISAGYATE
LBH_RS05345        YTESRLNKISNMLLQDIDKQTVKMVLNFDDSEYEPTVLPARFPNLLVNGSTGISAGYATE
TU99_RS06215       YTESRLNKISNMLLQDIDKQTVKMVLNFDDSEYEPTVLPARFPNLLVNGSTGISAGYATE
LHE_RS18075        YTESRLNKISNMLLQDIDKQTVKMVLNFDDSEYEPTVLPARFPNLLVNGSTGISAGYATE
                   ************************************************************

LBHH_RS04975       IPPHNLGEVIDATIYLLKHPDASLADLMQFVKGPDFPTGAIVMGTQGIKEAYETGRGRIQ
ALV80_RS05070      IPPHNLGEVIDATIYLLKHPDASLADLMQFVKGPDFPTGAIVMGTQGIKEAYETGRGRIQ
R0052_RS04925      IPPHNLGEVIDATIYLLKHPDASLADLMQFVKGPDFPTGAIVMGTQGIKEAYETGRGRIQ
HUO_RS05975        IPPHNLGEVIDATIYLLKHPDASLADLMQFVKGPDFPTGAIVMGTQGIKEAYETGRGRIQ
BCM45_RS02525      IPPHNLGEVIDATIYLLKHPDASLADLMQFVKGPDFPTGAIVMGTQGIKEAYETGRGRIQ
Lh8105_05185       IPPHNLGEVIDATIYLLKHPDASLADLMQFVKGPDFPTGAIVMGTQGIKEAYETGRGRIQ
LHV_RS06180        IPPHNLGEVIDATIYLLKHPDASLADLMQFVKGPDFPTGAIVMGTQGIKEAYETGRGRIQ
Lh8627_04590       IPPHNLGEVIDATIYLLKHPDASLADLMQFVKGPDFPTGAIVMGTQGIKEAYETGRGRIQ
Lh22155_05070      IPPHNLGEVIDATIYLLKHPDASLADLMQFVKGPDFPTGAIVMGTQGIKEAYETGRGRIQ
LBH_RS05345        IPPHNLGEVIDATIYLLKHPDASLADLMQFVKGPDFPTGAIVMGTQGIKEAYETGRGRIQ
TU99_RS06215       IPPHNLGEVIDATIYLLKHPDASLADLMQFVKGPDFPTGAIVMGTQGIKEAYETGRGRIQ
LHE_RS18075        IPPHNLGEVIDATIYLLKHPDASLADLMQFVKGPDFPTGAIVMGTQGIKEAYETGRGRIQ
                   ************************************************************

LBHH_RS04975       VRAKTSIQEIRGHRQEIVATEIPFDVNKALLVKKIDEIRLNKEIDGIAEVRDETDRHGLS
ALV80_RS05070      VRAKTSIQEIRGHRQEIVATEIPFDVNKALLVKKIDEIRLNKEIDGIAEVRDETDRHGLS
R0052_RS04925      VRAKTSIQEIRGHRQEIVATEIPFDVNKALLVKKIDEIRLNKEIDGIAEVRDETDRHGLS
HUO_RS05975        VRAKTSIQEIRGHRQEIVATEIPFDVNKALLVKKIDEIRLNKEIDGIAEVRDETDRHGLS
BCM45_RS02525      VRAKTSIQEIRGHRQEIVATEIPFDVNKALLVKKIDEIRLNKEIDGIAEVRDETDRHGLS
Lh8105_05185       VRAKTSIQEIRGHRQEIVTTEIPFDVNKALLVKKIDEIRLNKEIDGIAEVRDETDRHGLS
LHV_RS06180        VRAKTSIQEIRGHRQEIVTTEIPFDVNKALLVKKIDEIRLNKEIDGIAEVRDETDRHGLS
Lh8627_04590       VRAKTSIQEIRGHRQEIVATEIPFDVNKALLVKKIDEIRLNKEIDGIAEVRDETDRHGLS
Lh22155_05070      VRAKTSIQEIRGHRQEIVATEIPFDVNKALLVKKIDEIRLNKEIDGIAEVRDETDRHGLS
LBH_RS05345        VRAKTSIQEIRGHRQEIVATEIPFDVNKALLVKKIDEIRLNKEIDGIAEVRDETDRHGLS
TU99_RS06215       VRAKTSIQEIRGHRQEIVATEIPFDVNKALLVKKIDEIRLNKEIDGIAEVRDETDRHGLS
LHE_RS18075        VRAKTSIQEIRGHRQEIVATEIPFDVNKALLVKKIDEIRLNKEIDGIAEVRDETDRHGLS
                   ******************:*****************************************

LBHH_RS04975       IVIELKKDADAQNILNYLFKNTDLQVSYNFNMVAIDHMTPVQVGLKRILSSYLEHEEDVV
ALV80_RS05070      IVIELKKDADAQNILNYLFKNTDLQVSYNFNMVAIDHMTPVQVGLKRILSSYLEHEEDVV
R0052_RS04925      IVIELKKDADAQNILNYLFKNTDLQVSYNFNMVAIDHMTPVQVGLKRILSSYLEHEEDVV
HUO_RS05975        IVIELKKDADAQNILNYLFKNTDLQVSYNFNMVAIDHMTPVQVGLKRILSSYLEHEEDVV
BCM45_RS02525      IVIELKKDADAQNILNYLFKNTDLQVSYNFNMVAIDHMTPVQVGLKRILSSYLEHEEDVV
Lh8105_05185       IVIELKKDADAQNILNYLFKNTDLQVSYNFNMVAIDHMTPVQVGLKRILSSYLEHEEDVV
LHV_RS06180        IVIELKKDADAQNILNYLFKNTDLQVSYNFNMVAIDHMTPVQVGLKRILSSYLEHEEDVV
Lh8627_04590       IVIELKKDADAQNILNYLFKNTDLQVSYNFNMVAIDHMTPVQVGLKRILSSYLEHEEDVV
Lh22155_05070      IVIELKKDADAQNILNYLFKNTDLQVSYNFNMVAIDHMTPVQVGLKRILSSYLEHEEDVV
LBH_RS05345        IVIELKKDADAQNILNYLFKNTDLQVSYNFNMVAIDHMTPVQVGLKRILSSYLEHEEDVV
TU99_RS06215       IVIELKKDADAQNILNYLFKNTDLQVSYNFNMVAIDHMTPVQVGLKRILSSYLEHEEDVV
LHE_RS18075        IVIELKKDADAQNILNYLFKNTDLQVSYNFNMVAIDHMTPVQVGLKRILSSYLEHEEDVV
                   ************************************************************

LBHH_RS04975       TKRTKFDLNKAEARLEIIQGLIHAMDILDQVIKTIRASKNKADAKKNLIAKYKFTANQAE
ALV80_RS05070      TKRTKFDLNKAEARLEIIQGLIHAMDILDQVIKTIRASKNKADAKKNLIAKYKFTANQAE
R0052_RS04925      TKRTKFDLNKAEARLEIIQGLIHAMDILDQVIKTIRASKNKADAKKNLIAKYKFTANQAE
HUO_RS05975        TKRTKFDLNKAEARLEIIQGLIHAMDILDQVIKTIRASKNKADAKKNLIAKYKFTANQAE
BCM45_RS02525      TKRTKFDLNKAEARLEIIQGLIHAMDILDQVIKTIRASKNKADAKKNLIAKYKFTANQAE
Lh8105_05185       TKRTKFDLNKAEARLEIIQGLIHAMDILDQVIKTIRASKNKADAKKNLIAKYKFTANQAE
LHV_RS06180        TKRTKFDLNKAEARLEIIQGLIHAMDILDQVIKTIRASKNKADAKKNLIAKYKFTANQAE
Lh8627_04590       TKRTKFDLNKAEARLEIIQGLIHAMDILDQVIKTIRASKNKADAKKNLIAKYKFTANQAE
Lh22155_05070      TKRTKFDLNKAEARLEIIQGLIHAMDILDQVIKTIRASKNKADAKKNLIAKYKFTANQAE
LBH_RS05345        TKRTKFDLNKAEARLEIIQGLIHAMDILDQVIKTIRASKNKADAKKNLIAKYKFTANQAE
TU99_RS06215       TKRTKFDLNKAEARLEIIQGLIHAMDILDQVIKTIRASKNKADAKKNLIAKYKFTANQAE
LHE_RS18075        TKRTKFDLNKAEARLEIIQGLIHAMDILDQVIKTIRASKNKADAKKNLIAKYKFTANQAE
                   ************************************************************

LBHH_RS04975       AIVSLQLYRLTNTDVNELIAEQSKLNKLAEKYRKLLADRKTLEKEIIKELSAVKKEFASP
ALV80_RS05070      AIVSLQLYRLTNTDVNELIAEQSKLNKLAEKYRKLLSDRKTLEKEIIKELSAVKKEFASP
R0052_RS04925      AIVSLQLYRLTNTDVNELIAEQSKLNKLAEKYRKLLSDRKTLEKKIIKELSAVKKEFASP
HUO_RS05975        AIVSLQLYRLTNTDVNELIAEQSKLNKLAEKYRKLLSDRKTLEKEIIKELSAVKKEFASP
BCM45_RS02525      AIVSLQLYRLTNTDVNELIAEQSKLNKLAEKYRKLLSDRKTLEKEIIKEISAVKKEFASP
Lh8105_05185       AIVSLQLYRLTNTDVNELIAEQSKLNKLAEKYRKLLSDRKTLEKEIIKELSAVKKEFASP
LHV_RS06180        AIVSLQLYRLTNTDVNELIAEQSKLNKLAEKYRKLLSDRKTLEKEIIKELSAVKKEFASP
Lh8627_04590       AIVSLQLYRLTNTDVNELIAEQSKLNKLAEKYRKLLSDRKTLEKEIIKELSAVKKEFASP
Lh22155_05070      AIVSLQLYRLTNTDVNELIAEQSKLNKLAEKYRKLLSDRKTLEKEIIKELSAVKKEFASP
LBH_RS05345        AIVSLQLYRLTNTDVNELIAEQSKLNKLAEKYRKLLSDRKTLEKEIIKELSAVKKEFASP
TU99_RS06215       AIVSLQLYRLTNTDVNELIAEQSKLNKLAEKYRKLLSDRKTLEKEIIKELSAVKKEFASP
LHE_RS18075        AIVSLQLYRLTNTDVNELIAEQSKLNKLAEKYRKLLSDRKTLEKEIIKELSAVKKEFASP
                   ************************************:*******:****:**********

LBHH_RS04975       RRTEISEESAKVKIDEKALVADEQVRVLISRDGYLKRSSLRSYQSTDDADNGLPDGDKVI
ALV80_RS05070      RRTEISEESAKVKIDEKALVADEQVRVLISRDGYLKRSSLRSYQSTDDADNGLPDGDKVI
R0052_RS04925      RRTEISEESAKVKIDEKALVADEQVRVLISRDGYLKRSSLRSYQSTDDADNGLPDGDKVI
HUO_RS05975        RRTEISEESAKVKIDEKALVADEQVRVLISRDGYLKRSSLRSYQSTDDADNGLPDGDKVI
BCM45_RS02525      RRTEISEESAKVKIDEKALVADEQVRVLISRDGYLKRSSLRSYQSTDDADNGLPDGDKVI
Lh8105_05185       RRTEISEESAKVKIDEKALVADEQVRVLISRDGYLKRSSLRSYQSTDDADNGLPDGDKVI
LHV_RS06180        RRTEISEESAKVKIDEKALVADEQVRVLISRDGYLKRSSLRSYQSTDDADNGLPDGDKVI
Lh8627_04590       RRTEISEESAKVKIDEKALVADEQVRVLISRDGYLKRSSLRSYQSTDDADNGLPDGDKVI
Lh22155_05070      RRTEISEESAKVKIDEKALVADEQVRVLISRDGYLKRSSLRSYQSTDDADNGLPDGDKVI
LBH_RS05345        RRTEISEESAKVKIDEKALVADEQVRVLISRDGYLKRSSLRSYQSTDDADNGLPDGDKVI
TU99_RS06215       RRTEISEESAKVKIDEKALVADEQVRVLISRDGYLKRSSLRSYQSTDDADNGLPDGDKVI
LHE_RS18075        RRTEISEESAKVKIDEKALVADEQVRVLISRDGYLKRSSLRSYQSTDDADNGLPDGDKVI
                   ************************************************************

LBHH_RS04975       YENTLSTLSNLYLFTNHGNVIYRPVHELVETKWKETGQHLSQEIGLDSDEQIIRVFVFDS
ALV80_RS05070      YENTLSTLSNLYLFTNHGNVIYRPVHELVETKWKETGQHLSQEIGLDSDEQIIRVFVFDS
R0052_RS04925      YENTLSTLSNLYLFTNHGNVIYRPVHELVETKWKETGQHLSQEIGLDSDEQIIRVFVFDS
HUO_RS05975        YENTLSTLSNLYLFTNHGNVIYRPVHELVETKWKETGQHLSQEIGLDSDEQIIRVFVFDS
BCM45_RS02525      YENTLSTLSNLYLFTNHGNVIYRPVHELVETKWKETGQHLSQEIGLDSDEQIIRVFVFDS
Lh8105_05185       YENTLSTLSNLYLFTNHGNVIYRPVHELVETKWKETGQHLSQEIGLDSDEQIIRVFVFDS
LHV_RS06180        YENTLSTLSNLYLFTNHGNVIYRPVHELVETKWKETGQHLSQEIGLDSDEQIIRVFVFDS
Lh8627_04590       YENTLSTLSNLYLFTNHGNVIYRPVHELVETKWKETGQHLSQEIGLDSDEQIIRVFVFDS
Lh22155_05070      YENTLSTLSNLYLFTNHGNVIYRPVHELVETKWKETGQHLSQEIGLDSDEQIIRVFVFDS
LBH_RS05345        YENTLSTLSNLYLFTNHGNVIYRPVHELVETKWKETGQHLSQEIGLDSDEQIIRVFVFDS
TU99_RS06215       YENTLSTLSNLYLFTNHGNVIYRPVHELVETKWKETGQHLSQEIGLDSDEQIIRVFVFDS
LHE_RS18075        YENTLSTLSNLYLFTNHGNVIYRPVHELVETKWKETGQHLSQEIGLDSDEQIIRVFVFDS
                   ************************************************************

LBHH_RS04975       LDINKNFILATNDGYIKQLELTNLQPTRTYKSRAMTAIKLKNKDSMLIGVNLINPTDKKE
ALV80_RS05070      LDINKNFILATNDGYIKQLELTNLQPTRTYKSRAMTAIKLKNKDSMLIGVNLINPTDKKE
R0052_RS04925      LDINKNFILATNDGYIKQLELTNLQPTRTYKSRAMTAIKLKNKDSMLIGVNLINPTDKKE
HUO_RS05975        LDINKNFILATNDGYIKQLELTNLQPTRTYKSRAMTAIKLKNKDSMLIGVNLINPTDKKE
BCM45_RS02525      LDIKKNFILATNDGYIKQLELTNLQPTRTYKSRAMTAIKLKNKDSMLIGVNLINPTDKKE
Lh8105_05185       LDIKKNFILATNDGYIKQLELTNLQPTRTYKSRAMTAIKLKNKDSMLIGVNLINPTDKKE
LHV_RS06180        LDIKKNFILATNDGYIKQLELTNLQPTRTYKSRAMTAIKLKNKDSMLIGVNLINPTDKKE
Lh8627_04590       LDIKKNFILATNDGYIKQLELTNLQPTRTYKSRAMTAIKLKNKDSMLIGVNLINPTDKKE
Lh22155_05070      LDIKKNFILATNDGYIKQLELTNLQPTRTYKSRAMTAIKLKNKDSMLIGVNLINPTDKKE
LBH_RS05345        LDIKKNFILATNDGYIKQLELTNLQPTRTYKSRAMTAIKLKNKDSMLIGVNLINPTDKKE
TU99_RS06215       LDIKKNFILATNDGYIKQLELTNLQPTRTYKSRAMTAIKLKNKDSMLIGVNLINPTDKKE
LHE_RS18075        LDIKKNFILATNDGYIKQLELTNLQPTRTYKSRAMTAIKLKNKDSMLIGVNLINPTDKKE
                   ***:********************************************************

LBHH_RS04975       ITLFTHRAYAVRYNISEIPTSGSKAVGVKSVNLKDDDYIVGYVLVDSKYLDLMHVGLITQ
ALV80_RS05070      ITLFTHRAYAVRYNISEIPTSGSKAVGVKSVNLKDDDYIVGYVLVDSKYLDLMHVGLITQ
R0052_RS04925      ITLFTHRAYAVRYNISEIPTSGSKAVGVKSVNLKDDDYIVGYVLVDSKYLDLMHVGLITQ
HUO_RS05975        ITLFTHRAYAVRYNISEIPTSGSKAVGVKSVNLKDDDYIVGYVLVDSKYLDLMHVGLITQ
BCM45_RS02525      ITLFTHRAYAVRYNISEIPTSGSKAVGVKSVNLKDDDYIVGYVLVDSKYLDLMHVGLITQ
Lh8105_05185       ITLFTHRAYAVRYNISEIPTSGSKAVGVKSVNLKDDDYIVGYVLVDSKYLDLMHVGLITQ
LHV_RS06180        ITLFTHRAYAVRYNISEIPTSGSKAVGVKSVNLKDDDYIVGYVLVDSKYLDLMHVGLITQ
Lh8627_04590       ITLFTHRAYAVRYNISEIPTSGSKAVGVKSVNLKDDDYIVGYVLVDSKYLDLMHVGLITQ
Lh22155_05070      ITLFTHRAYAVRYNISEIPTSGSKAVGVKSVNLKDDDYIVGYVLVDSKYLDLMHVGLITQ
LBH_RS05345        ITLFTHRAYAVRYNISEIPTSGSKAVGVKSVNLKDDDYIVGYVLVDSKYLDLMHVGLITQ
TU99_RS06215       ITLFTHRAYAVRYNISEIPTSGSKAVGVKSVNLKDDDYIVGYVLVDSKYLDLMHVGLITQ
LHE_RS18075        ITLFTHRAYAVRYNISEIPTSGSKAVGVKSVNLKDDDYIVGYVLVDSKYLDLMHVGLITQ
                   ************************************************************

LBHH_RS04975       RGAFKQFKLSLVNKVSRAKRGVLVLRELKTKPHRIVALMPYAQDHILHVTTSSDRHIEIK
ALV80_RS05070      RGAFKQFKLSLVNKVSRAKRGVLVLRELKTKPHRIVALMPYAQDHILHVTTSSDRHIEIK
R0052_RS04925      RGAFKQFKLSLVNKVSRAKRGVLVLRELKTKPHRIVALMPYAQDHILHVTTSSDRNIEIK
HUO_RS05975        RGAFKQFKLSLVNKVSRAKRGVLVLRELKTKPHRIVALMPYAQDHILHVTTSSDRNIEIK
BCM45_RS02525      RGAFKQFKLSLVNKVSRAKRGVLVLRELKAKPHRIVALMPYAQDHILHVTTSSDRHIEIK
Lh8105_05185       RGAFKQFKLSLVNKVSRAKRGVLVLRELKTKPHRIVALMPYAQDHILHVTTSSGRHIEIK
LHV_RS06180        RGAFKQFKLSLVNKVSRAKRGVLVLRELKTKPHRIVALMPYAQDHILHVTTSSDRHIEIK
Lh8627_04590       RGAFKQFKLSLVNKVSRAKRGVLVLRELKTKPHRIVALIPYAQDHILHVTTSSDRHIEIK
Lh22155_05070      RGAFKQFKLSLVNKVSRAKRGVLVLRELKTKPHRIVALMPYAQDHILHVTTSSDRHIEIK
LBH_RS05345        RGAFKQFKLSLVNKVSRAKRGVLVLRELKTKPHRIVALMPYAQDHILHVTTSSDRHIEIK
TU99_RS06215       RGAFKQFKLSLVNKVSRAKRGVLVLRELKTKPHRIVALMPYAQDHILHVTTSSDRHIEIK
LHE_RS18075        RGAFKQFKLSLVNKVSRAKRGVLVLRELKTKPHRIVALMPYAQDHILHVTTSSDRHIEIK
                   *****************************:********:**************.*:****

LBHH_RS04975       TTEYPLGDRYSNGSFVIDTTVDGTPKNIELGRPISSQN
ALV80_RS05070      TTEYPLGDRYSNGSFVIDTTVDGTPKNIELGRPISSQN
R0052_RS04925      TTEYPLGDRYSNGSFVIDTTVDGTPKNIELGRPISSQN
HUO_RS05975        TTEYPLGDRYSNGSFVIDTTVDGTPKNIELGRPISSQN
BCM45_RS02525      TTEYPLGDRYSNGSFVIDTTVDGTPKNIELGRPISSQN
Lh8105_05185       TTEYPLGDRYSNGSFVIDTTVDGTPKNIELGRPISSQN
LHV_RS06180        TTEYPLGDRYSNGSFVIDTTVDGTPKNIELGRPISSQN
Lh8627_04590       TTEYPLGDRYSNGSFVIDTTVDGTPKNIELGRPISSQN
Lh22155_05070      TTEYPLGDRYSNGSFVIDTTVDGTPKNIELGRPISSQN
LBH_RS05345        TTEYPLGDRYSNGSFVIDTTVDGTPKNIELGRPISSQN
TU99_RS06215       TTEYPLGDRYSNGSFVIDTTVDGTPKNIELGRPISSQN
LHE_RS18075        TTEYPLSDRYSNGSFVIDTTVDGTPKNIELGRPISSQN
                   ******.*******************************
