# Supplementary material for: Comparative Genomics of Completely Sequenced Lactobacillus helveticus Genomes Provides Insights into Strain-Specific Genes and Resolves Metagenomics Data Down to the Strain Level
Source: Front Microbiol. 2018 Jan 30;9:63. doi: 10.3389/fmicb.2018.00063 (PMC5797582; doi:10.3389/fmicb.2018.00063)
Supplement: Supplementary Data Sheet 2 — Result files of pan-core genome analysis. For descriptions, see Supplementary Table 10. [file DataSheet2.ZIP › HMMs_coreGenome/clw/Lh22155_01380.clw]

MUSCLE (3.8) multiple sequence alignment


R0052_RS01240      MAKNLDYFDKIIVLDFGSQYNQLITRRIRDFGIYSELLPHDLSIAKIKEMHPKGIIFSGG
LBH_RS01110        MAKNLDDFDKIIVLDFGSQYNQLITRRIRDFGIYSELLPHDLSIAKIKEMHPKGIIFSGG
Lh22155_01380      MAKNLDDFDKIIVLDFGSQYNQLITRRIRDFGIYSELLPHDLSIAKIKEMHPKGIIFSGG
Lh8105_01245       MAKNLDDFDKIIVLDFGSQYNQLITRRIRDFGIYSELLPHDLSIAKIKEMHPKGIIFSGG
ALV80_RS01265      MAKNLDDFDKIIVLDFGSQYNQLITRRIRDFGIYSELLPHDLSIAKIKEMHPKGIIFSGG
LBHH_RS01250       MAKNLDDFDKIIVLDFGSQYNQLITRRIRDFGIYSELLPHDLSIAKIKEMHPKGIIFSGG
LHE_RS22210        MAKNLDDFDKIIVLDFGSQYNQLITRRIRDFGIYSELLPHDLSIAKIKEMHPKGIIFSGG
BCM45_RS06035      MAKNLDDFDKIIVLDFGSQYNQLITRRIRDFGIYSELLPHDLSIAKIKEMHPKGIIFSGG
Lh8627_08185       MAKNLDDFDKIIVLDFGSQYNQLITRRIRDFGIYSELLPHDLSIAKIKEMHPKGIIFSGG
HUO_RS02225        MAKNLDDFDKIIVLDFGSQYNQLITRRIRDFGIYSELLPHDLSIAKIKEMHPKGIIFSGG
TU99_RS01180       MAKNLDDFDKIIVLDFGSQYNQLITRRIRDFGIYSELLPHDLSIAKIKEMHPKGIIFSGG
LHV_RS01275        MAKNLDDFDKIIVLDFGSQYNQLITRRIRDFGIYSELLPHDLSIAKIKEMHPKGIIFSGG
                   ****** *****************************************************

R0052_RS01240      PNSVYDDGALKVDPEIFKLGIPILGICYGMQLMSYDLGGKVEQAENKEYGRANITVEDPD
LBH_RS01110        PNSVYDDGALKVDPEIFKLGIPILGICYGMQLMSYDLGGKVEQAENKEYGRANITVEDPD
Lh22155_01380      PNSVYDDGALKVDPEIFKLGIPILGICYGMQLMSYDLGGKVEQAENKEYGRANITVEDPD
Lh8105_01245       PNSVYDDGALKVDPEIFKLGIPILGICYGMQLMSYDLGGKVEQAENKEYGRANITVEDPD
ALV80_RS01265      PNSVYDDGALKVDPEIFKLGIPILGICYGMQLMSYDLGGKVEQAENKEYGRANITVEDPD
LBHH_RS01250       PNSVYDDGALKVDPEIFKLGIPILGICYGMQLMSYDLGGKVEQAENKEYGRANITVEDPD
LHE_RS22210        PNSVYDDGALKVDPEIFKLGIPILGICYGMQLMSYDLGGKVEQAENKEYGRANITVEDPD
BCM45_RS06035      PNSVYDDGALKVDPEIFKLGIPILGICYGMQLMSYDLGGKVEQAENKEYGRANITVEDPD
Lh8627_08185       PNSVYDDGALKVDPEIFKLGIPILGICYGMQLMSYDLGGKVEQAENKEYGRANITVEDPD
HUO_RS02225        PNSVYDDGALKVDPEIFKLGIPILGICYGMQLMSYDLGGKVEQAENKEYGRANITVEDPD
TU99_RS01180       PNSVYDDGALKVDPEIFKLGIPILGICYGMQLMSYDLGGKVEQAENKEYGRANITVEDPD
LHV_RS01275        PNSVYDDGALKVDPEIFKLGIPILGICYGMQLMSYDLGGKVEQAENKEYGRANITVEDPD
                   ************************************************************

R0052_RS01240      SALFKGLPSKQYVWMSHGDLVTKAPNGFEVTASSKNCPIAAIANPDKKFYGIQFHAEVRN
LBH_RS01110        SALFKGLPSKQYVWMSHGDLVTKAPNGFEVTASSKNCPIAAIANPDKKFYGIQFHAEVRN
Lh22155_01380      SALFKGLPSKQYVWMSHGDLVTKAPNGFEVAASSKNCPIAAIANPDKKFYGIQFHAEVRN
Lh8105_01245       SALFKGLPSKQYVWMSHGDLVTKAPNGFEVAASSKNCPIAAIANPDKKFYGIQFHAEVRN
ALV80_RS01265      SALFKGLPSKQYVWMSHGDLVTKAPNGFEVTASSKNCPIAAIANPDKKFYGIQFHAEVRN
LBHH_RS01250       SALFKGLPSKQYVWMSHGDLVTKAPNGFEVTASSKNCPIAAIANPDKKFYGIQFHAEVRN
LHE_RS22210        SALFKGLPSKQYVWMSHGDLVTKAPNGFEVAASSKNCPIAAIANPDKKFYGIQFHAEVRN
BCM45_RS06035      SALFKGLPSKQYVWMSHGDLVTKAPNGFEVAASSKNCPIAAIANPDKKFYGIQFHAEVRN
Lh8627_08185       SALFKGLPSKQYVWMSHGDLVTKAPNGFEVAASSKNCPIAAIANPDKKFYGIQFHAEVRN
HUO_RS02225        SALFKGLPSKQYVWMSHGDLVTKAPNGFEVAASSKNCPIAAIANPDKKFYGIQFHAEVRN
TU99_RS01180       SALFKGLPSKQYVWMSHGDLVTKAPNGFEVAASSKNCPIAAIANPDKKFYGIQFHAEVRN
LHV_RS01275        SALFKGLPSKQYVWMSHGDLVTKAPNGFEVAASSKNCPIAAIANPDKKFYGIQFHAEVRN
                   ******************************:*****************************

R0052_RS01240      SEYGLDILKHFAFDVCGAETNWTMNDFIDMKVDDIRKEVGDKKVILGLSGGVDSSVTATL
LBH_RS01110        SEYGLDILKHFAFDVCGADANWTMNDFIDMKVDDIRKEVGDKKVILGLSGGVDSSVTATL
Lh22155_01380      SEYGLDILKHFAFDVCGADANWTMNDFIDMKVDDIRKEVGDKKVILGLSGGVDSSVTATL
Lh8105_01245       SEYGLDILKHFAFDVCGADANWTMNDFIDMKVDDIRKEVGDKKVILGLSGGVDSSVTATL
ALV80_RS01265      SEYGLDILKHFAFDVCGADANWTMNDFIDMKVDDIRKEVGDKKVILGLSGGVDSSVTATL
LBHH_RS01250       SEYGLDILKHFAFDVCGADANWTMNDFIDMKVDDIRKEVGDKKVILGLSGGVDSSVTATL
LHE_RS22210        SEYGLDILKHFAFDVCGADANWTMNDFIDMKVDDIRKEVGDKKVILGLSGGVDSSVTATL
BCM45_RS06035      SEYGLDILKHFAFDVCGADANWTMNDFIDMKVDDIRKEVGDKKVILGLSGGVDSSVTATL
Lh8627_08185       SEYGLDILKHFAFDVCGADANWTMNDFIDMKVDDIRKEVGDKKVILGLSGGVDSSVTATL
HUO_RS02225        SEYGLDILKHFAFDVCGADANWTMNDFIDMKVDDIRKEVGDKKVILGLSGGVDSSVTATL
TU99_RS01180       SEYGLDILKHFAFDVCGADANWTMNDFIDMKVDDIRKEVGDKKVILGLSGGVDSSVTATL
LHV_RS01275        SEYGLDILKHFAFDVCGADANWTMNDFIDMKVDDIRKEVGDKKVILGLSGGVDSSVTATL
                   ******************::****************************************

R0052_RS01240      LHKAIGDQLTAIFVDHGMLRKDEGDQVMQALNKDLGVNIIRVNAQKRFLDKLKGVTDPEQ
LBH_RS01110        LHKAIGDQLTAIFVDHGMLRKDEGDQVMQALNKDLGVNIIRVNAQKRFLDKLKGVTDPEQ
Lh22155_01380      LHKAIGDQLTAIFVDHGMLRKDEGDQVMQALNKDLGVNIIRVNAQKRFLDKLKGVTDPEE
Lh8105_01245       LHKAIGDQLTAIFVDHGMLRKDEGDQVMQALNKDLGVNIIRVNAQKRFLDKLKGVTDPEE
ALV80_RS01265      LHKAIGDQLTAIFVDHGMLRKDEGDQVMQALNKDLGVNIIRVNAQKRFLDKLKGVTDPEQ
LBHH_RS01250       LHKAIGDQLTAIFVDHGMLRKDEGDQVMQALNKDLGVNIIRVNAQKRFLDKLKGVTDPEQ
LHE_RS22210        LHKAIGDQLTAIFVDHGMLRKDEGDQVMQALNKDLGVNIIRVNAQKRFLDKLKGVTDPEQ
BCM45_RS06035      LHKAIGDQLTAIFVDHGMLRKDEGDQVMQALNKDLGVNIIRVNAQKRFLDKLKGVTDPEQ
Lh8627_08185       LHKAIGDQLTAIFVDHGMLRKDEGDQVMQALNKDLGVNIIRVNAQKRFLDKLKGVTDPEQ
HUO_RS02225        LHKAIGDQLTAIFVDHGMLRKDEGDQVMQALNKDLGVNIIRVNAQKRFLDKLKGVTDPEQ
TU99_RS01180       LHKAIGDQLTAIFVDHGMLRKDEGDQVMQALNKDLGVNIIRVNAQKRFLDKLKGVTDPEQ
LHV_RS01275        LHKAIGDQLTAIFVDHGMLRKDEGDQVMQALNKDLGVNIIRVNAQKRFLDKLKGVTDPEQ
                   ***********************************************************:

R0052_RS01240      KRKIIGKEFIEVFNEEAKKLKDVNFLAQGTLYTDVIESGTNTAQTIKSHHNVGGLPKDMH
LBH_RS01110        KRKIIGKEFIEVFNEEAKKLKDVNFLAQGTLYTDIIESGTNTAQTIKSHHNVGGLPKDMH
Lh22155_01380      KRKIIGKEFIEVFNEEAKKLKDVNFLAQGTLYTDVIESGTNTAQTIKSHHNVGGLPKDMH
Lh8105_01245       KRKIIGKEFIEVFNEEAKKLKDVNFLAQGTLYTDVIESGTNTAQTIKSHHNVGGLPKDMH
ALV80_RS01265      KRKIIGKEFIEVFNEEAKKLKDVNFLAQGTLYTDVIESGTNTAQTIKSHHNVGGLPKDMH
LBHH_RS01250       KRKIIGKEFIEVFNEEAKKLKDVNFLAQGTLYTDVIESGTNTAQTIKSHHNVGGLPKDMH
LHE_RS22210        KRKIIGKEFIEVFNEEAKKLKDVKFLAQGTLYTDVIESGTNTAQTIKSHHNVGGLPKDMH
BCM45_RS06035      KRKIIGKEFIEVFNEEAKKLKDVKFLAQGTLYTDVIESGTNTAQTIKSHHNVGGLPKDMH
Lh8627_08185       KRKIIGKEFIEVFNEEAKKLKDVKFLAQGTLYTDVIESGTNTAQTIKSHHNVGGLPKDMH
HUO_RS02225        KRKIIGKEFIEVFNEEAKKLKDVKFLAQGTLYTDVIESGTNTAQTIKSHHNVGGLPKDMH
TU99_RS01180       KRKIIGKEFIEVFNEEAKKLKDVKFLAQGTLYTDVIESGTNTAQTIKSHHNVGGLPKDMH
LHV_RS01275        KRKIIGKEFIEVFNEEAKKLKDVNFLAQGTLYTDVIESGTNTAQTIKSHHNVGGLPKDMH
                   ***********************:**********:*************************

R0052_RS01240      FKLIEPLRKLFKDEVRELGERLGIPHDLVWRQPFPGPGLGIRVLGEVTEDKLKIVRDSDA
LBH_RS01110        FKLIEPLRKLFKDEVRELGERLGIPHDLVWRQPFPGPGLGIRVLGEVTEDKLKIVRDSDA
Lh22155_01380      FKLIEPLRKLFKDEVRELGERLGIPHDLVWRQPFPGPGLGIRVLGEVTEDKLKIVRDSDA
Lh8105_01245       FKLIEPLRKLFKDEVRELGERLGIPHDLVWRQPFPGPGLGIRVLGEVTEDKLKIVRDSDA
ALV80_RS01265      FKLIEPLRKLFKDEVRELGERLGIPHDLVWRQPFPGPGLGIRVLGEVTEDKLKIVRDSDA
LBHH_RS01250       FKLIEPLRKLFKDEVRELGERLGIPHDLVWRQPFPGPGLGIRVLGEVTEDKLKIVRDSDA
LHE_RS22210        FKLIEPLRKLFKDEVRELGERLGIPHDLVWRQPFPGPGLGIRVLGEVTEDKLKIVRDSDA
BCM45_RS06035      FKLIEPLRKLFKDEVRELGERLGIPHDLVWRQPFPGPGLGIRVLGEVTEDKLKIVRDSDA
Lh8627_08185       FKLIEPLRKLFKDEVRELGERLGIPHDLVWRQPFPGPGLGIRVLGEVTEDKLKIVRDSDA
HUO_RS02225        FKLIEPLRKLFKDEVRELGERLGIPHDLVWRQPFPGPGLGIRVLGEVTEDKLKIVRDSDA
TU99_RS01180       FKLIEPLRKLFKDEVRELGERLGIPHDLVWRQPFPGPGLGIRVLGEVTEDKLKIVRDSDA
LHV_RS01275        FKLIEPLRKLFKDEVRELGERLGIPHDLVWRQPFPGPGLGIRVLGEVTEDKLKIVRDSDA
                   ************************************************************

R0052_RS01240      ILREEIKKAGLQEKIWQYFTVLPGIRSVGVMGDGRTYDYTIGIRAVTSIDGMTADFAQIP
LBH_RS01110        ILREEIKKAGLQEKIWQYFTVLPGIRSVGVMGDGRTYDYTIGIRAVTSIDGMTADFAQIS
Lh22155_01380      ILREEIKKAGLQEKIWQYFTVLPGIRSVGVMGDGRTYDYTIGIRAVTSIDGMTADFAQIP
Lh8105_01245       ILREEIKKAGLQEKIWQYFTVLPGIRSVGVMGDGRTYDYTIGIRAVTSIDGMTADFAQIP
ALV80_RS01265      ILREEIKKAGLQEKIWQYFTVLPGIRSVGVMGDGRTYDYTIGIRAVTSIDGMTADFAQIP
LBHH_RS01250       ILREEIKKAGLQEKIWQYFTVLPGIRSVGVMGDGRTYDYTIGIRAVTSIDGMTADFAQIP
LHE_RS22210        ILREEIKKAGLQEKIWQYFTVLPGIRSVGVMGDGRTYDYTIGIRAVTSIDGMTADFAQIP
BCM45_RS06035      ILREEIKKAGLQEKIWQYFTVLPGIRSVGVMGDGRTYDYTIGIRAVTSIDGMTADFAQIP
Lh8627_08185       ILREEIKKAGLQEKIWQYFTVLPGIRSVGVMGDGRTYDYTIGIRAVTSIDGMTADFAQIP
HUO_RS02225        ILREEIKKAGLQEKIWQYFTVLPGIRSVGVMGDGRTYDYTIGIRAVTSIDGMTADFAQIP
TU99_RS01180       ILREEIKKAGLQEKIWQYFTVLPGIRSVGVMGDGRTYDYTIGIRAVTSIDGMTADFAQIP
LHV_RS01275        ILREEIKKAGLQEKIWQYFTVLPGIRSVGVMGDGRTYDYTIGIRAVTSIDGMTADFAQIP
                   ***********************************************************.

R0052_RS01240      WDVLGHISDRIVNEVDNVNRVVYDVTSKPPSTIEWE
LBH_RS01110        WDVLGHISDRIVNEVDNVNRVVYDVTSKPPSTIEWE
Lh22155_01380      WDVLGHISDRIVNEVDNVNRVVYDVTSKPPSTIEWE
Lh8105_01245       WDVLGHISDRIVNEVDNVNRVVYDVTSKPPSTIEWE
ALV80_RS01265      WDVLGHISDRIVNEVDNVNRVVYDVTSKPPSTIEWE
LBHH_RS01250       WDVLGHISDRIVNEVDNVNRVVYDVTSKPPSTIEWE
LHE_RS22210        WDVLGHISDRIVNEVDNVNRVVYDVTSKPPSTIEWE
BCM45_RS06035      WDVLGHISDRIVNEVDNVNRVVYDVTSKPPSTIEWE
Lh8627_08185       WDVLGHISDRIVNEVDNVNRVVYDVTSKPPSTIEWE
HUO_RS02225        WDVLGHISDRIVNEVDNVNRVVYDVTSKPPSTIEWE
TU99_RS01180       WDVLGHISDRIVNEVDNVNRVVYDVTSKPPSTIEWE
LHV_RS01275        WDVLGHISDRIVNEVDNVNRVVYDVTSKPPSTIEWE
                   ************************************
