# Supplementary material for: Comparative Genomics of Completely Sequenced Lactobacillus helveticus Genomes Provides Insights into Strain-Specific Genes and Resolves Metagenomics Data Down to the Strain Level
Source: Front Microbiol. 2018 Jan 30;9:63. doi: 10.3389/fmicb.2018.00063 (PMC5797582; doi:10.3389/fmicb.2018.00063)
Supplement: Supplementary Data Sheet 2 — Result files of pan-core genome analysis. For descriptions, see Supplementary Table 10. [file DataSheet2.ZIP › HMMs_coreGenome/clw/glyQ.clw]

MUSCLE (3.8) multiple sequence alignment


LBH_RS05665        MADKKLNIQNMIFKLEQFWSSEGCMIMPSYDVEKGAGTMSPYTFLRAVGPEPWAACYVEP
ALV80_RS04770      MADKKLNIQNMIFKLEQFWSSKGCMIMPSYDVEKGAGTMSPYTFLRAVGPEPWAACYVEP
LHE_RS18380        MADKKLNIQNMIFKLEQFWSSKGCMIMPSYDVEKGAGTMSPYTFLRAVGPEPWAACYVEP
BCM45_RS02855      MADKKLNIQNMIFKLEQFWSSKGCMIMPSYDVEKGAGTMSPYTFLRAVGPEPWAACYVEP
LHV_RS06510        MADKKLNIQNMIFKLEQFWSSKGCMIMPSYDVEKGAGTMSPYTFLRAVGPEPWAACYVEP
Lh22155_04775      MADKKLNIQNMIFKLEQFWSSKGCMIMPSYDVEKGAGTMSPYTFLRAVGPEPWAACYVEP
Lh8105_04860       MADKKLNIQNMIFKLEQFWSSKGCMIMPSYDVEKGAGTMSPYTFLRAVGPEPWAACYVEP
Lh8627_04910       MADKKLNIQNMIFKLEQFWSSKGCMIMPSYDVEKGAGTMSPYTFLRAVGPEPWAACYVEP
LBHH_RS04665       MADKKLNIQNMIFKLEQFWSSKGCMIMPSYDVEKGAGTMSPYTFLRAVGPEPWAACYVEP
HUO_RS05600        MADKKLNIQNMIFKLEQFWSSKGCMIMPSYDVEKGAGTMSPYTFLRAVGPEPWAACYVEP
TU99_RS06520       MADKKLNIQNMIFKLEQFWSSKGCMIMPSYDVEKGAGTMSPYTFLRAVGPEPWAACYVEP
R0052_RS04605      MADKKLNIQNMIFKLEQFWSSKGCMIMPSYDVEKGAGTMSPYTFLRAVGPEPWAACYVEP
                   *********************:**************************************

LBH_RS05665        SRRPADGRYGENPNRLFQHHQFQVVIKPAPKDIQQYYLDSLKVLGIDPLEHDIRFVEDNW
ALV80_RS04770      SRRPADGRYGENPNRLFQHHQFQVVIKPAPKDIQQYYLDSLKVLGIDPLEHDIRFVEDNW
LHE_RS18380        SRRPADGRYGENPNRLFQHHQFQVVIKPAPKDIQQYYLDSLKVLGIDPLEHDIRFVEDNW
BCM45_RS02855      SRRPADGRYGENPNRLFQHHQFQVVIKPAPKDIQQYYLDSLKVLGIDPLEHDIRFVEDNW
LHV_RS06510        SRRPADGRYGENPNRLFQHHQFQVVIKPAPKDIQQYYLDSLKVLGIDPLEHDIRFVEDNW
Lh22155_04775      SRRPADGRYGENPNRLFQHHQFQVVIKPAPKDIQQYYLDSLKVLGIDPLEHDIRFVEDNW
Lh8105_04860       SRRPADGRYGENPNRLFQHHQFQVVIKPAPKDIQQYYLDSLKVLGIDPLEHDIRFVEDNW
Lh8627_04910       SRRPADGRYGENPNRLFQHHQFQVVIKPAPKDIQQYYLDSLKVLGIDPLEHDIRFVEDNW
LBHH_RS04665       SRRPADGRYGENPNRLFQHHQFQVVIKPAPKDIQQYYLDSLKVLGIDPLEHDIRFVEDNW
HUO_RS05600        SRRPADGRYGENPNRLFQHHQFQVVIKPAPKDIQQYYLDSLKVLGIDPLEHDIRFVEDNW
TU99_RS06520       SRRPADGRYGENPNRLFQHHQFQVVIKPAPKDIQQYYLDSLKVLGIDPLEHDIRFVEDNW
R0052_RS04605      SRRPADGRYGENPNRLFQHHQFQVVIKPAPKDIQQYYLDSLKVLGIDPLEHDIRFVEDNW
                   ************************************************************

LBH_RS05665        ANPSMGCAGVGWEVWLDGMEVSQFTYFQVVGELDVKPTMSEITYGVERLASYIQDVNNVF
ALV80_RS04770      ANPSMGCAGVGWEVWLDGMEVSQFTYFQVVGELDVKPTMSEITYGVERLASYIQDVNNVF
LHE_RS18380        ANPSMGCAGVGWEVWLDGMEVSQFTYFQVVGELDVKPTMSEITYGVERLASYIQDVNNVF
BCM45_RS02855      ANPSMGCAGVGWEVWLDGMEVSQFTYFQVVGELDVKPTMSEITYGVERLASYIQDVNNVF
LHV_RS06510        ANPSMGCAGVGWEVWLDGMEVSQFTYFQVVGELDVKPTMSEITYGVERLASYIQDVNNVF
Lh22155_04775      ANPSMGCAGVGWEVWLDGMEVSQFTYFQVVGELDVKPTMSEITYGVERLASYIQDVNNVF
Lh8105_04860       ANPSMGCAGVGWEVWLDGMEVSQFTYFQVVGELDVKPTMSEITYGVERLASYIQDVNNVF
Lh8627_04910       ANPSMGCAGVGWEVWLDGMEVSQFTYFQVVGELDVKPTMSEITYGVERLASYIQDVNNVF
LBHH_RS04665       ANPSMGCAGVGWEVWLDGMEVSQFTYFQVVGELDVKPTMSEITYGVERLASYIQDVNNVF
HUO_RS05600        ANPSMGCAGVGWEVWLDGMEVSQFTYFQVVGELDVKPTMSEITYGVERLASYIQDVNNVF
TU99_RS06520       ANPSMGCAGVGWEVWLDGMEVSQFTYFQVVGELDVKPTMSEITYGVERLASYIQDVNNVF
R0052_RS04605      ANPSMGCAGVGWEVWLDGMEVSQFTYFQVVGELDVKPTMSEITYGVERLASYIQDVNNVF
                   ************************************************************

LBH_RS05665        DLEWGDGVLYRDIFKQPEYEHSKYAFEESDQKQLLKFFDIYESTAKRLLSQNLVHPAYDY
ALV80_RS04770      DLEWGDGVLYRDIFKQPEYEHSKYAFEESDQKQLLKFFDIYESTAKRLLSQNLVHPAYDY
LHE_RS18380        DLEWGDGVLYRDIFKQPEYEHSKYAFEESDQKQLLKFFDIYESTAKRLLSQNLVHPAYDY
BCM45_RS02855      DLEWGDGVLYRDIFKQPEYEHSKYAFEESDQKQLLKFFDIYESTAKRLLSQNLVHPAYDY
LHV_RS06510        DLEWGDGVLYRDIFKQPEYEHSKYAFEESDQKQLLKFFDIYESTAKRLLSQNLVHPAYDY
Lh22155_04775      DLEWGDGVLYRDIFKQPEYEHSKYAFEESDQKQLLKFFDIYESTAKRLLSQNLVHPAYDY
Lh8105_04860       DLEWGDGVLYRDIFKQPEYEHSKYAFEESDQKQLLKFFDIYESTAKRLLSQNLVHPAYDY
Lh8627_04910       DLEWGDGVLYRDIFKQPEYEHSKYAFEESDQKQLLKFFDIYESTAKRLLSQNLVHPAYDY
LBHH_RS04665       DLEWGDGVLYRDIFKQPEYEHSKYAFEESDQKQLLKFFDIYESTAKRLLSQNLVHPAYDY
HUO_RS05600        DLEWGDGVLYRDIFKQPEYEHSKYAFEESDQKQLLKFFDIYESTAKRLLSQNLVHPAYDY
TU99_RS06520       DLEWGDGVLYRDIFKQPEYEHSKYAFEESDQKQLLKFFDIYESTAKRLLSQNLVHPAYDY
R0052_RS04605      DLEWGDGVLYRDIFKQPEYEHSKYAFEESDQKQLLKFFDIYESTAKRLLSQNLVHPAYDY
                   ************************************************************

LBH_RS05665        ILKCSHTFNLLDARGAVSVTERAGYLSRIRNLAHEVAVKFVEEREKRGFPLLKSAKDKKA
ALV80_RS04770      ILKCSHTFNLLDARGAVSVTERAGYLSRIRNLAHEVAVKFVEEREKRGFPLLKSAEDKKA
LHE_RS18380        ILKCSHTFNLLDARGAVSVTERAGYLSRIRNLAHEVAVKFVEEREKRGFPLLKSAEDKKA
BCM45_RS02855      ILKCSHTFNLLDARGAVSVTERAGYLSRIRNLAHEVAVKFVEEREKRGFPLLKSAEDKKA
LHV_RS06510        ILKCSHTFNLLDARGAVSVTERAGYLSRIRNLAHEVAVKFVEEREKRGFPLLKSAEDKKA
Lh22155_04775      ILKCSHTFNLLDARGAVSVTERAGYLSRIRNLAHEVAVKFVEEREKRGFPLLKSAEDKKA
Lh8105_04860       ILKCSHTFNLLDARGAVSVTERAGYLSRIRNLAHEVAVKFVEEREKRGFPLLKSAEDKKA
Lh8627_04910       ILKCSHTFNLLDARGAVSVTERAGYLSRIRNLAHEVAVKFVEEREKRGFPLLKSAEDKKA
LBHH_RS04665       ILKCSHTFNLLDARGAVSVTERAGYLSRIRNLAHEVAVKFVEEREKRGFPLLKSAEDKKA
HUO_RS05600        ILKCSHTFNLLDARGAVSVTERAGYLSRIRNLAHEVAVKFVEEREKRGFPLLKSAEDKKA
TU99_RS06520       ILKCSHTFNLLDARGAVSVTERAGYLSRIRNLAHEVAVKFVEEREKRGFPLLKSAEDKKA
R0052_RS04605      ILKCSHTFNLLDARGAVSVTERAGYLSRIRNLAHEVAVKFVEEREKRGFPLLKSAEDKKA
                   *******************************************************:****

LBH_RS05665        GVENG
ALV80_RS04770      GVENG
LHE_RS18380        GVENG
BCM45_RS02855      GVENG
LHV_RS06510        GVENG
Lh22155_04775      GVENG
Lh8105_04860       GVENG
Lh8627_04910       GVENG
LBHH_RS04665       GVENG
HUO_RS05600        GVENG
TU99_RS06520       GVENG
R0052_RS04605      GV---
                   **   
