# Supplementary material for: Comparative Genomics of Completely Sequenced Lactobacillus helveticus Genomes Provides Insights into Strain-Specific Genes and Resolves Metagenomics Data Down to the Strain Level
Source: Front Microbiol. 2018 Jan 30;9:63. doi: 10.3389/fmicb.2018.00063 (PMC5797582; doi:10.3389/fmicb.2018.00063)
Supplement: Supplementary Data Sheet 2 — Result files of pan-core genome analysis. For descriptions, see Supplementary Table 10. [file DataSheet2.ZIP › HMMs_coreGenome/clw/LBHH_RS04495.clw]

MUSCLE (3.8) multiple sequence alignment


R0052_RS04445      MDLEKLKDYQNHIRNFAIVAHIDHGKSTIADRILELTDTVSQRQLKNQMLDDMPLERQRG
ALV80_RS04590      MDLEKLKDYQKHIRNFAIVAHIDHGKSTIADRILELTDTVSQRQLKNQMLDDMPLERQRG
LBHH_RS04495       MDLEKLKDYQKHIRNFAIVAHIDHGKSTIADRILELTDTVSQRQLKNQMLDDMPLERQRG
TU99_RS07055       MDLEKLKDYQKHIRNFAIVAHIDHGKSTIADRILELTDTVSQRQLKNQMLDDMPLERQRG
LBH_RS05815        MDLEKLKDYQKHIRNFAIVAHIDHGKSTIADRILELTDTVSQRQLKNQMLDDMPLERQRG
LHE_RS18830        MDLEKLKDYQKHIRNFAIVAHIDHGKSTIADRILELTDTVSQRQLKNQMLDDMPLERQRG
Lh8627_05060       MDLEKLKDYQKHIRNFAIVAHIDHGKSTIADRILELTDTVSQRQLKNQMLDDMPLERQRG
HUO_RS05450        MDLEKLKNYQKHIRNFAIVAHIDHGKSTIADRILELTDTVSQRQLKNQMLDDMPLERQRG
BCM45_RS02995      MDLEKLKDYQKHIRNFAIVAHIDHGKSTIADRILELTDTVSQRQLKNQMLDDMPLERQRG
LHV_RS06660        MDLEKLKDYQKHIRNFAIVAHIDHGKSTIADRILELTDTVSQRQLKNQMLDDMPLERQRG
Lh22155_04635      MDLEKLKDYQKHIRNFAIVAHIDHGKSTIADRILELTDTVSQRQLKNQMLDDMPLERQRG
Lh8105_04670       MDLEKLKDYQKHIRNFAIVAHIDHGKSTIADRILELTDTVSQRQLKNQMLDDMPLERQRG
                   *******:**:*************************************************

R0052_RS04445      ITIKMNSVEVKYHAKDGEDYIFHLIDTPGHVDFSYEVSRSLAACEGALMVVDASQGVQAQ
ALV80_RS04590      ITIKMNSVEVKYHAKDGEDYIFHLIDTPGHVDFSYEVSRSLAACEGALMVVDASQGVQAQ
LBHH_RS04495       ITIKMNSVEVKYHAKDGEDYIFHLIDTPGHVDFSYEVSRSLAACEGALMVVDASQGVQAQ
TU99_RS07055       ITIKMNSVEVKYHARDGEDYIFHLIDTPGHVDFFYEVSRSLAACEGALMVVDASQGVQAQ
LBH_RS05815        ITIKMNSVEVKYHARDGEDYIFHLIDTPGHVDFSYEVSRSLAACEGALMVVDASQGVQAQ
LHE_RS18830        ITIKMNSVEVKYHARDGEDYIFHLIDTPGHVDFSYEVSRSLAACEGALMVVDASQGVQAQ
Lh8627_05060       ITIKMNSVEVKYHARDGEDYIFHLIDTPGHVDFSYEVSRSLAACEGALMVVDASQGVQAQ
HUO_RS05450        ITIKMNSVEVKYHARDGEDYIFHLIDTPGHVDFSYEVSRSLAACEGALMVVDASQGVQAQ
BCM45_RS02995      ITIKMNSVEVKYHAKDGEDYIFHLIDTPGHVDFSYEVSRSLAACEGALMVVDASQGVQAQ
LHV_RS06660        ITIKMNSVEVKYHARDGEDYIFHLIDTPGHVDFSYEVSRSLAACEGALMVVDASQGVQAQ
Lh22155_04635      ITIKMNSVEVKYHARDGEDYIFHLIDTPGHVDFSYEVSRSLAACEGALMVVDASQGVQAQ
Lh8105_04670       ITIKMNSVEVKYHAKDGEDYIFHLIDTPGHVDFSYEVSRSLAACEGALMVVDASQGVQAQ
                   **************.****************** **************************

R0052_RS04445      TLANTYLAIDDDLEILPVINKIDLPSADIPKTKEEIEEMLGLDASEAAEVSGKTGQGIED
ALV80_RS04590      TLANTYVAIDDDLEILPVINKIDLPSADIPKTKEEIEEMLGLDASEAAEVSGKTGQGIED
LBHH_RS04495       TLANTYVAIDDDLEILPVINKIDLPSADIPKTKEEIEEMLGLDASEAAEVSGKTGQGIED
TU99_RS07055       TLANTYVAIDDDLEILPVINKIDLPSADIPKTKEEIEEMLGLDASEAAEVSGKTGQGIED
LBH_RS05815        TLANTYVAIDDDLEILPVINKIDLPSADIPKTKEEIEEMLGLDASEAAEVSGKTGQGIED
LHE_RS18830        TLANTYVAIDDDLEILPVINKIDLPSADIPKTKEEIEEMLGLDASEAAEVSGKTGQGIED
Lh8627_05060       TLANTYVAIDDDLEILPVINKIDLPSADIPKTKEEIEEMLGLDASEAAEVSGKTGQGIED
HUO_RS05450        TLANTYVAIDDDLEILPVINKIDLPSADIPKTKEEIEEMLGLDASEAAEVSGKTGQGIED
BCM45_RS02995      TLANTYVAIDDDLEILPVINKIDLPSADIPKTKEEIEEMLGLDASEAAEVSGKTGQGIED
LHV_RS06660        TLANTYVAIDDDLEILPVINKIDLPSADIPKTKEEIEEMLGLDASEAAEVSGKTGQGIED
Lh22155_04635      TLANTYVAIDDDLEILPVINKIDLPSADIPKTKEEIEEMLGLDASEAAEVSGKTGQGIED
Lh8105_04670       TLANTYVAIDDDLEILPVINKIDLPSADIPKTKEEIEEMLGLDASEAAEVSGKTGQGIED
                   ******:*****************************************************

R0052_RS04445      MLEKVVKDIPAPSGDITAPLKALIFDSKYDDYRGVVMSVKIEDGVVKPGDRIKIMNTGKE
ALV80_RS04590      MLEKVVKDIPAPSGDITAPLKALIFDSKYDDYRGVVMSVKIEDGVVKPGDRIKIMNTGKE
LBHH_RS04495       MLEKVVKDIPAPSGDITAPLKALIFDSKYDDYRGVVMSVKIEDGVVKPGDRIKIMNTGKE
TU99_RS07055       MLEKVVKDIPAPSGDITAPLKALIFDSKYDDYRGVVMSVKIEDGVVKPGDRIKIMNTGKE
LBH_RS05815        MLEKVVKDIPAPSGDITAPLKALIFDSKYDDYRGVVMSVKIEDGVVKPGDRIKIMNTGKE
LHE_RS18830        MLEKVVKDIPAPSGDITAPLKALIFDSKYDDYRGVVMSVKIEDGVVKPGDRIKIMNTGKE
Lh8627_05060       MLEKVVKDIPAPSGNITAPLKALIFDSKYDDYRGVVMSVKIEDGVVKPGDRIKIMNTGKE
HUO_RS05450        MLEKVVKDIPAPSGDITAPLKALIFDSKYDDYRGVVMSVKIEDGVVKPGDRIKIMNTGKE
BCM45_RS02995      MLEKVVKDIPAPSGDITAPLKALIFDSKYDDYRGVVMSVKIEDGVVKPGDRIKIMNTGKE
LHV_RS06660        MLEKVVKDIPAPSGDITAPLKALIFDSKYDDYRGVVMSVKIEDGVVKPGDRIKIMNTGKE
Lh22155_04635      MLEKVVKDIPAPSGDITAPLKALIFDSKYDDYRGVVMSVKIEDGVVKPGDRIKIMNTGKE
Lh8105_04670       MLEKVVKDIPAPSGDITAPLKALIFDSKYDDYRGVVMSVKIEDGVVKPGDRIKIMNTGKE
                   **************:*********************************************

R0052_RS04445      YEVTEVGVSSPHPVKKDLLIAGDVGYITANIKSVRETRVGDTITDATNPTEEPLEGYRQI
ALV80_RS04590      YEVTEVGVSSPHPVKKDLLIAGDVGYITANIKSVRETRVGDTITDATNPTEEPLEGYRQI
LBHH_RS04495       YEVTEVGVSSPHPVKKDLLIAGDVGYITANIKSVRETRVGDTITDATNPTEEPLEGYRQI
TU99_RS07055       YEVTEVGVSNPHPVKKDLLIAGDVGYITANIKSVRETRVGDTITDATNPTEEPLEGYRQI
LBH_RS05815        YEVTEVGVSNPHPVKKDLLIAGDVGYITANIKSVRETRVGDTITDATNPTEEPLEGYRQI
LHE_RS18830        YEVTEVGVSNPHPVKKDLLIAGDVGYITANIKSVRETRVGDTITDATNPTEEPLEGYRQI
Lh8627_05060       YEVTEVGVSNPHPVKKDLLIAGDVGYITANIKSVRETRVGDTITDATNPTEEPLEGYRQI
HUO_RS05450        YEVTEVGVSSPHPVKKDLLIAGDVGYITANIKSVRETRVGDTITDATNPTEEPLEGYRQI
BCM45_RS02995      YEVTEVGVSSPHPVKKDLLIAGDVGYITANIKSVRETRVGDTITDAINPTEEPLEGYRQI
LHV_RS06660        YEVTEVGVSSPHPVKKDLLIAGDVGYITANIKSVRETRVGDTITDATNPTEEPLEGYRQI
Lh22155_04635      YEVTEVGVSSPHPVKKDLLIAGDVGYITANIKSVRETRVGDTITDATNPTEEPLEGYRQI
Lh8105_04670       YEVTEVGVSSPHPVKKDLLIAGDVGYITANIKSVRETRVGDTITDATNPTEEPLEGYRQI
                   *********.************************************ *************

R0052_RS04445      PPMVYSGMYPVDNRDYDDLKEALQKLQLNDAALEFEPETSTALGFGFRCGFLGLLHMDVV
ALV80_RS04590      PPMVYSGMYPVDNRDYDDLKEALQKLQLNDAALEFEPETSTALGFGFRCGFLGLLHMDVV
LBHH_RS04495       PPMVYSGMYPVDNRDYDDLKEALQKLQLNDAALEFEPETSTALGFGFRCGFLGLLHMDVV
TU99_RS07055       PPMVYSGMYPVDNRDYDDLKEALQKLQLNDAALEFEPETSTALGFGFRCGFLGLLHMDVV
LBH_RS05815        PPMVYSGMYPVDNRDYDDLKEALQKLQLNDAALEFEPETSTALGFGFRCGFLGLLHMDVV
LHE_RS18830        PPMVYSGMYPVDNRDYDDLKEALQKLQLNDAALEFEPETSTALGFGFRCGFLGLLHMDVV
Lh8627_05060       PPMVYSGMYPVDNRDYDDLKEALQKLQLNDAALEFEPETSTALGFGFRCGFLGLLHMDVV
HUO_RS05450        PPMVYSGMYPVDNRDYDDLKEALQKLQLNDAALEFEPETSTALGFGFRCGFLGLLHMDVV
BCM45_RS02995      PPMVYSGMYPVDNRDYDDLKEALQKLQLNDAALEFEPETSTALGFGFRCGFLGLLHMDVV
LHV_RS06660        PPMVYSGMYPVDNRDYDDLKEALQKLQLNDAALEFEPETSTALGFGFRCGFLGLLHMDVV
Lh22155_04635      PPMVYSGMYPVDNRDYDDLKEALQKLQLNDAALEFEPETSTALGFGFRCGFLGLLHMDVV
Lh8105_04670       PPMVYSGMYPVDNRDYDDLKEALQKLQLNDAALEFEPETSTALGFGFRCGFLGLLHMDVV
                   ************************************************************

R0052_RS04445      QERLEQEFDLGLIMTAPSVDYHAIMNDGSTKVIDNPSDLPDAGEYQEVQEPYVKAEIMVP
ALV80_RS04590      QERLEQEFDLGLIMTAPSVDYHAIMNDGSTKVIDNPSDLPDAGEYQEVQEPYVKAEIMVP
LBHH_RS04495       QERLEQEFDLGLIMTAPSVDYHAIMNDGSTKVIDNPSDLPDAGKYQEVQEPYVKAEIMVP
TU99_RS07055       QERLEQEFDLGLIMTAPSVDYHAIMNDGSTKVIDNPSDLPDAGEYQEVQEPYVKAEIMVL
LBH_RS05815        QERLEQEFDLGLIMTAPSVDYHAIMNDGSTKVIDNPSDLPDAGEYQEVQEPYVKAEIMVL
LHE_RS18830        QERLEQEFDLGLIMTAPSVDYHAIMNDGSTKVIDNPSDLPDAGEYQEVQEPYVKAEIMVL
Lh8627_05060       QERLEQEFDLGLIMTAPSVDYHAIMNDGSTKVIDNPSDLPDAGEYQEVQEPYVKAEIMVL
HUO_RS05450        QERLEQEFDLGLIMTAPSVDYHAIMNDGSTKVIDNPSDLPDAGEYQEVQEPYVKAEIMVL
BCM45_RS02995      QERLEQEFDLGLIMTAPSVDYHAIMNDGSTKVIDNPSDLPDAGEYQEVQEPYVKAEIMVL
LHV_RS06660        QERLEQEFDLGLIMTAPSVDYHAIMNDGSTKVIDNPSDLPDAGEYQEVQEPYVKAEIMVL
Lh22155_04635      QERLEQEFDLGLIMTAPSVDYHAIMNDGSTKVIDNPSDLPDAGEYQEVQEPYVKAEIMVL
Lh8105_04670       QERLEQEFDLGLIMTAPSVDYHAIMNDGSTKVIDNPSDLPDAGEYQEVQEPYVKAEIMVL
                   *******************************************:*************** 

R0052_RS04445      NDFVGPVMELCQRKRGEFVTMDYLDKYRVNVIYNMPLAEIIFDFFDDLKSSTKGYASLDY
ALV80_RS04590      NDFVGPVMELCQRKRGEFVTMDYLDKYRVNVIYNMPLAEIIFDFFDDLKSSTKGYASLDY
LBHH_RS04495       NDFVGPVMELCQRKRGEFVTMDYLDKYRVNVIYNMPLAEIIFDFFDDLKSSTKGYASLDY
TU99_RS07055       NDFVGPVMELCQRKRGEFVTMDYLDKYRVNVIYNMPLAEIIFDFFDDLKSSTKGYASLDY
LBH_RS05815        NDFVGPVMELCQRKRGEFVTMDYLDKYRVNVIYNMPLAEIIFDFFDDLKSSTKGYASLDY
LHE_RS18830        NDFVGPVMELCQRKRGEFVTMDYLDKYRVNVIYNMPLAEIIFDFFDDLKSSTKGYASLDY
Lh8627_05060       NDFVGPVMELCQRKRGEFVTMDYLDKYRVNVIYNMPLAEIIFDFFDDLKSSTKGYASLDY
HUO_RS05450        NDFVGPVMELCQRKRGEFVTMDYLDKYRVNVIYNMPLAEIIFDFFDDLKSSTKGYASLDY
BCM45_RS02995      NDFVGPVMELCQRKRGEFVTMDYLDKYRVNVIYNMPLAEIIFDFFDDLKSSTKGYASLDY
LHV_RS06660        NDFVGPVMELCQRKRGEFVTMDYLDKYRVNVIYNMPLAEIIFDFFDDLKSSTKGYASLDY
Lh22155_04635      NDFVGPVMELCQRKRGEFVTMDYLDKYRVNVIYNMPLAEIIFDFFDDLKSSTKGYASLDY
Lh8105_04670       NDFVGPVMELCQRKRGEFVTMDYLDKYRVNVIYNMPLAEIIFDFFDDLKSSTKGYASLDY
                   ************************************************************

R0052_RS04445      EITGYRPTDLVKIDILLNKEPIDALSFIAHRSEAQDRARQMTSMLKKLIPRQNFEVDIQG
ALV80_RS04590      EITGYRSTDLVKIDILLNKEPIDALSFIAHRSEAQDRARQMTSMLKKLIPRQNFEVDIQG
LBHH_RS04495       EITGYRSTDLVKIDILLNKEPIDALSFIAHRSEAQDRARQMTSMLKKLIPRQNFEVDIQG
TU99_RS07055       EITGYRSTDLVKIDILLNKEPIDALSFIAHRSEAQERARQMTSMLKKLIPRQNFEVDIQG
LBH_RS05815        EITGYRSTDLVKIDILLNKEPIDALSFIAHRSEAQDRARQMTSMLKKLIPRQNFEVDIQG
LHE_RS18830        EITGYRSTDLVKIDILLNKEPIDALSFIAHRSEAQERARQMTSMLKKLIPRQNFEVDIQG
Lh8627_05060       EITGYRSTDLVKIDILLNKEPIDALSFIAHRSEAQERARQMTSMLKKLIPRQNFEVDIQG
HUO_RS05450        EITGYRSTDLVKIDILLNKEPIDALSFIAHRSEAQDRARQMTSMLKKLIPRQNFEVDIQG
BCM45_RS02995      EITGYRSTDLVKIDILLNKEPIDALSFIAHRSEAQDRARQMTSMLKKLIPRQNFEVDIQG
LHV_RS06660        EITGYRSTDLVKIDILLNKEPIDALSFIAHRSEAQDRARQMTSMLKKLIPRQNFEVDIQG
Lh22155_04635      EITGYRSTDLVKIDILLNKEPIDALSFIAHRSEAQDRARQMTSMLKKLIPRQNFEVDIQG
Lh8105_04670       EITGYRSTDLVKIDILLNKEPIDALSFIAHRSEAQDRARQMTSMLKKLIPRQNFEVDIQG
                   ******.****************************:************************

R0052_RS04445      AIGAKIISRATIKPYRKDVTWKIHTGDPDRRAKLLEKQKRGKKRMKAVGRVEIPQDAFMA
ALV80_RS04590      AIGAKIISRATVKPYRKDVTWKIHTGDPDRRAKLLEKQKRGKKRMKAVGRVEVPQDAFMA
LBHH_RS04495       AIGAKIISRATVKPYRKDVTWKIHTGDPDRRAKLLEKQKRGKKRMKAVGRVEVPQDAFMA
TU99_RS07055       AIGAKIISRATIKPYRKDVTWKIHTGDPDRRAKLLEKQKRGKKRMKAVGRVEVPQDAFMA
LBH_RS05815        AIGAKIISRATIKPYRKDVTWKIHTGDPDRRAKLLEKQKRGKKRMKAVGRVEVPQDAFMA
LHE_RS18830        AIGAKIISRATIKPYRKDVTWKIHTGDPDRRAKLLEKQKRGKKRMKAVGRVEVPQDAFMA
Lh8627_05060       AIGAKIISRATIKPYRKDVTWKIHTGDPDRRAKLLEKQKRGKKRMKAVGRVEVPQDAFMA
HUO_RS05450        AIGAKIISRATIKPYRKDVTWKIHTGDPDRRAKLLEKQKRGKKRMKAVGRVEVPQDAFMA
BCM45_RS02995      AIGAKIISRATIKPYRKDVTWKIHTGDPDRRAKLLEKQKRGKKRMKAVGRVEVPQDAFMA
LHV_RS06660        AIGAKIISRATIKPYRKDVTWKIHTGDPDRRAKLLEKQKRGKKRMKAVGRVEVPQDAFMA
Lh22155_04635      AIGAKIISRATIKPYRKDVTWKIHTGDPDRRAKLLEKQKRGKKRMKAVGRVEVPQDAFMA
Lh8105_04670       AIGAKIISRATIKPYRKDVTWKIHTGDPDRRAKLLEKQKRGKKRMKAVGRVEVPQDAFMA
                   ***********:****************************************:*******

R0052_RS04445      VLKMNDDDIKGK
ALV80_RS04590      VLKMNDDDIKGK
LBHH_RS04495       VLKMNDDDIKGK
TU99_RS07055       VLKMNDDDIKGK
LBH_RS05815        VLKMNDDDIKGK
LHE_RS18830        VLKMNDDDIKGK
Lh8627_05060       VLKMNDDDIKGK
HUO_RS05450        VLKMHDDDIKGK
BCM45_RS02995      VLKMHDDDIKGK
LHV_RS06660        VLKMHDDDIKGK
Lh22155_04635      VLKMHDDDIKGK
Lh8105_04670       VLKMHDDDIKGK
                   ****:*******
