# Supplementary material for: Comparative Genomics of Completely Sequenced Lactobacillus helveticus Genomes Provides Insights into Strain-Specific Genes and Resolves Metagenomics Data Down to the Strain Level
Source: Front Microbiol. 2018 Jan 30;9:63. doi: 10.3389/fmicb.2018.00063 (PMC5797582; doi:10.3389/fmicb.2018.00063)
Supplement: Supplementary Data Sheet 2 — Result files of pan-core genome analysis. For descriptions, see Supplementary Table 10. [file DataSheet2.ZIP › HMMs_coreGenome/clw/LBH_RS00940.clw]

MUSCLE (3.8) multiple sequence alignment


BCM45_RS06205      MAKEILLTGDRPTGNLHIGHYIGSLKNRVKLQNSGKYDPYIMIADTQALTDNARNPEKIR
LHV_RS01110        MAKEILLTGDRPTGNLHIGHYIGSLKNRVKLQNSGKYDPYIMIADTQALTDNARNPEKIR
Lh8105_01080       MAKEILLTGDRPTGNLHIGHYIGSLKNRVKLQNSGKYDPYIMIADTQALTDNARNPEKIR
ALV80_RS01100      MAKEILLTGDRPTGKLHIGHYIGSLKNRVKLQNSGKYDPYIMIADTQALTDNARNPEKIR
LBHH_RS01080       MAKEILLTGDRPTGKLHIGHYIGSLKNRVKLQNSGKYDPYIMIADTQALTDNARNPEKIR
TU99_RS01020       MAKEILLTGDRPTGKLHIGHYIGSLKNRVKLQNSGKYDPYIMIADTQALTDNARNPEKIR
R0052_RS01065      MAKEILLTGDRPTGKLHIGHYIGSLKNRVKLQNSGKYDPYIMIADTQALTDNARNPEKIR
LHE_RS22385        MAKEILLTGDRPTGKLHIGHYIGSLKNRVKLQNSGKYDPYIMIADTQALTDNARNPEKIR
Lh22155_01195      MAKEILLTGDRPTGKLHIGHYIGSLKNRVKLQNSGKYDPYIMIADTQALTDNARNPEKIR
Lh8627_08360       MAKEILLTGDRPTGKLHIGHYIGSLKNRVKLQNSGKYDPYIMIADTQALTDNARNPEKIR
LBH_RS00940        MAKEILLTGDRPTGKLHIGHYIGSLKNRVKLQNSGKYDPYIMIADTQALTDNARNPEKIR
HUO_RS02055        MAKEILLTGDRPTGKLHIGHYIGSLKNRVKLQNSGKYDPYIMIADTQALTDNARNPEKIR
                   **************:*********************************************

BCM45_RS06205      NSLIQVALDYLAVGIDPSKSTIYVQSQIPALFELTSYYMDLVTVARLERNPTVKTEIKQK
LHV_RS01110        NSLIQVALDYLAVGIDPSKSTIYVQSQIPALFELTSYYMDLVTVARLERNPTVKTEIKQK
Lh8105_01080       NSLIQVALDYLAVGIDPSKSTIYVQSQIPALFELTSYYMDLVTVARLERNPTVKTEIKQK
ALV80_RS01100      NSLIQVALDYLAVGIDPSKSTIYVQSQIPALFELTSYYMDLVPVARLERNPTVKTEIKQK
LBHH_RS01080       NSLIQVALDYLAVGIDPSKSTIYVQSQIPALFELTSYYMDLVPVARLERNPTVKTEIKQK
TU99_RS01020       NSLIQVALDYLAVGIDPSKSTIYVQSQIPALFELTSYYMDLVTVARLERNPTVKTEIKQK
R0052_RS01065      NSLIQVALDYLAVGIDPSKSTIYVQSQIPALFELTSYYMDLVTVARLERNPTVKTEIKQK
LHE_RS22385        NSLIQVALDYLAVGIDPSKSTIYVQSQIPALFELTSYYMDLVTVARLERNPTVKTEIKQK
Lh22155_01195      NSLIQVALDYLAVGIDPSKSTIYVQSQIPALFELTSYYMDLVTVARLERNPTVKTEIKQK
Lh8627_08360       NSLIQVALDYLAVGIDPSKSTIYVQSQIPALFELTSYYMDLVTVARLERNPTVKTEIKQK
LBH_RS00940        NSLIQVALDYLAVGIDPSKSTIYVQSQIPALFELTSYYMDLVTVARLERNPTVKTEIKQK
HUO_RS02055        NSLIQVALDYLAVGIDPSKSTIYVQSQIPALFELTSYYMDLVTVARLERNPTVKTEIKQK
                   ******************************************.*****************

BCM45_RS06205      DFKDSIPVGFLNYPVSQAADITAFKATIVPVGDDQEPMLEQTREIVRTFNRVYNTDILVE
LHV_RS01110        DFKDSIPVGFLNYPVSQAADITAFKATIVPVGDDQEPMLEQTREIVRTFNRVYNTDILVE
Lh8105_01080       DFKDSIPVGFLNYPVSQAADITAFKATIVPVGDDQEPMLEQTREIVRTFNRVYNTDILVE
ALV80_RS01100      DFKDSIPVGFLNYPVSQAADITAFKATIVPVGDDQEPMLEQTREIVRTFNRVYNTDILVE
LBHH_RS01080       DFKDSIPVGFLNYPVSQAADITAFKATIVPVGDDQEPMLEQTREIVRTFNRVYNTDILVE
TU99_RS01020       DFKDSIPVGFLNYPVSQAADITAFKATIVPVGDDQEPMLEQTREIVRTFNRVYNTDILVE
R0052_RS01065      DFKDSIPVGFLNYPVSQAADITAFKATIVPVGDDQEPMLEQTREIVRTFNRVYNTDILVE
LHE_RS22385        DFKDSIPVGFLNYPVSQAADITAFKATIVPVGDDQEPMLEQTREIVRTFNRVYNTDILVE
Lh22155_01195      DFKDSIPVGFLNYPVSQAADITAFKATIVPVGDDQEPMLEQTREIVRTFNRVYNTDILVE
Lh8627_08360       DFKDSIPVGFLNYPVSQAADITAFKATIVPVGDDQEPMLEQTREIVRTFNRVYNTDILVE
LBH_RS00940        DFKDSIPVGFLNYPVSQAADITAFKATIVPVGDDQEPMLEQTREIVRTFNRVYNTDILVE
HUO_RS02055        DFKDSIPVGFLNYPVSQAADITAFKATIVPVGDDQEPMLEQTREIVRTFNRVYNTDILVE
                   ************************************************************

BCM45_RS06205      PKGYFPPKGSGRLPGLDGNAKMSKSLGNCIYLSDDAKTVQKKVMSMYTDPNHIHVEDPGK
LHV_RS01110        PKGYFPPKGSGRLPGLDGNAKMSKSLGNCIYLSDDAKTVQKKVMSMYTDPNHIHVEDPGK
Lh8105_01080       PKGYFPPKGSGRLPGLDGNAKMSKSLGNCIYLSDDAKTVQKKVMSMYTDPNHIHVEDPGK
ALV80_RS01100      PKGYFPPKGSGRLPGLDGNAKMSKSLGNCIYLSDDAKTVQKKVMSMYTDPNHIHVEDPGK
LBHH_RS01080       PKGYFPPKGSGRLPGLDGNAKMSKSLGNCIYLSDDAKTVQKKVMSMYTDPNHIHVEDPGK
TU99_RS01020       PKGYFPPKGSGRLPGLDGNAKMSKSLGNCIYLSDDAKTVQKKVMSMYTDPNHIHVEDPGK
R0052_RS01065      PKGYFPPNGSGRLPGLDGNAKMSKSLGNCIYLSDDAKTVQKKVMSMYTDPNHIHVEDPGK
LHE_RS22385        PKGYFPPKGSGRLPGLDGNAKMSKSLGNCIYLSDDAKTVQKKVMSMYTDPNHIHVEDPGK
Lh22155_01195      PKGYFPPKGSGRLPGLDGNAKMSKSLGNCIYLSDDAKTVQKKVMSMYTDPNHIHVEDPGK
Lh8627_08360       PKGYFPPKGSGRLPGLDGNAKMSKSLGNCIYLSDDAKTVQKKVMSMYTDPNHIHVEDPGK
LBH_RS00940        PKGYFPPKGSGRLPGLDGNAKMSKSLGNCIYLSDDAKTVQKKVMSMYTDPNHIHVEDPGK
HUO_RS02055        PKGYFPPKGSGRLPGLDGNAKMSKSLGNCIYLSDDAKTVQKKVMSMYTDPNHIHVEDPGK
                   *******:****************************************************

BCM45_RS06205      VEGNTVFTYLDVFDPDKDKVAELKAEYQKGGLGDVKIKRYLNKVLEAELAPIRERREKYA
LHV_RS01110        VEGNTVFTYLDVFDPDKDKVAELKAEYQKGGLGDVKIKRYLNKVLEAELAPIRERREKYA
Lh8105_01080       VEGNTVFTYLDVFDPDKDKVAELKAEYQKGGLGDVKIKRYLNKVLEAELAPIRERREKYA
ALV80_RS01100      VEGNTVFTYLDVFDPDKDKVAELKAEYQKGGLGDVKIKRYLNKVLEAELAPIRERREKYA
LBHH_RS01080       VEGNTVFTYLDVFDPDKDKVAELKAEYQKGGLGDVKIKRYLNKVLEAELAPIRERREKYA
TU99_RS01020       VEGNTVFTYLDVFDPDKDKVAELKAEYQKGGLGDVKIKRYLNKVLEAELAPIRERREKYA
R0052_RS01065      VEGNTVFTYLDVFDPDKDKVAELKAEYQKGGLGDVKIKRYLNKVLEAELAPIRERREKYA
LHE_RS22385        VEGNTVFTYLDVFDPDKDKVAELKAEYQKGGLGDVKIKRYLNKVLEAELAPIRERREKYA
Lh22155_01195      VEGNTVFTYLDVFDPDKDKVAELKAEYQKGGLGDVKIKRYLNKVLEAELAPIRERREKYA
Lh8627_08360       VEGNTVFTYLDVFDPDKDKVAELKAEYQKGGLGDVKIKRYLNKVLEAELAPIRERREKYA
LBH_RS00940        VEGNTVFTYLDVFDPDKDKVAELKAEYQKGGLGDVKIKRYLNKVLEAELAPIRERREKYA
HUO_RS02055        VEGNTVFTYLDVFDPDKDKVAELKAEYQKGGLGDVKIKRYLNKVLEAELAPIRERREKYA
                   ************************************************************

BCM45_RS06205      QDEDAIYEMLLEGSKKANTVANETLEQVRDAIGLNYFKNR
LHV_RS01110        QDEDAIYEMLLEGSKKANTVANETLEQVRDAIGLNYFKNR
Lh8105_01080       QDEDAIYEMLLEGSKKANTVANETLEQVRDAIGLNYFKNR
ALV80_RS01100      QDEDAIYEMLLEGSKKANTVANETLEQVRDAIGLNYFKNR
LBHH_RS01080       QDEDAIYEMLLEGSKKANTVANETLEQVRDAIGLNYFKNR
TU99_RS01020       QDEDAIYEMLLEGSNKANTVANETLEQVRDAIGLNYFKNR
R0052_RS01065      QDEDAIYEMLLEGSKKANTVANETLEQVRDAIGLNYFKNR
LHE_RS22385        QDEDAIYEMLLEGSKKANTVANETLEQVRDAIGLNYFKNR
Lh22155_01195      QDEDAIYEMLLEGSKKANTVANETLEQVRDAIGLNYFKNR
Lh8627_08360       QDEDAIYEMLLEGSKKANTVANETLEQVRDAIGLNYFKNR
LBH_RS00940        QDEDAIYEMLLEGSKKANTVANETLEQVRDAIGLNYFKNR
HUO_RS02055        QDEDAIYEMLLEGSKKANTVANETLEQVRDAIGLNYFKNR
                   **************:*************************
