# Supplementary material for: Comparative Genomics of Completely Sequenced Lactobacillus helveticus Genomes Provides Insights into Strain-Specific Genes and Resolves Metagenomics Data Down to the Strain Level
Source: Front Microbiol. 2018 Jan 30;9:63. doi: 10.3389/fmicb.2018.00063 (PMC5797582; doi:10.3389/fmicb.2018.00063)
Supplement: Supplementary Data Sheet 2 — Result files of pan-core genome analysis. For descriptions, see Supplementary Table 10. [file DataSheet2.ZIP › HMMs_coreGenome/clw/LBH_RS04195.clw]

MUSCLE (3.8) multiple sequence alignment


R0052_RS06415      MIEFVWAEDQKHQIGLDGHLPWRLPADMAHFKEKTIGHPIIMGRKTFMSLPRLLPQRKHI
BCM45_RS01155      MIEFVWAEDQKHQIGLDGHLPWRLPADMAHFKEKTIGHPIIMGRKTFMSLPRLLPQRKHI
LHV_RS04790        MIEFVWAEDQKHQIGLDGHLPWRLPADMAHFKEKTIGHPIIMGRKTFMSLPRLLPQRKHI
Lh22155_06560      MIEFVWAEDQKHQIGLDGHLPWRLPADMAHFKEKTIGHPIIMGRKTFMSLPRLLPQRKHI
Lh8105_06455       MIEFVWAEDQKHQIGLDGHLPWRLPADMAHFKEKTIGHPIIMGRKTFMSLPRLLPQRKHI
ALV80_RS06615      MIEFVWAEDQKHQIGLDGHLPWRLPADMAHFKEKTIGHPIIMGRKTFMSLPRLLPQRKHI
LBHH_RS06500       MIEFVWAEDQKHQIGLDGHLPWRLPADMAHFKEKTIGHPIIMGRKTFMSLPRLLPQRKHI
LHE_RS16620        MIEFVWAEDQKHQIGLDGHLPWRLPADMAHFKEKTIGHPIIMGRKTFMSLPRLLPQRKHI
Lh8627_03410       MIEFVWAEDQKHQIGLDGHLPWRLPADMAHFKEKTIGHPIIMGRKTFMSLPRLLPQRKHI
LBH_RS04195        MIEFVWAEDQKHQIGLDGHLPWRLPADMAHFKEKTIGHPIIMGRKTFMSLPRLLPQRKHI
HUO_RS07330        MIEFVWAEDQKHQIGLDGHLPWRLPADMAHFKEKTIGHPIIMGRKTFMSLPRLLPQRKHI
TU99_RS04980       MIEFVWAEDQKHQIGLDGHLPWRLPADMAHFKEKTIGHPIIMGRKTFMSLPRLLPQRKHI
                   ************************************************************

R0052_RS06415      VLTHDQDLKKKYQDNDQVTIINSIAELGDYIQNHQGEKLCAIGGVSIFKALLDQVDVLEK
BCM45_RS01155      VLTHDQDLKKKYQDNDQVTIINSIAELGDYIQNHQGEKLCTVGGVSIFKALLDQVDVLEK
LHV_RS04790        VLTHDQDLKKKYQDNDQVTIINSIAELGDYIQNHQGEKLCTVGGVSIFKALLDQVDVLEK
Lh22155_06560      VLTHDQDLKKKYQDNDQVTIINSIAELGDYIQNHQGEKLCTVGGVSIFKALLDQVDVLEK
Lh8105_06455       VLTHDQDLKKKYQDNDQVTIINSIAELGDYIQNHQGEKLCTVGGVSIFKALLDQVDVLEK
ALV80_RS06615      VLTHDQDLKKKYQDNDQVTIINSIAELGDYIQNHQGEKLCAVGGVSIFKALLDQVDVLEK
LBHH_RS06500       VLTHDQDLKKKYQDNDQVTIINSIAELGDYIQNHQGEKLCAVGGVSIFKALLDQVDVLEK
LHE_RS16620        VLTHDQDLKKKYQDNDQVTIINSIAELGDYIQNHQGEKLCVVGGVSIFKALLDQVDVLEK
Lh8627_03410       VLTHDQDLKKKYQDNDQVTIINSIAELGDYIQNHQGEKLCVVGGVSIFKALLDQVDVLEK
LBH_RS04195        VLTHDQDLKKKYQDNDQVTIINSIAELGDYIQNHQGEKLCVVGGVSIFKALLDQVDVLEK
HUO_RS07330        VLTHDQDLKKKYQDNDQVTIINSIAELGDYIQNHQGEKLCVVGGVSIFKALLDQVDVLEK
TU99_RS04980       VLTHDQDLKKKYQDNDQVTIINSIAELGDYIQNHQGEKLCVVGGVSIFKALLDQVDVLEK
                   ****************************************.:******************

R0052_RS06415      TEIDATFEADTVMPEIDYDQFKLVKKEHHEADEKNKYPYTFFTYQRKIKSIK
BCM45_RS01155      TEIDATFEADTVMPEIDYDQFKLVKKEHHEADEKNKYPYTFFTYQRKIKSIK
LHV_RS04790        TEIDATFEADTVMPEIDYDQFKLVKKEHHEADEKNKYPYTFFTYQRKIKSIK
Lh22155_06560      TEIDATFEADTVMPEIDYDQFKLVKKEHHEADEKNKYPYTFFTYQRKIKSIK
Lh8105_06455       TEIDATFEADTVMPEIDYDQFKLVKKEHHEADEKNKYPYTFFTYQRKIKSIK
ALV80_RS06615      TEIDATFEADTVMPEIDYDQFKLVKKEHHEADEKNKYPYTFFTYQRKIKSIK
LBHH_RS06500       TEIDATFEADTVMPEIDYDQFKLVKKEHHEADEKNKYPYTFFTYQRKIKSIK
LHE_RS16620        TEIDATFEADTVMPEIDYDQFKLVKKEHHEADEKNKYPYTFFTYQRKIKSIK
Lh8627_03410       TEIDATFEADTVMPEIDYDQFKLVKKEHHEADEKNKYPYTFFTYQRKIKSIK
LBH_RS04195        TEIDATFEADTVMPEIDYDQFKLVKKEHHEADEKNKYPYTFFTYQRKIKSIK
HUO_RS07330        TEIDATFEADTVMPEIDYDQFKLVKKEHHEADEKNKYPYTFFTYQRKIKSIK
TU99_RS04980       TEIDATFEADTVMPEIDYDQFKLVKKEHHEADEKNKYPYTFFTYQRKIKSIK
                   ****************************************************
