# Supplementary material for: Comparative Genomics of Completely Sequenced Lactobacillus helveticus Genomes Provides Insights into Strain-Specific Genes and Resolves Metagenomics Data Down to the Strain Level
Source: Front Microbiol. 2018 Jan 30;9:63. doi: 10.3389/fmicb.2018.00063 (PMC5797582; doi:10.3389/fmicb.2018.00063)
Supplement: Supplementary Data Sheet 2 — Result files of pan-core genome analysis. For descriptions, see Supplementary Table 10. [file DataSheet2.ZIP › HMMs_coreGenome/clw/LBH_RS01295.clw]

MUSCLE (3.8) multiple sequence alignment


ALV80_RS01485      MPTINQLVRKGRHSKVTKSKSPALNYSYNSMKKESVFNPAPQMRGVATRVGTMTPKKPNS
BCM45_RS05835      MPTINQLVRKGRHSKVTKSKSPALNYSYNSMKKESVFNPAPQMRGVATRVGTMTPKKPNS
LHV_RS01515        MPTINQLVRKGRHSKVTKSKSPALNYSYNSMKKESVFNPAPQMRGVATRVGTMTPKKPNS
Lh22155_01590      MPTINQLVRKGRHSKVTKSKSPALNYSYNSMKKESVFNPAPQMRGVATRVGTMTPKKPNS
Lh8105_01470       MPTINQLVRKGRHSKVTKSKSPALNYSYNSMKKESVFNPAPQMRGVATRVGTMTPKKPNS
LBHH_RS01460       MPTINQLVRKGRHSKVTKSKSPALNYSYNSMKKESVFNPAPQMRGVATRVGTMTPKKPNS
LBH_RS01295        MPTINQLVRKGRHSKVTKSKSPALNYSYNSMKKESVFNPAPQMRGVATRVGTMTPKKPNS
TU99_RS01365       MPTINQLVRKGRHSKVTKSKSPALNYSYNSMKKESVFNPAPQMRGVATRVGTMTPKKPNS
R0052_RS01435      MPTINQLVRKGRHSKVTKSKSPALNYSYNSMKKESVFNPAPQMRGVATRVGTMTPKKPNS
LHE_RS21950        MPTINQLVRKGRHSKVTKSKSPALNYSYNSIKKESVFNPAPQMRGVATRVGTMTPKKPNS
Lh8627_07950       MPTINQLVRKGRHSKVTKSKSPALNYSYNSIKKESVFNPAPQMRGVATRVGTMTPKKPNS
HUO_RS02475        MPTINQLVRKGRHSKVTKSKSPALNYSYNSIKKESVFNPAPQMRGVATRVGTMTPKKPNS
                   ******************************:*****************************

ALV80_RS01485      ALRKYARVRLSNLIEVTAYIPGEGHNLQEHSVVLIRGGRVKDLPGVRYHIIRGALDTAGV
BCM45_RS05835      ALRKYARVRLSNLIEVTAYIPGEGHNLQEHSVVLIRGGRVKDLPGVRYHIIRGALDTAGV
LHV_RS01515        ALRKYARVRLSNLIEVTAYIPGEGHNLQEHSVVLIRGGRVKDLPGVRYHIIRGALDTAGV
Lh22155_01590      ALRKYARVRLSNLIEVTAYIPGEGHNLQEHSVVLIRGGRVKDLPGVRYHIIRGALDTAGV
Lh8105_01470       ALRKYARVRLSNLIEVTAYIPGEGHNLQEHSVVLIRGGRVKDLPGVRYHIIRGALDTAGV
LBHH_RS01460       ALRKYARVRLSNLIEVTAYIPGEGHNLQEHSVVLIRGGRVKDLPGVRYHIIRGALDTAGV
LBH_RS01295        ALRKYARVRLSNLIEVTAYIPGEGHNLQEHSVVLIRGGRVKDLPGVRYHIIRGALDTAGV
TU99_RS01365       ALRKYARVRLSNLIEVTAYIPGEGHNLQEHSVVLIRGGRVKDLPGVRYHIIRGALDTAGV
R0052_RS01435      ALRKYARVRLSNLIEVTAYIPGEGHNLQEHSVVLIRGGRVKDLPGVRYHIIRGALDTAGV
LHE_RS21950        ALRKYARVRLSNLIEVTAYIPGEGHNLQEHSVVLIRGGRVKDLPGVRYHIIRGALDTAGV
Lh8627_07950       ALRKYARVRLSNLIEVTAYIPGEGHNLQEHSVVLIRGGRVKDLPGVRYHIIRGALDTAGV
HUO_RS02475        ALRKYARVRLSNLIEVTAYIPGEGHNLQEHSVVLIRGGRVKDLPGVRYHIIRGALDTAGV
                   ************************************************************

ALV80_RS01485      DGRKQSRSKYGTKKD
BCM45_RS05835      DGRKQSRSKYGTKKD
LHV_RS01515        DGRKQSRSKYGTKKD
Lh22155_01590      DGRKQSRSKYGTKKD
Lh8105_01470       DGRKQSRSKYGTKKD
LBHH_RS01460       DGRKQSRSKYGTKKD
LBH_RS01295        DGRKQSRSKYGTKKD
TU99_RS01365       DGRKQSRSKYGTKKD
R0052_RS01435      DGRKQSRSKYGTKKD
LHE_RS21950        DGRKQSRSKYGTKKD
Lh8627_07950       DGRKQSRSKYGTKKD
HUO_RS02475        DGRKQSRSKYGTKKD
                   ***************
