# Supplementary material for: Comparative Genomics of Completely Sequenced Lactobacillus helveticus Genomes Provides Insights into Strain-Specific Genes and Resolves Metagenomics Data Down to the Strain Level
Source: Front Microbiol. 2018 Jan 30;9:63. doi: 10.3389/fmicb.2018.00063 (PMC5797582; doi:10.3389/fmicb.2018.00063)
Supplement: Supplementary Data Sheet 2 — Result files of pan-core genome analysis. For descriptions, see Supplementary Table 10. [file DataSheet2.ZIP › HMMs_coreGenome/clw/Lh8627_02095.clw]

MUSCLE (3.8) multiple sequence alignment


R0052_RS07630      MKVTIAHNNYDKTLETVAYLKRLLQKKNVIFDAKYPDIVITVGGDGTLINAFHRYENQVD
LBH_RS03005        MKVTIAHNNYGKTLETVAYLKKLLQKKNVIFDAKYPDIVITVGGDGTLINAFHRYENQVD
ALV80_RS07855      MKVTIAHNNYDKTLETVAYLKKLLQKKNVIFDAKYPDIVITVGGDGTLINAFHRYENQVD
BCM45_RS10155      MKVTIAHNNYDKTLETVAYLKKLLQKKNVIFDAKYPDIVITVGGDGTLINAFHRYENQVD
LHV_RS03530        MKVTIAHNNYDKTLETVAYLKKLLQKKNVIFDAKYPDIVITVGGDGTLINAFHRYENQVD
Lh22155_07825      MKVTIAHNNYDKTLETVAYLKKLLQKKNVIFDAKYPDIVITVGGDGTLINAFHRYENQVD
Lh8105_08110       MKVTIAHNNYDKTLETVAYLKKLLQKKNVIFDAKYPDIVITVGGDGTLINAFHRYENQVD
LBHH_RS07750       MKVTIAHNNYDKTLETVAYLKKLLQKKNVIFDAKYPDIVITVGGDGTLINAFHRYENQVD
TU99_RS03415       MKVTIAHNNYDKTLETVAYLKKLLQKKNVIFDAKYPDIVITVGGDGTLINAFHRYENQVD
LHE_RS15290        MKVTIAHNNYDKTLETVAYLKKLLQKKNVIFDAKYPDIVITVGGDGTLINAFHRYENQVD
Lh8627_02095       MKVTIAHNNYDKTLETVAYLKKLLQKKNVIFDAKYPDIVITVGGDGTLINAFHRYENQVD
HUO_RS08760        MKVTIAHNNYDKTLETVAYLKKLLQKKNVIFDAKYPDIVITVGGDGTLINAFHRYENQVD
                   **********.**********.**************************************

R0052_RS07630      SVRFIGVHTGHLGFYTDWRNYDIDKMVDALLLTKGQPAKYPLLEIKMLTESGDTRYHLAV
LBH_RS03005        SVRFIGVHTGHLGFYTDWLNYDIDKMVDALLLTKGQPAKYPLLEIKMLTESGDTRYHLAV
ALV80_RS07855      SVRFIGVHTGHLGFYTDWRNYDIDKMVDALLLTKGQPAKYPLLEIKMLTESGDTRYHLAV
BCM45_RS10155      SVRFIGVHTGHLGFYTDWRNYDIDKMVDALLLTKGQPAKYPLLEIKMLTESGDTRYHLAV
LHV_RS03530        SVRFIGVHTGHLGFYTDWRNYDIDKMVDALLLTKGQPAKYPLLEIKMLTESGDTRYHLAV
Lh22155_07825      SVRFIGVHTGHLGFYTDWRNYDIDKMVDALLLTKGQPAKYPLLEIKMLTESGDTRYHLAV
Lh8105_08110       SVRFIGVHTGHLGFYTDWRNYDIDKMVDALLLTKGQPAKYPLLEIKMLTESGDTRYHLAV
LBHH_RS07750       SVRFIGVHTGHLGFYTDWRNYDIDKMVDALLLTKGQPAKYPLLEIKMLTESGDTRYHLAV
TU99_RS03415       SVRFIGVHTGHLGFYTDWRNYDIDKMVDALLLTKGQPAKYPLLEIKMLTESGDTRYHLAV
LHE_RS15290        SVRFIGVHTGHLGFYTDWRNYDIDKMVDALLLTKGQPAKYPLLEIKMLTESGDTRYHLAV
Lh8627_02095       SVRFIGVHTGHLGFYTDWRNYDIDKMVDALLLTKGQPAKYPLLEIKMLTESGDTRYHLAV
HUO_RS08760        SVRFIGVHTGHLGFYTDWRNYDIDKMVDALLLTKGQPAKYPLLEIKMLTESGDTRYHLAV
                   ****************** *****************************************

R0052_RS07630      NESAVKRISHTLEADVYIDDELFENFRGDGLCVSTPTGSTAYSKSLGGAVIHPRLKALQM
LBH_RS03005        NESAVKRISHTLEADVYIDDELFENFRGDGLCVSTPTGSTAYSKSLGGAVIHPRLKALQM
ALV80_RS07855      NESAVKRISHTLEADVYIDDELFENFRGDGLCVSTPTGSTAYSKSLGGAVIHPRLKALQM
BCM45_RS10155      NESAVKRISHTLEADVYIDDELFENFRGDGLCVSTPTGSTAYSKSLGGAVIHPRLKALQM
LHV_RS03530        NESAVKRISHTLEADVYIDDELFENFRGDGLCVSTPTGSTAYSKSLGGAVIHPRLKALQM
Lh22155_07825      NESAVKRISHTLEADVYIDDELFENFRGDGLCVSTPTGSTAYSKSLGGAVIHPRLKALQM
Lh8105_08110       NESAVKRISHTLEADVYIDDELFENFRGDGLCVSTPTGSTAYSKSLGGAVIHPRLKALQM
LBHH_RS07750       NESAVKRISHTLEADVYIDDELFENFRGDGLCVSTPTGSTAYSKSLGGAVIHPRLKALQM
TU99_RS03415       NESAVKRISHTLEADVYIDDELFENFRGDGLCVSTPTGSTAYSKSLGGAVIHPQLKALQM
LHE_RS15290        NESAVKRISHTLEADVYIDDELFENFRGDGLCVSTPTGSTAYSKSLGGAVIHPRLKALQM
Lh8627_02095       NESAVKRISHTLEADVYIDDELFENFRGDGLCVSTPTGSTAYSKSLGGAVIHPRLKALQM
HUO_RS08760        NESAVKRISHTLEADVYIDDELFENFRGDGLCVSTPTGSTAYSKSLGGAVIHPRLKALQM
                   *****************************************************.******

R0052_RS07630      TEIASINNRVFRTLSAPIVIAPDQWITIVPNADHFVMTVDGARIDVRNAKKIEYRISKHS
LBH_RS03005        TEIASINNRVFRTLSAPIVIAPDQWITIVPNVDHFVMTVDGARIDVRNAKKIEYRISKHS
ALV80_RS07855      TEIASINNRVFRTLSAPIVIAPDQWITIVPNVDHFVMTVDGARIDVRNAKKIEYRISKHS
BCM45_RS10155      TEIASINNRVFRTLSAPIVIAPDQWITIVPNVDHFVMTVDGARIDVRNAKKIEYRISKHS
LHV_RS03530        TEIASINNRVFRTLSAPIVIAPDQWITIVPNVDHFVMTVDGARIDVRNAKKIEYRISKHS
Lh22155_07825      TEIASINNRVFRTLSAPIVIAPDQWITIVPNVDHFVMTVDGARIDVRNAKKIEYRISKHS
Lh8105_08110       TEIASINNRVFRTLSAPIVIAPDQWITIVPNVDHFVMTVDGARIDVRNAKKIEYRISKHS
LBHH_RS07750       TEIASINNRVFRTLSAPIVIAPDQWITIVPNVDHFVMTVDGARIDVRNAKKIEYRISKHS
TU99_RS03415       TEIASINNRVFRTLSAPIVIAPDQWITIVPNVDHFVMTVDGARIDVRNAKKIEYRISKHS
LHE_RS15290        TEIASINNRVFRTLSAPIVIAPDQWITIVPNVDHFVMTVDGARIDVRNAKKIEYRISKHS
Lh8627_02095       TEIASINNRVFRTLSAPIVIAPDQWITIVPNVDHFVMTVDGARIDVRNAKKIEYRISKHS
HUO_RS08760        TEIASINNRVFRTLSAPIVIAPDQWITIVPNVDHFVMTVDGARIDVRNAKKIEYRISKHS
                   *******************************.****************************

R0052_RS07630      IQFDQFGHHHFWSRVQNAFIKDTEDNDKFI
LBH_RS03005        IQFDQFGHHHFWSRVQNAFIKDTEDNDKFI
ALV80_RS07855      IQFDQFGHHHFWSRVQNAFIKDTEDNDKFI
BCM45_RS10155      IQFDQFGHHHFWSRVQNAFIKDTEDNDKFI
LHV_RS03530        IQFDQFGHHHFWSRVQNAFIKDTEDNDKFI
Lh22155_07825      IQFDQFGHHHFWSRVQNAFIKDTEDNDKFI
Lh8105_08110       IQFDQFGHHHFWSRVQNAFIKDTEDNDKFI
LBHH_RS07750       IQFDQFGHHHFWSRVQNAFIKDTEDNDKFI
TU99_RS03415       IQFDQFGHHHFWSRVQNAFIKDTKDNDKFI
LHE_RS15290        IQFDQFGHHHFWSRVQNAFIKDTKDNDKFI
Lh8627_02095       IQFDQFGHHHFWSRVQNAFIKDTKDNDKFI
HUO_RS08760        IQFDQFGHHHFWSRVQNAFIKDTKDNDKFI
                   ***********************:******
