# Supplementary material for: Comparative Genomics of Completely Sequenced Lactobacillus helveticus Genomes Provides Insights into Strain-Specific Genes and Resolves Metagenomics Data Down to the Strain Level
Source: Front Microbiol. 2018 Jan 30;9:63. doi: 10.3389/fmicb.2018.00063 (PMC5797582; doi:10.3389/fmicb.2018.00063)
Supplement: Supplementary Data Sheet 2 — Result files of pan-core genome analysis. For descriptions, see Supplementary Table 10. [file DataSheet2.ZIP › HMMs_coreGenome/clw/HUO_RS05045.clw]

MUSCLE (3.8) multiple sequence alignment


R0052_RS04070      MLVELDIKNFAIIKSLKVRFQEKMTVIIGETGAGKSIIIDAVSLLMGSRSQKEMIRSGEQ
LHE_RS19250        MLVELDIKNFAIIKNLKVRFQEKMTVIIGETGAGKSIIIDAVSLLMGSRSQKEMIRSGEQ
Lh8627_05440       MLVELDIKNFAIIKNLKVRFQEKMTVIIGETGAGKSIIIDAVSLLMGSRSQKEMIRSGEQ
TU99_RS07695       MLVELDIKNFAIIKNLKVRFQEKMTVIIGETGAGKSIIIDAVSLLMGSRSQKEMIRSGEQ
LBH_RS06180        MLVELDIKNFAIIKSLKVRFQEKMTVIIGETGAGKSIIIDAVSLLMGSRSQKEMIRSGEQ
HUO_RS05045        MLVELDIKNFAIIKSLKVRFQEKMTVIIGETGAGKSIIIDAVSLLMGSRSQKEMIRSGEQ
BCM45_RS03370      MLVELDIKNFAIIKSLKVHFQEKMTVIIGETGAGKSIIIDAVSLLMGSRSQKEMIRSGEQ
LHV_RS07025        MLVELDIKNFAIIKSLKVRFQEKMTVIIGETGAGKSIIIDAVSLLMGSRSQKEMIRSGEQ
Lh22155_04280      MLVELDIKNFAIIKSLKVRFQEKMTVIIGETGAGKSIIIDAVSLLMGSRSQKEMIRSGEQ
Lh8105_04265       MLVELDIKNFAIIKSLKVRFQEKMTVIIGETGAGKSIIIDAVSLLMGSRSQKEMIRSGEQ
ALV80_RS04225      MLVELDIKNFAIIKSLKVRFQEKMTVIIGETGAGKSIIIDAVSLLMGSRSQKEMIRSGEQ
LBHH_RS04130       MLVELDIKNFAIIKSLKVRFQEKMTVIIGETGAGKSIIIDAVSLLMGSRSQKEMIRSGEQ
                   **************.***.*****************************************

R0052_RS04070      KAVITGLFVLDNQKEKIAELCEKYGLPHDDDQLVISRELAIKGRNIVRINGQLTTINILR
LHE_RS19250        KAVITGLFVLDNQKEKIAELCEKYGLPHDDDQLVISRELAIKGRNIVRINGQLTTINVLR
Lh8627_05440       KAVITGLFVLDNQKEKIAELCEKYGLPHDDDQLVISRELAIKGRNIVRINGQLTTINVLR
TU99_RS07695       KAVITGLFVLDNQKEKIAELCEKYGLPHDDDQLVISRELAIKGRNIVRINGQLTTINVLR
LBH_RS06180        KAVITGLFVLDNQKEKIAELCEKYGLPHDDDQLVISRELAIKGRNIVRINGQLTTINVLR
HUO_RS05045        KAVITGLFVLDNQKEKIAELCEKYGLPHDDDQLVISRELAIKGRNIVRINGQLTTINVLR
BCM45_RS03370      KAVITGLFVLDNQKEKIAELCEKYGLPHDDDQLVISRELAIKGRNIVRINGQLTTINVLR
LHV_RS07025        KAVITGLFVLDNQKEKIAELCEKYGLPHDDDQLVISRELAIKGRNIVRINGQLTTINVLR
Lh22155_04280      KAVITGLFVLDNQKEKIAELCEKYGLPHDDDQLVISRELAIKGRNIVRINGQLTTINVLR
Lh8105_04265       KAVITGLFVLDNQKEKIAELCEKYGLPHDDDQLVISRELAIKGRNIVRINGQLTTINVLR
ALV80_RS04225      KAVITGLFVLDNQKEKIAELCEKYGLPHDDDQLVISRELAIKGRNIVRINGQLTTINVLR
LBHH_RS04130       KAVITGLFVLDNQKEKIAELCEKYGLPHDDDQLVISRELAIKGRNIVRINGQLTTINVLR
                   *********************************************************:**

R0052_RS04070      EIGNYLVDIHGQHDQQILMDQDRQIDLVDDYAPDSFKEELSAYQEDYRHWQKLTNQLRHL
LHE_RS19250        EIGNYLVDIHGQHDQQILMDQDRQIDLVDDYAPDSFKEELSAYQEDYRHWQKLTNQLRHL
Lh8627_05440       EIGNYLVDIHGQHDQQILMDQDRQIDLVDDYAPDSFKEELSAYQEDYRHWQKLTNQLRHL
TU99_RS07695       EIGNYLVDIHGQHDQQILMDQDRQIDLVDDYAPDSFKEELSAYQEDYRHWQKLTNQLRHL
LBH_RS06180        EIGNYLVDIHGQHDQQILMDQDRQIDLVDDYAPDSFKEELSAYQEDYRHWQKLTNQLRHL
HUO_RS05045        EIGNYLVDIHGQHDQQILMDQDRQIDLVDDYAPDSFKEELSAYQEDYRHWQKLTNQLRHL
BCM45_RS03370      EIGNYLVDIHGQHDQQILMDQDRQIDLVDDYAPDSFKEELSAYQEDYRHWQKLTNQLRHL
LHV_RS07025        EIGNYLVDIHGQHDQQILMDQDRQIDLVDDYAPDSFKEELSAYQEDYRHWQKLTNQLRHL
Lh22155_04280      EIGNYLVDIHGQHDQQILMDQDRQIDLVDDYAPDSFKEELSAYQEDYRHWQKLTNQLRHL
Lh8105_04265       EIGNYLVDIHGQHDQQILMDQDRQIDLVDDYAPDSFKEELSAYQEDYRHWQKLTNQLRHL
ALV80_RS04225      EIGNYLVDIHGQHDQQILMDQDRQIDLVDDYAPDSFKEELSAYQEDYRHWQKLTNQLRHL
LBHH_RS04130       EIGNYLVDIHGQHDQQILMDQDRQIDLVDDYAPDSFKEELLAYQEDYRHWQKLTNQLRHL
                   **************************************** *******************

R0052_RS04070      RQDAQELAQKQDILQFQNDELESANLEDPDEDEKLEEEYNELNNYQKIADTANYFMQLYD
LHE_RS19250        RQDAQELAQKQDILQFQNDELESANLEDPDEDEKLEEEYNELNNYQKIADTANYFMQLYD
Lh8627_05440       RQDAQELAQKQDILQFQNDELESANLEDPDEDEKLEEEYNELNNYQKIADTANYFMQLYD
TU99_RS07695       RQDAQELAQKQDILQFQNDELESANLEDPDEDEKLEEEYNELNNYQKIADTANYFMQLYD
LBH_RS06180        RQDAQELAQKQDILQFQNDELESANLEDPDEDEKLEEEYNELNNYQKIADTANYFMQLYD
HUO_RS05045        RQDAQELAQKQDILQFQNDELESANLEDPDEDEKLEEEYNELNNYQKIADTANYFMQLYD
BCM45_RS03370      RQDAQKLAQKQDILQFQNDELESANLEDPDEDEKLEEEYNELNNYQKIADTANYFMQLYD
LHV_RS07025        RQDAQKLAQKQDILQFQNDELESANLEDPDEDEKLEEEYNELNNYQKIADTANYFMQLYD
Lh22155_04280      RQDAQKLAQKQDILQFQNDELESANLEDPDEDEKLEEEYNELNNYQKIADTANYFMQLYD
Lh8105_04265       RQDAQKLAQKQDILQFQNDELESANLEDPDEDEKLEEEYNELNNYQKIADTANYFMQLYD
ALV80_RS04225      RQDAQELAQKQDILQFQNDELESANLEDPDEDEKLEEEYNELNNYQKIADTANYFMQLYD
LBHH_RS04130       RQDAQELAQKQDILQFQNDELESANLEDPDEDEKLEEEYNELNNYQKIADTANYFMQLYD
                   *****:******************************************************

R0052_RS04070      DDEHGIATLLGDAQNAATDLTEFGSKFKDFAKTVDDGVYALNDARSELSNLMDQIDFDEE
LHE_RS19250        DDEHGIATLLGDAQNAATDLTEFGSKFKDFAKTVDDGVYALNDARSELSNLMDQMDFDEE
Lh8627_05440       DDEHGIATLLGDAQNAATDLTEFGSKFKDFAKTVDDGVYALNDARSELSNLMDQMDFDEE
TU99_RS07695       DDEHGIATLLGDAQNAATDLTEFGSKFKDFAKTVDDGVYALNDARSELSNLMDQMDFDEE
LBH_RS06180        DDEHGIATLLGDAQNAATDLTEFGSKFKDFAKTVDDGVYALNDARSELSNLMDQMDFDEE
HUO_RS05045        DDEHGIATLLGDAQNAATDLTEFGSKFKDFAKTVDDGVYALNDARSELSNLMDQMDFDEE
BCM45_RS03370      DDEHGIATLLGDAQNAATDLTEFGSKFKDFAKTVDDGVYALNDARSELSNLMDQMDFDEE
LHV_RS07025        DDEHGIATLLGDAQNAATDLTEFGSKFKDFAKTVDDGVYALNDARSELSNLMDQMDFDEE
Lh22155_04280      DDEHGIATLLGDAQNAATDLTEFGSKFKDFAKTVDDGVYALNDARSELSNLMDQMDFDEE
Lh8105_04265       DDEHGIATLLGDAQNAATDLTEFGSKFKDFAKTVDDGVYALNDARSELSNLMDQMDFDEE
ALV80_RS04225      DDEHGIATLLGDAQNAATDLTEFGSKFKDFAKTVDDGVYALNDARSELSNLMDQMDFDEE
LBHH_RS04130       DDEHGIATLLGDAQNAATDLTEFGSKFKDFAKTVDDGVYALNDARSELSNLMDQMDFDEE
                   ******************************************************:*****

R0052_RS04070      RYQYVTNRMDTLNSLKKKYGPTLADVFSFYAKVQKELSQFEFGGLDEEKLQAEVAQVEEK
LHE_RS19250        RYQYVTNRIDTLNSLKKKYGPTLADVFSFYAKVQKELSQFETGGLDEEKLQAEVAQVEEK
Lh8627_05440       RYQYVTNRIDTLNSLKKKYGPTLADVFSFYAKVQKELSQFETGGLDEEKLQAEVAQVEEK
TU99_RS07695       RYQYVTNRIDTLNSLKKKYGPTLADVFSFYAKVQKELSQFETGGLDEEKLQAEVAQVEEK
LBH_RS06180        RYQYVTNRIDTLNSLKKKYGPTLADVFSFYAKVQKELSQFETGGLDEEKLQAEVAQVEEK
HUO_RS05045        RYQYVTNRIDTLNSLKKKYGPTLADVFSFYAKVQKELSQFETGGLDEEKLQAEVAQVEEK
BCM45_RS03370      RYQYVTNRMDTLNSLKKKYGPTLADVFSFYAKVQKELSQFETGGLDEEKLQAEVAQVEEK
LHV_RS07025        RYQYVTNRMDTLNSLKKKYGPTLADVFSFYAKVQKELSQFETGGLDEEKLQAEVAQVEEK
Lh22155_04280      RYQYVTNRMDTLNSLKKKYGPTLADVFSFYAKVQKELSQFETGGLDEEKLQAEVAQVEEK
Lh8105_04265       RYQYVTNRMDTLNSLKKKYGPTLADVFSFYAKVQKELSQFETGGLDEEKLQAEVAQVEEK
ALV80_RS04225      RYQYVTNRMDTLNSLKKKYGPTLADVFSFYAKVQKELSQFETGGLDEEKLQAEVAQVEEK
LBHH_RS04130       RYQYVTNRMDTLNSLKKKYGPTLADVFSFYAKVQKELSQFETGGLDEEKLQAEVAQVEEK
                   ********:******************************** ******************

R0052_RS04070      MTKEARQLHLIREKVAHSLEEQIKQELADLYMEKARFSINFEETKTFTAKGTDAIVFLIA
LHE_RS19250        MTKEARQLHLIREKVAHSLEEQIKQELADLYMEKARFSINFEETKTFTAKGTDAIVFLIA
Lh8627_05440       MTKEARQLHLIREKVAHSLEEQIKQELADLYMEKARFSINFEETKTFTAKGTDAIVFLIA
TU99_RS07695       MTKEARQLHLIREKVAHSLEEQIKQELADLYMEKARFSINFEETKTFTAKGTDAIVFLIA
LBH_RS06180        MTKEARQLHLIREKVAHSLEEQIKQELADLYMEKARFSINFEETKTFTAKGTDAIVFLIA
HUO_RS05045        MTKEARQLHLIREKVAHSLEEQIKQELADLYMEKARFSINFEETKTFTAKGTDAIVFLIA
BCM45_RS03370      MTKEARQLHLIREKVAHSLEEQIKQELADLYMEKARFSINFEETKTFTAKGTDAIVFLIA
LHV_RS07025        MTKEARQLHLIREKVAHSLEEQIKQELADLYMEKARFSINFEETKTFTAKGTDAIVFLIA
Lh22155_04280      MTKEARQLHLIREKVAHSLEEQIKQELADLYMEKARFSINFEETKTFTAKGTDAIVFLIA
Lh8105_04265       MTKEARQLHLIREKVAHSLEEQIKQELADLYMEKARFSINFEETKTFTAKGTDAIVFLIA
ALV80_RS04225      MTKEARQLHLIREKVAHSLEEQIKQELADLYMEKARFSINFEETKTFTAKGTDAIVFLIA
LBHH_RS04130       MTKEARQLHLIREKVAHSLEEQIKQELADLYMEKARFSINFEETKTFTAKGTDAIVFLIA
                   ************************************************************

R0052_RS04070      PNPGEDLMPLVKIVSGGEQSRLILALKAIFSHVEPVGTMIFDEIDTGVSGRVSAAIGKKM
LHE_RS19250        PNPGEDLMPLVKIVSGGEQSRLILALKAIFSRVEPVGTMIFDEIDTGVSGRVSAAIGKKM
Lh8627_05440       PNPGEDLMPLVKIVSGGEQSRLILALKAIFSRVEPVGTMIFDEIDTGVSGRVSAAIGKKM
TU99_RS07695       PNPGEDLMPLVKIVSGGEQSRLILALKAIFSRVEPVGTMIFDEIDTGVSGRVSAAIGKKM
LBH_RS06180        PNPGEDLMPLVKIVSGGEQSRLILALKAIFSRVEPVGTMIFDEIDTGVSGRVSAAIGKKM
HUO_RS05045        PNPGEDLMPLVKIVSGGEQSRLILALKAIFSRVEPVGTMIFDEIDTGVSGRVSAAIGKKM
BCM45_RS03370      PNPGEDLMPLVKIVSGGEQSRLILALKAIFSRVEPVGTMIFDEIDTGVSGRVSAAIGKKM
LHV_RS07025        PNPGEDLMPLVKIVSGGEQSRLILALKAIFSRVEPVGTMIFDEIDTGVSGRVSAAIGKKM
Lh22155_04280      PNPGEDLMPLVKIVSGGEQSRLILALKAIFSRVEPVGTMIFDEIDTGVSGRVSAAIGKKM
Lh8105_04265       PNPGEDLMPLVKIVSGGEQSRLILALKAIFSRVEPVGTMIFDEIDTGVSGRVSAAIGKKM
ALV80_RS04225      PNPGEDLMPLVKIVSGGEQSRLILALKAIFSHVEPVGTMIFDEIDTGVSGRVSAAIGKKM
LBHH_RS04130       PNPGEDLMPLVKIVSGGEQSRLILALKAIFSHVEPVGTMIFDEIDTGVSGRVSAAIGKKM
                   *******************************.****************************

R0052_RS04070      HSIGRDKQVIAITHSPQVAAAGDQRYLVAKQVKDGSTFTQIGPLSEEETITAIAQMMAGQ
LHE_RS19250        HSIGRDKQVIAITHSPQVAAAGDQSYLVAKQVKDGSTFTQIGPLSKEETITAIAQMMAGQ
Lh8627_05440       HSIGRDKQVIAITHSPQVAAAGDQSYLVAKQVKDGSTFTQIGPLSKEETITAIAQMMAGQ
TU99_RS07695       HSIGRDKQVIAITHSPQVAAAGDQSYLVAKQVKDGSTFTQIGPLSKEETITAIAQMMAGQ
LBH_RS06180        HSIGRDKQVIAITHSPQVAAAGDQSYLVAKQVKDGSTFTQIGPLSKEETITAIAQMMAGQ
HUO_RS05045        HSIGRDKQVIAITHSPQVAAAGDQSYLVAKQVKDGSTFTQIGPLSKEETITAIAQMMAGQ
BCM45_RS03370      HSIGRDKQVIAITHSPQVAAAGDQLYLVAKQVKDGSTFTQIGPLSKEETITAIAQMMAGQ
LHV_RS07025        HSIGRDKQVIAITHSPQVAAAGDQLYLVAKQVKDGSTFTQIGPLSKEETITAIAQMMAGQ
Lh22155_04280      HSIGRDKQVIAITHSPQVAAAGDQLYLVAKQVKDGSTFTQIGPLSKEETITAIAQMMAGQ
Lh8105_04265       HSIGRDKQVIAITHSPQVAAAGDQLYLVAKQVKDGSTFTQIGPLSKEETITAIAQMMAGQ
ALV80_RS04225      HSIGRDKQVIAITHSPQVAAAGDQRYLVAKQVKDGSTFTQIGPLSKEETITAIAQMMAGQ
LBHH_RS04130       HSIGRDKQVIAITHSPQVAAAGDQHYLVAKQVKDGSTFTQIGPLSKEETITAIAQMMAGQ
                   ************************ ********************:**************

R0052_RS04070      DVTDAAKENAADLIKSIKDE
LHE_RS19250        DVTDAAKKNAADLIKSIKDE
Lh8627_05440       DVTDAAKKNAADLIKSIKDE
TU99_RS07695       DVTDAAKKNAADLIKSIKDE
LBH_RS06180        DVTDAAKKNAADLIKSIKDE
HUO_RS05045        DVTDAAKKNAADLIKSIKDE
BCM45_RS03370      DVTDAAKKNAADLIKSIKDE
LHV_RS07025        DVTDAAKKNAADLIKSIKDE
Lh22155_04280      DVTDAAKKNAADLIKSIKDE
Lh8105_04265       DVTDAAKKNAADLIKSIKDE
ALV80_RS04225      DVTDAAKKNAADLIKSIKDE
LBHH_RS04130       DVTDAAKKNAADLIKSIKDE
                   *******:************
