# Supplementary material for: Comparative Genomics of Completely Sequenced Lactobacillus helveticus Genomes Provides Insights into Strain-Specific Genes and Resolves Metagenomics Data Down to the Strain Level
Source: Front Microbiol. 2018 Jan 30;9:63. doi: 10.3389/fmicb.2018.00063 (PMC5797582; doi:10.3389/fmicb.2018.00063)
Supplement: Supplementary Data Sheet 2 — Result files of pan-core genome analysis. For descriptions, see Supplementary Table 10. [file DataSheet2.ZIP › HMMs_coreGenome/clw/Lh8627_07815.clw]

MUSCLE (3.8) multiple sequence alignment


HUO_RS02610        MARIAGIDLPRDKRIVVALTYIYGIGDATAKKICADAGVSEDVRSKDLTPEDQEKLRTEV
ALV80_RS01630      MARIAGVDLPRDKRIVVALTYIYGIGDATAKKICADAGVSEDVRSKDLTPEDQEKLRTEV
LHE_RS21815        MARIAGVDLPRDKRIVVALTYIYGIGDATAKKICADAGVSEDVRSKDLTPEDQEKLRTEV
Lh8627_07815       MARIAGVDLPRDKRIVVALTYIYGIGDATAKKICADAGVSEDVRSKDLTPEDQEKLRTEV
LBHH_RS01605       MARIAGVDLPRDKRIVVALTYIYGIGDATAKKICADAGVSEDVRSKDLTPEDQEKLRTEV
LBH_RS01435        MARIAGVDLPRDKRIVVALTYIYGIGDATAKKICADAGVSEDVRSKDLTPEDQEKLRTEV
TU99_RS01505       MARIAGVDLPRDKRIVVALTYIYGIGDATAKKICADAGVSEDVRSKDLTPEDQEKLRTEV
R0052_RS01575      MARIAGVDLPRDKRIVVALTYIYGIGDATAKKICADAGVSEDVRSKDLTPEDQEKLRTEV
BCM45_RS05695      MARIAGVDLPRDKRIVVALTYIYGIGNATAKKICADAGVSEDVRSKDLTPEDQEKLRTEV
LHV_RS01655        MARIAGVDLPRDKRIVVALTYIYGIGNATAKKICADAGVSEDVRSKDLTPEDQEKLRTEV
Lh22155_01730      MARIAGVDLPRDKRIVVALTYIYGIGNATAKKICADAGVSEDVRSKDLTPEDQEKLRTEV
Lh8105_01610       MARIAGVDLPRDKRIVVALTYIYGIGNATAKKICADAGVSEDVRSKDLTPEDQEKLRTEV
                   ******:*******************:*********************************

HUO_RS02610        DKYRVEGDLRREVSMNIKRLVDIGSYRGIRHRRGLPVRGQNTKNNARTRKGTKRNR
ALV80_RS01630      DKYRVEGDLRREVSMNIKRLVDIGSYRGIRHRRGLPVRGQNTKNNARTRKGTKRNR
LHE_RS21815        DKYRVEGDLRREVSMNIKRLVDIGSYRGIRHRRGLPVRGQNTKNNARTRKGTKRNR
Lh8627_07815       DKYRVEGDLRREVSMNIKRLVDIGSYRGIRHRRGLPVRGQNTKNNARTRKGTKRNR
LBHH_RS01605       DKYRVEGDLRREVSMNIKRLVDIGSYRGIRHRRGLPVRGQNTKNNARTRKGTKRNR
LBH_RS01435        DKYRVEGDLRREVSMNIKRLVDIGSYRGIRHRRGLPVRGQNTKNNARTRKGTKRNR
TU99_RS01505       DKYRVEGDLRREVSMNIKRLVDIGSYRGIRHRRGLPVRGQNTKNNARTRKGTKRNR
R0052_RS01575      DKYRVEGDLRREVSMNIKRLVDIGSYRGIRHRRGLPVRGQNTKNNARTRKGTKRNR
BCM45_RS05695      DKYRVEGDLRREVSMNIKRLVDIGSYRGIRHRRGLPVRGQNTKNNARTRKGTKRNR
LHV_RS01655        DKYRVEGDLRREVSMNIKRLVDIGSYRGIRHRRGLPVRGQNTKNNARTRKGTKRNR
Lh22155_01730      DKYRVEGDLRREVSMNIKRLVDIGSYRGIRHRRGLPVRGQNTKNNARTRKGTKRNR
Lh8105_01610       DKYRVEGDLRREVSMNIKRLVDIGSYRGIRHRRGLPVRGQNTKNNARTRKGTKRNR
                   ********************************************************
