# Supplementary material for: Comparative Genomics of Completely Sequenced Lactobacillus helveticus Genomes Provides Insights into Strain-Specific Genes and Resolves Metagenomics Data Down to the Strain Level
Source: Front Microbiol. 2018 Jan 30;9:63. doi: 10.3389/fmicb.2018.00063 (PMC5797582; doi:10.3389/fmicb.2018.00063)
Supplement: Supplementary Data Sheet 2 — Result files of pan-core genome analysis. For descriptions, see Supplementary Table 10. [file DataSheet2.ZIP › HMMs_coreGenome/clw/LBHH_RS08045.clw]

MUSCLE (3.8) multiple sequence alignment


R0052_RS07925      MDKNIKQIRDNFPILKRKINDSPLIYLDNAATAQIPVSVSKKMMDFDETYRANVHRGVHT
ALV80_RS08160      MDKNIKQIRDNFPILKRKINDSPLIYLDNAATAQIPVSVSKKMMDFDETYRANVHRGVHT
BCM45_RS09815      MDKNIKQIRDNFPILKRKINDSPLIYLDNAATAQIPVSVSKKMMDFDETYRANVHRGVHT
LHV_RS03195        MDKNIKQIRDNFPILKRKINDSPLIYLDNAATAQIPVSVSKKMMDFDETYRANVHRGVHT
Lh8105_08440       MDKNIKQIRDNFPILKRKINDSPLIYLDNAATAQIPVSVSKKMMDFDETYRANVHRGVHT
LBHH_RS08045       MDKNIKQIRDNFPILKRKINDSPLIYLDNAATAQIPVSVSKKMMDFDETYRANVHRGVHT
LHE_RS14600        MDKNIKQIRDNFPILKRKINDSPLIYLDNAATAQIPVSVSKKMMHFDETYRANVHRGVHT
Lh22155_08180      MDKNIKQIRDNFPILKRKINDSPLIYLDNAATAQIPVSVSKKMMHFDETYRANVHRGVHT
Lh8627_01810       MDKNIKQIRDNFPILKRKINDSPLIYLDNAATAQIPVSVSKKMMHFDETYRANVHRGVHT
LBH_RS02745        MDKNIKQIRDNFPILKRKINDSPLIYLDNAATAQIPVSVSKKMMHFDETYRANVHRGVHT
HUO_RS09020        MDKNIKQIRDNFPILKRKINDSPLIYLDNAATAQIPVSVSKKMMHFDETYRANVHRGVHT
TU99_RS03150       MDKNIKQIRDNFPILKRKINDSPLIYLDNAATAQIPVSVSKKMMHFDETYRANVHRGVHT
                   ******************************************** ***************

R0052_RS07925      LGMWATKYYESVREKVKDFIHAKSEREIVFTSGCTDSLNLVANTYGEQNIQAGDEIVVSI
ALV80_RS08160      LGMWATKYYESVREKVKDFIHAKSEREIVFTSGCTDSLNLVANTYGEQNIQAGDEIVVSI
BCM45_RS09815      LGMWATKYYESVREKVKDFIHAKSEREIVFTSGCTDSLNLVANTYGEQNIQAGDEIVVSI
LHV_RS03195        LGMWATKYYESVREKVKDFIHAKSEREIVFTSGCTDSLNLVANTYGEQNIQAGDEIVVSI
Lh8105_08440       LGMWATKYYESVREKVKDFIHAKSEREIVFTSGCTDSLNLVANTYGEQNIQAGDEIVVSI
LBHH_RS08045       LGMWATKYYESVREKVKDFIHAKSEREIVFTSGCTDSLNLVANTYGEQNIQAGDEIVVSI
LHE_RS14600        LGMWATKYYESVREKVKDFIHAKSEREIVFTSGCTDSLNLVANTYGEQNIQAGDEIVVSI
Lh22155_08180      LGMWATKYYESVREKVKDFIHAKSEREIVFTSGCTDSLNLVANTYGEQNIQAGDEIVVSI
Lh8627_01810       LGMWATKYYESVREKVKDFIHAKSEREIVFTSGCTDSLNLVANTYGEQNIQAGDEIVVSI
LBH_RS02745        LGMWATKYYESVREKVKDFIHAKSEREIVFTSGCTDSLNLVANTYGEQNIQAGDEIVVSI
HUO_RS09020        LGMWATKYYESVREKVKDFIHAKSEREIVFTSGCTDSLNLVANTYGEQNIQAGDEIVVSI
TU99_RS03150       LGMWATKYYESVREKVKDFIHAKSEREIVFTSGCTDSLNLVANTYGEQNIQAGDEIVVSI
                   ************************************************************

R0052_RS07925      MEHHSNLLPWQQLAMRKHAKLKFIELDQEQKLDLADAKKKITPKTKIIAVAQVSNVLGCI
ALV80_RS08160      MEHHSNLLPWQQLAMRKHAKLKFIELDQEQKLDLADAKKKITPKTKIIAVAQVSNVLGCI
BCM45_RS09815      MEHHSNLLPWQQLAMRKHAKLKFIELDQEQKLDLADAKKKITPKTKIIAVAQVSNVLGCI
LHV_RS03195        MEHHSNLLPWQQLAMRKHAKLKFIELDQEQKLDLADAKKKITPKTKIIAVAQVSNVLGCI
Lh8105_08440       MEHHSNLLPWQQLAMRKHAKLKFIELDQEQKLDLADAKKKITPKTKIIAVAQVSNVLGCI
LBHH_RS08045       MEHHSNLLPWQQLAMRKHAKLKFIELDQEQKLDLADAKKKITPKTKIIAVAQVSNVLGCI
LHE_RS14600        MEHHSNLLPWQQLAMRKHAKLKFIELDQEQKLDLADAKKKITPKTKIIAVAQVSNVLGCI
Lh22155_08180      MEHHSNLLPWQQLAMRKHAKLKFIELDQEQKLDLADAKKKITPKTKIIAVAQVSNVLGCI
Lh8627_01810       MEHHSNLLPWQQLAMRKHAKLKFIELDQEQKLDLADAKKKITPKTKIIAVAQVSNVLGCI
LBH_RS02745        MEHHSNLLPWQQLAMRKHAKLKFIELDQEQKLDLADAKKKITPKTKIIAVAQVSNVLGCI
HUO_RS09020        MEHHSNLLPWQQLAMRKHAKLKFIELDQEQKLDLADAKKKITPKTKIIAVAQVSNVLGCI
TU99_RS03150       MEHHSNLLPWQQLAMRKHAKLKFIELDQEQKLDLADAKKKITPKTKIIAVAQVSNVLGCI
                   ************************************************************

R0052_RS07925      NPIKELAQLAHQNNAVIVVDGAQAIGHFDVNVQELEADFYAFSGHKMFGPDGIGILYGRK
ALV80_RS08160      NPIKELAQLAHQNNAVIVVDGAQAIGHFDVNVQELEADFYAFSGHKMFGPDGIGVLYGRK
BCM45_RS09815      NPIKELAQLAHQNNAVIVVDGAQAIGHFDVNVQELEADFYAFSGHKMFGPDGIGVLYGRK
LHV_RS03195        NPIKELAQLAHQNNAVIVVDGAQAIGHFDVNVQELEADFYAFSGHKMFGPDGIGVLYGRK
Lh8105_08440       NPIKELAQLAHQNNAVIVVDGAQAIGHFDVNVQELEADFYAFSGHKMFGPDGIGVLYGRK
LBHH_RS08045       NPIKELAQLAHQNNAVIVVDGAQAIGHFDVNVQELEADFYAFSGHKMFGPDGIGVLYGRK
LHE_RS14600        NPIKELAQLAHQNNAVIVVDGAQAIGHFDVNVQELEADFYAFSGHKMFGPDGIGVLYGRK
Lh22155_08180      NPIKELAQLAHQNNAVIVVDGAQAIGHFDVNVQELEADFYAFSGHKMFGPDGIGVLYGRK
Lh8627_01810       NPIKELAQLAHQNNAVIVVDGAQAIGHFDVNVQELEADFYAFSGHKMFGPDGIGVLYGRK
LBH_RS02745        NPIKELAQLAHQNNAVIVVDGAQAIGHFDVNVQELEADFYAFSGHKMFGPDGIGVLYGRK
HUO_RS09020        NPIKELAQLAHQNNAVIVVDGAQAIGHFDVNVQELEADFYAFSGHKMFGPDGIGVLYGRK
TU99_RS03150       NPIKELAQLAHQNNAVIVVDGAQAIGHFDVNVQELEADFYAFSGHKMFGPDGIGVLYGRK
                   ******************************************************:*****

R0052_RS07925      KLLEKMPPYRLGGEMIANVTREGATWDPVPQKFEAGTPNIEGAIGLEGAIDFIEHVGLDK
ALV80_RS08160      KLLEKMPPYRLGGEMIANVTREGATWAPVPQKFEAGTPNIEGAIGLEGAIDFIEHVGLDK
BCM45_RS09815      KLLEKMPPYRLGGEMIANVTREGATWAPVPQKFEAGTPNIEGAIGLEGAIDFIEHVGLDK
LHV_RS03195        KLLEKMPPYRLGGEMIANVTREGATWAPVPQKFEAGTPNIEGAIGLEGAIDFIEHVGLDK
Lh8105_08440       KLLEKMPPYRLGGEMIANVTREGATWAPVPQKFEAGTPNIEGAIGLEGAIDFIEHVGLDK
LBHH_RS08045       KLLEKMPPYRLGGEMIANVTREGATWAPVPQKFEAGTPNIEGAIGLEGAIDFIEHVGLDK
LHE_RS14600        KLLEKMPPYRLGGEMIANVTREGATWAPVPQKFEAGTPNIEGAIGLEGAIDFIEHVGLDK
Lh22155_08180      KLLEKMPPYRLGGEMIANVTREGATWAPVPQKFEAGTPNIEGAIGLEGAIDFIEHVGLDK
Lh8627_01810       KLLEKMPPYRLGGEMIANVTREGATWAPVPQKFEAGTPNIEGAIGLEGAIDFIEHVGLDK
LBH_RS02745        KLLEKMPPYRLGGEMIANVTREGATWAPVPQKFEAGTPNIEGAIGLEGAIDFIEHVGLDK
HUO_RS09020        KLLEKMPPYRLGGEMIANVTREGATWAPVPQKFEAGTPNIEGAIGLEGAIDFIEHVGLDK
TU99_RS03150       KLLEKMPPYRLGGEMIANVTREGATWAPVPQKFEAGTPNIEGAIGLEGAIDFIEHVGLDK
                   ************************** *********************************

R0052_RS07925      LRQYEQDLIDYVFPKIQKIAGLTFYGPQNISERSSVISFNMQGIHPHDLATALDLEGIEV
ALV80_RS08160      LRQYEQDLIDYVFPKIQKIAGLTFYGPQNISERSSVISFNMQGIHPHDLATALDLEGIEV
BCM45_RS09815      LRQYEQDLIDYVFPKIQKIAGLTFYGPQNISERSSVISFNMQGIHPHDLATALDLEGIEV
LHV_RS03195        LRQYEQDLIDYVFPKIQKIAGLTFYGPQNISERSSVISFNMQGIHPHDLATALDLEGIEV
Lh8105_08440       LRQYEQDLIDYVFPKIQKIAGLTFYGPQNISERSSVISFNMQGIHPHDLATALDLEGIEV
LBHH_RS08045       LRQYEQDLIDYVFPKIQKIAGLTFYGPQNISERSSVISFNMQGIHPHDLATALDLEGIEV
LHE_RS14600        LRQYEQDLIDYVFPKIQKIAGLTFYGPQNISERSSVISFNMQGIHPHDLATALDLEGIEV
Lh22155_08180      LRQYEQDLIDYVFPKIQKIAGLTFYGPQNISERSSVISFNMQGIHPHDLATALDLEGIEV
Lh8627_01810       LRQYEQDLIDYVFPKIQKIAGLTFYGPQNISERSSVISFNMQGIHPHDLATALDLEGIEV
LBH_RS02745        LRQYEQDLIDYVFPKIQKIAGLTFYGPQNISERSSVISFNMQGIHPHDLATALDLEGIEV
HUO_RS09020        LRQYEQDLIDYVFPKIQKIAGLTFYGPQNISERSSVISFNMQGIHPHDLATALDLEGIEV
TU99_RS03150       LRQYEQDLIDYVFPKIQKIAGLTFYGPQNISERSSVISFNMQGIHPHDLATALDLEGIEV
                   ************************************************************

R0052_RS07925      RAGHHCAQPLMETLGVESTVRASFAIYNTQEEADKFLSALVEIKEFFQNELR
ALV80_RS08160      RAGHHCAQPLMETLGVESTVRASFAIYNTQEEADKFLSALVVIKEFFQNELR
BCM45_RS09815      RAGHHCAQPLMETLGVESTVRASFAIYNTQEEADKFLSALVVIKEFFQNELR
LHV_RS03195        RAGHHCAQPLMETLGVESTVRASFAIYNTQEEADKFLSALVVIKEFFQNELR
Lh8105_08440       RAGHHCAQPLMETLGVESTVRASFAIYNTQEEADKFLSALVVIKEFFQNELR
LBHH_RS08045       RAGHHCAQPLMETLGVESTVRASFAIYNTQEEADKFLSALVVIKEFFQNELR
LHE_RS14600        RAGHHCAQPLMETLGVESTVRASFAIYNTQEEADKFLSALVVIKEFFQNELR
Lh22155_08180      RAGHHCAQPLMETLGVESTVRASFAIYNTQEEADKFLSALVVIKEFFQNELR
Lh8627_01810       RAGHHCAQPLMETLGVESTVRASFAIYNTQEEADKFLSALVVIKEFFQNELR
LBH_RS02745        RAGHHCAQPLMETLGVESTVRASFAIYNTQEEADKFLSALVVIKEFFQNELR
HUO_RS09020        RAGHHCAQPLMETLGVESTVRASFAIYNTQEEADKFLSALVVIKEFFQNELR
TU99_RS03150       RAGHHCAQPLMETLGVESTVRASFAIYNTQEEADKFLSALVVIKEFFQNELR
                   ***************************************** **********
