# Supplementary material for: Comparative Genomics of Completely Sequenced Lactobacillus helveticus Genomes Provides Insights into Strain-Specific Genes and Resolves Metagenomics Data Down to the Strain Level
Source: Front Microbiol. 2018 Jan 30;9:63. doi: 10.3389/fmicb.2018.00063 (PMC5797582; doi:10.3389/fmicb.2018.00063)
Supplement: Supplementary Data Sheet 2 — Result files of pan-core genome analysis. For descriptions, see Supplementary Table 10. [file DataSheet2.ZIP › HMMs_coreGenome/clw/Lh8627_08595.clw]

MUSCLE (3.8) multiple sequence alignment


LHV_RS00830        MLKREFDYQKETELNLPTTFIKRDGAKYPFEIFKLKMGLHNLDLDNEADAVIEKIAAKLT
Lh22155_00930      MLKREFDYQKETELNLPTTFIKRDGAKYPFEIFKLKMGLHNLDLDNEADAVIEKIAAKLT
Lh8105_00860       MLKREFDYQKETELNLPTTFIKRDGAKYPFEIFKLKMGLHNLDLDNEADAVIEKIAAKLT
ALV80_RS00885      MLKREFDYQKETELNLPTTFIKRDGAKYPFEIFKLKMVLHNLDLDDEADAVIEKIAAKLT
LBHH_RS00865       MLKREFDYQKETELNLPTTFIKRDGAKYPFEIFKLKMVLHNLDLDDEADAVIEKIAAKLT
BCM45_RS06415      MLKREFDYQKETELNLPTTFIKRDGAKYPFEIFKLKMVLHNLDLDDEADAVIEKIAAKLT
LBH_RS00745        MLKREFDYQKETELNLPTAFIKRDGAKYPFEIFKLKMVLHNLYLDDEADAVIEKIAAKLT
LHE_RS12300        MLKREFDYQKETELNLPTTFIKRDGAKYPFEIFKLKMVLHNLDLDDEADAVIEKIAAKLT
Lh8627_08595       MLKREFDYQKETELNLPTTFIKRDGAKYPFEIFKLKMVLHNLDLDDEADAVIEKIAAKLT
HUO_RS01820        MLKREFDYQKETELNLPTTFIKRDGAKYPFEIFKLKMVLHNLDLDDEADAVIEKIAAKLT
TU99_RS00820       MLKREFDYQKETELNLPTTFIKRDGAKYPFEIFKLKMVLHNLDLDDEADAVIEKIAAKLT
R0052_RS00820      MLKREFDYQKETELNLPTTFIKRDGAKYPFEIFKLKMVLHNLDLDDEADAVIEKIAAKLT
                   ******************:****************** **** **:**************

LHV_RS00830        GATVKAEDVAHAFKESLNELGYLDEAKAYVDYRKQDEKNWLKQTDTRTRLERMVNGDPTI
Lh22155_00930      GATVKAEDVAHAFKESLNELGYLDEAKAYVDYRKQDEKNWLKQTDTRTRLERMVNGDPTI
Lh8105_00860       GATVKAEDVAHAFKESLNELGYLDEAKAYVDYRKQDEKNWLKQTDTRTRLERMVNGDPTI
ALV80_RS00885      GATVKAEDVAHAFKESLNELGYLDEAKAYVDYRKQDEKNWLKQTDTRTRLERMVNGDPTI
LBHH_RS00865       GATVKAEDVAHAFKESLNELGYLDEAKAYIDYRKQDEKNWLKQTDTRTRLERMVNGDPTI
BCM45_RS06415      GATVKAEDVAHAFKESLNELGYLDEAKAYVDYRKQDEKNWLKQTDTRTRLERMVNGDPTI
LBH_RS00745        GATVKAEDVAHAFKESLNELGYLDEAKAYVDYRKQDEKNWLKQTDTRTRLERMVNGDPTI
LHE_RS12300        GATVKAEDVAHAFKESLNELGYLDEAKAYVDYRKQDEKNWLKQTDTRTRLERMVNGDPTI
Lh8627_08595       GATVKAEDVAHAFKESLNELGYLDEAKAYVDYRKQDEKNWLKQTDTRTRLERMVNGDPTI
HUO_RS01820        GATVKAEDVAHAFKESLNELGYLDEAKAYVDYRKQDEKNWLKQTDTRTRLERMVNGDPTI
TU99_RS00820       GATVKAEDVAHAFKESLNELGYLDEAKAYVDYRKQDEKNWLKQTDTRTRLERMVNGDPTI
R0052_RS00820      GATVKAEDVAHAFKESLNELGYLDEAKAYVDYRKQDEKNWLKQTDTRTRLERMVNGDPTI
                   *****************************:******************************

LHV_RS00830        VNENANKDSEVFSTQRDLTAGTVGKTVGLTMMPQHIAKAHLRGDIHWHDLDYTPLSPMTN
Lh22155_00930      VNENANKDSEVFSTQRDLTAGTVGKTVGLTMMPQHIAKAHLRGDIHWHDLDYTPLSPMTN
Lh8105_00860       VNENANKDSEVFSTQRDLTAGTVGKTVGLTMMPQHIAKAHLRGDIHWHDLDYTPLSPMTN
ALV80_RS00885      VNENANKDSEVFSTQRDLTAGTVGKTVGLTMMPQHIAKAHLRGDIHWHDLDYTPLSPMTN
LBHH_RS00865       VNENANKDSEVFSTQRDLTAGTVGKTVGLTMMPQHIAKAHLRGDIHWHDLDYTPLSPMTN
BCM45_RS06415      VNENANKDSEIFSTQRDLTAGTVGKTVGLTMMPQHIAKAHLRGDIHWHDLDYTPLSPMTN
LBH_RS00745        VNENANKDSEIFSTQRDLTAGTVGKTVGLTMMPQHIAKAHLRGDIHWHDLDYTPLSPMTN
LHE_RS12300        VNENANKDSEIFSTQRDLTAGTVGKTVGLTMMPQHIAKAHLRGDIHWHDLDYTPLSPMTN
Lh8627_08595       VNENANKDSEIFSTQRDLTAGTVGKTVGLTMMPQHIAKAHLRGDIHWHDLDYTPLSPMTN
HUO_RS01820        VNENANKDSEIFSTQRDLTAGTVGKTVGLTMMPQHIAKAHLRGDIHWHDLDYTPLSPMTN
TU99_RS00820       VNENANKDSEIFSTQRDLTAGTVGKTVGLTMMPQHIAKAHLRGDIHWHDLDYTPLSPMTN
R0052_RS00820      VNENANKDSEVFSTQRDLTAGTVGKTVGLTMMPQHIAKAHLRGDIHWHDLDYTPLSPMTN
                   **********:*************************************************

LHV_RS00830        CCLIDFKEMLTNGFKIGNAYMTSPNSINVATHQVTQIITNVASSQYGGCSFDRADEVLAP
Lh22155_00930      CCLIDFKEMLTNGFKIGNAYMTSPNSINVATHQVTQIITNVASSQYGGCSFDRADEVLAP
Lh8105_00860       CCLIDFKEMLTNGFKIGNAYMTSPNSINVATHQVTQIITNVASSQYGGCSFDRADEVLAP
ALV80_RS00885      CCLIDFKDMLTNGFKIGNAYMTSPNSINVATHQVTQIITNVASSQYGGCSFDRADEVLAP
LBHH_RS00865       CCLIDFKDMLTNGFKIGNAYMTSPNSINVATHQVTQIITNVASSQYGGCSFDRADEVLAP
BCM45_RS06415      CCLIDFKEMLTNGFKIGNAYMTSPNSINVATHQVTQIITNVASSQYGGCSFDRADEVLAP
LBH_RS00745        CCLIDFKDMLTNGFKIGNAYMTSPNSINVATHQVTQIITNVASSQYGGCSFDRADEVLAP
LHE_RS12300        CCLIDFKDMLTNGFKIGNAYMTSPNSINVATHQVTQIITNVASSQYGGCSFDRADEVLAP
Lh8627_08595       CCLIDFKDMLTNGFKIGNAYMTSPNSINVATHQVTQIITNVASSQYGGCSFDRADEVLAP
HUO_RS01820        CCLIDFKDMLTNGFKIGNAYMTSPNSINVATHQVTQIITNVASSQYGGCSFDRADEVLAP
TU99_RS00820       CCLIDFKDMLTNGFKIGNAYMTSPNSINVATHQVTQIITNVASSQYGGCSFDRADEVLAP
R0052_RS00820      CCLIDFKDMLTNGFKIGNAYMTSPNSINVATHQVTQIITNVASSQYGGCSFDRADEVLAP
                   *******:****************************************************

LHV_RS00830        FAEKNYQKHLKDAAEFIDDSEKVEQYAKKQTKKDIYDAMQGLEYEINTMFSSQGQTPFTT
Lh22155_00930      FAEKNYQKHLKDAAEFIDDSEKVEQYAKKQTKKDIYDAMQGLEYEINTMFSSQGQTPFTT
Lh8105_00860       FAEKNYQKHLKDAAEFIDDSEKVEQYAKKQTKKDIYDAMQGLEYEINTMFSSQGQTPFTT
ALV80_RS00885      FAEKNYQKHLKDAAEFIDDSEKVEQYAKKQTKKDIYDAMQGLEYEINTMFSSQGQTPFTT
LBHH_RS00865       FAEKNYQKHLKDAAEFIDDSEKVEQYAKKQTKKDIYDAMQGLEYEINTMFSSQGQTPFTT
BCM45_RS06415      FAEKNYQKHLKDAAEFIDDSEKVEQYAKKQTKKDIYDAMQGLEYEINTMFSSQGQTPFTT
LBH_RS00745        FAEKNYQKHLKDAAEFIDDSEKVEQYAKKQTKKDIYDAMQGLEYEINTMFSSQGQTPFTT
LHE_RS12300        FAEKNYQKHLKDAAEFIDDSEKVEQYAKKQTKKDIYDAMQGLEYEINTMFSSQGQTPFTT
Lh8627_08595       FAEKNYQKHLKDAAEFIDDSEKVEQYAKKQTKKDIYDAMQGLEYEINTMFSSQGQTPFTT
HUO_RS01820        FAEKNYQKHLKDAAEFIDDSEKVEQYAKKQTKKDIYDAMQGLEYEINTMFSSQGQTPFTT
TU99_RS00820       FAEKNYQKHLKDAAEFIDDSEKVEQYAKKQTKKDIYDAMQGLEYEINTMFSSQGQTPFTT
R0052_RS00820      FAEKNYQKHLKDAAEFIDDSEKVEQYAKKQTKKDIYDAMQGLEYEINTMFSSQGQTPFTT
                   ************************************************************

LHV_RS00830        LGFGLGTSWIEKEIQKDILRIRIKGLGREGRTAIFPKLVFTIKKGLNLHPGDPNYDVKEL
Lh22155_00930      LGFGLGTSWIEKEIQKDILRIRIKGLGREGRTAIFPKLVFTIKKGLNLHPGDPNYDVKEL
Lh8105_00860       LGFGLGTSWIEKEIQKDILRIRIKGLGREGRTAIFPKLVFTIKKGLNLHPGDPNYDVKEL
ALV80_RS00885      LGFGLGTSWIEKEIQKDILRIRIKGLGRERRTAIFPKLVFTIKKGLNLHPGDPNYDVKEL
LBHH_RS00865       LGFGLGTSWIEKEIQKDILRIRIKGLGRERRTAIFPKLVFTIKKGLNLHPGDPNYDVKEL
BCM45_RS06415      LGFGLGTSWIEKEIQKDILRIRIKGLGRERRTAIFPKLVFTIKKGLNLHPGDPNYDVKEL
LBH_RS00745        LGFGLGTSWIEKEIQKDILRIRIKGLGRERRTAIFPKLVFTIKKGLNLHPGDPNYDVKEL
LHE_RS12300        LGFGLGTSWIEKEIQKDILRIRIKGLGRERRTAIFPKLVFTIKKGLNLHPGDPNYDVKEL
Lh8627_08595       LGFGLGTSWIEKEIQKDILRIRIKGLGRERRTAIFPKLVFTIKKGLNLHPGDPNYDVKEL
HUO_RS01820        LGFGLGTSWIEKEIQKDILRIRIKGLGRERRTAIFPKLVFTIKKGLNLHPGDPNYDVKEL
TU99_RS00820       LGFGLGTSWIEKEIQKDILRIRIKGLGRERRTAIFPKLVFTIKKGLNLHPGDPNYDVKEL
R0052_RS00820      LGFGLGTSWIEKEIQKDILRIRIKGLGRERRTAIFPKLVFTIKKGLNLHPGDPNYDVKEL
                   ***************************** ******************************

LHV_RS00830        AIQCSTKRMYPDVLMYDMIKKITGSFKAPMGCRSFLQGWKDKNGHEVNSGRMNLGVVTVN
Lh22155_00930      AIQCSTKRMYPDVLMYDMIKKITGSFKAPMGCRSFLQGWKDKNGHEVNSGRMNLGVVTVN
Lh8105_00860       AIQCSTKRMYPDVLMYDMIKKITGSFKAPMGCRSFLQGWKDKNGHEVNSGRMNLGVVTVN
ALV80_RS00885      AIQCSTKRMYPDVLMYDMIKKITGSFKAPMGCRSFLQGWKDKNGHEVNSGRMNLGVVTVN
LBHH_RS00865       AIQCSTKRMYPDVLMYDMIKKITGSFKAPMGCRSFLQGWKDKNGHEVNSGRMNLGVVTVN
BCM45_RS06415      AIQCSTKRMYPDVLMYDMIKKITGSFKAPMGCRSFLQGWKDKNGHEVNSGRMNLGIVTVN
LBH_RS00745        AIQCSTKRMYPDVLMYDMIKKITGSFKAPMGCRSFLQGWKDKNGHEVNSGRMNLGVVTVN
LHE_RS12300        AIQCSTKRMYPDVLMYDMIKKITGSFKAPMGCRSFLQGWKDKNGHEVNSGRMNLGVVTVN
Lh8627_08595       AIQCSTKRMYPDVLMYDMIKKITGSFKAPMGCRSFLQGWKDKNGHEVNSGRMNLGVVTVN
HUO_RS01820        AIQCSTKRMYPDVLMYDMIKKITGSFKAPMGCRSFLQGWKDKNGHEVNSGRMNLGVVTVN
TU99_RS00820       AIQCSTKRMYPDVLMYDMIKKITGSFKAPMGCRSFLQGWKDKNGHEVNSGRMNLGVVTVN
R0052_RS00820      AIQCSTKRMYPDVLMYDMIKKITGSFKAPMGCRSFLQGWKDKNGHEVNSGRMNLGVVTVN
                   *******************************************************:****

LHV_RS00830        LPRIAMESHGDKELFWKIFNTRMRTCHQALAFKGRRVIQAKPENAPIMYQYGVFGKRLKP
Lh22155_00930      LPRIAMESHGDKELFWKIFNTRMRTCHQALAFKGRRVIQAKPENAPIMYQYGVFGKRLKP
Lh8105_00860       LPRIAMESHGDKELFWKIFNTRMRTCHQALAFKGRRVIQAKPENAPIMYQYGVFGKRLKP
ALV80_RS00885      LPRIAMESHGDKELFWKIFNTRMRTCYQALAFKGRRAIQAKPENAPIMYQYGVFGKRLKP
LBHH_RS00865       LPRIAMESHGDKELFWKIFNTRMRTCYQALAFKGRRAIQAKPENAPIMYQYGVFGKRLKP
BCM45_RS06415      LPRIAMESHGDKELFWKIFNTRMRTCHQALAFKGRRAIQAKPENAPIMYQYGVFGKRLKP
LBH_RS00745        LPRIAMESHGDKELFWKIFNTRMRTCHQALAFKGRRAIQAKPENAPIMYQYGVFGKRLKP
LHE_RS12300        LPRIAMESHGDKELFWKIFNTRMRTCHQALAFKGRRAIQAKPENAPIMYQYGVFGKRLKP
Lh8627_08595       LPRIAMESHGDKELFWKIFNTRMRTCHQALAFKGRRAIQAKPENAPIMYQYGVFGKRLKP
HUO_RS01820        LPRIAMESHGDKELFWKIFNTRMRTCHQALAFKGRRAIQAKPENAPIMYQYGVFGKRLKP
TU99_RS00820       LPRIAMESHGDKELFWKIFNTRMRTCHQALAFKGRRAIQAKPENAPIMYQYGVFGKRLKP
R0052_RS00820      LPRIAMESHGDKELFWKIFNTRMRTCHQALAFKGRRAIQAKPENAPIMYQYGVFGKRLKP
                   **************************:*********.***********************

LHV_RS00830        GDDVNEFFKNGRATISLGYIGLYEVGTVFYGSDWEHNEEAHDFTIEIVKRMHDLCAKWEK
Lh22155_00930      GDDVNEFFKNGRATISLGYIGLYEVGTVFYGSDWEHNEEAHDFTIEIVKRMHDLCAKWEK
Lh8105_00860       GDDVNEFFKNGRATISLGYIGLYEVGTVFYGSDWEHNEEAHDFTIEIVKRMHDLCAKWEK
ALV80_RS00885      GDDVNEFFKNGRATISLGYIGLYEVGTVFYGSDWEHNEEAHDFTIEIVKRMHDLCAKWEK
LBHH_RS00865       GDDVNEFFKNGRATISLGYIGLYEVGTVFYGSDWEHNEEAHDFTIEIVKRMHDLCAKWEK
BCM45_RS06415      GDDVNEFFKNGRATISLGYIGLYEVGTVFYGPDWEHNEEAHDFTIEIVKRMHDLCAKWEK
LBH_RS00745        GDDVNEFFKNGRATISLGYIGLYEVGTVFYGPDWEHNEEAHDFTIEIVKRMHDLCAKWEK
LHE_RS12300        GDDVNEFFKNGRATISLGYIGLYEVGTVFYGPDWEHNEEAHDFTIEIVKRMHDLCAKWEK
Lh8627_08595       GDDVNEFFKNGRATISLGYIGLYEVGTVFYGPDWEHNEEAHDFTIEIVKRMHDLCAKWEK
HUO_RS01820        GDDVNEFFKNGRATISLGYIGLYEVGTVFYGPDWEHNEEAHDFTIEIVKRMHDLCAKWEK
TU99_RS00820       GDDVNEFFKNGRATISLGYIGLYEVGTVFYGPDWEHNEEAHDFTIEIVKRMHDLCAKWEK
R0052_RS00820      GDDVNEFFKNGRATISLGYIGLYEVGTVFYGPDWEHNEEAHDFTIEIVKRMHDLCAKWEK
                   *******************************.****************************

LHV_RS00830        EDPYHWHYSLYSTPSESLTDRFCRLDTEKFGKIKDITDKEYYTNSFHYDVRKHPTPFEKL
Lh22155_00930      EDPYHWHYSLYSTPSESLTDRFCRLDTEKFGKIKDITDKEYYTNSFHYDVRKHPTPFEKL
Lh8105_00860       EDPYHWHYSLYSTPSESLTDRFCRLDTEKFGKIKDITDKEYYTNSFHYDVRKHPTPFEKL
ALV80_RS00885      EDPYHWHYSLYSTPSESLTDRFCRLDTEKFGKIKDITDKEYYTNSFHYDVRKHPTPFEKL
LBHH_RS00865       EDPYHWHYSLYSTPSESLTDRFCRLDTEKFGKIKDITDKEYYTNSFHYDVRKHPTPFEKL
BCM45_RS06415      EDPYHWHYSLYSTPSESLTDRFCRLDTEKFGKIKDITDKEYYTNSFHYDVRKHPTPFEKL
LBH_RS00745        EDPYHWHYSLYSTPSESLTDRFCRLDTEKFGKIKDITDKEYYTNSFHYDVRKHPTPFEKL
LHE_RS12300        EDPYHWHYSLYSTPSESLTDRFCRLDTEKFGKIKDITDKEYYTNSFHYDVRKHPTPFEKL
Lh8627_08595       EDPYHWHYSLYSTPSESLTDRFCRLDTEKFGKIKDITDKEYYTNSFHYDVRKHPTPFEKL
HUO_RS01820        EDPYHWHYSLYSTPSESLTDRFCRLDTEKFGKIKDITDKEYYTNSFHYDVRKHPTPFEKL
TU99_RS00820       EDPYHWHYSLYSTPSESLTDRFCRLDTEKFGKIKDITDKEYYTNSFHYDVRKHPTPFEKL
R0052_RS00820      EDPYHWHYSLYSTPSESLTDRFCRLDTEKFGKIKDITDKEYYTNSFHYDVRKHPTPFEKL
                   ************************************************************

LHV_RS00830        AFEAPYPYYAAGGFIHYCEYPNLKQNPAALEAVWDWAYDKVGYLGTNTPIDKCYKCGFAG
Lh22155_00930      AFEAPYPYYAAGGFIHYCEYPNLKQNPAALEAVWDWAYDKVGYLGTNTPIDKCYKCGFAG
Lh8105_00860       AFEAPYPYYAAGGFIHYCEYPNLKQNPAALEAVWDWAYDKVGYLGTNTPIDKCYKCGFAG
ALV80_RS00885      TFEAPYPYYAAGGFIHYCEYPNLKQNPAALEAVWDWAYDKVGYLGTNTPIDKCYKCGFAG
LBHH_RS00865       TFEAPYPYYAAGGFIHYCEYPNLKQNPAALEAVWDWAYDKVGYLGTNTPIDKCYKCGFAG
BCM45_RS06415      TFEAPYPYYAAGGFIHYCEYPNLKQNPAALEAVWDWAYDKVGYLGTNTPIDKCYKCGFAG
LBH_RS00745        TFEAPYPYYAAGGFIHYCEYPNLKQNPAALEAVWDWAYDKVGYLGTNTPIDKCYKCGFAG
LHE_RS12300        TFEAPYPYYAAGGFIHYCEYPNLKQNPAALEAVWDWAYDKVGYLGTNTPIDKCYKCGFAG
Lh8627_08595       TFEAPYPYYAAGGFIHYCEYPNLKQNPAALEAVWDWAYDKVGYLGTNTPIDKCYKCGFAG
HUO_RS01820        TFEAPYPYYAAGGFIHYCEYPNLKQNPAALEAVWDWAYDKVGYLGTNTPIDKCYKCGFAG
TU99_RS00820       TFEAPYPYYAAGGFIHYCEYPNLKQNPAALEAVWDWAYDKVGYLGTNTPIDKCYKCGFAG
R0052_RS00820      TFEAPYPYYAAGGFIHYCEYPNLKQNPAALEAVWDWAYDKVGYLGTNTPIDKCYKCGFAG
                   :***********************************************************

LHV_RS00830        EFEATAKGFQCPECGNHDPATCDCVKRTCGYLGNPLKRPMVHGRHEEIIHRVKHMDSGME
Lh22155_00930      EFEATAKGFQCPECGNHDPATCDCVKRTCGYLGNPLKRPMVHGRHEEIIHRVKHMDSGME
Lh8105_00860       EFEATAKGFQCPECGNHDPATCDCVKRTCGYLGNPLKRPMVHGRHEEIIHRVKHMDSGME
ALV80_RS00885      EFEATAKGFQCPECGNHDPATCDCVKRTCGYLGNPLKRPMVHGRHEEIIHRVKHMDSGME
LBHH_RS00865       EFEATAKGFQCPECGNHDPATCDCVKRTCGYLGNPLKRPMVHGRHEEIIHRVKHMDSGME
BCM45_RS06415      EFEATAKGFQCPECGNHDPATCDCVKRTCGYLGNPLKRPMVHGRHEEIIHRVKHMDSGME
LBH_RS00745        EFEATAKGFQCPECGNHDPATCDCVKRTCGYLGNPLKRPMVHGRHEEIIHRVKHMDSGME
LHE_RS12300        EFEATAKGFQCPECGNHDPATCDCVKRTCGYLGNPLKRPMVHGRHEEIIHRVKHMDSGME
Lh8627_08595       EFEATAKGFQCPECGNHDPATCDCVKRTCGYLGNPLKRPMVHGRHEEIIHRVKHMDSGME
HUO_RS01820        EFEATAKGFQCPECGNHDPATCDCVKRTCGYLGNPLKRPMVHGRHEEIIHRVKHMDSGME
TU99_RS00820       EFEATAKGFQCPECGNHDPATCDCVKRTCGYLGNPLKRPMVHGRHEEIIHRVKHMDSGME
R0052_RS00820      EFEATAKGFQCPECGNHDPATCDCVKRTCGYLGNPLKRPMVHGRHEEIIHRVKHMDSGME
                   ************************************************************

LHV_RS00830        DSLATEEEVKKLRMVNINA
Lh22155_00930      DSLATEEEVKKLRMVNINA
Lh8105_00860       DSLATEEEVKKLRMVNINA
ALV80_RS00885      DSLATEEEVKKLRMVNINA
LBHH_RS00865       DSLATEEEVKKLRMVNINA
BCM45_RS06415      DSLATEEEVKKLRMVNINA
LBH_RS00745        DSLATEEEVKKLRMVNINA
LHE_RS12300        DSLATEEEVKKLRMVNINA
Lh8627_08595       DSLATEEEVKKLRMVNINA
HUO_RS01820        DSLATEEEVKKLRMVNINA
TU99_RS00820       DSLATEEEVKKLRMVNINA
R0052_RS00820      DSLATEEEVKKLRMVNINA
                   *******************
