# Supplementary material for: Comparative Genomics of Completely Sequenced Lactobacillus helveticus Genomes Provides Insights into Strain-Specific Genes and Resolves Metagenomics Data Down to the Strain Level
Source: Front Microbiol. 2018 Jan 30;9:63. doi: 10.3389/fmicb.2018.00063 (PMC5797582; doi:10.3389/fmicb.2018.00063)
Supplement: Supplementary Data Sheet 2 — Result files of pan-core genome analysis. For descriptions, see Supplementary Table 10. [file DataSheet2.ZIP › HMMs_coreGenome/clw/BCM45_RS02615.clw]

MUSCLE (3.8) multiple sequence alignment


R0052_RS04825      MAFDGLFIHSLLQDLTPTLVGSRLSKIYQPFDQDLVLIFRKNRKNYQFLISANAQYPRMY
Lh8627_04685       MAFDGLFIHSLLQDLTPTLVGSRLSKIYQPFDQDLVLIFRKNRKNYQFLISANAQYPRMY
LBH_RS05435        MAFDGLFIHSLLQDLTPTLVGSRLSKIYQPFDQDLVLIFRKNRKNYQFLISANAQYPRMY
ALV80_RS04985      MAFDGLFIHSLLQDLTPTLVGSRLSKIYQPFDQDLVLIFRKNRKNYQFLISANAQYPRMY
LBHH_RS04885       MAFDGLFIHSLLQDLTPTLVGSRLSKIYQPFDQDLVLIFRKNRKNYQFLISANAQYPRMY
LHE_RS18155        MAFDGLFIHSLLQDLTPTLVGSRLSKIYQPFDQDLVLIFRKNRKNYQFLISANAQYPRMY
HUO_RS05820        MAFDGLFIHSLLQDLTPTLVGSRLSKIYQPFDQDLVLIFRKNRKNYQFLISANAQYPRMY
TU99_RS06290       MAFDGLFIHSLLQDLTPTLVGSRLSKIYQPFDQDLVLIFRKNRKNYQFLISANAQYPRMY
BCM45_RS02615      MAFDGLFIHSLLQDLTPTLVGSRLSKIYQPFDQDLVLIFRKNRKNYQFLISANAQYPRMY
LHV_RS06285        MAFDGLFIHSLLQDLTPTLVGSRLSKIYQPFDQDLVLIFRKNRKNYQFLISANAQYPRMY
Lh22155_05000      MAFDGLFIHSLLQDLTPTLVGSRLSKIYQPFDQDLVLIFRKNRKNYQFLISANAQYPRMY
Lh8105_05085       MAFDGLFIHSLLQDLTPTLVGSRLSKIYQPFDQDLVLIFRKNRKNYQFLISANAQYPRMY
                   ************************************************************

R0052_RS04825      LTEQTINNPDKAPIFVMVLRKYLEGSVLQSIEQVGLDRITNFHFSNRNELGDEVELVLSV
Lh8627_04685       LTEQTINNPDKAPIFVMVLRKYLEGSVLQSIEQVGLDRITNFHFSNRNELGDEVELVLSV
LBH_RS05435        LTEQTINNPDKAPIFVMVLRKYLEGSVLQSIEQVGLDRITNFHFSNRNELGDEVELVLSV
ALV80_RS04985      LTEQTINNPDKAPIFVMVLRKYLEGSVLQSIEQVGLDRITNFHFSNRNELGDEVELVLSV
LBHH_RS04885       LTEQTINNPDKAPIFVMVLRKYLEGSVLQSIEQVGLDRITNFHFSNRNELGDEVELVLSV
LHE_RS18155        LTEQTINNPDKAPIFVMVLRKYLEGSVLQSIEQVGLDRITNFHFSNRNELGDEVELVLSV
HUO_RS05820        LTEQTINNPDKAPIFVMVLRKYLEGSVLQSIEQVGLDRITNFHFSNRNELGDEVELVLSV
TU99_RS06290       LTEQTINNPDKAPIFVMVLRKYLEGSVLQSIEQVGLDRITNFHFSNRNELGDEVELVLSV
BCM45_RS02615      LTEQTINNPDKAPIFVMVLRKYLEGSVLQSIEQVGLDRITNFHFSNRNELGDEVELVLSV
LHV_RS06285        LTEQTINNPDKAPIFVMVLRKYLEGSVLQSIEQVGLDRITNFHFSNRNELGDEVELVLSV
Lh22155_05000      LTEQTINNPDKAPIFVMVLRKYLEGSVLQSIEQVGLDRITNFHFSNRNELGDEVELVLSV
Lh8105_05085       LTEQTINNPDKAPIFVMVLRKYLEGSVLQSIEQVGLDRITNFHFSNRNELGDEVELVLSV
                   ************************************************************

R0052_RS04825      ELMGRHSNVILYNQKDNHIIDLLKRINPDENRARILLPKAKYELPPLKPGLNGLTLSEDK
Lh8627_04685       EIMGRHSNVILYNQKDNHIIDLLKRINPDENRARILLPKAKYELPPLKPGLNGLTLSEDK
LBH_RS05435        EVMGRHSNVILYNQKDNHIIDLLKRINPDENRARILLPKAKYELPPLKPGLNGLTLSEDK
ALV80_RS04985      EVMGRHSNVILYNQKDNHIIDLLKRINPDENRARILLPKAKYELPPLKPGLNGLTLSEDK
LBHH_RS04885       EVMGRHSNVILYNQKDNHIIDLLKRINPDENRARILLPKAKYELPPLKPGLNGLTLSEDK
LHE_RS18155        ELMGRHSNVILYNQKDNHIIDLLKRINPDENRARILLPKAKYELPPLKPGLNGLTLSEDK
HUO_RS05820        ELMGRHSNVILYNQKDNHIIDLLKRINPDENRARILLPKAKYELPPLKPGLNGLTLSEDK
TU99_RS06290       ELMGRHSNVILYNQKDNHIIDLLKRINPDENRARILLPKAKYELPPLKPGLNGLTLSEDK
BCM45_RS02615      EVMGRHSNVILYNQKDNHIIDLLKRINPDENRARILLPKAKYELPPLKPGLNGLTLSEDK
LHV_RS06285        EVMGRHSNVILYNQKDNHIIDLLKRINPDENRARILLPKAKYELPPLKPGLNGLTLSEDK
Lh22155_05000      EVMGRHSNVILYNQKDNHIIDLLKRINPDENRARILLPKAKYELPPLKPGLNGLTLSEDK
Lh8105_05085       EVMGRHSNVILYNQKDNHIIDLLKRINPDENRARILLPKAKYELPPLKPGLNGLTLSEDK
                   *:**********************************************************

R0052_RS04825      FKQLSNENDPNELSKQMDGLDKDDRNELLGYLEDDYSYSSFKTFFNQFKNPRAFVLKTPN
Lh8627_04685       FKQLSNENDPNQLSKQMDGLDKDDRNELLGYLEDDYSYSSFKTFFNQFENPRAFVLKTPN
LBH_RS05435        FKQLSNENDPNELSKQMDGLDKDDRNELLGYLEDDYSYSSFKTFFNQFENPRAFVLKTPN
ALV80_RS04985      FKQLSNENDPNELSKQMDGLDKDDRNELLGYLEDDYSYSSFKTFFNQFENPRAFVLKTPN
LBHH_RS04885       FKQLSNENDPNELSKQMDGLDKDDRNELLGYLEDDYSYSSFKTFFNQFENPRAFVLKTPN
LHE_RS18155        FKQLSNENDPNELSKQMDGLDKDDRNELLGYLEDDYSYSSFKTFFNQFENPRAFVLKTPN
HUO_RS05820        FKQLSNENDPNELSKQMDGLDKDDRNELLGYLEDDYSYSSFKTFFNQFENPRAFVLKTPN
TU99_RS06290       FKQLSNENDPNELSKQMDGLDKDDRNELLGYLEDDYSYSSFKTFFNQFENPRAFVLKTPN
BCM45_RS02615      FKQLSNENDPNELSKQMDGLDKDDRNELLGYLEDDYSYSSFKTFFNQFENPRAFVLKTPN
LHV_RS06285        FKQLSNENDPNELSKQMDGLDKDDRNELLGYLEDDYSYSSFKTFFNQFENPRAFVLKTPN
Lh22155_05000      FKQLSNENDPNELSKQMDGLDKDDRNELLGYLEDDYSYSSFKTFFNQFENPRAFVLKTPN
Lh8105_05085       FKQLSNENDPNELSKQMDGLDKDDRNELLGYLEDDYSYSSFKTFFNQFENPRAFVLKTPN
                   ***********:************************************:***********

R0052_RS04825      NKRKIFCYLPYHLELEKESSNPDLNKGLDEFYEYQANRDWVKQRASQVERVVKNEQKKLS
Lh8627_04685       NKRKIFCYLPYHLELEKESSNPDLNKGLDEFYEYQANRDWVKQRASQVERVVKNEQKKLS
LBH_RS05435        NKRKIFCYLPYHLELEKESSNPDLNKGLDEFYEYQANRDWVKQRASQVERVVKNEQKKLS
ALV80_RS04985      NKRKIFCYLPYHLELEKESSNPDLNKGLDEFYEYQANRDWVKQRASQVERVVKNEQKKLS
LBHH_RS04885       NKRKIFCYLPYHLELEKESSNPDLNKGLDEFYEYQANRDWVKQRASQVERVVKNEQKKLS
LHE_RS18155        NKRKIFCYLPYHLELEKESSNPDLNKGLDEFYEYQANRDWVKQRASQVERVVKNEQKKLS
HUO_RS05820        NKRKIFCYLPYHLELEKESSNPDLNKGLDEFYEYQANRDWVKQRASQVERVVKNEQKKLS
TU99_RS06290       NKRKIFCYLPYHLELEKESSNPDLNKGLDEFYEYQANRDWVKQRASQVERVVKNEQKKLS
BCM45_RS02615      NKRKIFCYLPYHLELEKESSNPDLNKGLDEFYEYQANRDWVKQRASQVERVVKNEQKKLS
LHV_RS06285        NKRKIFCYLPYHLELEKESSNPDLNKGLDEFYEYQANRDWVKQRASQVERVVKNEQKKLS
Lh22155_05000      NKRKIFCYLPYHLELEKESSNPDLNKGLDEFYEYQANRDWVKQRASQVERVVKNEQKKLS
Lh8105_05085       NKRKIFCYLPYHLELEKESSNPDLNKGLDEFYEYQANRDWVKQRASQVERVVKNEQKKLS
                   ************************************************************

R0052_RS04825      KKIKKLKKQLDLAENSEGYRIKGEILNANLNQVKPGMTTVSLPNYYENNAPIEIKLDPAL
Lh8627_04685       KKIKKLKKQLDLAENSEGYRIKGEILNANLNQVKPGMTTVSLPNYYENNAPIEIKLDPAL
LBH_RS05435        KKIKKLKKQLDLAENSEGYRIKGEILNANLNQVKPGMTTVSLPNYYENNAPIEIKLDPAL
ALV80_RS04985      KKIKKLKKQLDLAENSEGYRIKGEILNANLNQVKPGMTTVSLPNYYENNAPIEIKLDPAL
LBHH_RS04885       KKIKKLKKQLDLAENSEGYRIKGEILNANLNQVKPGMTTVSLPNYYENNAPIEIKLDPAL
LHE_RS18155        KKIKKLKKQLDLAENSEGYRIKGEILNANLNQVKPGMTTVSLPNYYENNAPIEIKLDPAL
HUO_RS05820        KKIKKLKKQLDLAENSEGYRIKGEILNANLNQVKPGMTTVSLPNYYENNAPIEIKLDPAL
TU99_RS06290       KKIKKLKKQLDLAENSEGYRIKGEILNANLNQVKPGMTTVSLPNYYENNAPIEIKLDPAL
BCM45_RS02615      KKIKKLKKQLDLAENSEGYRIKGEILNANLNQVKPGMTTVSLPNYYENNAPIEIKLDPAL
LHV_RS06285        KKIKKLKKQLDLAENSEGYRIKGEILNANLNQVKPGMTTVSLPNYYENNAPIEIKLDPAL
Lh22155_05000      KKIKKLKKQLDLAENSEGYRIKGEILNANLNQVKPGMTTVSLPNYYENNAPIEIKLDPAL
Lh8105_05085       KKIKKLKKQLDLAENSEGYRIKGEILNANLNQVKPGMTTVSLPNYYENNAPIEIKLDPAL
                   ************************************************************

R0052_RS04825      SPARNAQKYFTRYKKLRDSIKHINEQIKIAEENLRYFDSIQTAIDNADPQDIDQITDELI
Lh8627_04685       SPTRNAQKYFTRYKKLRDSIKHVNEQIKIAEENLRYFDSIQTAIDNADPQDIDQITDELI
LBH_RS05435        SPTRNAQKYFTRYKKLRDSIKHVNEQIKITEENLRYFDSIQTAIDNADPQDIDQITDELI
ALV80_RS04985      SPTRNAQKYFTRYKKLRDSIKHVNEQIKIAEENLRYFDSIQTAIDNADPQDIDQITDELI
LBHH_RS04885       SPTRNAQKYFTRYKKLRDSIKHVNEQIKIAEENLRYFDSIQTAIDNADPQDIDQITDELI
LHE_RS18155        SPTRNAQKYFTRYKKLRDSIKHVNEQIKIAEENLRYFDSIQTAIDNADPQDIDQITDELI
HUO_RS05820        SPTRNAQKYFTRYKKLRDSIKHVNEQIKIAEENLRYFDSIQTAIDNADPQDIDQITDELI
TU99_RS06290       SPTRNAQKYFTRYKKLRDSIKHVNEQIKIAEENLRYFDSIQTAIDNADPQDIDQITDELI
BCM45_RS02615      SPTRNAQKYFTRYKKLRDSIKHVNEQIKIAEENLRYFDSIQTAIDNADPQDIDQITDELI
LHV_RS06285        SPTRNAQKYFTRYKKLRDSIKHVNEQIKIAEENLRYFDSIQTAIDNADPQDIDQITDELI
Lh22155_05000      SPTRNAQKYFTRYKKLRDSIKHVNEQIKIAEENLRYFDSIQTAIDNADPQDIDQITDELI
Lh8105_05085       SPTRNAQKYFTRYKKLRDSIKHVNEQIKIAEENLRYFDSIQTAIDNADPQDIDQITDELI
                   **:*******************:******:******************************

R0052_RS04825      NQGYIRKQKKNKRRKKITERNLNEFKLSSGKHVLVGKNNYQNDWLTLKKANKSDYWFHVK
Lh8627_04685       NQGYIRKQKKNKRRKKITERNLNEFKLSSGKHVLVGKNNYQNDWLTLKKANKSDYWFHVK
LBH_RS05435        NQGYIRKQKKNKRRKKITERNLNEFKLSSGKHVLVGKNNYQNDWLTLKKANKSDYWFHVK
ALV80_RS04985      NQGYIRKQKKNKRRKKITERNLNEFKLSSGKHVLVGKNNYQNDWLTLKKANKSDYWFHVK
LBHH_RS04885       NQGYIRKQKKNKRRKKITERNLNEFKLSSGKHVLVGKNNYQNDWLTLKKANKSDYWFHVK
LHE_RS18155        NQGYIRKQKKNKRRKKITERNLNEFKLSSGKHVLVGKNNYQNDWLTLKKANKSDYWFHVK
HUO_RS05820        NQGYIRKQKKNKRRKKITERNLNEFKLSSGKHVLVGKNNYQNDWLTLKKANKSDYWFHVK
TU99_RS06290       NQGYIRKQKKNKRRKKITERNLNEFKLSSGKHVLVGKNNYQNDWLTLKKANKSDYWFHVK
BCM45_RS02615      NQGYIRKQKKNKRRKKITERNLNEFKLSSGKHVLVGKNNYQNDWLTLKKANKSDYWFHVK
LHV_RS06285        NQGYIRKQKKNKRRKKITERNLNEFKLSSGKHVLVGKNNYQNDWLTLKKANKSDYWFHVK
Lh22155_05000      NQGYIRKQKKNKRRKKITERNLNEFKLSSGKHVLVGKNNYQNDWLTLKKANKSDYWFHVK
Lh8105_05085       NQGYIRKQKKNKRRKKITERNLNEFKLSSGKHVLVGKNNYQNDWLTLKKANKSDYWFHVK
                   ************************************************************

R0052_RS04825      NMPGSHVILRDDQPSDDDIKEAAEIAAFFSKAKNSAHVQVDYVQDKRVKKPNGAKPGFVI
Lh8627_04685       NMPGSHVILRDDQPSDDDIKEAAEIAAFFSKAKNSTHVQVDYVQDKRVKKPNGAKPGFVI
LBH_RS05435        NMPGSHVILRDDQPSDDDIKEAAEIAAFFSKAKNSTHVQVDYVQDKRVKKPNGAKPGFVI
ALV80_RS04985      NMPGSHVILRDDQPSDDDIKEAAEIAAFFSKAKNSAHVQVDYVQDKRVKKPNGAKPGFVI
LBHH_RS04885       NMPGSHVILRDDQPSDDDIKEAAEIAAFFSKAKNSAHVQVDYVQDKRVKKPNGAKPGFVI
LHE_RS18155        NMPGSHVILRDDQPSDDDIKEAAEIAAFFSKAKNSTHVQVDYVQDKRVKKPNGAKPGFVI
HUO_RS05820        NMPGSHVILRDDQPSDDDIKEAAEIAAFFSKAKNSTHVQVDYVQDKRVKKPNGAKPGFVI
TU99_RS06290       NMPGSHVILRDDQPSDDDIKEAAEIAAFFSKAKNSTHVQVDYVQDKRVKKPNGAKPGFVI
BCM45_RS02615      NMPGSHVILRDDQPSDDDIKEAAEIAAFFSKAKNSTHVQVDYVQDKRVKKPNGAKPGFVI
LHV_RS06285        NMPGSHVILRDDQPSDDDIKEAAEIAAFFSKAKNSTHVQVDYVQDKRVKKPNGAKPGFVI
Lh22155_05000      NMPGSHVILRDDQPSDDDIKEAAEIAAFFSKAKNSTHVQVDYVQDKRVKKPNGAKPGFVI
Lh8105_05085       NMPGSHVILRDDQPSDDDIKEAAEIAAFFSKAKNSTHVQVDYVQDKRVKKPNGAKPGFVI
                   ***********************************:************************

R0052_RS04825      YTGQNSIEVTPEEKEIMAMKVNKK
Lh8627_04685       YTGQNSIEVTPKEKEIMAMKVNKK
LBH_RS05435        YTGQNSIEVTPKEKEIMAMKVNKK
ALV80_RS04985      YTGQNSIEVTPKEKEIMAMKVNKK
LBHH_RS04885       YTGQNSIEVTPKEKEIMAMKVNKK
LHE_RS18155        YTGQNSIEVTPKEKEIMAMKVNKK
HUO_RS05820        YTGQNSIEVTPKEKEIMAMKVNKK
TU99_RS06290       YTGQNSIEVTPKEKEIMAMKVNKK
BCM45_RS02615      YTGQNSIEVTPKEKEIMAMKVNKK
LHV_RS06285        YTGQNSIEVTPKEKEIMAMKVNKK
Lh22155_05000      YTGQNSIEVTPKEKEIMAMKVNKK
Lh8105_05085       YTGQNSIEVTPKEKEIMAMKVNKK
                   ***********:************
