# Supplementary material for: Comparative Genomics of Completely Sequenced Lactobacillus helveticus Genomes Provides Insights into Strain-Specific Genes and Resolves Metagenomics Data Down to the Strain Level
Source: Front Microbiol. 2018 Jan 30;9:63. doi: 10.3389/fmicb.2018.00063 (PMC5797582; doi:10.3389/fmicb.2018.00063)
Supplement: Supplementary Data Sheet 2 — Result files of pan-core genome analysis. For descriptions, see Supplementary Table 10. [file DataSheet2.ZIP › HMMs_coreGenome/clw/TU99_RS07340.clw]

MUSCLE (3.8) multiple sequence alignment


R0052_RS04155      MRTIAIDAMGGDNAPEAIVEAVLKAKAEMPDTKFLLFGDKEQLRKLIPSDQINDQLGVVA
LBH_RS06095        MRTIAIDAMGGDNAPEAIVEAVLKAKAEMPDTKFLLFGDKEQLRKLIPSDQINDQLGVVA
TU99_RS07340       MRTIAIDAMGGDNAPEAIVEAVLKAKAEMPDTKFLLFGDKEQLRKLIPSDQINDQLGVVA
BCM45_RS03285      MRTIAIDAMGGDNAPEAIVEAVLKAKAEMPDTKFLLFGDKEQLRKLIPSDQINDQLGVVA
LHV_RS06940        MRTIAIDAMGGDNAPEAIVEAVLKAKAEMPDTKFLLFGDKEQLRKLIPSDQINDQLGVVA
LHE_RS19145        MRTIAIDAMGGDNAPEAIVEAVLKAKAEMTDTKFLLFGDKEQLRKLIPSDQINDQLGVVA
Lh22155_04370      MRTIAIDAMGGDNAPEAIVEAVLKAKAEMTDTKFLLFGDKEQLRKLIPSDQINDQLGVVA
Lh8105_04355       MRTIAIDAMGGDNAPEAIVEAVLKAKAEMTDTKFLLFGDKEQLRKLIPSDQINDQLGVVA
Lh8627_05355       MRTIAIDAMGGDNAPEAIVEAVLKAKAEMTDTKFLLFGDKEQLRKLIPSDQINDQLGVVA
ALV80_RS04310      MRTIAIDAMGGDNAPEAIVEAVLKAKAEMPDTKFLLFGDKEQLRKLIPSDQINDQLGVVA
LBHH_RS04215       MRTIAIDAMGGDNAPEAIVEAVLKAKAEMPDTKFLLFGDKEQLRKLIPSDQINDQLGVVA
HUO_RS05135        MRTIAIDAMGGDNAPEAIVEAVLKAKAEMPDTKFLLFGDKEQLRKLIPSDQINDQLGVVA
                   *****************************.******************************

R0052_RS04155      TTEIIADEDEPVKAIRRKKDSSMVVAANFVKEGKADALLSLGNTGALLACGIFIIGRIKG
LBH_RS06095        TTEIIADEDEPVKAIRRKKDSSMVVAANFVKEGKADALLSLGNTGALLACGIFIIGRIKG
TU99_RS07340       TTEIIADEDEPVKAIRRKKDSSMVVAANFVKEGKADALLSLGNTGALLACGIFIIGRIKG
BCM45_RS03285      TTEIIADEDEPVKAIRRKKDSSMVVAANFVKEGKADALLSLGNTGALLACGIFIIGRIKG
LHV_RS06940        TTEIIADEDEPVKAIRRKKDSSMVVAANFVKEGKADALLSLGNTGALLACGIFIIGRIKG
LHE_RS19145        TTEIIADEDEPVKAIRRKKDSSMVVAANFVKEGKADALLSLGNTGALLACGIFIIGRIKG
Lh22155_04370      TTEIIADEDEPVKAIRRKKDSSMVVAANFVKEGKADALLSLGNTGALLACGIFIIGRIKG
Lh8105_04355       TTEIIADEDEPVKAIRRKKDSSMVVAANFVKEGKADALLSLGNTGALLACGIFIIGRIKG
Lh8627_05355       TTEIIADEDEPVKAIRRKKDSSMVVAANFVKEGKADALLSLGNTGALLACGIFIIGRIKG
ALV80_RS04310      TTEIIADEDEPVKAIRRKKDSSMVVAANFVKEGKADALLSLGNTGALLACGIFIIGRIKG
LBHH_RS04215       TTEIIADEDEPVKAIRRKKDSSMVVAANFVKEGKADALLSLGNTGALLACGIFIIGRIKG
HUO_RS05135        TTEIIADEDEPVKAIRRKKDSSMVVAANFVKEGKADALLSLGNTGALLACGIFIIGRIKG
                   ************************************************************

R0052_RS04155      ITRPGLMPTLPVQNSDDGFNMVDVGANAKSKPEFLLQWAEMASYYAEKIRGIQNPRIMLL
LBH_RS06095        IARPGLMPTLPVQNSDDGFNMVDVGANAKSKPEFLLQWAEMASYYAEKIRGIQNPRIMLL
TU99_RS07340       IARPGLMPTLPVQNSDDGFNMVDVGANAKSKPEFLLQWAEMASYYAEKIRGIQNPRIMLL
BCM45_RS03285      IARPGLMPTLPVQNSDDGFNMVDVGANAKSKPEFLLQWAEMASYYAEKIRGIQNPRIMLL
LHV_RS06940        IARPGLMPTLPVQNSDDGFNMVDVGANAKSKPEFLLQWAEMASYYAEKIRGIQNPRIMLL
LHE_RS19145        IARPGLMPTLPVQNSDDGFNMVDVGANAKSKPEFLLQWAEMASYYAEKIRGIQNPRIMLL
Lh22155_04370      IARPGLMPTLPVQNSDDGFNMVDVGANAKSKPEFLLQWAEMASYYAEKIRGIQNPRIMLL
Lh8105_04355       IARPGLMPTLPVQNSDDGFNMVDVGANAKSKPEFLLQWAEMASYYAEKIRGIQNPRIMLL
Lh8627_05355       IARPGLMPTLPVQNSDDGFNMVDVGANAKSKPEFLLQWAEMASYYAEKIRGIQNPRIMLL
ALV80_RS04310      ITRPGLMPTLPVQNSDDGFNMVDVGANAKSKPEFLLQWAEMASYYAEKIRGIQNPRIMLL
LBHH_RS04215       ITRPGLMPTLPVQNSDDGFNMVDVGANAKSKPEFLLQWAEMASYYAEKIRGIQNPRIMLL
HUO_RS05135        IARPGLMPTLPVQNSDDGFNMVDVGANAKSKPEFLLQWAEMASYYAEKIRGIQNPRIMLL
                   *:**********************************************************

R0052_RS04155      NNGSESDKGDDVHQAAYELLKDSDLNFQGNIEGNELLLGKADVVVTDGFTGNAVLKNIEG
LBH_RS06095        NNGSESDKGDDVHQAAYELLKDSDLNFQGNIEGNELLLGKADVVVTDGFTGNAVLKNIEG
TU99_RS07340       NNGSESDKGDDVHQAAYELLKDSDLNFQGNIEGNELLLGKADVVVTDGFTGNAVLKNIEG
BCM45_RS03285      NNGSESDKGDDVHQAAYELLKDSDLNFQGNIEGNELLLGKADVVVTDGFTGNAVLKNIEG
LHV_RS06940        NNGSESDKGDDVHQAAYELLKDSDLNFQGNIEGNELLLGKADVVVTDGFTGNAVLKNIEG
LHE_RS19145        NNGSESDKGDDVHQAAYELLKDSDLNFQGNIEGNELLLGKADVVVTDGFTGNAVLKNIEG
Lh22155_04370      NNGSESDKGDDVHQAAYELLKDSDLNFQGNIEGNELLLGKADVVVTDGFTGNAVLKNIEG
Lh8105_04355       NNGSESDKGDDVHQAAYELLKDSDLNFQGNIEGNELLLGKADVVVTDGFTGNAVLKNIEG
Lh8627_05355       NNGSESDKGDDVHQAAYELLKDSDLNFQGNIEGNELLLGKADVVVTDGFTGNAVLKNIEG
ALV80_RS04310      NNGSESDKGDDVHQAAYELLKDSDLNFQGNIEGNELLLGKADVVVTDGFTGNAVLKNIEG
LBHH_RS04215       NNGSESDKGDDVHQAAYELLKDSDLNFQGNIEGNELLLGKADVVVTDGFTGNAVLKNIEG
HUO_RS05135        NNGSESDKGDDVHQAAYELLKDSDLNFQGNIEGNELLLGKADVVVTDGFTGNAVLKNIEG
                   ************************************************************

R0052_RS04155      TSSVILHLLKDSLLNGGVMTKLGALMVKGSLSSLKSKFDTAKYGGAVLLGVNAPVVKTHG
LBH_RS06095        TSSFILHLLKDSLLNGGVMTKLGALMVNGSLSSLKSKFDMAKYGGAILLGVNAPVVKTHG
TU99_RS07340       TSSFILHLLKDSLLNGGVMTKLGALMVNGSLSSLKSKFDMAKYGGAILLGVNAPVVKTHG
BCM45_RS03285      TSSFILHILKDSLLNGGVMTKLGALMVNGSLSSLKSKFDTAKYGGAILLGVNAPVVKTHG
LHV_RS06940        TSSFILHILKDSLLNGGVMTKLGALMVNGSLSSLKSKFDTAKYGGAILLGVNAPVVKTHG
LHE_RS19145        TSSFILHLLKDSLLNGGVMTKLGALMVNGSLSSLKSKFDTAKYGGAILLGVNAPVVKTHG
Lh22155_04370      TSSFILHLLKDSLLNGGVMTKLGALMVNGSLSSLKSKFDTAKYGGAILLGVNAPVVKTHG
Lh8105_04355       TSSFILHLLKDSLLNGGVMTKLGALMVNGSLSSLKSKFDTAKYGGAILLGVNAPVVKTHG
Lh8627_05355       TSSFILHLLKDSLLNGGVMTKLGALMVNGSLSSLKSKFDTAKYGGAILLGVNAPVVKTHG
ALV80_RS04310      TSSFILHLLKDSLLNGGVMTKLGALMVNGSLSSLKSKFDTAKYGGAILLGVNAPVVKTHG
LBHH_RS04215       TSSFILHLLKDSLLNGGVMTKLGALMVNGSLSSLKSKFDTAKYGGAILLGVNAPVVKTHG
HUO_RS05135        TSSFILHLLKDSLLNGGVMTKLGALMVNGSLSSLKSKFDTAKYGGAILLGVNAPVVKTHG
                   ***.***:*******************:*********** ******:*************

R0052_RS04155      RSNESPIYFTLKQVDKMIKENLVQDFKDEFATK
LBH_RS06095        RSNERPIYFTLKQVDKMIKENLVQDFKDEFATK
TU99_RS07340       RSNERPIYFTLKQVDKMIKENLVQDFKDEFATK
BCM45_RS03285      RSNESPIYFTLKQVDKMIKENLVQDFKDEFATK
LHV_RS06940        RSNESPIYFTLKQVDKMIKENLVQDFKDEFATK
LHE_RS19145        RSNESPIYFTLKQVDKMIKENLVQDFKDEFATK
Lh22155_04370      RSNESPIYFTLKQVDKMIKENLVQDFKDEFATK
Lh8105_04355       RSNESPIYFTLKQVDKMIKENLVQDFKDEFATK
Lh8627_05355       RSNESPIYFTLKQVDKMIKENLVQDFKDEFATK
ALV80_RS04310      RSNESPIYFTLKQVDKMIKENLVQDFKDEFATK
LBHH_RS04215       RSNESPIYFTLKQVDKMIKENLVQDFKDEFATK
HUO_RS05135        RSNESPIYFTLKQVDKMIKENLVQDFKDEFATK
                   **** ****************************
